# Supplementary material for: Processing binding data using an open-source workflow
Source: J Cheminform. 2021 Dec 11;13:99. doi: 10.1186/s13321-021-00577-1 (PMC8666039; doi:10.1186/s13321-021-00577-1)
Supplement: Supplementary file 2 — Additional file 2. Thermal Shift Data (Plate 10001). [file 13321_2021_577_MOESM2_ESM.txt]

Raw Data		Experiment - Thermal Shift Assay Data - Plate 10001 (Run on LCS480 1.5.0.39)
SamplePos	SampleName	Prog#	Seg#	Cycle#	Time	Temp	465-580
A1	Sample 1	1	2	1	24250	20.04	7.70
A1	Sample 1	1	2	1	25333	20.05	7.69
A1	Sample 1	1	2	1	26450	20.36	7.73
A1	Sample 1	1	2	1	27550	20.28	7.71
A1	Sample 1	1	2	1	28633	20.36	7.67
A1	Sample 1	1	2	1	29750	20.51	7.69
A1	Sample 1	1	2	1	30850	20.59	7.66
A1	Sample 1	1	2	1	31950	20.66	7.67
A1	Sample 1	1	2	1	33050	20.82	7.62
A1	Sample 1	1	2	1	34150	20.9	7.67
A1	Sample 1	1	2	1	35250	20.98	7.64
A1	Sample 1	1	2	1	36350	21.13	7.64
A1	Sample 1	1	2	1	37450	21.21	7.67
A1	Sample 1	1	2	1	38550	21.28	7.65
A1	Sample 1	1	2	1	39650	21.43	7.67
A1	Sample 1	1	2	1	40750	21.44	7.64
A1	Sample 1	1	2	1	41850	21.59	7.64
A1	Sample 1	1	2	1	42950	21.73	7.65
A1	Sample 1	1	2	1	44050	21.81	7.64
A1	Sample 1	1	2	1	45150	21.95	7.61
A1	Sample 1	1	2	1	46250	21.96	7.63
A1	Sample 1	1	2	1	47350	22.11	7.62
A1	Sample 1	1	2	1	48450	22.19	7.62
A1	Sample 1	1	2	1	49550	22.33	7.59
A1	Sample 1	1	2	1	50650	22.41	7.61
A1	Sample 1	1	2	1	51750	22.55	7.59
A1	Sample 1	1	2	1	52850	22.68	7.61
A1	Sample 1	1	2	1	53950	22.75	7.63
A1	Sample 1	1	2	1	55050	22.83	7.64
A1	Sample 1	1	2	1	56150	22.97	7.59
A1	Sample 1	1	2	1	57250	23.04	7.61
A1	Sample 1	1	2	1	58350	23.12	7.61
A1	Sample 1	1	2	1	59450	23.26	7.58
A1	Sample 1	1	2	1	60550	23.33	7.60
A1	Sample 1	1	2	1	61650	23.49	7.59
A1	Sample 1	1	2	1	62750	23.55	7.60
A1	Sample 1	1	2	1	63850	23.61	7.62
A1	Sample 1	1	2	1	64950	23.76	7.62
A1	Sample 1	1	2	1	66050	23.89	7.61
A1	Sample 1	1	2	1	67150	23.89	7.59
A1	Sample 1	1	2	1	68267	24.11	7.64
A1	Sample 1	1	2	1	69367	24.17	7.61
A1	Sample 1	1	2	1	70467	24.24	7.59
A1	Sample 1	1	2	1	71584	24.38	7.61
A1	Sample 1	1	2	1	72683	24.52	7.56
A1	Sample 1	1	2	1	73783	24.57	7.64
A1	Sample 1	1	2	1	74883	24.64	7.57
A1	Sample 1	1	2	1	75983	24.85	7.57
A1	Sample 1	1	2	1	77100	24.91	7.57
A1	Sample 1	1	2	1	78200	24.99	7.55
A1	Sample 1	1	2	1	79300	25.06	7.57
A1	Sample 1	1	2	1	80400	25.19	7.55
A1	Sample 1	1	2	1	81517	25.26	7.58
A1	Sample 1	1	2	1	82600	25.39	7.56
A1	Sample 1	1	2	1	83700	25.46	7.57
A1	Sample 1	1	2	1	84817	25.58	7.54
A1	Sample 1	1	2	1	85917	25.71	7.55
A1	Sample 1	1	2	1	87033	25.77	7.53
A1	Sample 1	1	2	1	88133	25.91	7.54
A1	Sample 1	1	2	1	89233	26.04	7.57
A1	Sample 1	1	2	1	90350	26.11	7.55
A1	Sample 1	1	2	1	91450	26.17	7.54
A1	Sample 1	1	2	1	92550	26.3	7.55
A1	Sample 1	1	2	1	93650	26.43	7.58
A1	Sample 1	1	2	1	94767	26.55	7.56
A1	Sample 1	1	2	1	95867	26.61	7.57
A1	Sample 1	1	2	1	96967	26.74	7.49
A1	Sample 1	1	2	1	98083	26.82	7.56
A1	Sample 1	1	2	1	99183	26.94	7.53
A1	Sample 1	1	2	1	100283	27	7.53
A1	Sample 1	1	2	1	101383	27.19	7.52
A1	Sample 1	1	2	1	102483	27.26	7.54
A1	Sample 1	1	2	1	103584	27.32	7.54
A1	Sample 1	1	2	1	104683	27.45	7.53
A1	Sample 1	1	2	1	105783	27.56	7.53
A1	Sample 1	1	2	1	106883	27.68	7.54
A1	Sample 1	1	2	1	107983	27.74	7.53
A1	Sample 1	1	2	1	109083	27.87	7.53
A1	Sample 1	1	2	1	110183	27.99	7.49
A1	Sample 1	1	2	1	111283	28.06	7.52
A1	Sample 1	1	2	1	112383	28.17	7.53
A1	Sample 1	1	2	1	113500	28.24	7.50
A1	Sample 1	1	2	1	114600	28.36	7.49
A1	Sample 1	1	2	1	115700	28.43	7.52
A1	Sample 1	1	2	1	116800	28.54	7.49
A1	Sample 1	1	2	1	117917	28.65	7.53
A1	Sample 1	1	2	1	119017	28.72	7.54
A1	Sample 1	1	2	1	120117	28.84	7.53
A1	Sample 1	1	2	1	121217	28.95	7.55
A1	Sample 1	1	2	1	122317	29.08	7.53
A1	Sample 1	1	2	1	123433	29.19	7.53
A1	Sample 1	1	2	1	124533	29.31	7.47
A1	Sample 1	1	2	1	125633	29.37	7.51
A1	Sample 1	1	2	1	126750	29.48	7.53
A1	Sample 1	1	2	1	127850	29.59	7.50
A1	Sample 1	1	2	1	128950	29.71	7.51
A1	Sample 1	1	2	1	130050	29.83	7.54
A1	Sample 1	1	2	1	131167	29.89	7.52
A1	Sample 1	1	2	1	132267	30.01	7.51
A1	Sample 1	1	2	1	133367	30.12	7.57
A1	Sample 1	1	2	1	134467	30.18	7.52
A1	Sample 1	1	2	1	135567	30.3	7.51
A1	Sample 1	1	2	1	136667	30.4	7.53
A1	Sample 1	1	2	1	137783	30.52	7.56
A1	Sample 1	1	2	1	138883	30.63	7.55
A1	Sample 1	1	2	1	139983	30.69	7.57
A1	Sample 1	1	2	1	141083	30.8	7.49
A1	Sample 1	1	2	1	142183	30.86	7.55
A1	Sample 1	1	2	1	143283	31.02	7.58
A1	Sample 1	1	2	1	144383	31.14	7.56
A1	Sample 1	1	2	1	145483	31.25	7.52
A1	Sample 1	1	2	1	146584	31.3	7.55
A1	Sample 1	1	2	1	147683	31.41	7.53
A1	Sample 1	1	2	1	148783	31.57	7.55
A1	Sample 1	1	2	1	149883	31.63	7.55
A1	Sample 1	1	2	1	150983	31.74	7.56
A1	Sample 1	1	2	1	152083	31.85	7.57
A1	Sample 1	1	2	1	153183	31.96	7.53
A1	Sample 1	1	2	1	154283	32.01	7.55
A1	Sample 1	1	2	1	155383	32.07	7.55
A1	Sample 1	1	2	1	156483	32.23	7.58
A1	Sample 1	1	2	1	157584	32.39	7.61
A1	Sample 1	1	2	1	158683	32.44	7.59
A1	Sample 1	1	2	1	159800	32.54	7.57
A1	Sample 1	1	2	1	160900	32.7	7.58
A1	Sample 1	1	2	1	162000	32.76	7.60
A1	Sample 1	1	2	1	163100	32.87	7.59
A1	Sample 1	1	2	1	164217	32.97	7.63
A1	Sample 1	1	2	1	165317	33.03	7.61
A1	Sample 1	1	2	1	166417	33.19	7.63
A1	Sample 1	1	2	1	167517	33.3	7.63
A1	Sample 1	1	2	1	168617	33.3	7.64
A1	Sample 1	1	2	1	169733	33.5	7.66
A1	Sample 1	1	2	1	170833	33.55	7.62
A1	Sample 1	1	2	1	171933	33.71	7.64
A1	Sample 1	1	2	1	173050	33.81	7.67
A1	Sample 1	1	2	1	174150	33.91	7.60
A1	Sample 1	1	2	1	175250	34.02	7.65
A1	Sample 1	1	2	1	176350	34.07	7.66
A1	Sample 1	1	2	1	177467	34.22	7.66
A1	Sample 1	1	2	1	178567	34.27	7.70
A1	Sample 1	1	2	1	179667	34.37	7.71
A1	Sample 1	1	2	1	180783	34.52	7.70
A1	Sample 1	1	2	1	181883	34.62	7.73
A1	Sample 1	1	2	1	182983	34.68	7.71
A1	Sample 1	1	2	1	184083	34.78	7.73
A1	Sample 1	1	2	1	185183	34.92	7.70
A1	Sample 1	1	2	1	186283	35.03	7.75
A1	Sample 1	1	2	1	187400	35.13	7.74
A1	Sample 1	1	2	1	188500	35.22	7.76
A1	Sample 1	1	2	1	189600	35.32	7.77
A1	Sample 1	1	2	1	190700	35.42	7.79
A1	Sample 1	1	2	1	191800	35.51	7.78
A1	Sample 1	1	2	1	192900	35.63	7.80
A1	Sample 1	1	2	1	194017	35.72	7.83
A1	Sample 1	1	2	1	195100	35.81	7.81
A1	Sample 1	1	2	1	196217	35.91	7.79
A1	Sample 1	1	2	1	197317	36.02	7.82
A1	Sample 1	1	2	1	198417	36.11	7.86
A1	Sample 1	1	2	1	199533	36.22	7.89
A1	Sample 1	1	2	1	200633	36.35	7.88
A1	Sample 1	1	2	1	201733	36.45	7.89
A1	Sample 1	1	2	1	202833	36.55	7.92
A1	Sample 1	1	2	1	203950	36.64	7.95
A1	Sample 1	1	2	1	205050	36.74	7.92
A1	Sample 1	1	2	1	206150	36.83	7.92
A1	Sample 1	1	2	1	207267	36.98	7.97
A1	Sample 1	1	2	1	208367	37.08	7.99
A1	Sample 1	1	2	1	209467	37.12	8.00
A1	Sample 1	1	2	1	210584	37.25	7.99
A1	Sample 1	1	2	1	211667	37.35	8.00
A1	Sample 1	1	2	1	212783	37.44	8.04
A1	Sample 1	1	2	1	213883	37.53	8.02
A1	Sample 1	1	2	1	214983	37.64	8.08
A1	Sample 1	1	2	1	216083	37.77	8.15
A1	Sample 1	1	2	1	217200	37.86	8.11
A1	Sample 1	1	2	1	218300	37.96	8.13
A1	Sample 1	1	2	1	219383	38.05	8.16
A1	Sample 1	1	2	1	220500	38.18	8.19
A1	Sample 1	1	2	1	221584	38.27	8.19
A1	Sample 1	1	2	1	222683	38.37	8.25
A1	Sample 1	1	2	1	223800	38.51	8.24
A1	Sample 1	1	2	1	224900	38.6	8.28
A1	Sample 1	1	2	1	226000	38.68	8.32
A1	Sample 1	1	2	1	227100	38.78	8.30
A1	Sample 1	1	2	1	228217	38.87	8.32
A1	Sample 1	1	2	1	229317	39	8.35
A1	Sample 1	1	2	1	230433	39.06	8.39
A1	Sample 1	1	2	1	231533	39.18	8.38
A1	Sample 1	1	2	1	232633	39.31	8.47
A1	Sample 1	1	2	1	233750	39.41	8.49
A1	Sample 1	1	2	1	234850	39.5	8.49
A1	Sample 1	1	2	1	235950	39.59	8.50
A1	Sample 1	1	2	1	237050	39.72	8.56
A1	Sample 1	1	2	1	238150	39.81	8.56
A1	Sample 1	1	2	1	239267	39.9	8.60
A1	Sample 1	1	2	1	240367	40.03	8.61
A1	Sample 1	1	2	1	241467	40.11	8.68
A1	Sample 1	1	2	1	242584	40.24	8.66
A1	Sample 1	1	2	1	243683	40.33	8.71
A1	Sample 1	1	2	1	244783	40.42	8.74
A1	Sample 1	1	2	1	245883	40.51	8.72
A1	Sample 1	1	2	1	247000	40.64	8.81
A1	Sample 1	1	2	1	248100	40.72	8.84
A1	Sample 1	1	2	1	249200	40.82	8.89
A1	Sample 1	1	2	1	250317	40.94	8.94
A1	Sample 1	1	2	1	251417	41.03	8.93
A1	Sample 1	1	2	1	252517	41.15	8.94
A1	Sample 1	1	2	1	253617	41.24	8.96
A1	Sample 1	1	2	1	254717	41.36	9.05
A1	Sample 1	1	2	1	255833	41.45	9.06
A1	Sample 1	1	2	1	256933	41.58	9.13
A1	Sample 1	1	2	1	258033	41.66	9.15
A1	Sample 1	1	2	1	259133	41.76	9.15
A1	Sample 1	1	2	1	260250	41.88	9.24
A1	Sample 1	1	2	1	261333	41.96	9.27
A1	Sample 1	1	2	1	262433	42.09	9.30
A1	Sample 1	1	2	1	263533	42.18	9.35
A1	Sample 1	1	2	1	264650	42.25	9.40
A1	Sample 1	1	2	1	265750	42.38	9.44
A1	Sample 1	1	2	1	266867	42.47	9.42
A1	Sample 1	1	2	1	267967	42.6	9.45
A1	Sample 1	1	2	1	269067	42.68	9.57
A1	Sample 1	1	2	1	270183	42.77	9.63
A1	Sample 1	1	2	1	271283	42.89	9.68
A1	Sample 1	1	2	1	272383	42.97	9.75
A1	Sample 1	1	2	1	273500	43.05	9.83
A1	Sample 1	1	2	1	274600	43.21	9.83
A1	Sample 1	1	2	1	275700	43.29	9.88
A1	Sample 1	1	2	1	276817	43.38	9.97
A1	Sample 1	1	2	1	277917	43.5	10.00
A1	Sample 1	1	2	1	279017	43.58	10.07
A1	Sample 1	1	2	1	280117	43.71	10.17
A1	Sample 1	1	2	1	281217	43.79	10.18
A1	Sample 1	1	2	1	282333	43.91	10.26
A1	Sample 1	1	2	1	283433	43.99	10.34
A1	Sample 1	1	2	1	284533	44.14	10.47
A1	Sample 1	1	2	1	285633	44.22	10.52
A1	Sample 1	1	2	1	286750	44.31	10.61
A1	Sample 1	1	2	1	287850	44.43	10.69
A1	Sample 1	1	2	1	288950	44.51	10.75
A1	Sample 1	1	2	1	290067	44.63	10.84
A1	Sample 1	1	2	1	291167	44.75	10.92
A1	Sample 1	1	2	1	292250	44.83	11.05
A1	Sample 1	1	2	1	293350	44.95	11.17
A1	Sample 1	1	2	1	294450	45.02	11.26
A1	Sample 1	1	2	1	295567	45.14	11.38
A1	Sample 1	1	2	1	296667	45.26	11.45
A1	Sample 1	1	2	1	297767	45.34	11.51
A1	Sample 1	1	2	1	298883	45.45	11.69
A1	Sample 1	1	2	1	299983	45.54	11.86
A1	Sample 1	1	2	1	301083	45.65	12.00
A1	Sample 1	1	2	1	302183	45.77	12.08
A1	Sample 1	1	2	1	303300	45.85	12.22
A1	Sample 1	1	2	1	304400	45.93	12.39
A1	Sample 1	1	2	1	305500	46.03	12.53
A1	Sample 1	1	2	1	306617	46.19	12.67
A1	Sample 1	1	2	1	307700	46.27	12.83
A1	Sample 1	1	2	1	308817	46.34	12.97
A1	Sample 1	1	2	1	309917	46.46	13.18
A1	Sample 1	1	2	1	311017	46.58	13.31
A1	Sample 1	1	2	1	312133	46.69	13.44
A1	Sample 1	1	2	1	313233	46.77	13.64
A1	Sample 1	1	2	1	314333	46.88	13.88
A1	Sample 1	1	2	1	315433	46.99	14.04
A1	Sample 1	1	2	1	316550	47.1	14.23
A1	Sample 1	1	2	1	317650	47.18	14.46
A1	Sample 1	1	2	1	318750	47.29	14.59
A1	Sample 1	1	2	1	319867	47.41	14.84
A1	Sample 1	1	2	1	320967	47.48	15.09
A1	Sample 1	1	2	1	322083	47.6	15.27
A1	Sample 1	1	2	1	323183	47.71	15.49
A1	Sample 1	1	2	1	324283	47.82	15.72
A1	Sample 1	1	2	1	325400	47.89	15.98
A1	Sample 1	1	2	1	326483	48.01	16.12
A1	Sample 1	1	2	1	327584	48.12	16.47
A1	Sample 1	1	2	1	328683	48.23	16.67
A1	Sample 1	1	2	1	329800	48.31	16.99
A1	Sample 1	1	2	1	330900	48.42	17.20
A1	Sample 1	1	2	1	332017	48.49	17.46
A1	Sample 1	1	2	1	333117	48.64	17.79
A1	Sample 1	1	2	1	334217	48.71	18.07
A1	Sample 1	1	2	1	335333	48.83	18.34
A1	Sample 1	1	2	1	336433	48.93	18.63
A1	Sample 1	1	2	1	337533	49.03	18.91
A1	Sample 1	1	2	1	338633	49.15	19.23
A1	Sample 1	1	2	1	339733	49.26	19.49
A1	Sample 1	1	2	1	340850	49.33	19.87
A1	Sample 1	1	2	1	341950	49.48	20.15
A1	Sample 1	1	2	1	343067	49.55	20.55
A1	Sample 1	1	2	1	344150	49.63	20.82
A1	Sample 1	1	2	1	345267	49.77	21.19
A1	Sample 1	1	2	1	346367	49.83	21.48
A1	Sample 1	1	2	1	347467	49.98	21.84
A1	Sample 1	1	2	1	348584	50.05	22.25
A1	Sample 1	1	2	1	349683	50.12	22.56
A1	Sample 1	1	2	1	350783	50.27	22.96
A1	Sample 1	1	2	1	351883	50.38	23.33
A1	Sample 1	1	2	1	353000	50.49	23.72
A1	Sample 1	1	2	1	354100	50.56	24.10
A1	Sample 1	1	2	1	355200	50.67	24.36
A1	Sample 1	1	2	1	356317	50.77	24.82
A1	Sample 1	1	2	1	357417	50.87	25.28
A1	Sample 1	1	2	1	358517	50.98	25.66
A1	Sample 1	1	2	1	359617	51.09	26.17
A1	Sample 1	1	2	1	360717	51.19	26.51
A1	Sample 1	1	2	1	361817	51.27	26.91
A1	Sample 1	1	2	1	362917	51.41	27.32
A1	Sample 1	1	2	1	364017	51.48	27.78
A1	Sample 1	1	2	1	365133	51.62	28.16
A1	Sample 1	1	2	1	366233	51.69	28.65
A1	Sample 1	1	2	1	367333	51.78	29.13
A1	Sample 1	1	2	1	368433	51.89	29.56
A1	Sample 1	1	2	1	369533	52	29.96
A1	Sample 1	1	2	1	370633	52.11	30.55
A1	Sample 1	1	2	1	371750	52.21	30.96
A1	Sample 1	1	2	1	372850	52.31	31.30
A1	Sample 1	1	2	1	373950	52.39	31.77
A1	Sample 1	1	2	1	375067	52.52	32.29
A1	Sample 1	1	2	1	376167	52.63	32.75
A1	Sample 1	1	2	1	377267	52.73	33.10
A1	Sample 1	1	2	1	378367	52.83	33.60
A1	Sample 1	1	2	1	379483	52.93	33.99
A1	Sample 1	1	2	1	380584	53.03	34.36
A1	Sample 1	1	2	1	381683	53.14	34.94
A1	Sample 1	1	2	1	382800	53.24	35.34
A1	Sample 1	1	2	1	383900	53.31	35.69
A1	Sample 1	1	2	1	385017	53.42	36.07
A1	Sample 1	1	2	1	386117	53.52	36.46
A1	Sample 1	1	2	1	387217	53.65	36.91
A1	Sample 1	1	2	1	388317	53.75	37.20
A1	Sample 1	1	2	1	389417	53.85	37.53
A1	Sample 1	1	2	1	390517	53.95	37.89
A1	Sample 1	1	2	1	391633	54.05	38.15
A1	Sample 1	1	2	1	392733	54.16	38.51
A1	Sample 1	1	2	1	393833	54.26	38.87
A1	Sample 1	1	2	1	394950	54.36	39.05
A1	Sample 1	1	2	1	396050	54.46	39.40
A1	Sample 1	1	2	1	397150	54.57	39.75
A1	Sample 1	1	2	1	398250	54.66	39.92
A1	Sample 1	1	2	1	399367	54.79	40.08
A1	Sample 1	1	2	1	400467	54.86	40.24
A1	Sample 1	1	2	1	401567	54.96	40.37
A1	Sample 1	1	2	1	402683	55.06	40.63
A1	Sample 1	1	2	1	403783	55.17	40.67
A1	Sample 1	1	2	1	404883	55.27	40.98
A1	Sample 1	1	2	1	405983	55.36	41.07
A1	Sample 1	1	2	1	407083	55.49	41.11
A1	Sample 1	1	2	1	408183	55.6	41.21
A1	Sample 1	1	2	1	409283	55.69	41.32
A1	Sample 1	1	2	1	410383	55.79	41.43
A1	Sample 1	1	2	1	411483	55.89	41.40
A1	Sample 1	1	2	1	412584	55.99	41.48
A1	Sample 1	1	2	1	413700	56.09	41.54
A1	Sample 1	1	2	1	414800	56.19	41.55
A1	Sample 1	1	2	1	415917	56.32	41.62
A1	Sample 1	1	2	1	417017	56.42	41.71
A1	Sample 1	1	2	1	418117	56.51	41.63
A1	Sample 1	1	2	1	419217	56.61	41.68
A1	Sample 1	1	2	1	420317	56.7	41.70
A1	Sample 1	1	2	1	421417	56.83	41.62
A1	Sample 1	1	2	1	422533	56.91	41.52
A1	Sample 1	1	2	1	423633	57.03	41.58
A1	Sample 1	1	2	1	424733	57.13	41.52
A1	Sample 1	1	2	1	425850	57.23	41.51
A1	Sample 1	1	2	1	426950	57.33	41.50
A1	Sample 1	1	2	1	428050	57.43	41.50
A1	Sample 1	1	2	1	429167	57.53	41.45
A1	Sample 1	1	2	1	430267	57.65	41.29
A1	Sample 1	1	2	1	431367	57.74	41.32
A1	Sample 1	1	2	1	432467	57.88	41.27
A1	Sample 1	1	2	1	433567	57.94	41.28
A1	Sample 1	1	2	1	434683	58.04	41.22
A1	Sample 1	1	2	1	435783	58.16	41.17
A1	Sample 1	1	2	1	436883	58.26	41.14
A1	Sample 1	1	2	1	437983	58.36	41.12
A1	Sample 1	1	2	1	439083	58.45	41.07
A1	Sample 1	1	2	1	440183	58.52	41.02
A1	Sample 1	1	2	1	441283	58.64	41.06
A1	Sample 1	1	2	1	442383	58.8	40.96
A1	Sample 1	1	2	1	443483	58.87	40.93
A1	Sample 1	1	2	1	444584	58.96	40.89
A1	Sample 1	1	2	1	445683	59.09	40.83
A1	Sample 1	1	2	1	446783	59.19	40.74
A1	Sample 1	1	2	1	447883	59.28	40.71
A1	Sample 1	1	2	1	448983	59.38	40.71
A1	Sample 1	1	2	1	450083	59.47	40.63
A1	Sample 1	1	2	1	451200	59.56	40.59
A1	Sample 1	1	2	1	452300	59.69	40.55
A1	Sample 1	1	2	1	453400	59.78	40.46
A1	Sample 1	1	2	1	454517	59.88	40.42
A1	Sample 1	1	2	1	455617	60	40.41
A1	Sample 1	1	2	1	456717	60.1	40.34
A1	Sample 1	1	2	1	457833	60.22	40.33
A1	Sample 1	1	2	1	458933	60.28	40.32
A1	Sample 1	1	2	1	460033	60.4	40.18
A1	Sample 1	1	2	1	461133	60.5	40.12
A1	Sample 1	1	2	1	462250	60.62	40.07
A1	Sample 1	1	2	1	463350	60.71	40.10
A1	Sample 1	1	2	1	464450	60.81	40.05
A1	Sample 1	1	2	1	465567	60.9	40.01
A1	Sample 1	1	2	1	466650	61.02	39.99
A1	Sample 1	1	2	1	467767	61.13	39.91
A1	Sample 1	1	2	1	468867	61.22	39.85
A1	Sample 1	1	2	1	469967	61.31	39.76
A1	Sample 1	1	2	1	471083	61.42	39.79
A1	Sample 1	1	2	1	472183	61.52	39.76
A1	Sample 1	1	2	1	473283	61.64	39.77
A1	Sample 1	1	2	1	474383	61.74	39.69
A1	Sample 1	1	2	1	475500	61.83	39.68
A1	Sample 1	1	2	1	476600	61.95	39.61
A1	Sample 1	1	2	1	477700	62.04	39.59
A1	Sample 1	1	2	1	478800	62.14	39.47
A1	Sample 1	1	2	1	479900	62.24	39.45
A1	Sample 1	1	2	1	481017	62.33	39.49
A1	Sample 1	1	2	1	482100	62.42	39.48
A1	Sample 1	1	2	1	483200	62.54	39.29
A1	Sample 1	1	2	1	484317	62.66	39.30
A1	Sample 1	1	2	1	485417	62.76	39.27
A1	Sample 1	1	2	1	486517	62.85	39.24
A1	Sample 1	1	2	1	487617	62.97	39.32
A1	Sample 1	1	2	1	488733	63.07	39.33
A1	Sample 1	1	2	1	489833	63.16	39.18
A1	Sample 1	1	2	1	490933	63.25	39.16
A1	Sample 1	1	2	1	492050	63.36	39.08
A1	Sample 1	1	2	1	493150	63.48	39.12
A1	Sample 1	1	2	1	494250	63.57	39.10
A1	Sample 1	1	2	1	495367	63.7	38.90
A1	Sample 1	1	2	1	496450	63.76	39.09
A1	Sample 1	1	2	1	497567	63.91	38.94
A1	Sample 1	1	2	1	498667	63.98	38.89
A1	Sample 1	1	2	1	499783	64.07	38.87
A1	Sample 1	1	2	1	500867	64.19	38.81
A1	Sample 1	1	2	1	501983	64.29	38.79
A1	Sample 1	1	2	1	503083	64.39	38.86
A1	Sample 1	1	2	1	504183	64.48	38.78
A1	Sample 1	1	2	1	505283	64.61	38.65
A1	Sample 1	1	2	1	506383	64.7	38.62
A1	Sample 1	1	2	1	507500	64.79	38.59
A1	Sample 1	1	2	1	508600	64.92	38.58
A1	Sample 1	1	2	1	509700	65.01	38.51
A1	Sample 1	1	2	1	510817	65.09	38.47
A1	Sample 1	1	2	1	511917	65.21	38.46
A1	Sample 1	1	2	1	513017	65.3	38.37
A1	Sample 1	1	2	1	514117	65.42	38.34
A1	Sample 1	1	2	1	515233	65.54	38.33
A1	Sample 1	1	2	1	516333	65.63	38.29
A1	Sample 1	1	2	1	517433	65.72	38.29
A1	Sample 1	1	2	1	518550	65.85	38.19
A1	Sample 1	1	2	1	519650	65.94	38.14
A1	Sample 1	1	2	1	520750	66.05	38.11
A1	Sample 1	1	2	1	521867	66.14	38.04
A1	Sample 1	1	2	1	522967	66.24	38.07
A1	Sample 1	1	2	1	524067	66.35	37.86
A1	Sample 1	1	2	1	525167	66.47	37.81
A1	Sample 1	1	2	1	526267	66.56	37.84
A1	Sample 1	1	2	1	527383	66.65	37.75
A1	Sample 1	1	2	1	528483	66.74	37.58
A1	Sample 1	1	2	1	529584	66.86	37.67
A1	Sample 1	1	2	1	530683	66.95	37.59
A1	Sample 1	1	2	1	531783	67.06	37.45
A1	Sample 1	1	2	1	532883	67.15	37.41
A1	Sample 1	1	2	1	534000	67.26	37.35
A1	Sample 1	1	2	1	535100	67.39	37.23
A1	Sample 1	1	2	1	536200	67.47	37.17
A1	Sample 1	1	2	1	537317	67.56	37.10
A1	Sample 1	1	2	1	538417	67.69	37.07
A1	Sample 1	1	2	1	539517	67.77	37.00
A1	Sample 1	1	2	1	540633	67.89	36.90
A1	Sample 1	1	2	1	541733	67.98	36.87
A1	Sample 1	1	2	1	542833	68.07	36.75
A1	Sample 1	1	2	1	543933	68.19	36.61
A1	Sample 1	1	2	1	545050	68.3	36.59
A1	Sample 1	1	2	1	546133	68.39	36.60
A1	Sample 1	1	2	1	547233	68.51	36.34
A1	Sample 1	1	2	1	548333	68.6	36.32
A1	Sample 1	1	2	1	549433	68.69	36.32
A1	Sample 1	1	2	1	550550	68.8	36.14
A1	Sample 1	1	2	1	551650	68.89	36.09
A1	Sample 1	1	2	1	552750	69.02	36.05
A1	Sample 1	1	2	1	553850	69.1	35.93
A1	Sample 1	1	2	1	554967	69.22	35.74
A1	Sample 1	1	2	1	556067	69.3	35.80
A1	Sample 1	1	2	1	557167	69.42	35.69
A1	Sample 1	1	2	1	558283	69.52	35.65
A1	Sample 1	1	2	1	559383	69.6	35.48
A1	Sample 1	1	2	1	560483	69.72	35.31
A1	Sample 1	1	2	1	561600	69.8	35.34
A1	Sample 1	1	2	1	562700	69.93	35.23
A1	Sample 1	1	2	1	563800	70.04	35.09
A1	Sample 1	1	2	1	564917	70.13	34.97
A1	Sample 1	1	2	1	566017	70.21	34.93
A1	Sample 1	1	2	1	567133	70.36	34.85
A1	Sample 1	1	2	1	568233	70.45	34.78
A1	Sample 1	1	2	1	569333	70.54	34.68
A1	Sample 1	1	2	1	570433	70.66	34.65
A1	Sample 1	1	2	1	571533	70.75	34.48
A1	Sample 1	1	2	1	572633	70.87	34.35
A1	Sample 1	1	2	1	573750	70.95	34.37
A1	Sample 1	1	2	1	574850	71.05	34.26
A1	Sample 1	1	2	1	575950	71.15	34.16
A1	Sample 1	1	2	1	577067	71.27	34.04
A1	Sample 1	1	2	1	578167	71.36	34.01
A1	Sample 1	1	2	1	579267	71.48	33.88
A1	Sample 1	1	2	1	580367	71.56	33.70
A1	Sample 1	1	2	1	581483	71.66	33.63
A1	Sample 1	1	2	1	582584	71.77	33.52
A1	Sample 1	1	2	1	583683	71.86	33.52
A1	Sample 1	1	2	1	584800	71.98	33.43
A1	Sample 1	1	2	1	585900	72.09	33.35
A1	Sample 1	1	2	1	587000	72.17	33.27
A1	Sample 1	1	2	1	588100	72.27	33.16
A1	Sample 1	1	2	1	589200	72.38	33.07
A1	Sample 1	1	2	1	590317	72.5	32.90
A1	Sample 1	1	2	1	591417	72.56	32.83
A1	Sample 1	1	2	1	592517	72.71	32.76
A1	Sample 1	1	2	1	593617	72.79	32.63
A1	Sample 1	1	2	1	594717	72.9	32.63
A1	Sample 1	1	2	1	595817	73.02	32.54
A1	Sample 1	1	2	1	596917	73.1	32.40
A1	Sample 1	1	2	1	598033	73.22	32.37
A1	Sample 1	1	2	1	599133	73.3	32.23
A1	Sample 1	1	2	1	600217	73.42	32.11
A1	Sample 1	1	2	1	601333	73.51	32.09
A1	Sample 1	1	2	1	602433	73.63	31.99
A1	Sample 1	1	2	1	603517	73.72	31.87
A1	Sample 1	1	2	1	604633	73.84	31.80
A1	Sample 1	1	2	1	605733	73.92	31.66
A1	Sample 1	1	2	1	606833	74.03	31.59
A1	Sample 1	1	2	1	607933	74.12	31.62
A1	Sample 1	1	2	1	609033	74.24	31.47
A1	Sample 1	1	2	1	610150	74.33	31.34
A1	Sample 1	1	2	1	611250	74.45	31.27
A1	Sample 1	1	2	1	612350	74.53	31.19
A1	Sample 1	1	2	1	613467	74.62	31.11
A1	Sample 1	1	2	1	614567	74.74	31.03
A1	Sample 1	1	2	1	615667	74.85	31.02
A1	Sample 1	1	2	1	616767	74.95	30.87
A1	Sample 1	1	2	1	617883	75.05	30.81
A1	Sample 1	1	2	1	618983	75.17	30.68
A1	Sample 1	1	2	1	620083	75.23	30.58
A1	Sample 1	1	2	1	621200	75.35	30.42
A1	Sample 1	1	2	1	622300	75.46	30.38
A1	Sample 1	1	2	1	623400	75.56	30.35
A1	Sample 1	1	2	1	624500	75.67	30.30
A1	Sample 1	1	2	1	625600	75.76	30.20
A1	Sample 1	1	2	1	626717	75.88	30.09
A1	Sample 1	1	2	1	627817	75.95	30.01
A1	Sample 1	1	2	1	628917	76.07	29.88
A1	Sample 1	1	2	1	630017	76.19	29.84
A1	Sample 1	1	2	1	631117	76.28	29.80
A1	Sample 1	1	2	1	632217	76.36	29.65
A1	Sample 1	1	2	1	633333	76.49	29.59
A1	Sample 1	1	2	1	634417	76.6	29.56
A1	Sample 1	1	2	1	635517	76.69	29.40
A1	Sample 1	1	2	1	636633	76.81	29.29
A1	Sample 1	1	2	1	637733	76.9	29.29
A1	Sample 1	1	2	1	638833	77	29.25
A1	Sample 1	1	2	1	639950	77.1	29.17
A1	Sample 1	1	2	1	641050	77.21	29.03
A1	Sample 1	1	2	1	642150	77.29	28.90
A1	Sample 1	1	2	1	643267	77.42	28.87
A1	Sample 1	1	2	1	644367	77.53	28.76
A1	Sample 1	1	2	1	645467	77.62	28.71
A1	Sample 1	1	2	1	646567	77.71	28.65
A1	Sample 1	1	2	1	647683	77.82	28.51
A1	Sample 1	1	2	1	648783	77.89	28.46
A1	Sample 1	1	2	1	649883	78.03	28.32
A1	Sample 1	1	2	1	651000	78.13	28.28
A1	Sample 1	1	2	1	652100	78.23	28.18
A1	Sample 1	1	2	1	653200	78.34	28.13
A1	Sample 1	1	2	1	654300	78.43	28.01
A1	Sample 1	1	2	1	655400	78.51	28.02
A1	Sample 1	1	2	1	656517	78.64	27.88
A1	Sample 1	1	2	1	657617	78.72	27.80
A1	Sample 1	1	2	1	658717	78.83	27.79
A1	Sample 1	1	2	1	659817	78.95	27.70
A1	Sample 1	1	2	1	660917	79.07	27.61
A1	Sample 1	1	2	1	662017	79.16	27.51
A1	Sample 1	1	2	1	663133	79.25	27.47
A1	Sample 1	1	2	1	664217	79.36	27.32
A1	Sample 1	1	2	1	665317	79.46	27.21
A1	Sample 1	1	2	1	666433	79.57	27.21
A1	Sample 1	1	2	1	667533	79.66	27.07
A1	Sample 1	1	2	1	668633	79.75	27.15
A1	Sample 1	1	2	1	669750	79.86	27.00
A1	Sample 1	1	2	1	670850	79.97	26.81
A1	Sample 1	1	2	1	671950	80.07	26.84
A1	Sample 1	1	2	1	673067	80.15	26.76
A1	Sample 1	1	2	1	674167	80.27	26.66
A1	Sample 1	1	2	1	675267	80.39	26.67
A1	Sample 1	1	2	1	676367	80.48	26.45
A1	Sample 1	1	2	1	677483	80.57	26.49
A1	Sample 1	1	2	1	678584	80.66	26.38
A1	Sample 1	1	2	1	679683	80.8	26.33
A1	Sample 1	1	2	1	680783	80.88	26.24
A1	Sample 1	1	2	1	681883	81.01	26.17
A1	Sample 1	1	2	1	682983	81.09	26.08
A1	Sample 1	1	2	1	684083	81.18	25.97
A1	Sample 1	1	2	1	685183	81.3	25.96
A1	Sample 1	1	2	1	686300	81.39	25.92
A1	Sample 1	1	2	1	687400	81.51	25.90
A1	Sample 1	1	2	1	688500	81.57	25.77
A1	Sample 1	1	2	1	689617	81.72	25.70
A1	Sample 1	1	2	1	690717	81.79	25.62
A1	Sample 1	1	2	1	691817	81.92	25.52
A1	Sample 1	1	2	1	692917	82.01	25.47
A1	Sample 1	1	2	1	694033	82.12	25.42
A1	Sample 1	1	2	1	695133	82.22	25.28
A1	Sample 1	1	2	1	696233	82.33	25.23
A1	Sample 1	1	2	1	697333	82.42	25.16
A1	Sample 1	1	2	1	698450	82.52	25.03
A1	Sample 1	1	2	1	699550	82.63	25.00
A1	Sample 1	1	2	1	700650	82.74	24.96
A1	Sample 1	1	2	1	701750	82.83	24.90
A1	Sample 1	1	2	1	702850	82.91	24.90
A1	Sample 1	1	2	1	703967	83.03	24.76
A1	Sample 1	1	2	1	705067	83.15	24.64
A1	Sample 1	1	2	1	706167	83.24	24.61
A1	Sample 1	1	2	1	707283	83.36	24.57
A1	Sample 1	1	2	1	708383	83.43	24.47
A1	Sample 1	1	2	1	709483	83.54	24.38
A1	Sample 1	1	2	1	710600	83.66	24.35
A1	Sample 1	1	2	1	711683	83.77	24.30
A1	Sample 1	1	2	1	712800	83.86	24.18
A1	Sample 1	1	2	1	713900	83.98	24.13
A1	Sample 1	1	2	1	715017	84.08	24.09
A1	Sample 1	1	2	1	716117	84.16	24.04
A1	Sample 1	1	2	1	717233	84.28	23.96
A1	Sample 1	1	2	1	718333	84.38	23.86
A1	Sample 1	1	2	1	719450	84.47	23.80
A1	Sample 1	1	2	1	720533	84.58	23.68
A1	Sample 1	1	2	1	721633	84.7	23.65
A1	Sample 1	1	2	1	722733	84.79	23.59
A1	Sample 1	1	2	1	723850	84.88	23.56
A1	Sample 1	1	2	1	724950	85	23.61
A1	Sample 1	1	2	1	726050	85.09	23.42
A1	Sample 1	1	2	1	727167	85.18	23.36
A1	Sample 1	1	2	1	728250	85.28	23.25
A1	Sample 1	1	2	1	729350	85.39	23.16
A1	Sample 1	1	2	1	730467	85.51	23.24
A1	Sample 1	1	2	1	731567	85.6	23.07
A1	Sample 1	1	2	1	732667	85.69	23.02
A1	Sample 1	1	2	1	733767	85.81	22.97
A1	Sample 1	1	2	1	734867	85.9	22.88
A1	Sample 1	1	2	1	735983	86.02	22.83
A1	Sample 1	1	2	1	737083	86.1	22.73
A1	Sample 1	1	2	1	738183	86.21	22.65
A1	Sample 1	1	2	1	739300	86.32	22.64
A1	Sample 1	1	2	1	740400	86.42	22.59
A1	Sample 1	1	2	1	741500	86.5	22.50
A1	Sample 1	1	2	1	742600	86.61	22.37
A1	Sample 1	1	2	1	743717	86.73	22.25
A1	Sample 1	1	2	1	744817	86.83	22.28
A1	Sample 1	1	2	1	745917	86.92	22.16
A1	Sample 1	1	2	1	747033	87.04	22.17
A1	Sample 1	1	2	1	748133	87.14	22.17
A1	Sample 1	1	2	1	749233	87.23	22.08
A1	Sample 1	1	2	1	750350	87.35	21.97
A1	Sample 1	1	2	1	751450	87.48	21.87
A1	Sample 1	1	2	1	752550	87.53	21.86
A1	Sample 1	1	2	1	753650	87.64	21.81
A1	Sample 1	1	2	1	754750	87.77	21.73
A1	Sample 1	1	2	1	755867	87.86	21.63
A1	Sample 1	1	2	1	756967	87.95	21.64
A1	Sample 1	1	2	1	758067	88.05	21.54
A1	Sample 1	1	2	1	759167	88.17	21.48
A1	Sample 1	1	2	1	760283	88.26	21.42
A1	Sample 1	1	2	1	761383	88.39	21.39
A1	Sample 1	1	2	1	762483	88.48	21.31
A1	Sample 1	1	2	1	763584	88.56	21.22
A1	Sample 1	1	2	1	764683	88.69	21.17
A1	Sample 1	1	2	1	765800	88.78	21.10
A1	Sample 1	1	2	1	766900	88.87	21.07
A1	Sample 1	1	2	1	768000	88.99	21.04
A1	Sample 1	1	2	1	769100	89.06	20.95
A1	Sample 1	1	2	1	770217	89.18	20.84
A1	Sample 1	1	2	1	771317	89.28	20.88
A1	Sample 1	1	2	1	772417	89.41	20.77
A1	Sample 1	1	2	1	773517	89.49	20.71
A1	Sample 1	1	2	1	774617	89.61	20.61
A1	Sample 1	1	2	1	775733	89.71	20.58
A1	Sample 1	1	2	1	776833	89.8	20.54
A1	Sample 1	1	2	1	777933	89.89	20.50
A1	Sample 1	1	2	1	779050	89.99	20.37
A1	Sample 1	1	2	1	780150	90.11	20.32
A1	Sample 1	1	2	1	781250	90.24	20.34
A1	Sample 1	1	2	1	782350	90.31	20.28
A1	Sample 1	1	2	1	783467	90.4	20.19
A1	Sample 1	1	2	1	784567	90.51	20.16
A1	Sample 1	1	2	1	785667	90.63	20.08
A1	Sample 1	1	2	1	786783	90.73	20.02
A1	Sample 1	1	2	1	787883	90.82	19.95
A1	Sample 1	1	2	1	788983	90.91	19.96
A1	Sample 1	1	2	1	790083	91.04	19.73
A1	Sample 1	1	2	1	791183	91.13	19.78
A1	Sample 1	1	2	1	792300	91.24	19.72
A1	Sample 1	1	2	1	793400	91.33	19.71
A1	Sample 1	1	2	1	794500	91.44	19.65
A1	Sample 1	1	2	1	795617	91.53	19.58
A1	Sample 1	1	2	1	796717	91.64	19.54
A1	Sample 1	1	2	1	797817	91.73	19.50
A1	Sample 1	1	2	1	798917	91.85	19.37
A1	Sample 1	1	2	1	800017	91.96	19.39
A1	Sample 1	1	2	1	801117	92.05	19.34
A1	Sample 1	1	2	1	802217	92.17	19.20
A1	Sample 1	1	2	1	803333	92.28	19.16
A1	Sample 1	1	2	1	804433	92.37	19.11
A1	Sample 1	1	2	1	805533	92.45	19.05
A1	Sample 1	1	2	1	806633	92.59	19.02
A1	Sample 1	1	2	1	807733	92.68	18.98
A1	Sample 1	1	2	1	808833	92.77	18.87
A1	Sample 1	1	2	1	809933	92.87	18.85
A1	Sample 1	1	2	1	811033	92.97	18.77
A1	Sample 1	1	2	1	812150	93.1	18.79
A1	Sample 1	1	2	1	813250	93.19	18.66
A1	Sample 1	1	2	1	814350	93.26	18.63
A1	Sample 1	1	2	1	815450	93.38	18.55
A1	Sample 1	1	2	1	816550	93.5	18.57
A1	Sample 1	1	2	1	817650	93.61	18.55
A1	Sample 1	1	2	1	818750	93.7	18.44
A1	Sample 1	1	2	1	819867	93.8	18.39
A1	Sample 1	1	2	1	820967	93.87	18.40
A1	Sample 1	1	2	1	822067	94	18.32
A1	Sample 1	1	2	1	823183	94.09	18.22
A1	Sample 1	1	2	1	824283	94.23	18.22
A1	Sample 1	1	2	1	825383	94.31	18.11
A1	Sample 1	1	2	1	826483	94.41	18.04
A1	Sample 1	1	2	1	827584	94.51	18.00
A1	Sample 1	1	2	1	828683	94.61	17.99
A1	Sample 1	1	2	1	829783	94.71	17.97
A1	Sample 1	1	2	1	830883	94.83	17.91
A2	Sample 2	1	2	1	24250	20.04	7.64
A2	Sample 2	1	2	1	25333	20.05	7.65
A2	Sample 2	1	2	1	26450	20.36	7.65
A2	Sample 2	1	2	1	27550	20.28	7.61
A2	Sample 2	1	2	1	28633	20.36	7.63
A2	Sample 2	1	2	1	29750	20.51	7.62
A2	Sample 2	1	2	1	30850	20.59	7.62
A2	Sample 2	1	2	1	31950	20.66	7.61
A2	Sample 2	1	2	1	33050	20.82	7.62
A2	Sample 2	1	2	1	34150	20.9	7.58
A2	Sample 2	1	2	1	35250	20.98	7.59
A2	Sample 2	1	2	1	36350	21.13	7.62
A2	Sample 2	1	2	1	37450	21.21	7.60
A2	Sample 2	1	2	1	38550	21.28	7.56
A2	Sample 2	1	2	1	39650	21.43	7.56
A2	Sample 2	1	2	1	40750	21.44	7.60
A2	Sample 2	1	2	1	41850	21.59	7.57
A2	Sample 2	1	2	1	42950	21.73	7.59
A2	Sample 2	1	2	1	44050	21.81	7.57
A2	Sample 2	1	2	1	45150	21.95	7.57
A2	Sample 2	1	2	1	46250	21.96	7.58
A2	Sample 2	1	2	1	47350	22.11	7.60
A2	Sample 2	1	2	1	48450	22.19	7.57
A2	Sample 2	1	2	1	49550	22.33	7.56
A2	Sample 2	1	2	1	50650	22.41	7.56
A2	Sample 2	1	2	1	51750	22.55	7.57
A2	Sample 2	1	2	1	52850	22.68	7.55
A2	Sample 2	1	2	1	53950	22.75	7.54
A2	Sample 2	1	2	1	55050	22.83	7.51
A2	Sample 2	1	2	1	56150	22.97	7.56
A2	Sample 2	1	2	1	57250	23.04	7.54
A2	Sample 2	1	2	1	58350	23.12	7.53
A2	Sample 2	1	2	1	59450	23.26	7.54
A2	Sample 2	1	2	1	60550	23.33	7.56
A2	Sample 2	1	2	1	61650	23.49	7.53
A2	Sample 2	1	2	1	62750	23.55	7.56
A2	Sample 2	1	2	1	63850	23.61	7.57
A2	Sample 2	1	2	1	64950	23.76	7.54
A2	Sample 2	1	2	1	66050	23.89	7.55
A2	Sample 2	1	2	1	67150	23.89	7.55
A2	Sample 2	1	2	1	68267	24.11	7.58
A2	Sample 2	1	2	1	69367	24.17	7.56
A2	Sample 2	1	2	1	70467	24.24	7.58
A2	Sample 2	1	2	1	71584	24.38	7.58
A2	Sample 2	1	2	1	72683	24.52	7.53
A2	Sample 2	1	2	1	73783	24.57	7.57
A2	Sample 2	1	2	1	74883	24.64	7.54
A2	Sample 2	1	2	1	75983	24.85	7.55
A2	Sample 2	1	2	1	77100	24.91	7.56
A2	Sample 2	1	2	1	78200	24.99	7.57
A2	Sample 2	1	2	1	79300	25.06	7.56
A2	Sample 2	1	2	1	80400	25.19	7.53
A2	Sample 2	1	2	1	81517	25.26	7.55
A2	Sample 2	1	2	1	82600	25.39	7.54
A2	Sample 2	1	2	1	83700	25.46	7.55
A2	Sample 2	1	2	1	84817	25.58	7.54
A2	Sample 2	1	2	1	85917	25.71	7.56
A2	Sample 2	1	2	1	87033	25.77	7.58
A2	Sample 2	1	2	1	88133	25.91	7.55
A2	Sample 2	1	2	1	89233	26.04	7.56
A2	Sample 2	1	2	1	90350	26.11	7.53
A2	Sample 2	1	2	1	91450	26.17	7.55
A2	Sample 2	1	2	1	92550	26.3	7.53
A2	Sample 2	1	2	1	93650	26.43	7.51
A2	Sample 2	1	2	1	94767	26.55	7.56
A2	Sample 2	1	2	1	95867	26.61	7.55
A2	Sample 2	1	2	1	96967	26.74	7.55
A2	Sample 2	1	2	1	98083	26.82	7.53
A2	Sample 2	1	2	1	99183	26.94	7.51
A2	Sample 2	1	2	1	100283	27	7.52
A2	Sample 2	1	2	1	101383	27.19	7.54
A2	Sample 2	1	2	1	102483	27.26	7.55
A2	Sample 2	1	2	1	103584	27.32	7.54
A2	Sample 2	1	2	1	104683	27.45	7.59
A2	Sample 2	1	2	1	105783	27.56	7.56
A2	Sample 2	1	2	1	106883	27.68	7.53
A2	Sample 2	1	2	1	107983	27.74	7.55
A2	Sample 2	1	2	1	109083	27.87	7.57
A2	Sample 2	1	2	1	110183	27.99	7.52
A2	Sample 2	1	2	1	111283	28.06	7.53
A2	Sample 2	1	2	1	112383	28.17	7.56
A2	Sample 2	1	2	1	113500	28.24	7.54
A2	Sample 2	1	2	1	114600	28.36	7.53
A2	Sample 2	1	2	1	115700	28.43	7.56
A2	Sample 2	1	2	1	116800	28.54	7.56
A2	Sample 2	1	2	1	117917	28.65	7.55
A2	Sample 2	1	2	1	119017	28.72	7.53
A2	Sample 2	1	2	1	120117	28.84	7.56
A2	Sample 2	1	2	1	121217	28.95	7.56
A2	Sample 2	1	2	1	122317	29.08	7.54
A2	Sample 2	1	2	1	123433	29.19	7.53
A2	Sample 2	1	2	1	124533	29.31	7.56
A2	Sample 2	1	2	1	125633	29.37	7.57
A2	Sample 2	1	2	1	126750	29.48	7.57
A2	Sample 2	1	2	1	127850	29.59	7.54
A2	Sample 2	1	2	1	128950	29.71	7.55
A2	Sample 2	1	2	1	130050	29.83	7.51
A2	Sample 2	1	2	1	131167	29.89	7.60
A2	Sample 2	1	2	1	132267	30.01	7.54
A2	Sample 2	1	2	1	133367	30.12	7.56
A2	Sample 2	1	2	1	134467	30.18	7.57
A2	Sample 2	1	2	1	135567	30.3	7.57
A2	Sample 2	1	2	1	136667	30.4	7.56
A2	Sample 2	1	2	1	137783	30.52	7.55
A2	Sample 2	1	2	1	138883	30.63	7.56
A2	Sample 2	1	2	1	139983	30.69	7.55
A2	Sample 2	1	2	1	141083	30.8	7.55
A2	Sample 2	1	2	1	142183	30.86	7.60
A2	Sample 2	1	2	1	143283	31.02	7.60
A2	Sample 2	1	2	1	144383	31.14	7.59
A2	Sample 2	1	2	1	145483	31.25	7.59
A2	Sample 2	1	2	1	146584	31.3	7.61
A2	Sample 2	1	2	1	147683	31.41	7.59
A2	Sample 2	1	2	1	148783	31.57	7.58
A2	Sample 2	1	2	1	149883	31.63	7.61
A2	Sample 2	1	2	1	150983	31.74	7.61
A2	Sample 2	1	2	1	152083	31.85	7.60
A2	Sample 2	1	2	1	153183	31.96	7.57
A2	Sample 2	1	2	1	154283	32.01	7.61
A2	Sample 2	1	2	1	155383	32.07	7.58
A2	Sample 2	1	2	1	156483	32.23	7.61
A2	Sample 2	1	2	1	157584	32.39	7.61
A2	Sample 2	1	2	1	158683	32.44	7.65
A2	Sample 2	1	2	1	159800	32.54	7.66
A2	Sample 2	1	2	1	160900	32.7	7.62
A2	Sample 2	1	2	1	162000	32.76	7.65
A2	Sample 2	1	2	1	163100	32.87	7.59
A2	Sample 2	1	2	1	164217	32.97	7.66
A2	Sample 2	1	2	1	165317	33.03	7.69
A2	Sample 2	1	2	1	166417	33.19	7.65
A2	Sample 2	1	2	1	167517	33.3	7.67
A2	Sample 2	1	2	1	168617	33.3	7.68
A2	Sample 2	1	2	1	169733	33.5	7.70
A2	Sample 2	1	2	1	170833	33.55	7.70
A2	Sample 2	1	2	1	171933	33.71	7.67
A2	Sample 2	1	2	1	173050	33.81	7.70
A2	Sample 2	1	2	1	174150	33.91	7.74
A2	Sample 2	1	2	1	175250	34.02	7.69
A2	Sample 2	1	2	1	176350	34.07	7.69
A2	Sample 2	1	2	1	177467	34.22	7.71
A2	Sample 2	1	2	1	178567	34.27	7.73
A2	Sample 2	1	2	1	179667	34.37	7.73
A2	Sample 2	1	2	1	180783	34.52	7.79
A2	Sample 2	1	2	1	181883	34.62	7.73
A2	Sample 2	1	2	1	182983	34.68	7.83
A2	Sample 2	1	2	1	184083	34.78	7.76
A2	Sample 2	1	2	1	185183	34.92	7.75
A2	Sample 2	1	2	1	186283	35.03	7.82
A2	Sample 2	1	2	1	187400	35.13	7.80
A2	Sample 2	1	2	1	188500	35.22	7.86
A2	Sample 2	1	2	1	189600	35.32	7.84
A2	Sample 2	1	2	1	190700	35.42	7.85
A2	Sample 2	1	2	1	191800	35.51	7.89
A2	Sample 2	1	2	1	192900	35.63	7.88
A2	Sample 2	1	2	1	194017	35.72	7.91
A2	Sample 2	1	2	1	195100	35.81	7.92
A2	Sample 2	1	2	1	196217	35.91	7.91
A2	Sample 2	1	2	1	197317	36.02	7.94
A2	Sample 2	1	2	1	198417	36.11	8.00
A2	Sample 2	1	2	1	199533	36.22	7.97
A2	Sample 2	1	2	1	200633	36.35	8.00
A2	Sample 2	1	2	1	201733	36.45	7.99
A2	Sample 2	1	2	1	202833	36.55	7.99
A2	Sample 2	1	2	1	203950	36.64	8.00
A2	Sample 2	1	2	1	205050	36.74	8.03
A2	Sample 2	1	2	1	206150	36.83	8.02
A2	Sample 2	1	2	1	207267	36.98	8.07
A2	Sample 2	1	2	1	208367	37.08	8.08
A2	Sample 2	1	2	1	209467	37.12	8.12
A2	Sample 2	1	2	1	210584	37.25	8.11
A2	Sample 2	1	2	1	211667	37.35	8.16
A2	Sample 2	1	2	1	212783	37.44	8.17
A2	Sample 2	1	2	1	213883	37.53	8.19
A2	Sample 2	1	2	1	214983	37.64	8.21
A2	Sample 2	1	2	1	216083	37.77	8.21
A2	Sample 2	1	2	1	217200	37.86	8.26
A2	Sample 2	1	2	1	218300	37.96	8.28
A2	Sample 2	1	2	1	219383	38.05	8.24
A2	Sample 2	1	2	1	220500	38.18	8.29
A2	Sample 2	1	2	1	221584	38.27	8.31
A2	Sample 2	1	2	1	222683	38.37	8.36
A2	Sample 2	1	2	1	223800	38.51	8.36
A2	Sample 2	1	2	1	224900	38.6	8.37
A2	Sample 2	1	2	1	226000	38.68	8.41
A2	Sample 2	1	2	1	227100	38.78	8.45
A2	Sample 2	1	2	1	228217	38.87	8.48
A2	Sample 2	1	2	1	229317	39	8.49
A2	Sample 2	1	2	1	230433	39.06	8.54
A2	Sample 2	1	2	1	231533	39.18	8.58
A2	Sample 2	1	2	1	232633	39.31	8.61
A2	Sample 2	1	2	1	233750	39.41	8.64
A2	Sample 2	1	2	1	234850	39.5	8.65
A2	Sample 2	1	2	1	235950	39.59	8.67
A2	Sample 2	1	2	1	237050	39.72	8.71
A2	Sample 2	1	2	1	238150	39.81	8.76
A2	Sample 2	1	2	1	239267	39.9	8.75
A2	Sample 2	1	2	1	240367	40.03	8.79
A2	Sample 2	1	2	1	241467	40.11	8.83
A2	Sample 2	1	2	1	242584	40.24	8.88
A2	Sample 2	1	2	1	243683	40.33	8.85
A2	Sample 2	1	2	1	244783	40.42	8.91
A2	Sample 2	1	2	1	245883	40.51	8.93
A2	Sample 2	1	2	1	247000	40.64	8.98
A2	Sample 2	1	2	1	248100	40.72	8.97
A2	Sample 2	1	2	1	249200	40.82	9.08
A2	Sample 2	1	2	1	250317	40.94	9.11
A2	Sample 2	1	2	1	251417	41.03	9.10
A2	Sample 2	1	2	1	252517	41.15	9.19
A2	Sample 2	1	2	1	253617	41.24	9.22
A2	Sample 2	1	2	1	254717	41.36	9.23
A2	Sample 2	1	2	1	255833	41.45	9.26
A2	Sample 2	1	2	1	256933	41.58	9.31
A2	Sample 2	1	2	1	258033	41.66	9.39
A2	Sample 2	1	2	1	259133	41.76	9.44
A2	Sample 2	1	2	1	260250	41.88	9.46
A2	Sample 2	1	2	1	261333	41.96	9.47
A2	Sample 2	1	2	1	262433	42.09	9.52
A2	Sample 2	1	2	1	263533	42.18	9.58
A2	Sample 2	1	2	1	264650	42.25	9.62
A2	Sample 2	1	2	1	265750	42.38	9.67
A2	Sample 2	1	2	1	266867	42.47	9.69
A2	Sample 2	1	2	1	267967	42.6	9.78
A2	Sample 2	1	2	1	269067	42.68	9.78
A2	Sample 2	1	2	1	270183	42.77	9.89
A2	Sample 2	1	2	1	271283	42.89	9.91
A2	Sample 2	1	2	1	272383	42.97	9.95
A2	Sample 2	1	2	1	273500	43.05	10.04
A2	Sample 2	1	2	1	274600	43.21	10.04
A2	Sample 2	1	2	1	275700	43.29	10.11
A2	Sample 2	1	2	1	276817	43.38	10.20
A2	Sample 2	1	2	1	277917	43.5	10.28
A2	Sample 2	1	2	1	279017	43.58	10.32
A2	Sample 2	1	2	1	280117	43.71	10.37
A2	Sample 2	1	2	1	281217	43.79	10.48
A2	Sample 2	1	2	1	282333	43.91	10.48
A2	Sample 2	1	2	1	283433	43.99	10.62
A2	Sample 2	1	2	1	284533	44.14	10.69
A2	Sample 2	1	2	1	285633	44.22	10.79
A2	Sample 2	1	2	1	286750	44.31	10.86
A2	Sample 2	1	2	1	287850	44.43	10.97
A2	Sample 2	1	2	1	288950	44.51	11.05
A2	Sample 2	1	2	1	290067	44.63	11.11
A2	Sample 2	1	2	1	291167	44.75	11.18
A2	Sample 2	1	2	1	292250	44.83	11.31
A2	Sample 2	1	2	1	293350	44.95	11.39
A2	Sample 2	1	2	1	294450	45.02	11.54
A2	Sample 2	1	2	1	295567	45.14	11.64
A2	Sample 2	1	2	1	296667	45.26	11.75
A2	Sample 2	1	2	1	297767	45.34	11.84
A2	Sample 2	1	2	1	298883	45.45	11.95
A2	Sample 2	1	2	1	299983	45.54	12.12
A2	Sample 2	1	2	1	301083	45.65	12.26
A2	Sample 2	1	2	1	302183	45.77	12.36
A2	Sample 2	1	2	1	303300	45.85	12.44
A2	Sample 2	1	2	1	304400	45.93	12.67
A2	Sample 2	1	2	1	305500	46.03	12.77
A2	Sample 2	1	2	1	306617	46.19	12.93
A2	Sample 2	1	2	1	307700	46.27	13.13
A2	Sample 2	1	2	1	308817	46.34	13.28
A2	Sample 2	1	2	1	309917	46.46	13.45
A2	Sample 2	1	2	1	311017	46.58	13.59
A2	Sample 2	1	2	1	312133	46.69	13.80
A2	Sample 2	1	2	1	313233	46.77	13.98
A2	Sample 2	1	2	1	314333	46.88	14.21
A2	Sample 2	1	2	1	315433	46.99	14.33
A2	Sample 2	1	2	1	316550	47.1	14.54
A2	Sample 2	1	2	1	317650	47.18	14.80
A2	Sample 2	1	2	1	318750	47.29	14.98
A2	Sample 2	1	2	1	319867	47.41	15.20
A2	Sample 2	1	2	1	320967	47.48	15.38
A2	Sample 2	1	2	1	322083	47.6	15.59
A2	Sample 2	1	2	1	323183	47.71	15.90
A2	Sample 2	1	2	1	324283	47.82	16.09
A2	Sample 2	1	2	1	325400	47.89	16.23
A2	Sample 2	1	2	1	326483	48.01	16.53
A2	Sample 2	1	2	1	327584	48.12	16.82
A2	Sample 2	1	2	1	328683	48.23	17.02
A2	Sample 2	1	2	1	329800	48.31	17.36
A2	Sample 2	1	2	1	330900	48.42	17.57
A2	Sample 2	1	2	1	332017	48.49	17.83
A2	Sample 2	1	2	1	333117	48.64	18.18
A2	Sample 2	1	2	1	334217	48.71	18.43
A2	Sample 2	1	2	1	335333	48.83	18.71
A2	Sample 2	1	2	1	336433	48.93	18.94
A2	Sample 2	1	2	1	337533	49.03	19.30
A2	Sample 2	1	2	1	338633	49.15	19.64
A2	Sample 2	1	2	1	339733	49.26	19.90
A2	Sample 2	1	2	1	340850	49.33	20.27
A2	Sample 2	1	2	1	341950	49.48	20.58
A2	Sample 2	1	2	1	343067	49.55	20.87
A2	Sample 2	1	2	1	344150	49.63	21.24
A2	Sample 2	1	2	1	345267	49.77	21.54
A2	Sample 2	1	2	1	346367	49.83	21.91
A2	Sample 2	1	2	1	347467	49.98	22.28
A2	Sample 2	1	2	1	348584	50.05	22.63
A2	Sample 2	1	2	1	349683	50.12	22.99
A2	Sample 2	1	2	1	350783	50.27	23.49
A2	Sample 2	1	2	1	351883	50.38	23.85
A2	Sample 2	1	2	1	353000	50.49	24.17
A2	Sample 2	1	2	1	354100	50.56	24.58
A2	Sample 2	1	2	1	355200	50.67	24.99
A2	Sample 2	1	2	1	356317	50.77	25.39
A2	Sample 2	1	2	1	357417	50.87	25.80
A2	Sample 2	1	2	1	358517	50.98	26.23
A2	Sample 2	1	2	1	359617	51.09	26.65
A2	Sample 2	1	2	1	360717	51.19	27.00
A2	Sample 2	1	2	1	361817	51.27	27.55
A2	Sample 2	1	2	1	362917	51.41	27.95
A2	Sample 2	1	2	1	364017	51.48	28.38
A2	Sample 2	1	2	1	365133	51.62	28.85
A2	Sample 2	1	2	1	366233	51.69	29.29
A2	Sample 2	1	2	1	367333	51.78	29.73
A2	Sample 2	1	2	1	368433	51.89	30.21
A2	Sample 2	1	2	1	369533	52	30.66
A2	Sample 2	1	2	1	370633	52.11	31.13
A2	Sample 2	1	2	1	371750	52.21	31.55
A2	Sample 2	1	2	1	372850	52.31	31.94
A2	Sample 2	1	2	1	373950	52.39	32.45
A2	Sample 2	1	2	1	375067	52.52	32.99
A2	Sample 2	1	2	1	376167	52.63	33.34
A2	Sample 2	1	2	1	377267	52.73	33.82
A2	Sample 2	1	2	1	378367	52.83	34.35
A2	Sample 2	1	2	1	379483	52.93	34.66
A2	Sample 2	1	2	1	380584	53.03	35.13
A2	Sample 2	1	2	1	381683	53.14	35.66
A2	Sample 2	1	2	1	382800	53.24	36.12
A2	Sample 2	1	2	1	383900	53.31	36.52
A2	Sample 2	1	2	1	385017	53.42	36.95
A2	Sample 2	1	2	1	386117	53.52	37.20
A2	Sample 2	1	2	1	387217	53.65	37.64
A2	Sample 2	1	2	1	388317	53.75	38.02
A2	Sample 2	1	2	1	389417	53.85	38.35
A2	Sample 2	1	2	1	390517	53.95	38.67
A2	Sample 2	1	2	1	391633	54.05	39.06
A2	Sample 2	1	2	1	392733	54.16	39.38
A2	Sample 2	1	2	1	393833	54.26	39.66
A2	Sample 2	1	2	1	394950	54.36	39.89
A2	Sample 2	1	2	1	396050	54.46	40.19
A2	Sample 2	1	2	1	397150	54.57	40.48
A2	Sample 2	1	2	1	398250	54.66	40.68
A2	Sample 2	1	2	1	399367	54.79	40.85
A2	Sample 2	1	2	1	400467	54.86	41.07
A2	Sample 2	1	2	1	401567	54.96	41.23
A2	Sample 2	1	2	1	402683	55.06	41.47
A2	Sample 2	1	2	1	403783	55.17	41.66
A2	Sample 2	1	2	1	404883	55.27	41.74
A2	Sample 2	1	2	1	405983	55.36	41.84
A2	Sample 2	1	2	1	407083	55.49	41.86
A2	Sample 2	1	2	1	408183	55.6	42.03
A2	Sample 2	1	2	1	409283	55.69	42.12
A2	Sample 2	1	2	1	410383	55.79	42.19
A2	Sample 2	1	2	1	411483	55.89	42.29
A2	Sample 2	1	2	1	412584	55.99	42.29
A2	Sample 2	1	2	1	413700	56.09	42.34
A2	Sample 2	1	2	1	414800	56.19	42.34
A2	Sample 2	1	2	1	415917	56.32	42.32
A2	Sample 2	1	2	1	417017	56.42	42.49
A2	Sample 2	1	2	1	418117	56.51	42.43
A2	Sample 2	1	2	1	419217	56.61	42.43
A2	Sample 2	1	2	1	420317	56.7	42.45
A2	Sample 2	1	2	1	421417	56.83	42.34
A2	Sample 2	1	2	1	422533	56.91	42.41
A2	Sample 2	1	2	1	423633	57.03	42.42
A2	Sample 2	1	2	1	424733	57.13	42.37
A2	Sample 2	1	2	1	425850	57.23	42.36
A2	Sample 2	1	2	1	426950	57.33	42.34
A2	Sample 2	1	2	1	428050	57.43	42.36
A2	Sample 2	1	2	1	429167	57.53	42.33
A2	Sample 2	1	2	1	430267	57.65	42.19
A2	Sample 2	1	2	1	431367	57.74	42.12
A2	Sample 2	1	2	1	432467	57.88	42.19
A2	Sample 2	1	2	1	433567	57.94	42.09
A2	Sample 2	1	2	1	434683	58.04	41.97
A2	Sample 2	1	2	1	435783	58.16	42.06
A2	Sample 2	1	2	1	436883	58.26	41.99
A2	Sample 2	1	2	1	437983	58.36	41.91
A2	Sample 2	1	2	1	439083	58.45	42.01
A2	Sample 2	1	2	1	440183	58.52	41.88
A2	Sample 2	1	2	1	441283	58.64	41.81
A2	Sample 2	1	2	1	442383	58.8	41.75
A2	Sample 2	1	2	1	443483	58.87	41.74
A2	Sample 2	1	2	1	444584	58.96	41.65
A2	Sample 2	1	2	1	445683	59.09	41.63
A2	Sample 2	1	2	1	446783	59.19	41.49
A2	Sample 2	1	2	1	447883	59.28	41.63
A2	Sample 2	1	2	1	448983	59.38	41.52
A2	Sample 2	1	2	1	450083	59.47	41.52
A2	Sample 2	1	2	1	451200	59.56	41.51
A2	Sample 2	1	2	1	452300	59.69	41.48
A2	Sample 2	1	2	1	453400	59.78	41.29
A2	Sample 2	1	2	1	454517	59.88	41.23
A2	Sample 2	1	2	1	455617	60	41.36
A2	Sample 2	1	2	1	456717	60.1	41.21
A2	Sample 2	1	2	1	457833	60.22	41.15
A2	Sample 2	1	2	1	458933	60.28	41.17
A2	Sample 2	1	2	1	460033	60.4	41.06
A2	Sample 2	1	2	1	461133	60.5	41.10
A2	Sample 2	1	2	1	462250	60.62	40.99
A2	Sample 2	1	2	1	463350	60.71	41.02
A2	Sample 2	1	2	1	464450	60.81	40.95
A2	Sample 2	1	2	1	465567	60.9	40.84
A2	Sample 2	1	2	1	466650	61.02	40.79
A2	Sample 2	1	2	1	467767	61.13	40.77
A2	Sample 2	1	2	1	468867	61.22	40.72
A2	Sample 2	1	2	1	469967	61.31	40.73
A2	Sample 2	1	2	1	471083	61.42	40.68
A2	Sample 2	1	2	1	472183	61.52	40.68
A2	Sample 2	1	2	1	473283	61.64	40.68
A2	Sample 2	1	2	1	474383	61.74	40.60
A2	Sample 2	1	2	1	475500	61.83	40.58
A2	Sample 2	1	2	1	476600	61.95	40.49
A2	Sample 2	1	2	1	477700	62.04	40.48
A2	Sample 2	1	2	1	478800	62.14	40.47
A2	Sample 2	1	2	1	479900	62.24	40.36
A2	Sample 2	1	2	1	481017	62.33	40.38
A2	Sample 2	1	2	1	482100	62.42	40.35
A2	Sample 2	1	2	1	483200	62.54	40.27
A2	Sample 2	1	2	1	484317	62.66	40.22
A2	Sample 2	1	2	1	485417	62.76	40.28
A2	Sample 2	1	2	1	486517	62.85	40.17
A2	Sample 2	1	2	1	487617	62.97	40.07
A2	Sample 2	1	2	1	488733	63.07	40.17
A2	Sample 2	1	2	1	489833	63.16	40.13
A2	Sample 2	1	2	1	490933	63.25	40.07
A2	Sample 2	1	2	1	492050	63.36	40.07
A2	Sample 2	1	2	1	493150	63.48	40.06
A2	Sample 2	1	2	1	494250	63.57	40.03
A2	Sample 2	1	2	1	495367	63.7	39.96
A2	Sample 2	1	2	1	496450	63.76	39.97
A2	Sample 2	1	2	1	497567	63.91	39.92
A2	Sample 2	1	2	1	498667	63.98	39.85
A2	Sample 2	1	2	1	499783	64.07	39.85
A2	Sample 2	1	2	1	500867	64.19	39.87
A2	Sample 2	1	2	1	501983	64.29	39.73
A2	Sample 2	1	2	1	503083	64.39	39.74
A2	Sample 2	1	2	1	504183	64.48	39.69
A2	Sample 2	1	2	1	505283	64.61	39.68
A2	Sample 2	1	2	1	506383	64.7	39.62
A2	Sample 2	1	2	1	507500	64.79	39.55
A2	Sample 2	1	2	1	508600	64.92	39.44
A2	Sample 2	1	2	1	509700	65.01	39.44
A2	Sample 2	1	2	1	510817	65.09	39.49
A2	Sample 2	1	2	1	511917	65.21	39.44
A2	Sample 2	1	2	1	513017	65.3	39.36
A2	Sample 2	1	2	1	514117	65.42	39.29
A2	Sample 2	1	2	1	515233	65.54	39.30
A2	Sample 2	1	2	1	516333	65.63	39.29
A2	Sample 2	1	2	1	517433	65.72	39.23
A2	Sample 2	1	2	1	518550	65.85	39.08
A2	Sample 2	1	2	1	519650	65.94	39.06
A2	Sample 2	1	2	1	520750	66.05	39.04
A2	Sample 2	1	2	1	521867	66.14	38.98
A2	Sample 2	1	2	1	522967	66.24	38.92
A2	Sample 2	1	2	1	524067	66.35	38.88
A2	Sample 2	1	2	1	525167	66.47	38.84
A2	Sample 2	1	2	1	526267	66.56	38.73
A2	Sample 2	1	2	1	527383	66.65	38.67
A2	Sample 2	1	2	1	528483	66.74	38.59
A2	Sample 2	1	2	1	529584	66.86	38.57
A2	Sample 2	1	2	1	530683	66.95	38.50
A2	Sample 2	1	2	1	531783	67.06	38.41
A2	Sample 2	1	2	1	532883	67.15	38.39
A2	Sample 2	1	2	1	534000	67.26	38.28
A2	Sample 2	1	2	1	535100	67.39	38.29
A2	Sample 2	1	2	1	536200	67.47	38.10
A2	Sample 2	1	2	1	537317	67.56	38.11
A2	Sample 2	1	2	1	538417	67.69	37.95
A2	Sample 2	1	2	1	539517	67.77	37.85
A2	Sample 2	1	2	1	540633	67.89	37.83
A2	Sample 2	1	2	1	541733	67.98	37.76
A2	Sample 2	1	2	1	542833	68.07	37.69
A2	Sample 2	1	2	1	543933	68.19	37.52
A2	Sample 2	1	2	1	545050	68.3	37.56
A2	Sample 2	1	2	1	546133	68.39	37.42
A2	Sample 2	1	2	1	547233	68.51	37.35
A2	Sample 2	1	2	1	548333	68.6	37.28
A2	Sample 2	1	2	1	549433	68.69	37.26
A2	Sample 2	1	2	1	550550	68.8	37.07
A2	Sample 2	1	2	1	551650	68.89	36.98
A2	Sample 2	1	2	1	552750	69.02	36.97
A2	Sample 2	1	2	1	553850	69.1	36.87
A2	Sample 2	1	2	1	554967	69.22	36.73
A2	Sample 2	1	2	1	556067	69.3	36.69
A2	Sample 2	1	2	1	557167	69.42	36.62
A2	Sample 2	1	2	1	558283	69.52	36.47
A2	Sample 2	1	2	1	559383	69.6	36.38
A2	Sample 2	1	2	1	560483	69.72	36.33
A2	Sample 2	1	2	1	561600	69.8	36.23
A2	Sample 2	1	2	1	562700	69.93	36.13
A2	Sample 2	1	2	1	563800	70.04	36.01
A2	Sample 2	1	2	1	564917	70.13	35.98
A2	Sample 2	1	2	1	566017	70.21	35.80
A2	Sample 2	1	2	1	567133	70.36	35.70
A2	Sample 2	1	2	1	568233	70.45	35.62
A2	Sample 2	1	2	1	569333	70.54	35.61
A2	Sample 2	1	2	1	570433	70.66	35.52
A2	Sample 2	1	2	1	571533	70.75	35.45
A2	Sample 2	1	2	1	572633	70.87	35.29
A2	Sample 2	1	2	1	573750	70.95	35.33
A2	Sample 2	1	2	1	574850	71.05	35.12
A2	Sample 2	1	2	1	575950	71.15	35.05
A2	Sample 2	1	2	1	577067	71.27	34.93
A2	Sample 2	1	2	1	578167	71.36	34.90
A2	Sample 2	1	2	1	579267	71.48	34.82
A2	Sample 2	1	2	1	580367	71.56	34.62
A2	Sample 2	1	2	1	581483	71.66	34.59
A2	Sample 2	1	2	1	582584	71.77	34.52
A2	Sample 2	1	2	1	583683	71.86	34.40
A2	Sample 2	1	2	1	584800	71.98	34.36
A2	Sample 2	1	2	1	585900	72.09	34.15
A2	Sample 2	1	2	1	587000	72.17	34.17
A2	Sample 2	1	2	1	588100	72.27	34.03
A2	Sample 2	1	2	1	589200	72.38	34.03
A2	Sample 2	1	2	1	590317	72.5	33.88
A2	Sample 2	1	2	1	591417	72.56	33.74
A2	Sample 2	1	2	1	592517	72.71	33.64
A2	Sample 2	1	2	1	593617	72.79	33.64
A2	Sample 2	1	2	1	594717	72.9	33.50
A2	Sample 2	1	2	1	595817	73.02	33.49
A2	Sample 2	1	2	1	596917	73.1	33.26
A2	Sample 2	1	2	1	598033	73.22	33.13
A2	Sample 2	1	2	1	599133	73.3	33.13
A2	Sample 2	1	2	1	600217	73.42	33.07
A2	Sample 2	1	2	1	601333	73.51	32.95
A2	Sample 2	1	2	1	602433	73.63	32.86
A2	Sample 2	1	2	1	603517	73.72	32.81
A2	Sample 2	1	2	1	604633	73.84	32.63
A2	Sample 2	1	2	1	605733	73.92	32.52
A2	Sample 2	1	2	1	606833	74.03	32.47
A2	Sample 2	1	2	1	607933	74.12	32.47
A2	Sample 2	1	2	1	609033	74.24	32.36
A2	Sample 2	1	2	1	610150	74.33	32.28
A2	Sample 2	1	2	1	611250	74.45	32.08
A2	Sample 2	1	2	1	612350	74.53	32.06
A2	Sample 2	1	2	1	613467	74.62	31.91
A2	Sample 2	1	2	1	614567	74.74	31.88
A2	Sample 2	1	2	1	615667	74.85	31.83
A2	Sample 2	1	2	1	616767	74.95	31.66
A2	Sample 2	1	2	1	617883	75.05	31.65
A2	Sample 2	1	2	1	618983	75.17	31.53
A2	Sample 2	1	2	1	620083	75.23	31.46
A2	Sample 2	1	2	1	621200	75.35	31.31
A2	Sample 2	1	2	1	622300	75.46	31.27
A2	Sample 2	1	2	1	623400	75.56	31.14
A2	Sample 2	1	2	1	624500	75.67	31.07
A2	Sample 2	1	2	1	625600	75.76	30.97
A2	Sample 2	1	2	1	626717	75.88	30.81
A2	Sample 2	1	2	1	627817	75.95	30.78
A2	Sample 2	1	2	1	628917	76.07	30.74
A2	Sample 2	1	2	1	630017	76.19	30.64
A2	Sample 2	1	2	1	631117	76.28	30.61
A2	Sample 2	1	2	1	632217	76.36	30.49
A2	Sample 2	1	2	1	633333	76.49	30.35
A2	Sample 2	1	2	1	634417	76.6	30.40
A2	Sample 2	1	2	1	635517	76.69	30.28
A2	Sample 2	1	2	1	636633	76.81	30.11
A2	Sample 2	1	2	1	637733	76.9	30.09
A2	Sample 2	1	2	1	638833	77	29.99
A2	Sample 2	1	2	1	639950	77.1	29.93
A2	Sample 2	1	2	1	641050	77.21	29.81
A2	Sample 2	1	2	1	642150	77.29	29.78
A2	Sample 2	1	2	1	643267	77.42	29.65
A2	Sample 2	1	2	1	644367	77.53	29.64
A2	Sample 2	1	2	1	645467	77.62	29.53
A2	Sample 2	1	2	1	646567	77.71	29.44
A2	Sample 2	1	2	1	647683	77.82	29.30
A2	Sample 2	1	2	1	648783	77.89	29.33
A2	Sample 2	1	2	1	649883	78.03	29.09
A2	Sample 2	1	2	1	651000	78.13	29.05
A2	Sample 2	1	2	1	652100	78.23	28.96
A2	Sample 2	1	2	1	653200	78.34	28.91
A2	Sample 2	1	2	1	654300	78.43	28.83
A2	Sample 2	1	2	1	655400	78.51	28.76
A2	Sample 2	1	2	1	656517	78.64	28.63
A2	Sample 2	1	2	1	657617	78.72	28.68
A2	Sample 2	1	2	1	658717	78.83	28.45
A2	Sample 2	1	2	1	659817	78.95	28.47
A2	Sample 2	1	2	1	660917	79.07	28.35
A2	Sample 2	1	2	1	662017	79.16	28.28
A2	Sample 2	1	2	1	663133	79.25	28.20
A2	Sample 2	1	2	1	664217	79.36	28.08
A2	Sample 2	1	2	1	665317	79.46	28.02
A2	Sample 2	1	2	1	666433	79.57	27.96
A2	Sample 2	1	2	1	667533	79.66	27.91
A2	Sample 2	1	2	1	668633	79.75	27.85
A2	Sample 2	1	2	1	669750	79.86	27.72
A2	Sample 2	1	2	1	670850	79.97	27.67
A2	Sample 2	1	2	1	671950	80.07	27.58
A2	Sample 2	1	2	1	673067	80.15	27.51
A2	Sample 2	1	2	1	674167	80.27	27.42
A2	Sample 2	1	2	1	675267	80.39	27.33
A2	Sample 2	1	2	1	676367	80.48	27.26
A2	Sample 2	1	2	1	677483	80.57	27.19
A2	Sample 2	1	2	1	678584	80.66	27.18
A2	Sample 2	1	2	1	679683	80.8	27.07
A2	Sample 2	1	2	1	680783	80.88	26.98
A2	Sample 2	1	2	1	681883	81.01	26.94
A2	Sample 2	1	2	1	682983	81.09	26.77
A2	Sample 2	1	2	1	684083	81.18	26.78
A2	Sample 2	1	2	1	685183	81.3	26.71
A2	Sample 2	1	2	1	686300	81.39	26.54
A2	Sample 2	1	2	1	687400	81.51	26.59
A2	Sample 2	1	2	1	688500	81.57	26.46
A2	Sample 2	1	2	1	689617	81.72	26.41
A2	Sample 2	1	2	1	690717	81.79	26.36
A2	Sample 2	1	2	1	691817	81.92	26.27
A2	Sample 2	1	2	1	692917	82.01	26.25
A2	Sample 2	1	2	1	694033	82.12	26.08
A2	Sample 2	1	2	1	695133	82.22	25.96
A2	Sample 2	1	2	1	696233	82.33	26.07
A2	Sample 2	1	2	1	697333	82.42	25.86
A2	Sample 2	1	2	1	698450	82.52	25.85
A2	Sample 2	1	2	1	699550	82.63	25.75
A2	Sample 2	1	2	1	700650	82.74	25.66
A2	Sample 2	1	2	1	701750	82.83	25.57
A2	Sample 2	1	2	1	702850	82.91	25.57
A2	Sample 2	1	2	1	703967	83.03	25.53
A2	Sample 2	1	2	1	705067	83.15	25.40
A2	Sample 2	1	2	1	706167	83.24	25.30
A2	Sample 2	1	2	1	707283	83.36	25.18
A2	Sample 2	1	2	1	708383	83.43	25.16
A2	Sample 2	1	2	1	709483	83.54	25.06
A2	Sample 2	1	2	1	710600	83.66	25.02
A2	Sample 2	1	2	1	711683	83.77	24.91
A2	Sample 2	1	2	1	712800	83.86	24.89
A2	Sample 2	1	2	1	713900	83.98	24.84
A2	Sample 2	1	2	1	715017	84.08	24.77
A2	Sample 2	1	2	1	716117	84.16	24.70
A2	Sample 2	1	2	1	717233	84.28	24.61
A2	Sample 2	1	2	1	718333	84.38	24.55
A2	Sample 2	1	2	1	719450	84.47	24.54
A2	Sample 2	1	2	1	720533	84.58	24.40
A2	Sample 2	1	2	1	721633	84.7	24.29
A2	Sample 2	1	2	1	722733	84.79	24.27
A2	Sample 2	1	2	1	723850	84.88	24.21
A2	Sample 2	1	2	1	724950	85	24.13
A2	Sample 2	1	2	1	726050	85.09	24.09
A2	Sample 2	1	2	1	727167	85.18	23.99
A2	Sample 2	1	2	1	728250	85.28	24.03
A2	Sample 2	1	2	1	729350	85.39	23.88
A2	Sample 2	1	2	1	730467	85.51	23.81
A2	Sample 2	1	2	1	731567	85.6	23.81
A2	Sample 2	1	2	1	732667	85.69	23.74
A2	Sample 2	1	2	1	733767	85.81	23.61
A2	Sample 2	1	2	1	734867	85.9	23.55
A2	Sample 2	1	2	1	735983	86.02	23.44
A2	Sample 2	1	2	1	737083	86.1	23.42
A2	Sample 2	1	2	1	738183	86.21	23.34
A2	Sample 2	1	2	1	739300	86.32	23.34
A2	Sample 2	1	2	1	740400	86.42	23.27
A2	Sample 2	1	2	1	741500	86.5	23.15
A2	Sample 2	1	2	1	742600	86.61	23.07
A2	Sample 2	1	2	1	743717	86.73	22.98
A2	Sample 2	1	2	1	744817	86.83	22.99
A2	Sample 2	1	2	1	745917	86.92	22.92
A2	Sample 2	1	2	1	747033	87.04	22.85
A2	Sample 2	1	2	1	748133	87.14	22.84
A2	Sample 2	1	2	1	749233	87.23	22.68
A2	Sample 2	1	2	1	750350	87.35	22.59
A2	Sample 2	1	2	1	751450	87.48	22.58
A2	Sample 2	1	2	1	752550	87.53	22.53
A2	Sample 2	1	2	1	753650	87.64	22.49
A2	Sample 2	1	2	1	754750	87.77	22.43
A2	Sample 2	1	2	1	755867	87.86	22.39
A2	Sample 2	1	2	1	756967	87.95	22.30
A2	Sample 2	1	2	1	758067	88.05	22.20
A2	Sample 2	1	2	1	759167	88.17	22.16
A2	Sample 2	1	2	1	760283	88.26	22.08
A2	Sample 2	1	2	1	761383	88.39	22.03
A2	Sample 2	1	2	1	762483	88.48	21.94
A2	Sample 2	1	2	1	763584	88.56	21.92
A2	Sample 2	1	2	1	764683	88.69	21.83
A2	Sample 2	1	2	1	765800	88.78	21.81
A2	Sample 2	1	2	1	766900	88.87	21.74
A2	Sample 2	1	2	1	768000	88.99	21.68
A2	Sample 2	1	2	1	769100	89.06	21.61
A2	Sample 2	1	2	1	770217	89.18	21.47
A2	Sample 2	1	2	1	771317	89.28	21.40
A2	Sample 2	1	2	1	772417	89.41	21.40
A2	Sample 2	1	2	1	773517	89.49	21.33
A2	Sample 2	1	2	1	774617	89.61	21.30
A2	Sample 2	1	2	1	775733	89.71	21.22
A2	Sample 2	1	2	1	776833	89.8	21.17
A2	Sample 2	1	2	1	777933	89.89	21.15
A2	Sample 2	1	2	1	779050	89.99	21.08
A2	Sample 2	1	2	1	780150	90.11	21.04
A2	Sample 2	1	2	1	781250	90.24	20.96
A2	Sample 2	1	2	1	782350	90.31	20.89
A2	Sample 2	1	2	1	783467	90.4	20.76
A2	Sample 2	1	2	1	784567	90.51	20.78
A2	Sample 2	1	2	1	785667	90.63	20.66
A2	Sample 2	1	2	1	786783	90.73	20.60
A2	Sample 2	1	2	1	787883	90.82	20.57
A2	Sample 2	1	2	1	788983	90.91	20.50
A2	Sample 2	1	2	1	790083	91.04	20.44
A2	Sample 2	1	2	1	791183	91.13	20.40
A2	Sample 2	1	2	1	792300	91.24	20.37
A2	Sample 2	1	2	1	793400	91.33	20.25
A2	Sample 2	1	2	1	794500	91.44	20.26
A2	Sample 2	1	2	1	795617	91.53	20.14
A2	Sample 2	1	2	1	796717	91.64	20.03
A2	Sample 2	1	2	1	797817	91.73	20.06
A2	Sample 2	1	2	1	798917	91.85	20.01
A2	Sample 2	1	2	1	800017	91.96	19.86
A2	Sample 2	1	2	1	801117	92.05	19.94
A2	Sample 2	1	2	1	802217	92.17	19.79
A2	Sample 2	1	2	1	803333	92.28	19.77
A2	Sample 2	1	2	1	804433	92.37	19.69
A2	Sample 2	1	2	1	805533	92.45	19.65
A2	Sample 2	1	2	1	806633	92.59	19.56
A2	Sample 2	1	2	1	807733	92.68	19.57
A2	Sample 2	1	2	1	808833	92.77	19.45
A2	Sample 2	1	2	1	809933	92.87	19.37
A2	Sample 2	1	2	1	811033	92.97	19.37
A2	Sample 2	1	2	1	812150	93.1	19.27
A2	Sample 2	1	2	1	813250	93.19	19.26
A2	Sample 2	1	2	1	814350	93.26	19.22
A2	Sample 2	1	2	1	815450	93.38	19.16
A2	Sample 2	1	2	1	816550	93.5	19.09
A2	Sample 2	1	2	1	817650	93.61	19.00
A2	Sample 2	1	2	1	818750	93.7	18.95
A2	Sample 2	1	2	1	819867	93.8	18.94
A2	Sample 2	1	2	1	820967	93.87	18.81
A2	Sample 2	1	2	1	822067	94	18.80
A2	Sample 2	1	2	1	823183	94.09	18.68
A2	Sample 2	1	2	1	824283	94.23	18.68
A2	Sample 2	1	2	1	825383	94.31	18.67
A2	Sample 2	1	2	1	826483	94.41	18.55
A2	Sample 2	1	2	1	827584	94.51	18.48
A2	Sample 2	1	2	1	828683	94.61	18.50
A2	Sample 2	1	2	1	829783	94.71	18.36
A2	Sample 2	1	2	1	830883	94.83	18.34
A3	Sample 3	1	2	1	24250	20.04	8.20
A3	Sample 3	1	2	1	25333	20.05	8.25
A3	Sample 3	1	2	1	26450	20.36	8.22
A3	Sample 3	1	2	1	27550	20.28	8.19
A3	Sample 3	1	2	1	28633	20.36	8.19
A3	Sample 3	1	2	1	29750	20.51	8.23
A3	Sample 3	1	2	1	30850	20.59	8.20
A3	Sample 3	1	2	1	31950	20.66	8.20
A3	Sample 3	1	2	1	33050	20.82	8.19
A3	Sample 3	1	2	1	34150	20.9	8.18
A3	Sample 3	1	2	1	35250	20.98	8.15
A3	Sample 3	1	2	1	36350	21.13	8.16
A3	Sample 3	1	2	1	37450	21.21	8.15
A3	Sample 3	1	2	1	38550	21.28	8.12
A3	Sample 3	1	2	1	39650	21.43	8.14
A3	Sample 3	1	2	1	40750	21.44	8.15
A3	Sample 3	1	2	1	41850	21.59	8.06
A3	Sample 3	1	2	1	42950	21.73	8.12
A3	Sample 3	1	2	1	44050	21.81	8.14
A3	Sample 3	1	2	1	45150	21.95	8.14
A3	Sample 3	1	2	1	46250	21.96	8.10
A3	Sample 3	1	2	1	47350	22.11	8.07
A3	Sample 3	1	2	1	48450	22.19	8.09
A3	Sample 3	1	2	1	49550	22.33	8.08
A3	Sample 3	1	2	1	50650	22.41	8.07
A3	Sample 3	1	2	1	51750	22.55	8.11
A3	Sample 3	1	2	1	52850	22.68	8.10
A3	Sample 3	1	2	1	53950	22.75	8.11
A3	Sample 3	1	2	1	55050	22.83	8.06
A3	Sample 3	1	2	1	56150	22.97	8.06
A3	Sample 3	1	2	1	57250	23.04	8.07
A3	Sample 3	1	2	1	58350	23.12	8.07
A3	Sample 3	1	2	1	59450	23.26	8.07
A3	Sample 3	1	2	1	60550	23.33	8.08
A3	Sample 3	1	2	1	61650	23.49	8.05
A3	Sample 3	1	2	1	62750	23.55	8.07
A3	Sample 3	1	2	1	63850	23.61	8.07
A3	Sample 3	1	2	1	64950	23.76	8.04
A3	Sample 3	1	2	1	66050	23.89	8.07
A3	Sample 3	1	2	1	67150	23.89	8.06
A3	Sample 3	1	2	1	68267	24.11	8.03
A3	Sample 3	1	2	1	69367	24.17	8.03
A3	Sample 3	1	2	1	70467	24.24	8.04
A3	Sample 3	1	2	1	71584	24.38	8.05
A3	Sample 3	1	2	1	72683	24.52	8.05
A3	Sample 3	1	2	1	73783	24.57	8.03
A3	Sample 3	1	2	1	74883	24.64	8.03
A3	Sample 3	1	2	1	75983	24.85	8.07
A3	Sample 3	1	2	1	77100	24.91	8.01
A3	Sample 3	1	2	1	78200	24.99	8.02
A3	Sample 3	1	2	1	79300	25.06	8.03
A3	Sample 3	1	2	1	80400	25.19	8.04
A3	Sample 3	1	2	1	81517	25.26	7.99
A3	Sample 3	1	2	1	82600	25.39	8.02
A3	Sample 3	1	2	1	83700	25.46	8.04
A3	Sample 3	1	2	1	84817	25.58	7.98
A3	Sample 3	1	2	1	85917	25.71	8.03
A3	Sample 3	1	2	1	87033	25.77	8.04
A3	Sample 3	1	2	1	88133	25.91	8.01
A3	Sample 3	1	2	1	89233	26.04	7.99
A3	Sample 3	1	2	1	90350	26.11	8.01
A3	Sample 3	1	2	1	91450	26.17	7.96
A3	Sample 3	1	2	1	92550	26.3	8.00
A3	Sample 3	1	2	1	93650	26.43	7.99
A3	Sample 3	1	2	1	94767	26.55	8.03
A3	Sample 3	1	2	1	95867	26.61	7.98
A3	Sample 3	1	2	1	96967	26.74	7.98
A3	Sample 3	1	2	1	98083	26.82	8.01
A3	Sample 3	1	2	1	99183	26.94	8.00
A3	Sample 3	1	2	1	100283	27	7.97
A3	Sample 3	1	2	1	101383	27.19	8.00
A3	Sample 3	1	2	1	102483	27.26	7.97
A3	Sample 3	1	2	1	103584	27.32	7.99
A3	Sample 3	1	2	1	104683	27.45	7.96
A3	Sample 3	1	2	1	105783	27.56	7.98
A3	Sample 3	1	2	1	106883	27.68	7.97
A3	Sample 3	1	2	1	107983	27.74	7.95
A3	Sample 3	1	2	1	109083	27.87	7.96
A3	Sample 3	1	2	1	110183	27.99	7.98
A3	Sample 3	1	2	1	111283	28.06	8.00
A3	Sample 3	1	2	1	112383	28.17	7.97
A3	Sample 3	1	2	1	113500	28.24	7.98
A3	Sample 3	1	2	1	114600	28.36	8.00
A3	Sample 3	1	2	1	115700	28.43	8.00
A3	Sample 3	1	2	1	116800	28.54	7.97
A3	Sample 3	1	2	1	117917	28.65	7.97
A3	Sample 3	1	2	1	119017	28.72	8.01
A3	Sample 3	1	2	1	120117	28.84	7.94
A3	Sample 3	1	2	1	121217	28.95	7.97
A3	Sample 3	1	2	1	122317	29.08	7.95
A3	Sample 3	1	2	1	123433	29.19	7.97
A3	Sample 3	1	2	1	124533	29.31	7.96
A3	Sample 3	1	2	1	125633	29.37	7.96
A3	Sample 3	1	2	1	126750	29.48	7.99
A3	Sample 3	1	2	1	127850	29.59	8.03
A3	Sample 3	1	2	1	128950	29.71	7.98
A3	Sample 3	1	2	1	130050	29.83	7.95
A3	Sample 3	1	2	1	131167	29.89	7.95
A3	Sample 3	1	2	1	132267	30.01	7.96
A3	Sample 3	1	2	1	133367	30.12	7.97
A3	Sample 3	1	2	1	134467	30.18	7.97
A3	Sample 3	1	2	1	135567	30.3	7.95
A3	Sample 3	1	2	1	136667	30.4	7.96
A3	Sample 3	1	2	1	137783	30.52	7.96
A3	Sample 3	1	2	1	138883	30.63	7.96
A3	Sample 3	1	2	1	139983	30.69	7.96
A3	Sample 3	1	2	1	141083	30.8	7.98
A3	Sample 3	1	2	1	142183	30.86	7.97
A3	Sample 3	1	2	1	143283	31.02	8.02
A3	Sample 3	1	2	1	144383	31.14	8.00
A3	Sample 3	1	2	1	145483	31.25	7.96
A3	Sample 3	1	2	1	146584	31.3	8.00
A3	Sample 3	1	2	1	147683	31.41	8.00
A3	Sample 3	1	2	1	148783	31.57	7.99
A3	Sample 3	1	2	1	149883	31.63	8.00
A3	Sample 3	1	2	1	150983	31.74	8.04
A3	Sample 3	1	2	1	152083	31.85	7.99
A3	Sample 3	1	2	1	153183	31.96	7.99
A3	Sample 3	1	2	1	154283	32.01	7.98
A3	Sample 3	1	2	1	155383	32.07	7.98
A3	Sample 3	1	2	1	156483	32.23	7.98
A3	Sample 3	1	2	1	157584	32.39	8.00
A3	Sample 3	1	2	1	158683	32.44	8.00
A3	Sample 3	1	2	1	159800	32.54	8.05
A3	Sample 3	1	2	1	160900	32.7	8.00
A3	Sample 3	1	2	1	162000	32.76	8.03
A3	Sample 3	1	2	1	163100	32.87	8.01
A3	Sample 3	1	2	1	164217	32.97	8.01
A3	Sample 3	1	2	1	165317	33.03	8.03
A3	Sample 3	1	2	1	166417	33.19	8.04
A3	Sample 3	1	2	1	167517	33.3	8.06
A3	Sample 3	1	2	1	168617	33.3	8.05
A3	Sample 3	1	2	1	169733	33.5	8.08
A3	Sample 3	1	2	1	170833	33.55	8.06
A3	Sample 3	1	2	1	171933	33.71	8.11
A3	Sample 3	1	2	1	173050	33.81	8.07
A3	Sample 3	1	2	1	174150	33.91	8.10
A3	Sample 3	1	2	1	175250	34.02	8.10
A3	Sample 3	1	2	1	176350	34.07	8.06
A3	Sample 3	1	2	1	177467	34.22	8.13
A3	Sample 3	1	2	1	178567	34.27	8.08
A3	Sample 3	1	2	1	179667	34.37	8.09
A3	Sample 3	1	2	1	180783	34.52	8.11
A3	Sample 3	1	2	1	181883	34.62	8.11
A3	Sample 3	1	2	1	182983	34.68	8.16
A3	Sample 3	1	2	1	184083	34.78	8.13
A3	Sample 3	1	2	1	185183	34.92	8.14
A3	Sample 3	1	2	1	186283	35.03	8.16
A3	Sample 3	1	2	1	187400	35.13	8.18
A3	Sample 3	1	2	1	188500	35.22	8.17
A3	Sample 3	1	2	1	189600	35.32	8.19
A3	Sample 3	1	2	1	190700	35.42	8.23
A3	Sample 3	1	2	1	191800	35.51	8.20
A3	Sample 3	1	2	1	192900	35.63	8.22
A3	Sample 3	1	2	1	194017	35.72	8.25
A3	Sample 3	1	2	1	195100	35.81	8.21
A3	Sample 3	1	2	1	196217	35.91	8.25
A3	Sample 3	1	2	1	197317	36.02	8.25
A3	Sample 3	1	2	1	198417	36.11	8.29
A3	Sample 3	1	2	1	199533	36.22	8.29
A3	Sample 3	1	2	1	200633	36.35	8.31
A3	Sample 3	1	2	1	201733	36.45	8.36
A3	Sample 3	1	2	1	202833	36.55	8.31
A3	Sample 3	1	2	1	203950	36.64	8.34
A3	Sample 3	1	2	1	205050	36.74	8.37
A3	Sample 3	1	2	1	206150	36.83	8.38
A3	Sample 3	1	2	1	207267	36.98	8.41
A3	Sample 3	1	2	1	208367	37.08	8.40
A3	Sample 3	1	2	1	209467	37.12	8.43
A3	Sample 3	1	2	1	210584	37.25	8.40
A3	Sample 3	1	2	1	211667	37.35	8.44
A3	Sample 3	1	2	1	212783	37.44	8.48
A3	Sample 3	1	2	1	213883	37.53	8.50
A3	Sample 3	1	2	1	214983	37.64	8.51
A3	Sample 3	1	2	1	216083	37.77	8.53
A3	Sample 3	1	2	1	217200	37.86	8.58
A3	Sample 3	1	2	1	218300	37.96	8.61
A3	Sample 3	1	2	1	219383	38.05	8.61
A3	Sample 3	1	2	1	220500	38.18	8.61
A3	Sample 3	1	2	1	221584	38.27	8.66
A3	Sample 3	1	2	1	222683	38.37	8.63
A3	Sample 3	1	2	1	223800	38.51	8.65
A3	Sample 3	1	2	1	224900	38.6	8.70
A3	Sample 3	1	2	1	226000	38.68	8.73
A3	Sample 3	1	2	1	227100	38.78	8.73
A3	Sample 3	1	2	1	228217	38.87	8.78
A3	Sample 3	1	2	1	229317	39	8.78
A3	Sample 3	1	2	1	230433	39.06	8.82
A3	Sample 3	1	2	1	231533	39.18	8.82
A3	Sample 3	1	2	1	232633	39.31	8.86
A3	Sample 3	1	2	1	233750	39.41	8.90
A3	Sample 3	1	2	1	234850	39.5	8.91
A3	Sample 3	1	2	1	235950	39.59	8.93
A3	Sample 3	1	2	1	237050	39.72	8.95
A3	Sample 3	1	2	1	238150	39.81	8.99
A3	Sample 3	1	2	1	239267	39.9	9.02
A3	Sample 3	1	2	1	240367	40.03	9.03
A3	Sample 3	1	2	1	241467	40.11	9.11
A3	Sample 3	1	2	1	242584	40.24	9.11
A3	Sample 3	1	2	1	243683	40.33	9.10
A3	Sample 3	1	2	1	244783	40.42	9.19
A3	Sample 3	1	2	1	245883	40.51	9.19
A3	Sample 3	1	2	1	247000	40.64	9.24
A3	Sample 3	1	2	1	248100	40.72	9.25
A3	Sample 3	1	2	1	249200	40.82	9.31
A3	Sample 3	1	2	1	250317	40.94	9.34
A3	Sample 3	1	2	1	251417	41.03	9.40
A3	Sample 3	1	2	1	252517	41.15	9.42
A3	Sample 3	1	2	1	253617	41.24	9.48
A3	Sample 3	1	2	1	254717	41.36	9.48
A3	Sample 3	1	2	1	255833	41.45	9.51
A3	Sample 3	1	2	1	256933	41.58	9.53
A3	Sample 3	1	2	1	258033	41.66	9.61
A3	Sample 3	1	2	1	259133	41.76	9.63
A3	Sample 3	1	2	1	260250	41.88	9.67
A3	Sample 3	1	2	1	261333	41.96	9.74
A3	Sample 3	1	2	1	262433	42.09	9.78
A3	Sample 3	1	2	1	263533	42.18	9.81
A3	Sample 3	1	2	1	264650	42.25	9.87
A3	Sample 3	1	2	1	265750	42.38	9.88
A3	Sample 3	1	2	1	266867	42.47	9.92
A3	Sample 3	1	2	1	267967	42.6	9.97
A3	Sample 3	1	2	1	269067	42.68	10.04
A3	Sample 3	1	2	1	270183	42.77	10.14
A3	Sample 3	1	2	1	271283	42.89	10.17
A3	Sample 3	1	2	1	272383	42.97	10.27
A3	Sample 3	1	2	1	273500	43.05	10.31
A3	Sample 3	1	2	1	274600	43.21	10.32
A3	Sample 3	1	2	1	275700	43.29	10.36
A3	Sample 3	1	2	1	276817	43.38	10.49
A3	Sample 3	1	2	1	277917	43.5	10.53
A3	Sample 3	1	2	1	279017	43.58	10.61
A3	Sample 3	1	2	1	280117	43.71	10.71
A3	Sample 3	1	2	1	281217	43.79	10.75
A3	Sample 3	1	2	1	282333	43.91	10.78
A3	Sample 3	1	2	1	283433	43.99	10.93
A3	Sample 3	1	2	1	284533	44.14	11.00
A3	Sample 3	1	2	1	285633	44.22	11.07
A3	Sample 3	1	2	1	286750	44.31	11.14
A3	Sample 3	1	2	1	287850	44.43	11.24
A3	Sample 3	1	2	1	288950	44.51	11.30
A3	Sample 3	1	2	1	290067	44.63	11.40
A3	Sample 3	1	2	1	291167	44.75	11.56
A3	Sample 3	1	2	1	292250	44.83	11.65
A3	Sample 3	1	2	1	293350	44.95	11.71
A3	Sample 3	1	2	1	294450	45.02	11.83
A3	Sample 3	1	2	1	295567	45.14	11.97
A3	Sample 3	1	2	1	296667	45.26	12.09
A3	Sample 3	1	2	1	297767	45.34	12.17
A3	Sample 3	1	2	1	298883	45.45	12.34
A3	Sample 3	1	2	1	299983	45.54	12.49
A3	Sample 3	1	2	1	301083	45.65	12.65
A3	Sample 3	1	2	1	302183	45.77	12.78
A3	Sample 3	1	2	1	303300	45.85	12.85
A3	Sample 3	1	2	1	304400	45.93	13.04
A3	Sample 3	1	2	1	305500	46.03	13.14
A3	Sample 3	1	2	1	306617	46.19	13.35
A3	Sample 3	1	2	1	307700	46.27	13.52
A3	Sample 3	1	2	1	308817	46.34	13.69
A3	Sample 3	1	2	1	309917	46.46	13.86
A3	Sample 3	1	2	1	311017	46.58	14.00
A3	Sample 3	1	2	1	312133	46.69	14.24
A3	Sample 3	1	2	1	313233	46.77	14.43
A3	Sample 3	1	2	1	314333	46.88	14.65
A3	Sample 3	1	2	1	315433	46.99	14.84
A3	Sample 3	1	2	1	316550	47.1	15.06
A3	Sample 3	1	2	1	317650	47.18	15.26
A3	Sample 3	1	2	1	318750	47.29	15.47
A3	Sample 3	1	2	1	319867	47.41	15.69
A3	Sample 3	1	2	1	320967	47.48	15.90
A3	Sample 3	1	2	1	322083	47.6	16.17
A3	Sample 3	1	2	1	323183	47.71	16.44
A3	Sample 3	1	2	1	324283	47.82	16.71
A3	Sample 3	1	2	1	325400	47.89	16.89
A3	Sample 3	1	2	1	326483	48.01	17.19
A3	Sample 3	1	2	1	327584	48.12	17.46
A3	Sample 3	1	2	1	328683	48.23	17.71
A3	Sample 3	1	2	1	329800	48.31	17.97
A3	Sample 3	1	2	1	330900	48.42	18.34
A3	Sample 3	1	2	1	332017	48.49	18.59
A3	Sample 3	1	2	1	333117	48.64	18.92
A3	Sample 3	1	2	1	334217	48.71	19.17
A3	Sample 3	1	2	1	335333	48.83	19.55
A3	Sample 3	1	2	1	336433	48.93	19.84
A3	Sample 3	1	2	1	337533	49.03	20.23
A3	Sample 3	1	2	1	338633	49.15	20.48
A3	Sample 3	1	2	1	339733	49.26	20.83
A3	Sample 3	1	2	1	340850	49.33	21.19
A3	Sample 3	1	2	1	341950	49.48	21.61
A3	Sample 3	1	2	1	343067	49.55	21.94
A3	Sample 3	1	2	1	344150	49.63	22.27
A3	Sample 3	1	2	1	345267	49.77	22.63
A3	Sample 3	1	2	1	346367	49.83	23.00
A3	Sample 3	1	2	1	347467	49.98	23.38
A3	Sample 3	1	2	1	348584	50.05	23.81
A3	Sample 3	1	2	1	349683	50.12	24.25
A3	Sample 3	1	2	1	350783	50.27	24.66
A3	Sample 3	1	2	1	351883	50.38	25.06
A3	Sample 3	1	2	1	353000	50.49	25.53
A3	Sample 3	1	2	1	354100	50.56	26.00
A3	Sample 3	1	2	1	355200	50.67	26.42
A3	Sample 3	1	2	1	356317	50.77	26.83
A3	Sample 3	1	2	1	357417	50.87	27.26
A3	Sample 3	1	2	1	358517	50.98	27.78
A3	Sample 3	1	2	1	359617	51.09	28.20
A3	Sample 3	1	2	1	360717	51.19	28.74
A3	Sample 3	1	2	1	361817	51.27	29.21
A3	Sample 3	1	2	1	362917	51.41	29.64
A3	Sample 3	1	2	1	364017	51.48	30.15
A3	Sample 3	1	2	1	365133	51.62	30.68
A3	Sample 3	1	2	1	366233	51.69	31.12
A3	Sample 3	1	2	1	367333	51.78	31.67
A3	Sample 3	1	2	1	368433	51.89	32.10
A3	Sample 3	1	2	1	369533	52	32.61
A3	Sample 3	1	2	1	370633	52.11	33.06
A3	Sample 3	1	2	1	371750	52.21	33.63
A3	Sample 3	1	2	1	372850	52.31	34.11
A3	Sample 3	1	2	1	373950	52.39	34.54
A3	Sample 3	1	2	1	375067	52.52	35.11
A3	Sample 3	1	2	1	376167	52.63	35.51
A3	Sample 3	1	2	1	377267	52.73	36.00
A3	Sample 3	1	2	1	378367	52.83	36.51
A3	Sample 3	1	2	1	379483	52.93	36.95
A3	Sample 3	1	2	1	380584	53.03	37.42
A3	Sample 3	1	2	1	381683	53.14	37.93
A3	Sample 3	1	2	1	382800	53.24	38.35
A3	Sample 3	1	2	1	383900	53.31	38.89
A3	Sample 3	1	2	1	385017	53.42	39.13
A3	Sample 3	1	2	1	386117	53.52	39.55
A3	Sample 3	1	2	1	387217	53.65	40.06
A3	Sample 3	1	2	1	388317	53.75	40.31
A3	Sample 3	1	2	1	389417	53.85	40.79
A3	Sample 3	1	2	1	390517	53.95	41.13
A3	Sample 3	1	2	1	391633	54.05	41.44
A3	Sample 3	1	2	1	392733	54.16	41.65
A3	Sample 3	1	2	1	393833	54.26	42.05
A3	Sample 3	1	2	1	394950	54.36	42.25
A3	Sample 3	1	2	1	396050	54.46	42.60
A3	Sample 3	1	2	1	397150	54.57	42.76
A3	Sample 3	1	2	1	398250	54.66	43.07
A3	Sample 3	1	2	1	399367	54.79	43.28
A3	Sample 3	1	2	1	400467	54.86	43.61
A3	Sample 3	1	2	1	401567	54.96	43.65
A3	Sample 3	1	2	1	402683	55.06	43.94
A3	Sample 3	1	2	1	403783	55.17	43.99
A3	Sample 3	1	2	1	404883	55.27	44.21
A3	Sample 3	1	2	1	405983	55.36	44.35
A3	Sample 3	1	2	1	407083	55.49	44.35
A3	Sample 3	1	2	1	408183	55.6	44.47
A3	Sample 3	1	2	1	409283	55.69	44.59
A3	Sample 3	1	2	1	410383	55.79	44.58
A3	Sample 3	1	2	1	411483	55.89	44.63
A3	Sample 3	1	2	1	412584	55.99	44.72
A3	Sample 3	1	2	1	413700	56.09	44.78
A3	Sample 3	1	2	1	414800	56.19	44.80
A3	Sample 3	1	2	1	415917	56.32	44.89
A3	Sample 3	1	2	1	417017	56.42	44.87
A3	Sample 3	1	2	1	418117	56.51	44.87
A3	Sample 3	1	2	1	419217	56.61	44.90
A3	Sample 3	1	2	1	420317	56.7	44.88
A3	Sample 3	1	2	1	421417	56.83	44.87
A3	Sample 3	1	2	1	422533	56.91	44.81
A3	Sample 3	1	2	1	423633	57.03	44.94
A3	Sample 3	1	2	1	424733	57.13	44.91
A3	Sample 3	1	2	1	425850	57.23	44.82
A3	Sample 3	1	2	1	426950	57.33	44.77
A3	Sample 3	1	2	1	428050	57.43	44.82
A3	Sample 3	1	2	1	429167	57.53	44.75
A3	Sample 3	1	2	1	430267	57.65	44.70
A3	Sample 3	1	2	1	431367	57.74	44.74
A3	Sample 3	1	2	1	432467	57.88	44.60
A3	Sample 3	1	2	1	433567	57.94	44.57
A3	Sample 3	1	2	1	434683	58.04	44.57
A3	Sample 3	1	2	1	435783	58.16	44.55
A3	Sample 3	1	2	1	436883	58.26	44.51
A3	Sample 3	1	2	1	437983	58.36	44.35
A3	Sample 3	1	2	1	439083	58.45	44.32
A3	Sample 3	1	2	1	440183	58.52	44.40
A3	Sample 3	1	2	1	441283	58.64	44.28
A3	Sample 3	1	2	1	442383	58.8	44.32
A3	Sample 3	1	2	1	443483	58.87	44.27
A3	Sample 3	1	2	1	444584	58.96	44.24
A3	Sample 3	1	2	1	445683	59.09	44.17
A3	Sample 3	1	2	1	446783	59.19	44.05
A3	Sample 3	1	2	1	447883	59.28	43.99
A3	Sample 3	1	2	1	448983	59.38	43.96
A3	Sample 3	1	2	1	450083	59.47	43.96
A3	Sample 3	1	2	1	451200	59.56	43.88
A3	Sample 3	1	2	1	452300	59.69	43.87
A3	Sample 3	1	2	1	453400	59.78	43.86
A3	Sample 3	1	2	1	454517	59.88	43.76
A3	Sample 3	1	2	1	455617	60	43.76
A3	Sample 3	1	2	1	456717	60.1	43.74
A3	Sample 3	1	2	1	457833	60.22	43.68
A3	Sample 3	1	2	1	458933	60.28	43.58
A3	Sample 3	1	2	1	460033	60.4	43.50
A3	Sample 3	1	2	1	461133	60.5	43.47
A3	Sample 3	1	2	1	462250	60.62	43.45
A3	Sample 3	1	2	1	463350	60.71	43.44
A3	Sample 3	1	2	1	464450	60.81	43.39
A3	Sample 3	1	2	1	465567	60.9	43.41
A3	Sample 3	1	2	1	466650	61.02	43.26
A3	Sample 3	1	2	1	467767	61.13	43.17
A3	Sample 3	1	2	1	468867	61.22	43.13
A3	Sample 3	1	2	1	469967	61.31	43.14
A3	Sample 3	1	2	1	471083	61.42	43.10
A3	Sample 3	1	2	1	472183	61.52	43.06
A3	Sample 3	1	2	1	473283	61.64	43.07
A3	Sample 3	1	2	1	474383	61.74	43.01
A3	Sample 3	1	2	1	475500	61.83	42.88
A3	Sample 3	1	2	1	476600	61.95	42.96
A3	Sample 3	1	2	1	477700	62.04	42.85
A3	Sample 3	1	2	1	478800	62.14	42.80
A3	Sample 3	1	2	1	479900	62.24	42.81
A3	Sample 3	1	2	1	481017	62.33	42.91
A3	Sample 3	1	2	1	482100	62.42	42.86
A3	Sample 3	1	2	1	483200	62.54	42.70
A3	Sample 3	1	2	1	484317	62.66	42.70
A3	Sample 3	1	2	1	485417	62.76	42.66
A3	Sample 3	1	2	1	486517	62.85	42.61
A3	Sample 3	1	2	1	487617	62.97	42.58
A3	Sample 3	1	2	1	488733	63.07	42.63
A3	Sample 3	1	2	1	489833	63.16	42.51
A3	Sample 3	1	2	1	490933	63.25	42.55
A3	Sample 3	1	2	1	492050	63.36	42.46
A3	Sample 3	1	2	1	493150	63.48	42.48
A3	Sample 3	1	2	1	494250	63.57	42.36
A3	Sample 3	1	2	1	495367	63.7	42.35
A3	Sample 3	1	2	1	496450	63.76	42.36
A3	Sample 3	1	2	1	497567	63.91	42.24
A3	Sample 3	1	2	1	498667	63.98	42.26
A3	Sample 3	1	2	1	499783	64.07	42.28
A3	Sample 3	1	2	1	500867	64.19	42.20
A3	Sample 3	1	2	1	501983	64.29	42.24
A3	Sample 3	1	2	1	503083	64.39	42.10
A3	Sample 3	1	2	1	504183	64.48	42.12
A3	Sample 3	1	2	1	505283	64.61	41.99
A3	Sample 3	1	2	1	506383	64.7	42.01
A3	Sample 3	1	2	1	507500	64.79	42.01
A3	Sample 3	1	2	1	508600	64.92	41.93
A3	Sample 3	1	2	1	509700	65.01	41.89
A3	Sample 3	1	2	1	510817	65.09	41.91
A3	Sample 3	1	2	1	511917	65.21	41.71
A3	Sample 3	1	2	1	513017	65.3	41.73
A3	Sample 3	1	2	1	514117	65.42	41.69
A3	Sample 3	1	2	1	515233	65.54	41.58
A3	Sample 3	1	2	1	516333	65.63	41.60
A3	Sample 3	1	2	1	517433	65.72	41.64
A3	Sample 3	1	2	1	518550	65.85	41.49
A3	Sample 3	1	2	1	519650	65.94	41.46
A3	Sample 3	1	2	1	520750	66.05	41.39
A3	Sample 3	1	2	1	521867	66.14	41.34
A3	Sample 3	1	2	1	522967	66.24	41.32
A3	Sample 3	1	2	1	524067	66.35	41.27
A3	Sample 3	1	2	1	525167	66.47	41.23
A3	Sample 3	1	2	1	526267	66.56	41.11
A3	Sample 3	1	2	1	527383	66.65	41.00
A3	Sample 3	1	2	1	528483	66.74	40.95
A3	Sample 3	1	2	1	529584	66.86	41.00
A3	Sample 3	1	2	1	530683	66.95	40.89
A3	Sample 3	1	2	1	531783	67.06	40.79
A3	Sample 3	1	2	1	532883	67.15	40.57
A3	Sample 3	1	2	1	534000	67.26	40.58
A3	Sample 3	1	2	1	535100	67.39	40.57
A3	Sample 3	1	2	1	536200	67.47	40.37
A3	Sample 3	1	2	1	537317	67.56	40.43
A3	Sample 3	1	2	1	538417	67.69	40.31
A3	Sample 3	1	2	1	539517	67.77	40.25
A3	Sample 3	1	2	1	540633	67.89	40.09
A3	Sample 3	1	2	1	541733	67.98	40.01
A3	Sample 3	1	2	1	542833	68.07	39.94
A3	Sample 3	1	2	1	543933	68.19	39.84
A3	Sample 3	1	2	1	545050	68.3	39.84
A3	Sample 3	1	2	1	546133	68.39	39.75
A3	Sample 3	1	2	1	547233	68.51	39.65
A3	Sample 3	1	2	1	548333	68.6	39.54
A3	Sample 3	1	2	1	549433	68.69	39.41
A3	Sample 3	1	2	1	550550	68.8	39.35
A3	Sample 3	1	2	1	551650	68.89	39.29
A3	Sample 3	1	2	1	552750	69.02	39.21
A3	Sample 3	1	2	1	553850	69.1	38.96
A3	Sample 3	1	2	1	554967	69.22	38.92
A3	Sample 3	1	2	1	556067	69.3	38.88
A3	Sample 3	1	2	1	557167	69.42	38.79
A3	Sample 3	1	2	1	558283	69.52	38.66
A3	Sample 3	1	2	1	559383	69.6	38.57
A3	Sample 3	1	2	1	560483	69.72	38.47
A3	Sample 3	1	2	1	561600	69.8	38.41
A3	Sample 3	1	2	1	562700	69.93	38.28
A3	Sample 3	1	2	1	563800	70.04	38.18
A3	Sample 3	1	2	1	564917	70.13	38.02
A3	Sample 3	1	2	1	566017	70.21	37.96
A3	Sample 3	1	2	1	567133	70.36	37.88
A3	Sample 3	1	2	1	568233	70.45	37.80
A3	Sample 3	1	2	1	569333	70.54	37.66
A3	Sample 3	1	2	1	570433	70.66	37.65
A3	Sample 3	1	2	1	571533	70.75	37.55
A3	Sample 3	1	2	1	572633	70.87	37.38
A3	Sample 3	1	2	1	573750	70.95	37.28
A3	Sample 3	1	2	1	574850	71.05	37.24
A3	Sample 3	1	2	1	575950	71.15	37.10
A3	Sample 3	1	2	1	577067	71.27	37.02
A3	Sample 3	1	2	1	578167	71.36	36.91
A3	Sample 3	1	2	1	579267	71.48	36.88
A3	Sample 3	1	2	1	580367	71.56	36.72
A3	Sample 3	1	2	1	581483	71.66	36.66
A3	Sample 3	1	2	1	582584	71.77	36.54
A3	Sample 3	1	2	1	583683	71.86	36.42
A3	Sample 3	1	2	1	584800	71.98	36.36
A3	Sample 3	1	2	1	585900	72.09	36.25
A3	Sample 3	1	2	1	587000	72.17	36.16
A3	Sample 3	1	2	1	588100	72.27	36.03
A3	Sample 3	1	2	1	589200	72.38	35.92
A3	Sample 3	1	2	1	590317	72.5	35.77
A3	Sample 3	1	2	1	591417	72.56	35.76
A3	Sample 3	1	2	1	592517	72.71	35.71
A3	Sample 3	1	2	1	593617	72.79	35.59
A3	Sample 3	1	2	1	594717	72.9	35.41
A3	Sample 3	1	2	1	595817	73.02	35.37
A3	Sample 3	1	2	1	596917	73.1	35.29
A3	Sample 3	1	2	1	598033	73.22	35.13
A3	Sample 3	1	2	1	599133	73.3	34.99
A3	Sample 3	1	2	1	600217	73.42	34.95
A3	Sample 3	1	2	1	601333	73.51	34.87
A3	Sample 3	1	2	1	602433	73.63	34.83
A3	Sample 3	1	2	1	603517	73.72	34.73
A3	Sample 3	1	2	1	604633	73.84	34.53
A3	Sample 3	1	2	1	605733	73.92	34.43
A3	Sample 3	1	2	1	606833	74.03	34.39
A3	Sample 3	1	2	1	607933	74.12	34.37
A3	Sample 3	1	2	1	609033	74.24	34.18
A3	Sample 3	1	2	1	610150	74.33	34.14
A3	Sample 3	1	2	1	611250	74.45	34.01
A3	Sample 3	1	2	1	612350	74.53	33.83
[truncated: 279,090 more rows]
