# Supplementary material for: Processing binding data using an open-source workflow
Source: J Cheminform. 2021 Dec 11;13:99. doi: 10.1186/s13321-021-00577-1 (PMC8666039; doi:10.1186/s13321-021-00577-1)
Supplement: Supplementary file 3 — Additional file 3. Thermal Shift Data (Plate 10002). [file 13321_2021_577_MOESM3_ESM.txt]

Raw Data		Experiment - Thermal Shift Assay Data - Plate 10002 (Run on LCS480 1.5.0.39)
SamplePos	SampleName	Prog#	Seg#	Cycle#	Time	Temp	465-580
A1	Sample 1	1	2	1	25283	20.02	7.14
A1	Sample 1	1	2	1	26383	20.17	7.13
A1	Sample 1	1	2	1	27500	20.4	7.14
A1	Sample 1	1	2	1	28584	20.41	7.12
A1	Sample 1	1	2	1	29683	20.48	7.13
A1	Sample 1	1	2	1	30800	20.56	7.16
A1	Sample 1	1	2	1	31900	20.71	7.19
A1	Sample 1	1	2	1	33000	20.79	7.15
A1	Sample 1	1	2	1	34117	20.79	7.15
A1	Sample 1	1	2	1	35217	20.95	7.14
A1	Sample 1	1	2	1	36317	21.02	7.17
A1	Sample 1	1	2	1	37417	21.18	7.15
A1	Sample 1	1	2	1	38517	21.25	7.16
A1	Sample 1	1	2	1	39617	21.4	7.15
A1	Sample 1	1	2	1	40717	21.41	7.17
A1	Sample 1	1	2	1	41817	21.62	7.17
A1	Sample 1	1	2	1	42917	21.71	7.16
A1	Sample 1	1	2	1	44017	21.79	7.19
A1	Sample 1	1	2	1	45117	21.86	7.14
A1	Sample 1	1	2	1	46217	21.93	7.18
A1	Sample 1	1	2	1	47333	22.16	7.16
A1	Sample 1	1	2	1	48433	22.16	7.18
A1	Sample 1	1	2	1	49533	22.23	7.16
A1	Sample 1	1	2	1	50633	22.38	7.22
A1	Sample 1	1	2	1	51733	22.52	7.2
A1	Sample 1	1	2	1	52833	22.58	7.2
A1	Sample 1	1	2	1	53933	22.74	7.22
A1	Sample 1	1	2	1	55033	22.81	7.17
A1	Sample 1	1	2	1	56133	22.88	7.16
A1	Sample 1	1	2	1	57233	23.02	7.15
A1	Sample 1	1	2	1	58333	23.1	7.19
A1	Sample 1	1	2	1	59433	23.17	7.21
A1	Sample 1	1	2	1	60533	23.31	7.18
A1	Sample 1	1	2	1	61633	23.39	7.18
A1	Sample 1	1	2	1	62733	23.52	7.18
A1	Sample 1	1	2	1	63833	23.58	7.17
A1	Sample 1	1	2	1	64950	23.66	7.15
A1	Sample 1	1	2	1	66050	23.8	7.15
A1	Sample 1	1	2	1	67150	23.94	7.14
A1	Sample 1	1	2	1	68250	24.02	7.15
A1	Sample 1	1	2	1	69350	24.09	7.16
A1	Sample 1	1	2	1	70450	24.22	7.17
A1	Sample 1	1	2	1	71550	24.36	7.13
A1	Sample 1	1	2	1	72650	24.36	7.16
A1	Sample 1	1	2	1	73750	24.55	7.15
A1	Sample 1	1	2	1	74850	24.62	7.17
A1	Sample 1	1	2	1	75950	24.76	7.13
A1	Sample 1	1	2	1	77050	24.83	7.16
A1	Sample 1	1	2	1	78150	24.96	7.15
A1	Sample 1	1	2	1	79250	25.04	7.12
A1	Sample 1	1	2	1	80350	25.11	7.11
A1	Sample 1	1	2	1	81450	25.24	7.12
A1	Sample 1	1	2	1	82550	25.31	7.14
A1	Sample 1	1	2	1	83650	25.44	7.13
A1	Sample 1	1	2	1	84750	25.5	7.13
A1	Sample 1	1	2	1	85850	25.63	7.1
A1	Sample 1	1	2	1	86950	25.75	7.13
A1	Sample 1	1	2	1	88050	25.83	7.14
A1	Sample 1	1	2	1	89150	25.95	7.13
A1	Sample 1	1	2	1	90250	26.02	7.15
A1	Sample 1	1	2	1	91350	26.15	7.16
A1	Sample 1	1	2	1	92450	26.28	7.09
A1	Sample 1	1	2	1	93550	26.34	7.14
A1	Sample 1	1	2	1	94650	26.47	7.08
A1	Sample 1	1	2	1	95750	26.54	7.13
A1	Sample 1	1	2	1	96850	26.66	7.14
A1	Sample 1	1	2	1	97950	26.73	7.13
A1	Sample 1	1	2	1	99050	26.92	7.13
A1	Sample 1	1	2	1	100150	26.92	7.13
A1	Sample 1	1	2	1	101250	27.04	7.12
A1	Sample 1	1	2	1	102350	27.24	7.11
A1	Sample 1	1	2	1	103450	27.3	7.14
A1	Sample 1	1	2	1	104567	27.36	7.11
A1	Sample 1	1	2	1	105667	27.48	7.12
A1	Sample 1	1	2	1	106767	27.6	7.13
A1	Sample 1	1	2	1	107883	27.66	7.08
A1	Sample 1	1	2	1	108983	27.79	7.1
A1	Sample 1	1	2	1	110083	27.91	7.05
A1	Sample 1	1	2	1	111200	28.04	7.11
A1	Sample 1	1	2	1	112300	28.1	7.08
A1	Sample 1	1	2	1	113400	28.22	7.1
A1	Sample 1	1	2	1	114500	28.34	7.12
A1	Sample 1	1	2	1	115600	28.41	7.11
A1	Sample 1	1	2	1	116717	28.52	7.11
A1	Sample 1	1	2	1	117817	28.63	7.1
A1	Sample 1	1	2	1	118917	28.7	7.15
A1	Sample 1	1	2	1	120033	28.82	7.06
A1	Sample 1	1	2	1	121133	28.88	7.1
A1	Sample 1	1	2	1	122233	29	7.09
A1	Sample 1	1	2	1	123350	29.11	7.09
A1	Sample 1	1	2	1	124467	29.23	7.08
A1	Sample 1	1	2	1	125567	29.3	7.11
A1	Sample 1	1	2	1	126667	29.4	7.09
A1	Sample 1	1	2	1	127783	29.51	7.14
A1	Sample 1	1	2	1	128883	29.58	7.1
A1	Sample 1	1	2	1	129983	29.75	7.07
A1	Sample 1	1	2	1	131083	29.81	7.09
A1	Sample 1	1	2	1	132183	29.94	7.09
A1	Sample 1	1	2	1	133300	30.05	7.08
A1	Sample 1	1	2	1	134400	30.16	7.07
A1	Sample 1	1	2	1	135500	30.28	7.06
A1	Sample 1	1	2	1	136600	30.34	7.1
A1	Sample 1	1	2	1	137717	30.44	7.1
A1	Sample 1	1	2	1	138817	30.56	7.11
A1	Sample 1	1	2	1	139917	30.67	7.14
A1	Sample 1	1	2	1	141033	30.73	7.13
A1	Sample 1	1	2	1	142133	30.84	7.14
A1	Sample 1	1	2	1	143233	31	7.13
A1	Sample 1	1	2	1	144333	31.07	7.1
A1	Sample 1	1	2	1	145433	31.18	7.09
A1	Sample 1	1	2	1	146533	31.28	7.14
A1	Sample 1	1	2	1	147633	31.35	7.14
A1	Sample 1	1	2	1	148733	31.45	7.14
A1	Sample 1	1	2	1	149833	31.56	7.15
A1	Sample 1	1	2	1	150933	31.68	7.16
A1	Sample 1	1	2	1	152033	31.79	7.16
A1	Sample 1	1	2	1	153133	31.89	7.15
A1	Sample 1	1	2	1	154233	32	7.14
A1	Sample 1	1	2	1	155333	32.11	7.13
A1	Sample 1	1	2	1	156450	32.17	7.16
A1	Sample 1	1	2	1	157550	32.32	7.18
A1	Sample 1	1	2	1	158650	32.43	7.16
A1	Sample 1	1	2	1	159750	32.48	7.19
A1	Sample 1	1	2	1	160867	32.64	7.14
A1	Sample 1	1	2	1	161967	32.7	7.14
A1	Sample 1	1	2	1	163067	32.8	7.19
A1	Sample 1	1	2	1	164167	32.91	7.19
A1	Sample 1	1	2	1	165267	33.01	7.23
A1	Sample 1	1	2	1	166383	33.12	7.18
A1	Sample 1	1	2	1	167483	33.22	7.16
A1	Sample 1	1	2	1	168584	33.28	7.23
A1	Sample 1	1	2	1	169700	33.43	7.21
A1	Sample 1	1	2	1	170800	33.53	7.18
A1	Sample 1	1	2	1	171900	33.63	7.18
A1	Sample 1	1	2	1	173000	33.69	7.23
A1	Sample 1	1	2	1	174117	33.84	7.24
A1	Sample 1	1	2	1	175217	33.95	7.18
A1	Sample 1	1	2	1	176317	34.01	7.21
A1	Sample 1	1	2	1	177433	34.11	7.26
A1	Sample 1	1	2	1	178533	34.26	7.23
A1	Sample 1	1	2	1	179633	34.36	7.27
A1	Sample 1	1	2	1	180750	34.46	7.26
A1	Sample 1	1	2	1	181850	34.51	7.24
A1	Sample 1	1	2	1	182950	34.62	7.27
A1	Sample 1	1	2	1	184067	34.77	7.28
A1	Sample 1	1	2	1	185167	34.86	7.29
A1	Sample 1	1	2	1	186267	34.97	7.28
A1	Sample 1	1	2	1	187383	35.07	7.32
A1	Sample 1	1	2	1	188483	35.17	7.29
A1	Sample 1	1	2	1	189584	35.26	7.32
A1	Sample 1	1	2	1	190683	35.36	7.34
A1	Sample 1	1	2	1	191800	35.5	7.33
A1	Sample 1	1	2	1	192900	35.61	7.35
A1	Sample 1	1	2	1	194000	35.66	7.35
A1	Sample 1	1	2	1	195100	35.8	7.37
A1	Sample 1	1	2	1	196200	35.9	7.38
A1	Sample 1	1	2	1	197300	36	7.38
A1	Sample 1	1	2	1	198400	36.09	7.41
A1	Sample 1	1	2	1	199517	36.15	7.42
A1	Sample 1	1	2	1	200617	36.28	7.4
A1	Sample 1	1	2	1	201717	36.38	7.44
A1	Sample 1	1	2	1	202833	36.48	7.47
A1	Sample 1	1	2	1	203933	36.62	7.44
A1	Sample 1	1	2	1	205033	36.71	7.49
A1	Sample 1	1	2	1	206150	36.81	7.5
A1	Sample 1	1	2	1	207250	36.91	7.51
A1	Sample 1	1	2	1	208350	37	7.5
A1	Sample 1	1	2	1	209450	37.1	7.54
A1	Sample 1	1	2	1	210567	37.18	7.58
A1	Sample 1	1	2	1	211667	37.29	7.57
A1	Sample 1	1	2	1	212767	37.43	7.58
A1	Sample 1	1	2	1	213883	37.52	7.62
A1	Sample 1	1	2	1	214983	37.62	7.61
A1	Sample 1	1	2	1	216083	37.72	7.64
A1	Sample 1	1	2	1	217183	37.81	7.68
A1	Sample 1	1	2	1	218283	37.95	7.7
A1	Sample 1	1	2	1	219383	38.04	7.72
A1	Sample 1	1	2	1	220483	38.13	7.72
A1	Sample 1	1	2	1	221584	38.26	7.73
A1	Sample 1	1	2	1	222683	38.31	7.8
A1	Sample 1	1	2	1	223783	38.45	7.74
A1	Sample 1	1	2	1	224900	38.54	7.78
A1	Sample 1	1	2	1	226000	38.63	7.82
A1	Sample 1	1	2	1	227117	38.77	7.86
A1	Sample 1	1	2	1	228200	38.86	7.85
A1	Sample 1	1	2	1	229317	38.95	7.83
A1	Sample 1	1	2	1	230417	39.04	7.91
A1	Sample 1	1	2	1	231517	39.13	7.89
A1	Sample 1	1	2	1	232633	39.26	7.96
A1	Sample 1	1	2	1	233733	39.35	7.98
A1	Sample 1	1	2	1	234833	39.49	7.98
A1	Sample 1	1	2	1	235933	39.57	8.02
A1	Sample 1	1	2	1	237050	39.66	8.05
A1	Sample 1	1	2	1	238150	39.76	8.08
A1	Sample 1	1	2	1	239250	39.89	8.07
A1	Sample 1	1	2	1	240367	39.93	8.07
A1	Sample 1	1	2	1	241467	40.06	8.14
A1	Sample 1	1	2	1	242567	40.2	8.18
A1	Sample 1	1	2	1	243683	40.29	8.21
A1	Sample 1	1	2	1	244767	40.37	8.24
A1	Sample 1	1	2	1	245883	40.47	8.23
A1	Sample 1	1	2	1	246983	40.59	8.27
A1	Sample 1	1	2	1	248100	40.72	8.27
A1	Sample 1	1	2	1	249183	40.82	8.4
A1	Sample 1	1	2	1	250300	40.9	8.34
A1	Sample 1	1	2	1	251400	40.99	8.39
A1	Sample 1	1	2	1	252500	41.07	8.43
A1	Sample 1	1	2	1	253600	41.24	8.45
A1	Sample 1	1	2	1	254700	41.28	8.49
A1	Sample 1	1	2	1	255800	41.4	8.52
A1	Sample 1	1	2	1	256900	41.54	8.57
A1	Sample 1	1	2	1	258000	41.62	8.61
A1	Sample 1	1	2	1	259100	41.71	8.61
A1	Sample 1	1	2	1	260200	41.8	8.64
A1	Sample 1	1	2	1	261300	41.92	8.69
A1	Sample 1	1	2	1	262400	42	8.75
A1	Sample 1	1	2	1	263500	42.13	8.78
A1	Sample 1	1	2	1	264600	42.25	8.81
A1	Sample 1	1	2	1	265700	42.33	8.85
A1	Sample 1	1	2	1	266800	42.46	8.91
A1	Sample 1	1	2	1	267917	42.55	8.94
A1	Sample 1	1	2	1	269017	42.63	8.95
A1	Sample 1	1	2	1	270133	42.76	9.03
A1	Sample 1	1	2	1	271233	42.84	9.04
A1	Sample 1	1	2	1	272350	42.96	9.15
A1	Sample 1	1	2	1	273450	43.03	9.16
A1	Sample 1	1	2	1	274550	43.12	9.23
A1	Sample 1	1	2	1	275650	43.24	9.3
A1	Sample 1	1	2	1	276767	43.37	9.34
A1	Sample 1	1	2	1	277867	43.45	9.42
A1	Sample 1	1	2	1	278967	43.57	9.49
A1	Sample 1	1	2	1	280067	43.65	9.51
A1	Sample 1	1	2	1	281167	43.78	9.55
A1	Sample 1	1	2	1	282283	43.86	9.61
A1	Sample 1	1	2	1	283383	43.94	9.72
A1	Sample 1	1	2	1	284483	44.05	9.8
A1	Sample 1	1	2	1	285584	44.17	9.84
A1	Sample 1	1	2	1	286700	44.29	9.94
A1	Sample 1	1	2	1	287800	44.38	9.98
A1	Sample 1	1	2	1	288917	44.5	10.07
A1	Sample 1	1	2	1	290033	44.57	10.14
A1	Sample 1	1	2	1	291133	44.7	10.27
A1	Sample 1	1	2	1	292233	44.78	10.32
A1	Sample 1	1	2	1	293333	44.89	10.43
A1	Sample 1	1	2	1	294433	44.97	10.5
A1	Sample 1	1	2	1	295533	45.09	10.61
A1	Sample 1	1	2	1	296633	45.2	10.77
A1	Sample 1	1	2	1	297733	45.29	10.82
A1	Sample 1	1	2	1	298833	45.4	10.97
A1	Sample 1	1	2	1	299950	45.52	11.05
A1	Sample 1	1	2	1	301050	45.6	11.13
A1	Sample 1	1	2	1	302167	45.72	11.34
A1	Sample 1	1	2	1	303267	45.79	11.43
A1	Sample 1	1	2	1	304367	45.92	11.54
A1	Sample 1	1	2	1	305483	46.02	11.65
A1	Sample 1	1	2	1	306584	46.14	11.82
A1	Sample 1	1	2	1	307683	46.22	11.92
A1	Sample 1	1	2	1	308783	46.33	12.07
A1	Sample 1	1	2	1	309900	46.41	12.25
A1	Sample 1	1	2	1	311000	46.53	12.39
A1	Sample 1	1	2	1	312100	46.64	12.52
A1	Sample 1	1	2	1	313217	46.72	12.72
A1	Sample 1	1	2	1	314317	46.84	12.88
A1	Sample 1	1	2	1	315417	46.94	13.05
A1	Sample 1	1	2	1	316517	47.06	13.26
A1	Sample 1	1	2	1	317633	47.13	13.46
A1	Sample 1	1	2	1	318733	47.25	13.62
A1	Sample 1	1	2	1	319833	47.36	13.83
A1	Sample 1	1	2	1	320933	47.44	14.05
A1	Sample 1	1	2	1	322050	47.55	14.28
A1	Sample 1	1	2	1	323150	47.67	14.46
A1	Sample 1	1	2	1	324250	47.74	14.68
A1	Sample 1	1	2	1	325350	47.85	14.9
A1	Sample 1	1	2	1	326467	47.92	15.13
A1	Sample 1	1	2	1	327567	48.07	15.33
A1	Sample 1	1	2	1	328667	48.18	15.58
A1	Sample 1	1	2	1	329783	48.26	15.8
A1	Sample 1	1	2	1	330883	48.37	16.08
A1	Sample 1	1	2	1	331983	48.48	16.36
A1	Sample 1	1	2	1	333100	48.59	16.59
A1	Sample 1	1	2	1	334200	48.67	16.84
A1	Sample 1	1	2	1	335300	48.78	17.1
A1	Sample 1	1	2	1	336417	48.88	17.31
A1	Sample 1	1	2	1	337517	48.99	17.65
A1	Sample 1	1	2	1	338633	49.07	17.96
A1	Sample 1	1	2	1	339733	49.18	18.25
A1	Sample 1	1	2	1	340833	49.28	18.49
A1	Sample 1	1	2	1	341933	49.4	18.83
A1	Sample 1	1	2	1	343050	49.51	19.18
A1	Sample 1	1	2	1	344133	49.62	19.45
A1	Sample 1	1	2	1	345233	49.69	19.77
A1	Sample 1	1	2	1	346350	49.79	20.07
A1	Sample 1	1	2	1	347450	49.9	20.43
A1	Sample 1	1	2	1	348567	50.01	20.81
A1	Sample 1	1	2	1	349667	50.11	21.08
A1	Sample 1	1	2	1	350767	50.19	21.48
A1	Sample 1	1	2	1	351867	50.33	21.83
A1	Sample 1	1	2	1	352967	50.44	22.18
A1	Sample 1	1	2	1	354067	50.52	22.59
A1	Sample 1	1	2	1	355167	50.62	22.93
A1	Sample 1	1	2	1	356267	50.73	23.33
A1	Sample 1	1	2	1	357367	50.82	23.74
A1	Sample 1	1	2	1	358483	50.93	24.01
A1	Sample 1	1	2	1	359584	51.04	24.47
A1	Sample 1	1	2	1	360683	51.15	24.92
A1	Sample 1	1	2	1	361783	51.25	25.33
A1	Sample 1	1	2	1	362900	51.33	25.71
A1	Sample 1	1	2	1	364000	51.47	26.13
A1	Sample 1	1	2	1	365100	51.54	26.6
A1	Sample 1	1	2	1	366217	51.68	26.92
A1	Sample 1	1	2	1	367317	51.74	27.45
A1	Sample 1	1	2	1	368417	51.86	27.9
A1	Sample 1	1	2	1	369517	51.95	28.14
A1	Sample 1	1	2	1	370617	52.06	28.68
A1	Sample 1	1	2	1	371733	52.16	29.12
A1	Sample 1	1	2	1	372833	52.27	29.61
A1	Sample 1	1	2	1	373933	52.34	30.12
A1	Sample 1	1	2	1	375033	52.44	30.46
A1	Sample 1	1	2	1	376117	52.58	30.91
A1	Sample 1	1	2	1	377217	52.69	31.34
A1	Sample 1	1	2	1	378317	52.75	31.74
A1	Sample 1	1	2	1	379433	52.89	32.18
A1	Sample 1	1	2	1	380533	52.99	32.61
A1	Sample 1	1	2	1	381650	53.06	33.07
A1	Sample 1	1	2	1	382750	53.2	33.54
A1	Sample 1	1	2	1	383850	53.27	33.88
A1	Sample 1	1	2	1	384933	53.4	34.2
A1	Sample 1	1	2	1	386050	53.48	34.58
A1	Sample 1	1	2	1	387150	53.58	35.02
A1	Sample 1	1	2	1	388250	53.67	35.42
A1	Sample 1	1	2	1	389350	53.81	35.73
A1	Sample 1	1	2	1	390450	53.91	36.14
A1	Sample 1	1	2	1	391567	54.01	36.46
A1	Sample 1	1	2	1	392667	54.12	36.75
A1	Sample 1	1	2	1	393767	54.22	36.99
A1	Sample 1	1	2	1	394883	54.32	37.35
A1	Sample 1	1	2	1	395983	54.42	37.58
A1	Sample 1	1	2	1	397083	54.52	37.88
A1	Sample 1	1	2	1	398200	54.62	38.03
A1	Sample 1	1	2	1	399300	54.71	38.43
A1	Sample 1	1	2	1	400400	54.82	38.56
A1	Sample 1	1	2	1	401500	54.95	38.81
A1	Sample 1	1	2	1	402617	55.02	38.81
A1	Sample 1	1	2	1	403717	55.15	38.94
A1	Sample 1	1	2	1	404833	55.22	39.2
A1	Sample 1	1	2	1	405933	55.32	39.31
A1	Sample 1	1	2	1	407033	55.42	39.32
A1	Sample 1	1	2	1	408133	55.53	39.61
A1	Sample 1	1	2	1	409250	55.64	39.63
A1	Sample 1	1	2	1	410350	55.74	39.69
A1	Sample 1	1	2	1	411450	55.85	39.78
A1	Sample 1	1	2	1	412567	55.95	39.82
A1	Sample 1	1	2	1	413667	56.04	39.93
A1	Sample 1	1	2	1	414783	56.17	39.99
A1	Sample 1	1	2	1	415883	56.24	39.95
A1	Sample 1	1	2	1	416983	56.37	39.92
A1	Sample 1	1	2	1	418083	56.47	39.99
A1	Sample 1	1	2	1	419183	56.54	39.94
A1	Sample 1	1	2	1	420283	56.66	39.96
A1	Sample 1	1	2	1	421383	56.76	40.03
A1	Sample 1	1	2	1	422500	56.9	39.98
A1	Sample 1	1	2	1	423600	56.99	39.89
A1	Sample 1	1	2	1	424700	57.09	39.92
A1	Sample 1	1	2	1	425800	57.19	39.89
A1	Sample 1	1	2	1	426900	57.29	39.91
A1	Sample 1	1	2	1	428000	57.38	39.88
A1	Sample 1	1	2	1	429100	57.48	39.79
A1	Sample 1	1	2	1	430200	57.54	39.8
A1	Sample 1	1	2	1	431317	57.7	39.82
A1	Sample 1	1	2	1	432417	57.8	39.7
A1	Sample 1	1	2	1	433517	57.9	39.59
A1	Sample 1	1	2	1	434617	57.99	39.55
A1	Sample 1	1	2	1	435717	58.09	39.57
A1	Sample 1	1	2	1	436817	58.22	39.56
A1	Sample 1	1	2	1	437933	58.32	39.5
A1	Sample 1	1	2	1	439033	58.41	39.49
A1	Sample 1	1	2	1	440133	58.51	39.49
A1	Sample 1	1	2	1	441233	58.6	39.35
A1	Sample 1	1	2	1	442350	58.72	39.32
A1	Sample 1	1	2	1	443450	58.82	39.28
A1	Sample 1	1	2	1	444550	58.92	39.29
A1	Sample 1	1	2	1	445667	59.02	39.15
A1	Sample 1	1	2	1	446767	59.11	39.17
A1	Sample 1	1	2	1	447867	59.24	39.14
A1	Sample 1	1	2	1	448967	59.34	39.11
A1	Sample 1	1	2	1	450067	59.43	39.08
A1	Sample 1	1	2	1	451167	59.52	39
A1	Sample 1	1	2	1	452267	59.64	38.97
A1	Sample 1	1	2	1	453367	59.74	38.88
A1	Sample 1	1	2	1	454483	59.84	38.89
A1	Sample 1	1	2	1	455584	59.93	38.85
A1	Sample 1	1	2	1	456683	60.06	38.81
A1	Sample 1	1	2	1	457783	60.16	38.72
A1	Sample 1	1	2	1	458900	60.25	38.71
A1	Sample 1	1	2	1	460000	60.34	38.8
A1	Sample 1	1	2	1	461117	60.45	38.72
A1	Sample 1	1	2	1	462217	60.56	38.54
A1	Sample 1	1	2	1	463317	60.65	38.57
A1	Sample 1	1	2	1	464417	60.74	38.54
A1	Sample 1	1	2	1	465533	60.87	38.52
A1	Sample 1	1	2	1	466633	60.96	38.4
A1	Sample 1	1	2	1	467733	61.09	38.39
A1	Sample 1	1	2	1	468850	61.19	38.39
A1	Sample 1	1	2	1	469950	61.25	38.34
A1	Sample 1	1	2	1	471050	61.37	38.28
A1	Sample 1	1	2	1	472150	61.46	38.33
A1	Sample 1	1	2	1	473250	61.58	38.23
A1	Sample 1	1	2	1	474350	61.67	38.18
A1	Sample 1	1	2	1	475467	61.8	38.07
A1	Sample 1	1	2	1	476567	61.89	38.06
A1	Sample 1	1	2	1	477667	61.98	38.01
A1	Sample 1	1	2	1	478767	62.08	38.05
A1	Sample 1	1	2	1	479867	62.21	37.99
A1	Sample 1	1	2	1	480967	62.3	37.97
A1	Sample 1	1	2	1	482067	62.39	37.93
A1	Sample 1	1	2	1	483167	62.48	37.88
A1	Sample 1	1	2	1	484267	62.6	37.91
A1	Sample 1	1	2	1	485367	62.73	37.84
A1	Sample 1	1	2	1	486467	62.82	37.86
A1	Sample 1	1	2	1	487584	62.91	37.83
A1	Sample 1	1	2	1	488683	63.03	37.87
A1	Sample 1	1	2	1	489783	63.13	37.69
A1	Sample 1	1	2	1	490883	63.22	37.7
A1	Sample 1	1	2	1	492000	63.33	37.66
A1	Sample 1	1	2	1	493100	63.42	37.68
A1	Sample 1	1	2	1	494200	63.53	37.68
A1	Sample 1	1	2	1	495317	63.63	37.6
A1	Sample 1	1	2	1	496400	63.72	37.55
A1	Sample 1	1	2	1	497517	63.84	37.62
A1	Sample 1	1	2	1	498617	63.93	37.47
A1	Sample 1	1	2	1	499717	64.03	37.44
A1	Sample 1	1	2	1	500833	64.12	37.38
A1	Sample 1	1	2	1	501933	64.24	37.32
A1	Sample 1	1	2	1	503033	64.33	37.35
A1	Sample 1	1	2	1	504133	64.47	37.37
A1	Sample 1	1	2	1	505250	64.56	37.28
A1	Sample 1	1	2	1	506350	64.63	37.21
A1	Sample 1	1	2	1	507450	64.75	37.27
A1	Sample 1	1	2	1	508550	64.87	37.22
A1	Sample 1	1	2	1	509667	64.94	37.19
A1	Sample 1	1	2	1	510767	65.05	37.2
A1	Sample 1	1	2	1	511867	65.17	37.07
A1	Sample 1	1	2	1	512967	65.27	37.03
A1	Sample 1	1	2	1	514083	65.38	36.97
A1	Sample 1	1	2	1	515183	65.47	36.97
A1	Sample 1	1	2	1	516267	65.56	36.98
A1	Sample 1	1	2	1	517383	65.68	36.87
A1	Sample 1	1	2	1	518483	65.77	36.9
A1	Sample 1	1	2	1	519584	65.9	36.79
A1	Sample 1	1	2	1	520683	65.96	36.63
A1	Sample 1	1	2	1	521800	66.07	36.72
A1	Sample 1	1	2	1	522900	66.2	36.66
A1	Sample 1	1	2	1	524000	66.31	36.56
A1	Sample 1	1	2	1	525117	66.39	36.62
A1	Sample 1	1	2	1	526217	66.49	36.49
A1	Sample 1	1	2	1	527317	66.61	36.38
A1	Sample 1	1	2	1	528433	66.7	36.36
A1	Sample 1	1	2	1	529533	66.82	36.28
A1	Sample 1	1	2	1	530633	66.91	36.27
A1	Sample 1	1	2	1	531750	67	36.17
A1	Sample 1	1	2	1	532850	67.09	36.18
A1	Sample 1	1	2	1	533950	67.21	36.04
A1	Sample 1	1	2	1	535050	67.32	36.06
A1	Sample 1	1	2	1	536150	67.41	35.89
A1	Sample 1	1	2	1	537250	67.53	35.9
A1	Sample 1	1	2	1	538350	67.62	35.78
A1	Sample 1	1	2	1	539450	67.71	35.76
A1	Sample 1	1	2	1	540567	67.83	35.64
A1	Sample 1	1	2	1	541667	67.95	35.58
A1	Sample 1	1	2	1	542767	68.01	35.59
A1	Sample 1	1	2	1	543883	68.13	35.43
A1	Sample 1	1	2	1	544983	68.24	35.39
A1	Sample 1	1	2	1	546083	68.36	35.27
A1	Sample 1	1	2	1	547183	68.45	35.24
A1	Sample 1	1	2	1	548283	68.54	35.17
A1	Sample 1	1	2	1	549383	68.65	35
A1	Sample 1	1	2	1	550483	68.75	34.92
A1	Sample 1	1	2	1	551584	68.85	34.84
A1	Sample 1	1	2	1	552683	68.95	34.78
A1	Sample 1	1	2	1	553783	69.06	34.73
A1	Sample 1	1	2	1	554883	69.15	34.61
A1	Sample 1	1	2	1	555983	69.27	34.6
A1	Sample 1	1	2	1	557083	69.38	34.46
A1	Sample 1	1	2	1	558183	69.47	34.37
A1	Sample 1	1	2	1	559283	69.56	34.31
A1	Sample 1	1	2	1	560383	69.65	34.16
A1	Sample 1	1	2	1	561483	69.76	34.2
A1	Sample 1	1	2	1	562584	69.89	34.09
A1	Sample 1	1	2	1	563683	69.98	33.91
A1	Sample 1	1	2	1	564800	70.09	33.94
A1	Sample 1	1	2	1	565900	70.18	33.75
A1	Sample 1	1	2	1	567000	70.29	33.67
A1	Sample 1	1	2	1	568117	70.38	33.65
A1	Sample 1	1	2	1	569217	70.47	33.61
A1	Sample 1	1	2	1	570317	70.59	33.52
A1	Sample 1	1	2	1	571433	70.67	33.45
A1	Sample 1	1	2	1	572533	70.8	33.26
A1	Sample 1	1	2	1	573633	70.89	33.16
A1	Sample 1	1	2	1	574750	71	33.11
A1	Sample 1	1	2	1	575850	71.09	33.04
A1	Sample 1	1	2	1	576950	71.2	32.91
A1	Sample 1	1	2	1	578050	71.31	32.91
A1	Sample 1	1	2	1	579150	71.41	32.76
A1	Sample 1	1	2	1	580250	71.52	32.57
A1	Sample 1	1	2	1	581367	71.61	32.61
A1	Sample 1	1	2	1	582467	71.71	32.43
A1	Sample 1	1	2	1	583584	71.82	32.45
A1	Sample 1	1	2	1	584683	71.94	32.32
A1	Sample 1	1	2	1	585783	72.03	32.28
A1	Sample 1	1	2	1	586883	72.13	32.21
A1	Sample 1	1	2	1	587983	72.26	32.06
A1	Sample 1	1	2	1	589100	72.34	31.94
A1	Sample 1	1	2	1	590183	72.43	31.85
A1	Sample 1	1	2	1	591300	72.52	31.84
A1	Sample 1	1	2	1	592400	72.64	31.78
A1	Sample 1	1	2	1	593517	72.72	31.68
A1	Sample 1	1	2	1	594617	72.85	31.57
A1	Sample 1	1	2	1	595717	72.96	31.4
A1	Sample 1	1	2	1	596833	73.04	31.35
A1	Sample 1	1	2	1	597917	73.16	31.41
A1	Sample 1	1	2	1	599017	73.25	31.5
A1	Sample 1	1	2	1	600117	73.36	31.53
A1	Sample 1	1	2	1	601233	73.46	31.4
A1	Sample 1	1	2	1	602333	73.57	31.37
A1	Sample 1	1	2	1	603433	73.69	31.22
A1	Sample 1	1	2	1	604550	73.78	31.03
A1	Sample 1	1	2	1	605650	73.86	30.98
A1	Sample 1	1	2	1	606750	73.98	30.92
A1	Sample 1	1	2	1	607867	74.06	30.8
A1	Sample 1	1	2	1	608967	74.18	30.73
A1	Sample 1	1	2	1	610067	74.26	30.61
A1	Sample 1	1	2	1	611167	74.39	30.54
A1	Sample 1	1	2	1	612267	74.47	30.44
A1	Sample 1	1	2	1	613367	74.62	30.39
A1	Sample 1	1	2	1	614483	74.71	30.31
A1	Sample 1	1	2	1	615584	74.8	30.17
A1	Sample 1	1	2	1	616683	74.88	30.23
A1	Sample 1	1	2	1	617800	75	30.07
A1	Sample 1	1	2	1	618900	75.08	29.97
A1	Sample 1	1	2	1	620017	75.19	29.93
A1	Sample 1	1	2	1	621117	75.32	29.9
A1	Sample 1	1	2	1	622217	75.4	29.68
A1	Sample 1	1	2	1	623317	75.52	29.71
A1	Sample 1	1	2	1	624433	75.61	29.5
A1	Sample 1	1	2	1	625533	75.7	29.48
A1	Sample 1	1	2	1	626633	75.81	29.42
A1	Sample 1	1	2	1	627750	75.92	29.3
A1	Sample 1	1	2	1	628850	76.03	29.29
A1	Sample 1	1	2	1	629950	76.13	29.17
A1	Sample 1	1	2	1	631050	76.22	29.16
A1	Sample 1	1	2	1	632150	76.32	28.99
A1	Sample 1	1	2	1	633267	76.45	28.86
A1	Sample 1	1	2	1	634367	76.53	28.85
A1	Sample 1	1	2	1	635467	76.65	28.79
A1	Sample 1	1	2	1	636584	76.74	28.75
A1	Sample 1	1	2	1	637683	76.83	28.62
A1	Sample 1	1	2	1	638783	76.93	28.56
A1	Sample 1	1	2	1	639883	77.03	28.44
A1	Sample 1	1	2	1	641000	77.14	28.41
A1	Sample 1	1	2	1	642100	77.26	28.32
A1	Sample 1	1	2	1	643200	77.35	28.3
A1	Sample 1	1	2	1	644317	77.46	28.17
A1	Sample 1	1	2	1	645417	77.55	28.17
A1	Sample 1	1	2	1	646517	77.67	27.95
A1	Sample 1	1	2	1	647617	77.76	28.01
A1	Sample 1	1	2	1	648717	77.86	27.92
A1	Sample 1	1	2	1	649817	77.96	27.81
A1	Sample 1	1	2	1	650917	78.07	27.76
A1	Sample 1	1	2	1	652033	78.19	27.63
A1	Sample 1	1	2	1	653133	78.28	27.6
A1	Sample 1	1	2	1	654233	78.37	27.51
A1	Sample 1	1	2	1	655350	78.48	27.39
A1	Sample 1	1	2	1	656433	78.58	27.34
A1	Sample 1	1	2	1	657550	78.66	27.27
A1	Sample 1	1	2	1	658650	78.78	27.16
A1	Sample 1	1	2	1	659750	78.86	27.15
A1	Sample 1	1	2	1	660867	79.01	27.11
A1	Sample 1	1	2	1	661967	79.09	27.05
A1	Sample 1	1	2	1	663067	79.22	26.96
A1	Sample 1	1	2	1	664183	79.3	26.83
A1	Sample 1	1	2	1	665283	79.42	26.75
A1	Sample 1	1	2	1	666383	79.51	26.65
A1	Sample 1	1	2	1	667500	79.6	26.62
A1	Sample 1	1	2	1	668584	79.71	26.6
A1	Sample 1	1	2	1	669700	79.8	26.52
A1	Sample 1	1	2	1	670800	79.92	26.47
A1	Sample 1	1	2	1	671900	80.03	26.29
A1	Sample 1	1	2	1	673017	80.12	26.25
A1	Sample 1	1	2	1	674117	80.21	26.14
A1	Sample 1	1	2	1	675217	80.33	26.09
A1	Sample 1	1	2	1	676317	80.42	26.08
A1	Sample 1	1	2	1	677433	80.54	26.08
A1	Sample 1	1	2	1	678533	80.62	25.94
A1	Sample 1	1	2	1	679633	80.75	25.91
A1	Sample 1	1	2	1	680733	80.82	25.83
A1	Sample 1	1	2	1	681833	80.94	25.67
A1	Sample 1	1	2	1	682950	81.03	25.63
A1	Sample 1	1	2	1	684050	81.15	25.58
A1	Sample 1	1	2	1	685150	81.24	25.56
A1	Sample 1	1	2	1	686267	81.36	25.42
A1	Sample 1	1	2	1	687367	81.45	25.37
A1	Sample 1	1	2	1	688467	81.56	25.25
A1	Sample 1	1	2	1	689567	81.66	25.2
A1	Sample 1	1	2	1	690683	81.77	25.17
A1	Sample 1	1	2	1	691783	81.86	25.04
A1	Sample 1	1	2	1	692883	81.97	25.02
A1	Sample 1	1	2	1	693983	82.08	24.93
A1	Sample 1	1	2	1	695083	82.18	24.88
A1	Sample 1	1	2	1	696200	82.27	24.81
A1	Sample 1	1	2	1	697300	82.38	24.75
A1	Sample 1	1	2	1	698400	82.47	24.7
A1	Sample 1	1	2	1	699500	82.59	24.65
A1	Sample 1	1	2	1	700617	82.7	24.48
A1	Sample 1	1	2	1	701717	82.8	24.49
A1	Sample 1	1	2	1	702817	82.88	24.39
A1	Sample 1	1	2	1	703933	83	24.34
A1	Sample 1	1	2	1	705033	83.1	24.25
A1	Sample 1	1	2	1	706133	83.18	24.24
A1	Sample 1	1	2	1	707250	83.3	24.17
A1	Sample 1	1	2	1	708350	83.39	24.07
A1	Sample 1	1	2	1	709450	83.48	24.03
A1	Sample 1	1	2	1	710567	83.6	23.99
A1	Sample 1	1	2	1	711667	83.72	23.9
A1	Sample 1	1	2	1	712767	83.8	23.8
A1	Sample 1	1	2	1	713883	83.92	23.73
A1	Sample 1	1	2	1	714983	84.02	23.65
A1	Sample 1	1	2	1	716100	84.11	23.62
A2	Sample 2	1	2	1	25283	20.02	7.69
A2	Sample 2	1	2	1	26383	20.17	7.71
A2	Sample 2	1	2	1	27500	20.4	7.68
A2	Sample 2	1	2	1	28584	20.41	7.76
A2	Sample 2	1	2	1	29683	20.48	7.73
A2	Sample 2	1	2	1	30800	20.56	7.72
A2	Sample 2	1	2	1	31900	20.71	7.72
A2	Sample 2	1	2	1	33000	20.79	7.73
A2	Sample 2	1	2	1	34117	20.79	7.73
A2	Sample 2	1	2	1	35217	20.95	7.77
A2	Sample 2	1	2	1	36317	21.02	7.71
A2	Sample 2	1	2	1	37417	21.18	7.74
A2	Sample 2	1	2	1	38517	21.25	7.77
A2	Sample 2	1	2	1	39617	21.4	7.73
A2	Sample 2	1	2	1	40717	21.41	7.74
A2	Sample 2	1	2	1	41817	21.62	7.75
A2	Sample 2	1	2	1	42917	21.71	7.78
A2	Sample 2	1	2	1	44017	21.79	7.74
A2	Sample 2	1	2	1	45117	21.86	7.74
A2	Sample 2	1	2	1	46217	21.93	7.81
A2	Sample 2	1	2	1	47333	22.16	7.73
A2	Sample 2	1	2	1	48433	22.16	7.77
A2	Sample 2	1	2	1	49533	22.23	7.76
A2	Sample 2	1	2	1	50633	22.38	7.77
A2	Sample 2	1	2	1	51733	22.52	7.77
A2	Sample 2	1	2	1	52833	22.58	7.74
A2	Sample 2	1	2	1	53933	22.74	7.76
A2	Sample 2	1	2	1	55033	22.81	7.75
A2	Sample 2	1	2	1	56133	22.88	7.74
A2	Sample 2	1	2	1	57233	23.02	7.74
A2	Sample 2	1	2	1	58333	23.1	7.74
A2	Sample 2	1	2	1	59433	23.17	7.77
A2	Sample 2	1	2	1	60533	23.31	7.7
A2	Sample 2	1	2	1	61633	23.39	7.74
A2	Sample 2	1	2	1	62733	23.52	7.75
A2	Sample 2	1	2	1	63833	23.58	7.74
A2	Sample 2	1	2	1	64950	23.66	7.72
A2	Sample 2	1	2	1	66050	23.8	7.73
A2	Sample 2	1	2	1	67150	23.94	7.74
A2	Sample 2	1	2	1	68250	24.02	7.77
A2	Sample 2	1	2	1	69350	24.09	7.75
A2	Sample 2	1	2	1	70450	24.22	7.71
A2	Sample 2	1	2	1	71550	24.36	7.71
A2	Sample 2	1	2	1	72650	24.36	7.76
A2	Sample 2	1	2	1	73750	24.55	7.73
A2	Sample 2	1	2	1	74850	24.62	7.73
A2	Sample 2	1	2	1	75950	24.76	7.71
A2	Sample 2	1	2	1	77050	24.83	7.74
A2	Sample 2	1	2	1	78150	24.96	7.7
A2	Sample 2	1	2	1	79250	25.04	7.74
A2	Sample 2	1	2	1	80350	25.11	7.7
A2	Sample 2	1	2	1	81450	25.24	7.71
A2	Sample 2	1	2	1	82550	25.31	7.68
A2	Sample 2	1	2	1	83650	25.44	7.73
A2	Sample 2	1	2	1	84750	25.5	7.71
A2	Sample 2	1	2	1	85850	25.63	7.7
A2	Sample 2	1	2	1	86950	25.75	7.7
A2	Sample 2	1	2	1	88050	25.83	7.68
A2	Sample 2	1	2	1	89150	25.95	7.68
A2	Sample 2	1	2	1	90250	26.02	7.7
A2	Sample 2	1	2	1	91350	26.15	7.7
A2	Sample 2	1	2	1	92450	26.28	7.7
A2	Sample 2	1	2	1	93550	26.34	7.68
A2	Sample 2	1	2	1	94650	26.47	7.74
A2	Sample 2	1	2	1	95750	26.54	7.7
A2	Sample 2	1	2	1	96850	26.66	7.66
A2	Sample 2	1	2	1	97950	26.73	7.7
A2	Sample 2	1	2	1	99050	26.92	7.67
A2	Sample 2	1	2	1	100150	26.92	7.67
A2	Sample 2	1	2	1	101250	27.04	7.67
A2	Sample 2	1	2	1	102350	27.24	7.68
A2	Sample 2	1	2	1	103450	27.3	7.68
A2	Sample 2	1	2	1	104567	27.36	7.67
A2	Sample 2	1	2	1	105667	27.48	7.67
A2	Sample 2	1	2	1	106767	27.6	7.71
A2	Sample 2	1	2	1	107883	27.66	7.71
A2	Sample 2	1	2	1	108983	27.79	7.68
A2	Sample 2	1	2	1	110083	27.91	7.69
A2	Sample 2	1	2	1	111200	28.04	7.65
A2	Sample 2	1	2	1	112300	28.1	7.73
A2	Sample 2	1	2	1	113400	28.22	7.69
A2	Sample 2	1	2	1	114500	28.34	7.65
A2	Sample 2	1	2	1	115600	28.41	7.68
A2	Sample 2	1	2	1	116717	28.52	7.69
A2	Sample 2	1	2	1	117817	28.63	7.7
A2	Sample 2	1	2	1	118917	28.7	7.69
A2	Sample 2	1	2	1	120033	28.82	7.67
A2	Sample 2	1	2	1	121133	28.88	7.72
A2	Sample 2	1	2	1	122233	29	7.72
A2	Sample 2	1	2	1	123350	29.11	7.66
A2	Sample 2	1	2	1	124467	29.23	7.65
A2	Sample 2	1	2	1	125567	29.3	7.66
A2	Sample 2	1	2	1	126667	29.4	7.68
A2	Sample 2	1	2	1	127783	29.51	7.67
A2	Sample 2	1	2	1	128883	29.58	7.67
A2	Sample 2	1	2	1	129983	29.75	7.65
A2	Sample 2	1	2	1	131083	29.81	7.68
A2	Sample 2	1	2	1	132183	29.94	7.71
A2	Sample 2	1	2	1	133300	30.05	7.71
A2	Sample 2	1	2	1	134400	30.16	7.72
A2	Sample 2	1	2	1	135500	30.28	7.66
A2	Sample 2	1	2	1	136600	30.34	7.69
A2	Sample 2	1	2	1	137717	30.44	7.68
A2	Sample 2	1	2	1	138817	30.56	7.65
A2	Sample 2	1	2	1	139917	30.67	7.67
A2	Sample 2	1	2	1	141033	30.73	7.66
A2	Sample 2	1	2	1	142133	30.84	7.74
A2	Sample 2	1	2	1	143233	31	7.71
A2	Sample 2	1	2	1	144333	31.07	7.67
A2	Sample 2	1	2	1	145433	31.18	7.7
A2	Sample 2	1	2	1	146533	31.28	7.71
A2	Sample 2	1	2	1	147633	31.35	7.66
A2	Sample 2	1	2	1	148733	31.45	7.7
A2	Sample 2	1	2	1	149833	31.56	7.74
A2	Sample 2	1	2	1	150933	31.68	7.73
A2	Sample 2	1	2	1	152033	31.79	7.75
A2	Sample 2	1	2	1	153133	31.89	7.75
A2	Sample 2	1	2	1	154233	32	7.73
A2	Sample 2	1	2	1	155333	32.11	7.74
A2	Sample 2	1	2	1	156450	32.17	7.73
A2	Sample 2	1	2	1	157550	32.32	7.73
A2	Sample 2	1	2	1	158650	32.43	7.76
A2	Sample 2	1	2	1	159750	32.48	7.77
A2	Sample 2	1	2	1	160867	32.64	7.74
A2	Sample 2	1	2	1	161967	32.7	7.76
A2	Sample 2	1	2	1	163067	32.8	7.74
A2	Sample 2	1	2	1	164167	32.91	7.78
A2	Sample 2	1	2	1	165267	33.01	7.78
A2	Sample 2	1	2	1	166383	33.12	7.74
A2	Sample 2	1	2	1	167483	33.22	7.74
A2	Sample 2	1	2	1	168584	33.28	7.78
A2	Sample 2	1	2	1	169700	33.43	7.82
A2	Sample 2	1	2	1	170800	33.53	7.83
A2	Sample 2	1	2	1	171900	33.63	7.79
A2	Sample 2	1	2	1	173000	33.69	7.86
A2	Sample 2	1	2	1	174117	33.84	7.87
A2	Sample 2	1	2	1	175217	33.95	7.78
A2	Sample 2	1	2	1	176317	34.01	7.8
A2	Sample 2	1	2	1	177433	34.11	7.84
A2	Sample 2	1	2	1	178533	34.26	7.83
A2	Sample 2	1	2	1	179633	34.36	7.89
A2	Sample 2	1	2	1	180750	34.46	7.87
A2	Sample 2	1	2	1	181850	34.51	7.89
A2	Sample 2	1	2	1	182950	34.62	7.91
A2	Sample 2	1	2	1	184067	34.77	7.93
A2	Sample 2	1	2	1	185167	34.86	7.89
A2	Sample 2	1	2	1	186267	34.97	7.89
A2	Sample 2	1	2	1	187383	35.07	7.92
A2	Sample 2	1	2	1	188483	35.17	7.94
A2	Sample 2	1	2	1	189584	35.26	7.94
A2	Sample 2	1	2	1	190683	35.36	7.96
A2	Sample 2	1	2	1	191800	35.5	7.99
A2	Sample 2	1	2	1	192900	35.61	7.97
A2	Sample 2	1	2	1	194000	35.66	7.98
A2	Sample 2	1	2	1	195100	35.8	8
A2	Sample 2	1	2	1	196200	35.9	8.03
A2	Sample 2	1	2	1	197300	36	8.06
A2	Sample 2	1	2	1	198400	36.09	8.05
A2	Sample 2	1	2	1	199517	36.15	8.07
A2	Sample 2	1	2	1	200617	36.28	8.07
A2	Sample 2	1	2	1	201717	36.38	8.06
A2	Sample 2	1	2	1	202833	36.48	8.11
A2	Sample 2	1	2	1	203933	36.62	8.1
A2	Sample 2	1	2	1	205033	36.71	8.15
A2	Sample 2	1	2	1	206150	36.81	8.14
A2	Sample 2	1	2	1	207250	36.91	8.18
A2	Sample 2	1	2	1	208350	37	8.19
A2	Sample 2	1	2	1	209450	37.1	8.2
A2	Sample 2	1	2	1	210567	37.18	8.23
A2	Sample 2	1	2	1	211667	37.29	8.19
A2	Sample 2	1	2	1	212767	37.43	8.23
A2	Sample 2	1	2	1	213883	37.52	8.24
A2	Sample 2	1	2	1	214983	37.62	8.26
A2	Sample 2	1	2	1	216083	37.72	8.3
A2	Sample 2	1	2	1	217183	37.81	8.33
A2	Sample 2	1	2	1	218283	37.95	8.35
A2	Sample 2	1	2	1	219383	38.04	8.37
A2	Sample 2	1	2	1	220483	38.13	8.39
A2	Sample 2	1	2	1	221584	38.26	8.39
A2	Sample 2	1	2	1	222683	38.31	8.42
A2	Sample 2	1	2	1	223783	38.45	8.42
A2	Sample 2	1	2	1	224900	38.54	8.49
A2	Sample 2	1	2	1	226000	38.63	8.47
A2	Sample 2	1	2	1	227117	38.77	8.49
A2	Sample 2	1	2	1	228200	38.86	8.52
A2	Sample 2	1	2	1	229317	38.95	8.57
A2	Sample 2	1	2	1	230417	39.04	8.57
A2	Sample 2	1	2	1	231517	39.13	8.59
A2	Sample 2	1	2	1	232633	39.26	8.65
A2	Sample 2	1	2	1	233733	39.35	8.66
A2	Sample 2	1	2	1	234833	39.49	8.71
A2	Sample 2	1	2	1	235933	39.57	8.74
A2	Sample 2	1	2	1	237050	39.66	8.76
A2	Sample 2	1	2	1	238150	39.76	8.76
A2	Sample 2	1	2	1	239250	39.89	8.78
A2	Sample 2	1	2	1	240367	39.93	8.85
A2	Sample 2	1	2	1	241467	40.06	8.85
A2	Sample 2	1	2	1	242567	40.2	8.87
A2	Sample 2	1	2	1	243683	40.29	8.93
A2	Sample 2	1	2	1	244767	40.37	8.94
A2	Sample 2	1	2	1	245883	40.47	8.99
A2	Sample 2	1	2	1	246983	40.59	9.01
A2	Sample 2	1	2	1	248100	40.72	9.04
A2	Sample 2	1	2	1	249183	40.82	9.09
A2	Sample 2	1	2	1	250300	40.9	9.08
A2	Sample 2	1	2	1	251400	40.99	9.13
A2	Sample 2	1	2	1	252500	41.07	9.18
A2	Sample 2	1	2	1	253600	41.24	9.19
A2	Sample 2	1	2	1	254700	41.28	9.21
A2	Sample 2	1	2	1	255800	41.4	9.3
A2	Sample 2	1	2	1	256900	41.54	9.32
A2	Sample 2	1	2	1	258000	41.62	9.35
A2	Sample 2	1	2	1	259100	41.71	9.38
A2	Sample 2	1	2	1	260200	41.8	9.46
A2	Sample 2	1	2	1	261300	41.92	9.46
A2	Sample 2	1	2	1	262400	42	9.51
A2	Sample 2	1	2	1	263500	42.13	9.54
A2	Sample 2	1	2	1	264600	42.25	9.54
A2	Sample 2	1	2	1	265700	42.33	9.62
A2	Sample 2	1	2	1	266800	42.46	9.69
A2	Sample 2	1	2	1	267917	42.55	9.68
A2	Sample 2	1	2	1	269017	42.63	9.81
A2	Sample 2	1	2	1	270133	42.76	9.82
A2	Sample 2	1	2	1	271233	42.84	9.88
A2	Sample 2	1	2	1	272350	42.96	9.93
A2	Sample 2	1	2	1	273450	43.03	9.95
A2	Sample 2	1	2	1	274550	43.12	10.04
A2	Sample 2	1	2	1	275650	43.24	10.15
A2	Sample 2	1	2	1	276767	43.37	10.16
A2	Sample 2	1	2	1	277867	43.45	10.21
A2	Sample 2	1	2	1	278967	43.57	10.32
A2	Sample 2	1	2	1	280067	43.65	10.34
A2	Sample 2	1	2	1	281167	43.78	10.38
A2	Sample 2	1	2	1	282283	43.86	10.49
A2	Sample 2	1	2	1	283383	43.94	10.55
A2	Sample 2	1	2	1	284483	44.05	10.62
A2	Sample 2	1	2	1	285584	44.17	10.71
A2	Sample 2	1	2	1	286700	44.29	10.75
A2	Sample 2	1	2	1	287800	44.38	10.86
A2	Sample 2	1	2	1	288917	44.5	10.91
A2	Sample 2	1	2	1	290033	44.57	11.06
A2	Sample 2	1	2	1	291133	44.7	11.13
A2	Sample 2	1	2	1	292233	44.78	11.18
A2	Sample 2	1	2	1	293333	44.89	11.3
A2	Sample 2	1	2	1	294433	44.97	11.44
A2	Sample 2	1	2	1	295533	45.09	11.52
A2	Sample 2	1	2	1	296633	45.2	11.63
A2	Sample 2	1	2	1	297733	45.29	11.7
A2	Sample 2	1	2	1	298833	45.4	11.85
A2	Sample 2	1	2	1	299950	45.52	12.01
A2	Sample 2	1	2	1	301050	45.6	12.12
A2	Sample 2	1	2	1	302167	45.72	12.24
A2	Sample 2	1	2	1	303267	45.79	12.38
A2	Sample 2	1	2	1	304367	45.92	12.48
A2	Sample 2	1	2	1	305483	46.02	12.65
A2	Sample 2	1	2	1	306584	46.14	12.76
A2	Sample 2	1	2	1	307683	46.22	12.92
A2	Sample 2	1	2	1	308783	46.33	13.07
A2	Sample 2	1	2	1	309900	46.41	13.28
A2	Sample 2	1	2	1	311000	46.53	13.44
A2	Sample 2	1	2	1	312100	46.64	13.55
A2	Sample 2	1	2	1	313217	46.72	13.77
A2	Sample 2	1	2	1	314317	46.84	13.94
A2	Sample 2	1	2	1	315417	46.94	14.14
A2	Sample 2	1	2	1	316517	47.06	14.36
A2	Sample 2	1	2	1	317633	47.13	14.47
A2	Sample 2	1	2	1	318733	47.25	14.7
A2	Sample 2	1	2	1	319833	47.36	14.93
A2	Sample 2	1	2	1	320933	47.44	15.11
A2	Sample 2	1	2	1	322050	47.55	15.34
A2	Sample 2	1	2	1	323150	47.67	15.59
A2	Sample 2	1	2	1	324250	47.74	15.83
A2	Sample 2	1	2	1	325350	47.85	16.06
A2	Sample 2	1	2	1	326467	47.92	16.29
A2	Sample 2	1	2	1	327567	48.07	16.55
A2	Sample 2	1	2	1	328667	48.18	16.73
A2	Sample 2	1	2	1	329783	48.26	17.04
A2	Sample 2	1	2	1	330883	48.37	17.29
A2	Sample 2	1	2	1	331983	48.48	17.57
A2	Sample 2	1	2	1	333100	48.59	17.8
A2	Sample 2	1	2	1	334200	48.67	18.13
A2	Sample 2	1	2	1	335300	48.78	18.4
A2	Sample 2	1	2	1	336417	48.88	18.71
A2	Sample 2	1	2	1	337517	48.99	19
A2	Sample 2	1	2	1	338633	49.07	19.33
A2	Sample 2	1	2	1	339733	49.18	19.64
A2	Sample 2	1	2	1	340833	49.28	19.95
A2	Sample 2	1	2	1	341933	49.4	20.25
A2	Sample 2	1	2	1	343050	49.51	20.6
A2	Sample 2	1	2	1	344133	49.62	20.95
A2	Sample 2	1	2	1	345233	49.69	21.27
A2	Sample 2	1	2	1	346350	49.79	21.7
A2	Sample 2	1	2	1	347450	49.9	21.92
A2	Sample 2	1	2	1	348567	50.01	22.34
A2	Sample 2	1	2	1	349667	50.11	22.71
A2	Sample 2	1	2	1	350767	50.19	23.08
A2	Sample 2	1	2	1	351867	50.33	23.42
A2	Sample 2	1	2	1	352967	50.44	23.88
A2	Sample 2	1	2	1	354067	50.52	24.22
A2	Sample 2	1	2	1	355167	50.62	24.61
A2	Sample 2	1	2	1	356267	50.73	25.14
A2	Sample 2	1	2	1	357367	50.82	25.44
A2	Sample 2	1	2	1	358483	50.93	25.93
A2	Sample 2	1	2	1	359584	51.04	26.35
A2	Sample 2	1	2	1	360683	51.15	26.75
A2	Sample 2	1	2	1	361783	51.25	27.18
A2	Sample 2	1	2	1	362900	51.33	27.6
A2	Sample 2	1	2	1	364000	51.47	28.05
A2	Sample 2	1	2	1	365100	51.54	28.52
A2	Sample 2	1	2	1	366217	51.68	29.05
A2	Sample 2	1	2	1	367317	51.74	29.43
A2	Sample 2	1	2	1	368417	51.86	29.96
A2	Sample 2	1	2	1	369517	51.95	30.39
A2	Sample 2	1	2	1	370617	52.06	30.89
A2	Sample 2	1	2	1	371733	52.16	31.45
A2	Sample 2	1	2	1	372833	52.27	31.78
A2	Sample 2	1	2	1	373933	52.34	32.28
A2	Sample 2	1	2	1	375033	52.44	32.8
A2	Sample 2	1	2	1	376117	52.58	33.26
A2	Sample 2	1	2	1	377217	52.69	33.77
A2	Sample 2	1	2	1	378317	52.75	34.15
A2	Sample 2	1	2	1	379433	52.89	34.57
A2	Sample 2	1	2	1	380533	52.99	35.02
A2	Sample 2	1	2	1	381650	53.06	35.49
A2	Sample 2	1	2	1	382750	53.2	35.95
A2	Sample 2	1	2	1	383850	53.27	36.42
A2	Sample 2	1	2	1	384933	53.4	36.84
A2	Sample 2	1	2	1	386050	53.48	37.22
A2	Sample 2	1	2	1	387150	53.58	37.59
A2	Sample 2	1	2	1	388250	53.67	37.99
A2	Sample 2	1	2	1	389350	53.81	38.41
A2	Sample 2	1	2	1	390450	53.91	38.73
A2	Sample 2	1	2	1	391567	54.01	39.14
A2	Sample 2	1	2	1	392667	54.12	39.48
A2	Sample 2	1	2	1	393767	54.22	39.68
A2	Sample 2	1	2	1	394883	54.32	40.05
A2	Sample 2	1	2	1	395983	54.42	40.34
A2	Sample 2	1	2	1	397083	54.52	40.66
A2	Sample 2	1	2	1	398200	54.62	40.9
A2	Sample 2	1	2	1	399300	54.71	41.17
A2	Sample 2	1	2	1	400400	54.82	41.36
A2	Sample 2	1	2	1	401500	54.95	41.54
A2	Sample 2	1	2	1	402617	55.02	41.67
A2	Sample 2	1	2	1	403717	55.15	41.75
A2	Sample 2	1	2	1	404833	55.22	41.99
A2	Sample 2	1	2	1	405933	55.32	42.12
A2	Sample 2	1	2	1	407033	55.42	42.27
A2	Sample 2	1	2	1	408133	55.53	42.36
A2	Sample 2	1	2	1	409250	55.64	42.52
A2	Sample 2	1	2	1	410350	55.74	42.52
A2	Sample 2	1	2	1	411450	55.85	42.6
A2	Sample 2	1	2	1	412567	55.95	42.75
A2	Sample 2	1	2	1	413667	56.04	42.78
A2	Sample 2	1	2	1	414783	56.17	42.78
A2	Sample 2	1	2	1	415883	56.24	42.85
A2	Sample 2	1	2	1	416983	56.37	42.81
A2	Sample 2	1	2	1	418083	56.47	42.75
A2	Sample 2	1	2	1	419183	56.54	42.87
A2	Sample 2	1	2	1	420283	56.66	42.79
A2	Sample 2	1	2	1	421383	56.76	42.84
A2	Sample 2	1	2	1	422500	56.9	42.89
A2	Sample 2	1	2	1	423600	56.99	42.8
A2	Sample 2	1	2	1	424700	57.09	42.79
A2	Sample 2	1	2	1	425800	57.19	42.63
A2	Sample 2	1	2	1	426900	57.29	42.73
A2	Sample 2	1	2	1	428000	57.38	42.68
A2	Sample 2	1	2	1	429100	57.48	42.68
A2	Sample 2	1	2	1	430200	57.54	42.69
A2	Sample 2	1	2	1	431317	57.7	42.58
A2	Sample 2	1	2	1	432417	57.8	42.62
A2	Sample 2	1	2	1	433517	57.9	42.51
A2	Sample 2	1	2	1	434617	57.99	42.41
A2	Sample 2	1	2	1	435717	58.09	42.39
A2	Sample 2	1	2	1	436817	58.22	42.43
A2	Sample 2	1	2	1	437933	58.32	42.31
A2	Sample 2	1	2	1	439033	58.41	42.33
A2	Sample 2	1	2	1	440133	58.51	42.36
A2	Sample 2	1	2	1	441233	58.6	42.18
A2	Sample 2	1	2	1	442350	58.72	42.22
A2	Sample 2	1	2	1	443450	58.82	42.22
A2	Sample 2	1	2	1	444550	58.92	42.1
A2	Sample 2	1	2	1	445667	59.02	42.06
A2	Sample 2	1	2	1	446767	59.11	42.02
A2	Sample 2	1	2	1	447867	59.24	41.95
A2	Sample 2	1	2	1	448967	59.34	41.94
A2	Sample 2	1	2	1	450067	59.43	41.79
A2	Sample 2	1	2	1	451167	59.52	41.83
A2	Sample 2	1	2	1	452267	59.64	41.81
A2	Sample 2	1	2	1	453367	59.74	41.69
A2	Sample 2	1	2	1	454483	59.84	41.66
A2	Sample 2	1	2	1	455584	59.93	41.64
A2	Sample 2	1	2	1	456683	60.06	41.69
A2	Sample 2	1	2	1	457783	60.16	41.56
A2	Sample 2	1	2	1	458900	60.25	41.38
A2	Sample 2	1	2	1	460000	60.34	41.51
A2	Sample 2	1	2	1	461117	60.45	41.37
A2	Sample 2	1	2	1	462217	60.56	41.41
A2	Sample 2	1	2	1	463317	60.65	41.35
A2	Sample 2	1	2	1	464417	60.74	41.4
A2	Sample 2	1	2	1	465533	60.87	41.28
A2	Sample 2	1	2	1	466633	60.96	41.15
A2	Sample 2	1	2	1	467733	61.09	41.28
A2	Sample 2	1	2	1	468850	61.19	41.12
A2	Sample 2	1	2	1	469950	61.25	41.02
A2	Sample 2	1	2	1	471050	61.37	41.12
A2	Sample 2	1	2	1	472150	61.46	41.02
A2	Sample 2	1	2	1	473250	61.58	40.93
A2	Sample 2	1	2	1	474350	61.67	41.03
A2	Sample 2	1	2	1	475467	61.8	40.84
A2	Sample 2	1	2	1	476567	61.89	40.9
A2	Sample 2	1	2	1	477667	61.98	40.89
A2	Sample 2	1	2	1	478767	62.08	40.75
A2	Sample 2	1	2	1	479867	62.21	40.8
A2	Sample 2	1	2	1	480967	62.3	40.75
A2	Sample 2	1	2	1	482067	62.39	40.7
A2	Sample 2	1	2	1	483167	62.48	40.72
A2	Sample 2	1	2	1	484267	62.6	40.69
A2	Sample 2	1	2	1	485367	62.73	40.57
A2	Sample 2	1	2	1	486467	62.82	40.66
A2	Sample 2	1	2	1	487584	62.91	40.63
A2	Sample 2	1	2	1	488683	63.03	40.57
A2	Sample 2	1	2	1	489783	63.13	40.45
A2	Sample 2	1	2	1	490883	63.22	40.37
A2	Sample 2	1	2	1	492000	63.33	40.41
A2	Sample 2	1	2	1	493100	63.42	40.39
A2	Sample 2	1	2	1	494200	63.53	40.36
A2	Sample 2	1	2	1	495317	63.63	40.37
A2	Sample 2	1	2	1	496400	63.72	40.22
A2	Sample 2	1	2	1	497517	63.84	40.17
A2	Sample 2	1	2	1	498617	63.93	40.23
A2	Sample 2	1	2	1	499717	64.03	40.24
A2	Sample 2	1	2	1	500833	64.12	40.18
A2	Sample 2	1	2	1	501933	64.24	40.1
A2	Sample 2	1	2	1	503033	64.33	40.05
A2	Sample 2	1	2	1	504133	64.47	40.03
A2	Sample 2	1	2	1	505250	64.56	39.96
A2	Sample 2	1	2	1	506350	64.63	39.97
A2	Sample 2	1	2	1	507450	64.75	39.95
A2	Sample 2	1	2	1	508550	64.87	39.86
A2	Sample 2	1	2	1	509667	64.94	39.9
A2	Sample 2	1	2	1	510767	65.05	39.82
A2	Sample 2	1	2	1	511867	65.17	39.81
A2	Sample 2	1	2	1	512967	65.27	39.73
A2	Sample 2	1	2	1	514083	65.38	39.65
A2	Sample 2	1	2	1	515183	65.47	39.68
A2	Sample 2	1	2	1	516267	65.56	39.68
A2	Sample 2	1	2	1	517383	65.68	39.6
A2	Sample 2	1	2	1	518483	65.77	39.54
A2	Sample 2	1	2	1	519584	65.9	39.47
A2	Sample 2	1	2	1	520683	65.96	39.46
A2	Sample 2	1	2	1	521800	66.07	39.39
A2	Sample 2	1	2	1	522900	66.2	39.29
A2	Sample 2	1	2	1	524000	66.31	39.28
A2	Sample 2	1	2	1	525117	66.39	39.26
A2	Sample 2	1	2	1	526217	66.49	39.1
A2	Sample 2	1	2	1	527317	66.61	39.04
A2	Sample 2	1	2	1	528433	66.7	39.08
A2	Sample 2	1	2	1	529533	66.82	38.99
A2	Sample 2	1	2	1	530633	66.91	38.95
A2	Sample 2	1	2	1	531750	67	38.92
A2	Sample 2	1	2	1	532850	67.09	38.82
A2	Sample 2	1	2	1	533950	67.21	38.69
A2	Sample 2	1	2	1	535050	67.32	38.61
A2	Sample 2	1	2	1	536150	67.41	38.53
A2	Sample 2	1	2	1	537250	67.53	38.46
A2	Sample 2	1	2	1	538350	67.62	38.37
A2	Sample 2	1	2	1	539450	67.71	38.3
A2	Sample 2	1	2	1	540567	67.83	38.25
A2	Sample 2	1	2	1	541667	67.95	38.24
A2	Sample 2	1	2	1	542767	68.01	38.06
A2	Sample 2	1	2	1	543883	68.13	38.07
A2	Sample 2	1	2	1	544983	68.24	37.94
A2	Sample 2	1	2	1	546083	68.36	37.79
A2	Sample 2	1	2	1	547183	68.45	37.71
A2	Sample 2	1	2	1	548283	68.54	37.75
A2	Sample 2	1	2	1	549383	68.65	37.54
A2	Sample 2	1	2	1	550483	68.75	37.49
A2	Sample 2	1	2	1	551584	68.85	37.55
A2	Sample 2	1	2	1	552683	68.95	37.35
A2	Sample 2	1	2	1	553783	69.06	37.26
A2	Sample 2	1	2	1	554883	69.15	37.26
A2	Sample 2	1	2	1	555983	69.27	37.11
A2	Sample 2	1	2	1	557083	69.38	37.05
A2	Sample 2	1	2	1	558183	69.47	36.95
A2	Sample 2	1	2	1	559283	69.56	36.91
A2	Sample 2	1	2	1	560383	69.65	36.82
A2	Sample 2	1	2	1	561483	69.76	36.73
A2	Sample 2	1	2	1	562584	69.89	36.63
A2	Sample 2	1	2	1	563683	69.98	36.43
A2	Sample 2	1	2	1	564800	70.09	36.41
A2	Sample 2	1	2	1	565900	70.18	36.37
A2	Sample 2	1	2	1	567000	70.29	36.3
A2	Sample 2	1	2	1	568117	70.38	36.15
A2	Sample 2	1	2	1	569217	70.47	36.03
A2	Sample 2	1	2	1	570317	70.59	36
A2	Sample 2	1	2	1	571433	70.67	35.89
A2	Sample 2	1	2	1	572533	70.8	35.78
A2	Sample 2	1	2	1	573633	70.89	35.66
A2	Sample 2	1	2	1	574750	71	35.6
A2	Sample 2	1	2	1	575850	71.09	35.52
A2	Sample 2	1	2	1	576950	71.2	35.54
A2	Sample 2	1	2	1	578050	71.31	35.37
A2	Sample 2	1	2	1	579150	71.41	35.27
A2	Sample 2	1	2	1	580250	71.52	35.14
A2	Sample 2	1	2	1	581367	71.61	35.07
A2	Sample 2	1	2	1	582467	71.71	35.05
A2	Sample 2	1	2	1	583584	71.82	34.92
A2	Sample 2	1	2	1	584683	71.94	34.74
A2	Sample 2	1	2	1	585783	72.03	34.66
A2	Sample 2	1	2	1	586883	72.13	34.68
A2	Sample 2	1	2	1	587983	72.26	34.52
A2	Sample 2	1	2	1	589100	72.34	34.49
A2	Sample 2	1	2	1	590183	72.43	34.36
A2	Sample 2	1	2	1	591300	72.52	34.35
A2	Sample 2	1	2	1	592400	72.64	34.24
A2	Sample 2	1	2	1	593517	72.72	34.13
A2	Sample 2	1	2	1	594617	72.85	34
A2	Sample 2	1	2	1	595717	72.96	33.98
A2	Sample 2	1	2	1	596833	73.04	33.85
A2	Sample 2	1	2	1	597917	73.16	33.75
A2	Sample 2	1	2	1	599017	73.25	33.72
A2	Sample 2	1	2	1	600117	73.36	33.6
A2	Sample 2	1	2	1	601233	73.46	33.53
A2	Sample 2	1	2	1	602333	73.57	33.4
A2	Sample 2	1	2	1	603433	73.69	33.28
A2	Sample 2	1	2	1	604550	73.78	33.26
A2	Sample 2	1	2	1	605650	73.86	33.17
A2	Sample 2	1	2	1	606750	73.98	33.11
A2	Sample 2	1	2	1	607867	74.06	33.04
A2	Sample 2	1	2	1	608967	74.18	32.93
A2	Sample 2	1	2	1	610067	74.26	32.83
A2	Sample 2	1	2	1	611167	74.39	32.74
A2	Sample 2	1	2	1	612267	74.47	32.66
A2	Sample 2	1	2	1	613367	74.62	32.52
A2	Sample 2	1	2	1	614483	74.71	32.45
A2	Sample 2	1	2	1	615584	74.8	32.35
A2	Sample 2	1	2	1	616683	74.88	32.32
A2	Sample 2	1	2	1	617800	75	32.29
A2	Sample 2	1	2	1	618900	75.08	32.07
A2	Sample 2	1	2	1	620017	75.19	32.07
A2	Sample 2	1	2	1	621117	75.32	31.95
A2	Sample 2	1	2	1	622217	75.4	31.86
A2	Sample 2	1	2	1	623317	75.52	31.77
A2	Sample 2	1	2	1	624433	75.61	31.71
A2	Sample 2	1	2	1	625533	75.7	31.61
A2	Sample 2	1	2	1	626633	75.81	31.56
A2	Sample 2	1	2	1	627750	75.92	31.55
A2	Sample 2	1	2	1	628850	76.03	31.33
A2	Sample 2	1	2	1	629950	76.13	31.38
A2	Sample 2	1	2	1	631050	76.22	31.26
A2	Sample 2	1	2	1	632150	76.32	31.21
A2	Sample 2	1	2	1	633267	76.45	31.07
A2	Sample 2	1	2	1	634367	76.53	30.95
A2	Sample 2	1	2	1	635467	76.65	30.83
A2	Sample 2	1	2	1	636584	76.74	30.7
A2	Sample 2	1	2	1	637683	76.83	30.75
A2	Sample 2	1	2	1	638783	76.93	30.68
A2	Sample 2	1	2	1	639883	77.03	30.53
A2	Sample 2	1	2	1	641000	77.14	30.52
A2	Sample 2	1	2	1	642100	77.26	30.35
A2	Sample 2	1	2	1	643200	77.35	30.27
A2	Sample 2	1	2	1	644317	77.46	30.22
A2	Sample 2	1	2	1	645417	77.55	30.12
A2	Sample 2	1	2	1	646517	77.67	30.1
A2	Sample 2	1	2	1	647617	77.76	29.99
A2	Sample 2	1	2	1	648717	77.86	29.92
A2	Sample 2	1	2	1	649817	77.96	29.81
A2	Sample 2	1	2	1	650917	78.07	29.75
A2	Sample 2	1	2	1	652033	78.19	29.65
A2	Sample 2	1	2	1	653133	78.28	29.61
A2	Sample 2	1	2	1	654233	78.37	29.52
A2	Sample 2	1	2	1	655350	78.48	29.5
A2	Sample 2	1	2	1	656433	78.58	29.39
A2	Sample 2	1	2	1	657550	78.66	29.28
A2	Sample 2	1	2	1	658650	78.78	29.18
A2	Sample 2	1	2	1	659750	78.86	29.13
A2	Sample 2	1	2	1	660867	79.01	29.02
A2	Sample 2	1	2	1	661967	79.09	28.88
A2	Sample 2	1	2	1	663067	79.22	28.91
A2	Sample 2	1	2	1	664183	79.3	28.79
A2	Sample 2	1	2	1	665283	79.42	28.83
A2	Sample 2	1	2	1	666383	79.51	28.66
A2	Sample 2	1	2	1	667500	79.6	28.61
A2	Sample 2	1	2	1	668584	79.71	28.59
A2	Sample 2	1	2	1	669700	79.8	28.42
A2	Sample 2	1	2	1	670800	79.92	28.33
A2	Sample 2	1	2	1	671900	80.03	28.3
A2	Sample 2	1	2	1	673017	80.12	28.28
A2	Sample 2	1	2	1	674117	80.21	28.1
A2	Sample 2	1	2	1	675217	80.33	28.14
A2	Sample 2	1	2	1	676317	80.42	27.97
A2	Sample 2	1	2	1	677433	80.54	27.96
A2	Sample 2	1	2	1	678533	80.62	27.82
A2	Sample 2	1	2	1	679633	80.75	27.79
A2	Sample 2	1	2	1	680733	80.82	27.7
A2	Sample 2	1	2	1	681833	80.94	27.66
A2	Sample 2	1	2	1	682950	81.03	27.54
A2	Sample 2	1	2	1	684050	81.15	27.47
A2	Sample 2	1	2	1	685150	81.24	27.34
A2	Sample 2	1	2	1	686267	81.36	27.31
A2	Sample 2	1	2	1	687367	81.45	27.23
A2	Sample 2	1	2	1	688467	81.56	27.2
A2	Sample 2	1	2	1	689567	81.66	27.07
A2	Sample 2	1	2	1	690683	81.77	27
A2	Sample 2	1	2	1	691783	81.86	27.04
A2	Sample 2	1	2	1	692883	81.97	26.96
A2	Sample 2	1	2	1	693983	82.08	26.87
A2	Sample 2	1	2	1	695083	82.18	26.73
A2	Sample 2	1	2	1	696200	82.27	26.74
A2	Sample 2	1	2	1	697300	82.38	26.6
A2	Sample 2	1	2	1	698400	82.47	26.54
A2	Sample 2	1	2	1	699500	82.59	26.47
A2	Sample 2	1	2	1	700617	82.7	26.41
A2	Sample 2	1	2	1	701717	82.8	26.3
A2	Sample 2	1	2	1	702817	82.88	26.31
A2	Sample 2	1	2	1	703933	83	26.22
A2	Sample 2	1	2	1	705033	83.1	26.03
A2	Sample 2	1	2	1	706133	83.18	26.06
A2	Sample 2	1	2	1	707250	83.3	25.96
A2	Sample 2	1	2	1	708350	83.39	25.88
A2	Sample 2	1	2	1	709450	83.48	25.83
A2	Sample 2	1	2	1	710567	83.6	25.72
A2	Sample 2	1	2	1	711667	83.72	25.66
A2	Sample 2	1	2	1	712767	83.8	25.62
A2	Sample 2	1	2	1	713883	83.92	25.57
A2	Sample 2	1	2	1	714983	84.02	25.53
A2	Sample 2	1	2	1	716100	84.11	25.42
A3	Sample 3	1	2	1	25283	20.02	7.88
A3	Sample 3	1	2	1	26383	20.17	7.84
A3	Sample 3	1	2	1	27500	20.4	7.85
A3	Sample 3	1	2	1	28584	20.41	7.82
A3	Sample 3	1	2	1	29683	20.48	7.78
A3	Sample 3	1	2	1	30800	20.56	7.77
A3	Sample 3	1	2	1	31900	20.71	7.78
A3	Sample 3	1	2	1	33000	20.79	7.84
A3	Sample 3	1	2	1	34117	20.79	7.76
A3	Sample 3	1	2	1	35217	20.95	7.81
A3	Sample 3	1	2	1	36317	21.02	7.79
A3	Sample 3	1	2	1	37417	21.18	7.8
A3	Sample 3	1	2	1	38517	21.25	7.81
A3	Sample 3	1	2	1	39617	21.4	7.8
A3	Sample 3	1	2	1	40717	21.41	7.78
A3	Sample 3	1	2	1	41817	21.62	7.78
A3	Sample 3	1	2	1	42917	21.71	7.77
A3	Sample 3	1	2	1	44017	21.79	7.77
A3	Sample 3	1	2	1	45117	21.86	7.78
A3	Sample 3	1	2	1	46217	21.93	7.8
A3	Sample 3	1	2	1	47333	22.16	7.79
A3	Sample 3	1	2	1	48433	22.16	7.79
A3	Sample 3	1	2	1	49533	22.23	7.75
A3	Sample 3	1	2	1	50633	22.38	7.77
A3	Sample 3	1	2	1	51733	22.52	7.79
A3	Sample 3	1	2	1	52833	22.58	7.76
A3	Sample 3	1	2	1	53933	22.74	7.77
A3	Sample 3	1	2	1	55033	22.81	7.74
A3	Sample 3	1	2	1	56133	22.88	7.74
A3	Sample 3	1	2	1	57233	23.02	7.77
A3	Sample 3	1	2	1	58333	23.1	7.71
A3	Sample 3	1	2	1	59433	23.17	7.77
A3	Sample 3	1	2	1	60533	23.31	7.77
A3	Sample 3	1	2	1	61633	23.39	7.74
A3	Sample 3	1	2	1	62733	23.52	7.75
A3	Sample 3	1	2	1	63833	23.58	7.76
A3	Sample 3	1	2	1	64950	23.66	7.76
A3	Sample 3	1	2	1	66050	23.8	7.75
A3	Sample 3	1	2	1	67150	23.94	7.76
A3	Sample 3	1	2	1	68250	24.02	7.76
A3	Sample 3	1	2	1	69350	24.09	7.77
A3	Sample 3	1	2	1	70450	24.22	7.75
A3	Sample 3	1	2	1	71550	24.36	7.72
A3	Sample 3	1	2	1	72650	24.36	7.74
A3	Sample 3	1	2	1	73750	24.55	7.74
A3	Sample 3	1	2	1	74850	24.62	7.78
A3	Sample 3	1	2	1	75950	24.76	7.78
A3	Sample 3	1	2	1	77050	24.83	7.75
A3	Sample 3	1	2	1	78150	24.96	7.79
A3	Sample 3	1	2	1	79250	25.04	7.76
A3	Sample 3	1	2	1	80350	25.11	7.74
A3	Sample 3	1	2	1	81450	25.24	7.74
A3	Sample 3	1	2	1	82550	25.31	7.8
A3	Sample 3	1	2	1	83650	25.44	7.76
A3	Sample 3	1	2	1	84750	25.5	7.75
A3	Sample 3	1	2	1	85850	25.63	7.77
A3	Sample 3	1	2	1	86950	25.75	7.73
A3	Sample 3	1	2	1	88050	25.83	7.78
A3	Sample 3	1	2	1	89150	25.95	7.74
A3	Sample 3	1	2	1	90250	26.02	7.76
A3	Sample 3	1	2	1	91350	26.15	7.77
A3	Sample 3	1	2	1	92450	26.28	7.75
A3	Sample 3	1	2	1	93550	26.34	7.75
A3	Sample 3	1	2	1	94650	26.47	7.76
A3	Sample 3	1	2	1	95750	26.54	7.73
A3	Sample 3	1	2	1	96850	26.66	7.77
A3	Sample 3	1	2	1	97950	26.73	7.76
A3	Sample 3	1	2	1	99050	26.92	7.81
A3	Sample 3	1	2	1	100150	26.92	7.74
A3	Sample 3	1	2	1	101250	27.04	7.76
A3	Sample 3	1	2	1	102350	27.24	7.76
A3	Sample 3	1	2	1	103450	27.3	7.75
A3	Sample 3	1	2	1	104567	27.36	7.73
A3	Sample 3	1	2	1	105667	27.48	7.75
A3	Sample 3	1	2	1	106767	27.6	7.77
A3	Sample 3	1	2	1	107883	27.66	7.75
A3	Sample 3	1	2	1	108983	27.79	7.8
A3	Sample 3	1	2	1	110083	27.91	7.76
A3	Sample 3	1	2	1	111200	28.04	7.76
A3	Sample 3	1	2	1	112300	28.1	7.82
A3	Sample 3	1	2	1	113400	28.22	7.77
A3	Sample 3	1	2	1	114500	28.34	7.77
A3	Sample 3	1	2	1	115600	28.41	7.76
A3	Sample 3	1	2	1	116717	28.52	7.81
A3	Sample 3	1	2	1	117817	28.63	7.73
A3	Sample 3	1	2	1	118917	28.7	7.75
A3	Sample 3	1	2	1	120033	28.82	7.76
A3	Sample 3	1	2	1	121133	28.88	7.71
A3	Sample 3	1	2	1	122233	29	7.72
A3	Sample 3	1	2	1	123350	29.11	7.75
A3	Sample 3	1	2	1	124467	29.23	7.76
A3	Sample 3	1	2	1	125567	29.3	7.76
A3	Sample 3	1	2	1	126667	29.4	7.75
A3	Sample 3	1	2	1	127783	29.51	7.82
A3	Sample 3	1	2	1	128883	29.58	7.76
A3	Sample 3	1	2	1	129983	29.75	7.76
A3	Sample 3	1	2	1	131083	29.81	7.72
A3	Sample 3	1	2	1	132183	29.94	7.74
A3	Sample 3	1	2	1	133300	30.05	7.72
A3	Sample 3	1	2	1	134400	30.16	7.78
A3	Sample 3	1	2	1	135500	30.28	7.74
A3	Sample 3	1	2	1	136600	30.34	7.74
A3	Sample 3	1	2	1	137717	30.44	7.75
A3	Sample 3	1	2	1	138817	30.56	7.75
A3	Sample 3	1	2	1	139917	30.67	7.78
A3	Sample 3	1	2	1	141033	30.73	7.77
A3	Sample 3	1	2	1	142133	30.84	7.72
A3	Sample 3	1	2	1	143233	31	7.77
A3	Sample 3	1	2	1	144333	31.07	7.76
A3	Sample 3	1	2	1	145433	31.18	7.74
A3	Sample 3	1	2	1	146533	31.28	7.76
A3	Sample 3	1	2	1	147633	31.35	7.73
A3	Sample 3	1	2	1	148733	31.45	7.75
A3	Sample 3	1	2	1	149833	31.56	7.74
A3	Sample 3	1	2	1	150933	31.68	7.74
A3	Sample 3	1	2	1	152033	31.79	7.75
A3	Sample 3	1	2	1	153133	31.89	7.74
A3	Sample 3	1	2	1	154233	32	7.76
A3	Sample 3	1	2	1	155333	32.11	7.8
A3	Sample 3	1	2	1	156450	32.17	7.74
A3	Sample 3	1	2	1	157550	32.32	7.78
A3	Sample 3	1	2	1	158650	32.43	7.75
A3	Sample 3	1	2	1	159750	32.48	7.77
A3	Sample 3	1	2	1	160867	32.64	7.78
A3	Sample 3	1	2	1	161967	32.7	7.76
A3	Sample 3	1	2	1	163067	32.8	7.77
A3	Sample 3	1	2	1	164167	32.91	7.78
A3	Sample 3	1	2	1	165267	33.01	7.82
A3	Sample 3	1	2	1	166383	33.12	7.77
A3	Sample 3	1	2	1	167483	33.22	7.76
A3	Sample 3	1	2	1	168584	33.28	7.77
A3	Sample 3	1	2	1	169700	33.43	7.79
A3	Sample 3	1	2	1	170800	33.53	7.77
A3	Sample 3	1	2	1	171900	33.63	7.81
A3	Sample 3	1	2	1	173000	33.69	7.81
A3	Sample 3	1	2	1	174117	33.84	7.81
A3	Sample 3	1	2	1	175217	33.95	7.8
A3	Sample 3	1	2	1	176317	34.01	7.82
A3	Sample 3	1	2	1	177433	34.11	7.78
A3	Sample 3	1	2	1	178533	34.26	7.8
A3	Sample 3	1	2	1	179633	34.36	7.83
A3	Sample 3	1	2	1	180750	34.46	7.85
A3	Sample 3	1	2	1	181850	34.51	7.84
A3	Sample 3	1	2	1	182950	34.62	7.85
A3	Sample 3	1	2	1	184067	34.77	7.85
A3	Sample 3	1	2	1	185167	34.86	7.86
A3	Sample 3	1	2	1	186267	34.97	7.82
A3	Sample 3	1	2	1	187383	35.07	7.85
A3	Sample 3	1	2	1	188483	35.17	7.9
A3	Sample 3	1	2	1	189584	35.26	7.9
A3	Sample 3	1	2	1	190683	35.36	7.88
A3	Sample 3	1	2	1	191800	35.5	7.91
A3	Sample 3	1	2	1	192900	35.61	7.94
A3	Sample 3	1	2	1	194000	35.66	7.91
A3	Sample 3	1	2	1	195100	35.8	7.95
A3	Sample 3	1	2	1	196200	35.9	7.94
A3	Sample 3	1	2	1	197300	36	7.92
A3	Sample 3	1	2	1	198400	36.09	7.98
A3	Sample 3	1	2	1	199517	36.15	8
A3	Sample 3	1	2	1	200617	36.28	7.99
A3	Sample 3	1	2	1	201717	36.38	7.98
A3	Sample 3	1	2	1	202833	36.48	7.96
A3	Sample 3	1	2	1	203933	36.62	8.06
A3	Sample 3	1	2	1	205033	36.71	8.02
A3	Sample 3	1	2	1	206150	36.81	8.03
A3	Sample 3	1	2	1	207250	36.91	8.07
A3	Sample 3	1	2	1	208350	37	8.06
A3	Sample 3	1	2	1	209450	37.1	8.06
A3	Sample 3	1	2	1	210567	37.18	8.07
A3	Sample 3	1	2	1	211667	37.29	8.15
A3	Sample 3	1	2	1	212767	37.43	8.12
A3	Sample 3	1	2	1	213883	37.52	8.15
A3	Sample 3	1	2	1	214983	37.62	8.16
A3	Sample 3	1	2	1	216083	37.72	8.14
A3	Sample 3	1	2	1	217183	37.81	8.14
A3	Sample 3	1	2	1	218283	37.95	8.2
A3	Sample 3	1	2	1	219383	38.04	8.23
A3	Sample 3	1	2	1	220483	38.13	8.23
A3	Sample 3	1	2	1	221584	38.26	8.24
A3	Sample 3	1	2	1	222683	38.31	8.27
A3	Sample 3	1	2	1	223783	38.45	8.28
A3	Sample 3	1	2	1	224900	38.54	8.31
A3	Sample 3	1	2	1	226000	38.63	8.29
A3	Sample 3	1	2	1	227117	38.77	8.33
A3	Sample 3	1	2	1	228200	38.86	8.33
A3	Sample 3	1	2	1	229317	38.95	8.37
A3	Sample 3	1	2	1	230417	39.04	8.42
A3	Sample 3	1	2	1	231517	39.13	8.41
A3	Sample 3	1	2	1	232633	39.26	8.44
A3	Sample 3	1	2	1	233733	39.35	8.49
A3	Sample 3	1	2	1	234833	39.49	8.49
A3	Sample 3	1	2	1	235933	39.57	8.53
A3	Sample 3	1	2	1	237050	39.66	8.53
A3	Sample 3	1	2	1	238150	39.76	8.54
A3	Sample 3	1	2	1	239250	39.89	8.56
A3	Sample 3	1	2	1	240367	39.93	8.61
A3	Sample 3	1	2	1	241467	40.06	8.58
A3	Sample 3	1	2	1	242567	40.2	8.65
A3	Sample 3	1	2	1	243683	40.29	8.66
A3	Sample 3	1	2	1	244767	40.37	8.75
A3	Sample 3	1	2	1	245883	40.47	8.73
A3	Sample 3	1	2	1	246983	40.59	8.75
A3	Sample 3	1	2	1	248100	40.72	8.81
A3	Sample 3	1	2	1	249183	40.82	8.83
A3	Sample 3	1	2	1	250300	40.9	8.79
A3	Sample 3	1	2	1	251400	40.99	8.88
A3	Sample 3	1	2	1	252500	41.07	8.88
A3	Sample 3	1	2	1	253600	41.24	8.89
A3	Sample 3	1	2	1	254700	41.28	8.95
A3	Sample 3	1	2	1	255800	41.4	8.98
A3	Sample 3	1	2	1	256900	41.54	9.01
A3	Sample 3	1	2	1	258000	41.62	9.03
A3	Sample 3	1	2	1	259100	41.71	9.05
A3	Sample 3	1	2	1	260200	41.8	9.11
A3	Sample 3	1	2	1	261300	41.92	9.16
A3	Sample 3	1	2	1	262400	42	9.18
A3	Sample 3	1	2	1	263500	42.13	9.25
A3	Sample 3	1	2	1	264600	42.25	9.23
A3	Sample 3	1	2	1	265700	42.33	9.31
A3	Sample 3	1	2	1	266800	42.46	9.38
A3	Sample 3	1	2	1	267917	42.55	9.38
A3	Sample 3	1	2	1	269017	42.63	9.41
A3	Sample 3	1	2	1	270133	42.76	9.47
A3	Sample 3	1	2	1	271233	42.84	9.52
A3	Sample 3	1	2	1	272350	42.96	9.57
A3	Sample 3	1	2	1	273450	43.03	9.62
A3	Sample 3	1	2	1	274550	43.12	9.66
A3	Sample 3	1	2	1	275650	43.24	9.71
A3	Sample 3	1	2	1	276767	43.37	9.76
A3	Sample 3	1	2	1	277867	43.45	9.85
A3	Sample 3	1	2	1	278967	43.57	9.9
A3	Sample 3	1	2	1	280067	43.65	9.97
A3	Sample 3	1	2	1	281167	43.78	10.02
A3	Sample 3	1	2	1	282283	43.86	10.06
A3	Sample 3	1	2	1	283383	43.94	10.14
A3	Sample 3	1	2	1	284483	44.05	10.25
A3	Sample 3	1	2	1	285584	44.17	10.27
A3	Sample 3	1	2	1	286700	44.29	10.36
A3	Sample 3	1	2	1	287800	44.38	10.47
A3	Sample 3	1	2	1	288917	44.5	10.52
A3	Sample 3	1	2	1	290033	44.57	10.6
A3	Sample 3	1	2	1	291133	44.7	10.69
A3	Sample 3	1	2	1	292233	44.78	10.8
A3	Sample 3	1	2	1	293333	44.89	10.88
A3	Sample 3	1	2	1	294433	44.97	10.96
A3	Sample 3	1	2	1	295533	45.09	11.1
A3	Sample 3	1	2	1	296633	45.2	11.16
A3	Sample 3	1	2	1	297733	45.29	11.27
A3	Sample 3	1	2	1	298833	45.4	11.39
A3	Sample 3	1	2	1	299950	45.52	11.49
A3	Sample 3	1	2	1	301050	45.6	11.6
A3	Sample 3	1	2	1	302167	45.72	11.7
A3	Sample 3	1	2	1	303267	45.79	11.88
A3	Sample 3	1	2	1	304367	45.92	11.95
A3	Sample 3	1	2	1	305483	46.02	12.12
A3	Sample 3	1	2	1	306584	46.14	12.23
A3	Sample 3	1	2	1	307683	46.22	12.4
A3	Sample 3	1	2	1	308783	46.33	12.53
A3	Sample 3	1	2	1	309900	46.41	12.7
A3	Sample 3	1	2	1	311000	46.53	12.8
A3	Sample 3	1	2	1	312100	46.64	13
A3	Sample 3	1	2	1	313217	46.72	13.21
A3	Sample 3	1	2	1	314317	46.84	13.32
A3	Sample 3	1	2	1	315417	46.94	13.54
A3	Sample 3	1	2	1	316517	47.06	13.72
A3	Sample 3	1	2	1	317633	47.13	13.85
A3	Sample 3	1	2	1	318733	47.25	13.98
A3	Sample 3	1	2	1	319833	47.36	14.23
A3	Sample 3	1	2	1	320933	47.44	14.47
A3	Sample 3	1	2	1	322050	47.55	14.64
A3	Sample 3	1	2	1	323150	47.67	14.83
A3	Sample 3	1	2	1	324250	47.74	15.06
A3	Sample 3	1	2	1	325350	47.85	15.28
A3	Sample 3	1	2	1	326467	47.92	15.49
A3	Sample 3	1	2	1	327567	48.07	15.7
A3	Sample 3	1	2	1	328667	48.18	15.99
A3	Sample 3	1	2	1	329783	48.26	16.24
A3	Sample 3	1	2	1	330883	48.37	16.54
A3	Sample 3	1	2	1	331983	48.48	16.69
A3	Sample 3	1	2	1	333100	48.59	16.98
A3	Sample 3	1	2	1	334200	48.67	17.16
A3	Sample 3	1	2	1	335300	48.78	17.5
A3	Sample 3	1	2	1	336417	48.88	17.74
A3	Sample 3	1	2	1	337517	48.99	18.06
A3	Sample 3	1	2	1	338633	49.07	18.36
A3	Sample 3	1	2	1	339733	49.18	18.66
A3	Sample 3	1	2	1	340833	49.28	18.92
A3	Sample 3	1	2	1	341933	49.4	19.25
A3	Sample 3	1	2	1	343050	49.51	19.51
A3	Sample 3	1	2	1	344133	49.62	19.82
A3	Sample 3	1	2	1	345233	49.69	20.15
A3	Sample 3	1	2	1	346350	49.79	20.49
A3	Sample 3	1	2	1	347450	49.9	20.77
A3	Sample 3	1	2	1	348567	50.01	21.2
A3	Sample 3	1	2	1	349667	50.11	21.56
A3	Sample 3	1	2	1	350767	50.19	21.89
A3	Sample 3	1	2	1	351867	50.33	22.29
A3	Sample 3	1	2	1	352967	50.44	22.65
A3	Sample 3	1	2	1	354067	50.52	22.99
A3	Sample 3	1	2	1	355167	50.62	23.38
A3	Sample 3	1	2	1	356267	50.73	23.8
A3	Sample 3	1	2	1	357367	50.82	24.17
A3	Sample 3	1	2	1	358483	50.93	24.54
A3	Sample 3	1	2	1	359584	51.04	24.95
A3	Sample 3	1	2	1	360683	51.15	25.4
A3	Sample 3	1	2	1	361783	51.25	25.7
A3	Sample 3	1	2	1	362900	51.33	26.18
A3	Sample 3	1	2	1	364000	51.47	26.64
A3	Sample 3	1	2	1	365100	51.54	27.01
A3	Sample 3	1	2	1	366217	51.68	27.51
A3	Sample 3	1	2	1	367317	51.74	27.91
A3	Sample 3	1	2	1	368417	51.86	28.37
A3	Sample 3	1	2	1	369517	51.95	28.87
A3	Sample 3	1	2	1	370617	52.06	29.22
A3	Sample 3	1	2	1	371733	52.16	29.72
A3	Sample 3	1	2	1	372833	52.27	30.15
A3	Sample 3	1	2	1	373933	52.34	30.67
A3	Sample 3	1	2	1	375033	52.44	31.15
A3	Sample 3	1	2	1	376117	52.58	31.57
A3	Sample 3	1	2	1	377217	52.69	31.97
A3	Sample 3	1	2	1	378317	52.75	32.43
A3	Sample 3	1	2	1	379433	52.89	32.83
A3	Sample 3	1	2	1	380533	52.99	33.33
A3	Sample 3	1	2	1	381650	53.06	33.79
A3	Sample 3	1	2	1	382750	53.2	34.19
A3	Sample 3	1	2	1	383850	53.27	34.68
A3	Sample 3	1	2	1	384933	53.4	35.01
A3	Sample 3	1	2	1	386050	53.48	35.4
A3	Sample 3	1	2	1	387150	53.58	35.71
A3	Sample 3	1	2	1	388250	53.67	36.16
A3	Sample 3	1	2	1	389350	53.81	36.55
A3	Sample 3	1	2	1	390450	53.91	36.91
A3	Sample 3	1	2	1	391567	54.01	37.34
A3	Sample 3	1	2	1	392667	54.12	37.66
A3	Sample 3	1	2	1	393767	54.22	37.87
A3	Sample 3	1	2	1	394883	54.32	38.24
A3	Sample 3	1	2	1	395983	54.42	38.46
A3	Sample 3	1	2	1	397083	54.52	38.88
A3	Sample 3	1	2	1	398200	54.62	39.06
A3	Sample 3	1	2	1	399300	54.71	39.3
A3	Sample 3	1	2	1	400400	54.82	39.62
A3	Sample 3	1	2	1	401500	54.95	39.65
A3	Sample 3	1	2	1	402617	55.02	39.89
A3	Sample 3	1	2	1	403717	55.15	40.16
A3	Sample 3	1	2	1	404833	55.22	40.26
A3	Sample 3	1	2	1	405933	55.32	40.47
A3	Sample 3	1	2	1	407033	55.42	40.66
A3	Sample 3	1	2	1	408133	55.53	40.72
A3	Sample 3	1	2	1	409250	55.64	40.82
A3	Sample 3	1	2	1	410350	55.74	40.84
A3	Sample 3	1	2	1	411450	55.85	40.99
A3	Sample 3	1	2	1	412567	55.95	41.03
A3	Sample 3	1	2	1	413667	56.04	41.16
A3	Sample 3	1	2	1	414783	56.17	41.23
A3	Sample 3	1	2	1	415883	56.24	41.27
A3	Sample 3	1	2	1	416983	56.37	41.26
A3	Sample 3	1	2	1	418083	56.47	41.29
A3	Sample 3	1	2	1	419183	56.54	41.33
A3	Sample 3	1	2	1	420283	56.66	41.33
A3	Sample 3	1	2	1	421383	56.76	41.5
A3	Sample 3	1	2	1	422500	56.9	41.41
A3	Sample 3	1	2	1	423600	56.99	41.41
A3	Sample 3	1	2	1	424700	57.09	41.45
A3	Sample 3	1	2	1	425800	57.19	41.52
A3	Sample 3	1	2	1	426900	57.29	41.42
A3	Sample 3	1	2	1	428000	57.38	41.39
A3	Sample 3	1	2	1	429100	57.48	41.47
A3	Sample 3	1	2	1	430200	57.54	41.46
A3	Sample 3	1	2	1	431317	57.7	41.36
A3	Sample 3	1	2	1	432417	57.8	41.39
A3	Sample 3	1	2	1	433517	57.9	41.3
A3	Sample 3	1	2	1	434617	57.99	41.35
A3	Sample 3	1	2	1	435717	58.09	41.32
A3	Sample 3	1	2	1	436817	58.22	41.32
A3	Sample 3	1	2	1	437933	58.32	41.33
A3	Sample 3	1	2	1	439033	58.41	41.29
A3	Sample 3	1	2	1	440133	58.51	41.34
A3	Sample 3	1	2	1	441233	58.6	41.28
A3	Sample 3	1	2	1	442350	58.72	41.2
A3	Sample 3	1	2	1	443450	58.82	41.18
A3	Sample 3	1	2	1	444550	58.92	41.11
A3	Sample 3	1	2	1	445667	59.02	41.14
A3	Sample 3	1	2	1	446767	59.11	41.08
A3	Sample 3	1	2	1	447867	59.24	41.1
A3	Sample 3	1	2	1	448967	59.34	41.08
A3	Sample 3	1	2	1	450067	59.43	40.95
A3	Sample 3	1	2	1	451167	59.52	40.94
A3	Sample 3	1	2	1	452267	59.64	40.87
A3	Sample 3	1	2	1	453367	59.74	40.99
A3	Sample 3	1	2	1	454483	59.84	40.89
A3	Sample 3	1	2	1	455584	59.93	40.8
A3	Sample 3	1	2	1	456683	60.06	40.82
A3	Sample 3	1	2	1	457783	60.16	40.78
A3	Sample 3	1	2	1	458900	60.25	40.62
A3	Sample 3	1	2	1	460000	60.34	40.74
A3	Sample 3	1	2	1	461117	60.45	40.67
A3	Sample 3	1	2	1	462217	60.56	40.52
A3	Sample 3	1	2	1	463317	60.65	40.56
A3	Sample 3	1	2	1	464417	60.74	40.55
A3	Sample 3	1	2	1	465533	60.87	40.52
A3	Sample 3	1	2	1	466633	60.96	40.48
A3	Sample 3	1	2	1	467733	61.09	40.38
A3	Sample 3	1	2	1	468850	61.19	40.37
A3	Sample 3	1	2	1	469950	61.25	40.37
A3	Sample 3	1	2	1	471050	61.37	40.39
A3	Sample 3	1	2	1	472150	61.46	40.32
A3	Sample 3	1	2	1	473250	61.58	40.27
A3	Sample 3	1	2	1	474350	61.67	40.28
A3	Sample 3	1	2	1	475467	61.8	40.18
A3	Sample 3	1	2	1	476567	61.89	40.11
A3	Sample 3	1	2	1	477667	61.98	40.12
A3	Sample 3	1	2	1	478767	62.08	40.07
A3	Sample 3	1	2	1	479867	62.21	40.05
A3	Sample 3	1	2	1	480967	62.3	40.08
A3	Sample 3	1	2	1	482067	62.39	39.99
A3	Sample 3	1	2	1	483167	62.48	39.95
A3	Sample 3	1	2	1	484267	62.6	39.96
A3	Sample 3	1	2	1	485367	62.73	39.94
A3	Sample 3	1	2	1	486467	62.82	39.91
A3	Sample 3	1	2	1	487584	62.91	39.85
A3	Sample 3	1	2	1	488683	63.03	39.82
A3	Sample 3	1	2	1	489783	63.13	39.81
A3	Sample 3	1	2	1	490883	63.22	39.85
A3	Sample 3	1	2	1	492000	63.33	39.8
A3	Sample 3	1	2	1	493100	63.42	39.78
A3	Sample 3	1	2	1	494200	63.53	39.67
A3	Sample 3	1	2	1	495317	63.63	39.67
A3	Sample 3	1	2	1	496400	63.72	39.6
A3	Sample 3	1	2	1	497517	63.84	39.56
A3	Sample 3	1	2	1	498617	63.93	39.55
A3	Sample 3	1	2	1	499717	64.03	39.47
A3	Sample 3	1	2	1	500833	64.12	39.53
A3	Sample 3	1	2	1	501933	64.24	39.52
A3	Sample 3	1	2	1	503033	64.33	39.5
A3	Sample 3	1	2	1	504133	64.47	39.44
A3	Sample 3	1	2	1	505250	64.56	39.36
A3	Sample 3	1	2	1	506350	64.63	39.36
A3	Sample 3	1	2	1	507450	64.75	39.38
A3	Sample 3	1	2	1	508550	64.87	39.33
A3	Sample 3	1	2	1	509667	64.94	39.29
A3	Sample 3	1	2	1	510767	65.05	39.23
A3	Sample 3	1	2	1	511867	65.17	39.21
A3	Sample 3	1	2	1	512967	65.27	39.08
A3	Sample 3	1	2	1	514083	65.38	39.12
A3	Sample 3	1	2	1	515183	65.47	39.04
A3	Sample 3	1	2	1	516267	65.56	39.01
A3	Sample 3	1	2	1	517383	65.68	38.95
A3	Sample 3	1	2	1	518483	65.77	38.99
A3	Sample 3	1	2	1	519584	65.9	38.86
A3	Sample 3	1	2	1	520683	65.96	38.88
A3	Sample 3	1	2	1	521800	66.07	38.84
A3	Sample 3	1	2	1	522900	66.2	38.83
A3	Sample 3	1	2	1	524000	66.31	38.71
A3	Sample 3	1	2	1	525117	66.39	38.68
A3	Sample 3	1	2	1	526217	66.49	38.62
A3	Sample 3	1	2	1	527317	66.61	38.44
A3	Sample 3	1	2	1	528433	66.7	38.54
A3	Sample 3	1	2	1	529533	66.82	38.45
A3	Sample 3	1	2	1	530633	66.91	38.44
A3	Sample 3	1	2	1	531750	67	38.34
A3	Sample 3	1	2	1	532850	67.09	38.29
A3	Sample 3	1	2	1	533950	67.21	38.21
A3	Sample 3	1	2	1	535050	67.32	38.19
A3	Sample 3	1	2	1	536150	67.41	38.15
A3	Sample 3	1	2	1	537250	67.53	37.93
A3	Sample 3	1	2	1	538350	67.62	37.97
A3	Sample 3	1	2	1	539450	67.71	37.78
A3	Sample 3	1	2	1	540567	67.83	37.83
A3	Sample 3	1	2	1	541667	67.95	37.68
A3	Sample 3	1	2	1	542767	68.01	37.7
A3	Sample 3	1	2	1	543883	68.13	37.57
A3	Sample 3	1	2	1	544983	68.24	37.45
A3	Sample 3	1	2	1	546083	68.36	37.45
A3	Sample 3	1	2	1	547183	68.45	37.28
A3	Sample 3	1	2	1	548283	68.54	37.28
A3	Sample 3	1	2	1	549383	68.65	37.12
A3	Sample 3	1	2	1	550483	68.75	37.1
A3	Sample 3	1	2	1	551584	68.85	37.07
A3	Sample 3	1	2	1	552683	68.95	36.96
A3	Sample 3	1	2	1	553783	69.06	36.88
A3	Sample 3	1	2	1	554883	69.15	36.82
A3	Sample 3	1	2	1	555983	69.27	36.67
A3	Sample 3	1	2	1	557083	69.38	36.7
A3	Sample 3	1	2	1	558183	69.47	36.52
A3	Sample 3	1	2	1	559283	69.56	36.45
A3	Sample 3	1	2	1	560383	69.65	36.35
A3	Sample 3	1	2	1	561483	69.76	36.37
A3	Sample 3	1	2	1	562584	69.89	36.24
A3	Sample 3	1	2	1	563683	69.98	36.12
A3	Sample 3	1	2	1	564800	70.09	36.05
A3	Sample 3	1	2	1	565900	70.18	36.02
A3	Sample 3	1	2	1	567000	70.29	35.81
A3	Sample 3	1	2	1	568117	70.38	35.79
A3	Sample 3	1	2	1	569217	70.47	35.71
A3	Sample 3	1	2	1	570317	70.59	35.64
A3	Sample 3	1	2	1	571433	70.67	35.49
A3	Sample 3	1	2	1	572533	70.8	35.39
A3	Sample 3	1	2	1	573633	70.89	35.35
A3	Sample 3	1	2	1	574750	71	35.26
A3	Sample 3	1	2	1	575850	71.09	35.24
A3	Sample 3	1	2	1	576950	71.2	35.09
A3	Sample 3	1	2	1	578050	71.31	34.98
A3	Sample 3	1	2	1	579150	71.41	34.96
A3	Sample 3	1	2	1	580250	71.52	34.78
A3	Sample 3	1	2	1	581367	71.61	34.71
A3	Sample 3	1	2	1	582467	71.71	34.67
A3	Sample 3	1	2	1	583584	71.82	34.62
A3	Sample 3	1	2	1	584683	71.94	34.51
A3	Sample 3	1	2	1	585783	72.03	34.4
A3	Sample 3	1	2	1	586883	72.13	34.39
A3	Sample 3	1	2	1	587983	72.26	34.28
A3	Sample 3	1	2	1	589100	72.34	34.25
A3	Sample 3	1	2	1	590183	72.43	34.12
A3	Sample 3	1	2	1	591300	72.52	34.02
A3	Sample 3	1	2	1	592400	72.64	34
A3	Sample 3	1	2	1	593517	72.72	33.91
A3	Sample 3	1	2	1	594617	72.85	33.76
A3	Sample 3	1	2	1	595717	72.96	33.72
A3	Sample 3	1	2	1	596833	73.04	33.54
A3	Sample 3	1	2	1	597917	73.16	33.52
A3	Sample 3	1	2	1	599017	73.25	33.41
A3	Sample 3	1	2	1	600117	73.36	33.36
A3	Sample 3	1	2	1	601233	73.46	33.23
A3	Sample 3	1	2	1	602333	73.57	33.23
A3	Sample 3	1	2	1	603433	73.69	33.11
A3	Sample 3	1	2	1	604550	73.78	32.99
A3	Sample 3	1	2	1	605650	73.86	32.93
A3	Sample 3	1	2	1	606750	73.98	32.8
A3	Sample 3	1	2	1	607867	74.06	32.82
A3	Sample 3	1	2	1	608967	74.18	32.64
A3	Sample 3	1	2	1	610067	74.26	32.62
A3	Sample 3	1	2	1	611167	74.39	32.51
A3	Sample 3	1	2	1	612267	74.47	32.46
A3	Sample 3	1	2	1	613367	74.62	32.43
A3	Sample 3	1	2	1	614483	74.71	32.29
A3	Sample 3	1	2	1	615584	74.8	32.25
A3	Sample 3	1	2	1	616683	74.88	32.08
A3	Sample 3	1	2	1	617800	75	32.02
A3	Sample 3	1	2	1	618900	75.08	31.98
A3	Sample 3	1	2	1	620017	75.19	31.95
A3	Sample 3	1	2	1	621117	75.32	31.83
A3	Sample 3	1	2	1	622217	75.4	31.76
A3	Sample 3	1	2	1	623317	75.52	31.67
A3	Sample 3	1	2	1	624433	75.61	31.59
A3	Sample 3	1	2	1	625533	75.7	31.52
A3	Sample 3	1	2	1	626633	75.81	31.45
A3	Sample 3	1	2	1	627750	75.92	31.35
A3	Sample 3	1	2	1	628850	76.03	31.3
A3	Sample 3	1	2	1	629950	76.13	31.15
A3	Sample 3	1	2	1	631050	76.22	31.12
A3	Sample 3	1	2	1	632150	76.32	31.04
A3	Sample 3	1	2	1	633267	76.45	30.97
A3	Sample 3	1	2	1	634367	76.53	30.84
A3	Sample 3	1	2	1	635467	76.65	30.88
A3	Sample 3	1	2	1	636584	76.74	30.78
A3	Sample 3	1	2	1	637683	76.83	30.6
A3	Sample 3	1	2	1	638783	76.93	30.6
A3	Sample 3	1	2	1	639883	77.03	30.56
A3	Sample 3	1	2	1	641000	77.14	30.53
A3	Sample 3	1	2	1	642100	77.26	30.35
A3	Sample 3	1	2	1	643200	77.35	30.33
A3	Sample 3	1	2	1	644317	77.46	30.13
A3	Sample 3	1	2	1	645417	77.55	30.13
A3	Sample 3	1	2	1	646517	77.67	30.15
A3	Sample 3	1	2	1	647617	77.76	29.98
A3	Sample 3	1	2	1	648717	77.86	29.94
A3	Sample 3	1	2	1	649817	77.96	29.88
A3	Sample 3	1	2	1	650917	78.07	29.77
A3	Sample 3	1	2	1	652033	78.19	29.71
A3	Sample 3	1	2	1	653133	78.28	29.67
A3	Sample 3	1	2	1	654233	78.37	29.61
A3	Sample 3	1	2	1	655350	78.48	29.49
A3	Sample 3	1	2	1	656433	78.58	29.41
A3	Sample 3	1	2	1	657550	78.66	29.36
A3	Sample 3	1	2	1	658650	78.78	29.18
A3	Sample 3	1	2	1	659750	78.86	29.27
A3	Sample 3	1	2	1	660867	79.01	29.16
A3	Sample 3	1	2	1	661967	79.09	29.06
A3	Sample 3	1	2	1	663067	79.22	29.01
A3	Sample 3	1	2	1	664183	79.3	28.92
A3	Sample 3	1	2	1	665283	79.42	28.75
A3	Sample 3	1	2	1	666383	79.51	28.75
A3	Sample 3	1	2	1	667500	79.6	28.73
A3	Sample 3	1	2	1	668584	79.71	28.63
A3	Sample 3	1	2	1	669700	79.8	28.68
A3	Sample 3	1	2	1	670800	79.92	28.55
A3	Sample 3	1	2	1	671900	80.03	28.48
A3	Sample 3	1	2	1	673017	80.12	28.37
A3	Sample 3	1	2	1	674117	80.21	28.29
A3	Sample 3	1	2	1	675217	80.33	28.21
A3	Sample 3	1	2	1	676317	80.42	28.11
A3	Sample 3	1	2	1	677433	80.54	28.13
A3	Sample 3	1	2	1	678533	80.62	28.08
A3	Sample 3	1	2	1	679633	80.75	27.97
A3	Sample 3	1	2	1	680733	80.82	27.79
A3	Sample 3	1	2	1	681833	80.94	27.75
A3	Sample 3	1	2	1	682950	81.03	27.71
A3	Sample 3	1	2	1	684050	81.15	27.68
A3	Sample 3	1	2	1	685150	81.24	27.65
A3	Sample 3	1	2	1	686267	81.36	27.62
A3	Sample 3	1	2	1	687367	81.45	27.47
A3	Sample 3	1	2	1	688467	81.56	27.45
A3	Sample 3	1	2	1	689567	81.66	27.33
A3	Sample 3	1	2	1	690683	81.77	27.27
A3	Sample 3	1	2	1	691783	81.86	27.24
A3	Sample 3	1	2	1	692883	81.97	27.15
A3	Sample 3	1	2	1	693983	82.08	27.09
A3	Sample 3	1	2	1	695083	82.18	27.04
A3	Sample 3	1	2	1	696200	82.27	27
A3	Sample 3	1	2	1	697300	82.38	26.89
A3	Sample 3	1	2	1	698400	82.47	26.8
A3	Sample 3	1	2	1	699500	82.59	26.73
A3	Sample 3	1	2	1	700617	82.7	26.72
A3	Sample 3	1	2	1	701717	82.8	26.66
A3	Sample 3	1	2	1	702817	82.88	26.55
A3	Sample 3	1	2	1	703933	83	26.53
A3	Sample 3	1	2	1	705033	83.1	26.43
A3	Sample 3	1	2	1	706133	83.18	26.4
A3	Sample 3	1	2	1	707250	83.3	26.33
A3	Sample 3	1	2	1	708350	83.39	26.27
A3	Sample 3	1	2	1	709450	83.48	26.25
A3	Sample 3	1	2	1	710567	83.6	26.09
A3	Sample 3	1	2	1	711667	83.72	26
A3	Sample 3	1	2	1	712767	83.8	25.98
A3	Sample 3	1	2	1	713883	83.92	25.95
A3	Sample 3	1	2	1	714983	84.02	25.93
A3	Sample 3	1	2	1	716100	84.11	25.85
A4	Sample 4	1	2	1	25283	20.02	13.45
A4	Sample 4	1	2	1	26383	20.17	13.46
A4	Sample 4	1	2	1	27500	20.4	13.48
A4	Sample 4	1	2	1	28584	20.41	13.41
A4	Sample 4	1	2	1	29683	20.48	13.44
A4	Sample 4	1	2	1	30800	20.56	13.44
A4	Sample 4	1	2	1	31900	20.71	13.39
A4	Sample 4	1	2	1	33000	20.79	13.41
A4	Sample 4	1	2	1	34117	20.79	13.4
A4	Sample 4	1	2	1	35217	20.95	13.39
A4	Sample 4	1	2	1	36317	21.02	13.36
A4	Sample 4	1	2	1	37417	21.18	13.35
A4	Sample 4	1	2	1	38517	21.25	13.32
A4	Sample 4	1	2	1	39617	21.4	13.29
A4	Sample 4	1	2	1	40717	21.41	13.34
A4	Sample 4	1	2	1	41817	21.62	13.29
A4	Sample 4	1	2	1	42917	21.71	13.26
A4	Sample 4	1	2	1	44017	21.79	13.21
A4	Sample 4	1	2	1	45117	21.86	13.22
A4	Sample 4	1	2	1	46217	21.93	13.17
A4	Sample 4	1	2	1	47333	22.16	13.21
A4	Sample 4	1	2	1	48433	22.16	13.16
A4	Sample 4	1	2	1	49533	22.23	13.15
A4	Sample 4	1	2	1	50633	22.38	13.08
A4	Sample 4	1	2	1	51733	22.52	13.08
A4	Sample 4	1	2	1	52833	22.58	13.08
A4	Sample 4	1	2	1	53933	22.74	13.07
A4	Sample 4	1	2	1	55033	22.81	13.04
A4	Sample 4	1	2	1	56133	22.88	13
A4	Sample 4	1	2	1	57233	23.02	12.93
A4	Sample 4	1	2	1	58333	23.1	12.93
A4	Sample 4	1	2	1	59433	23.17	12.93
A4	Sample 4	1	2	1	60533	23.31	12.89
A4	Sample 4	1	2	1	61633	23.39	12.9
A4	Sample 4	1	2	1	62733	23.52	12.86
A4	Sample 4	1	2	1	63833	23.58	12.86
A4	Sample 4	1	2	1	64950	23.66	12.85
A4	Sample 4	1	2	1	66050	23.8	12.79
A4	Sample 4	1	2	1	67150	23.94	12.78
A4	Sample 4	1	2	1	68250	24.02	12.72
A4	Sample 4	1	2	1	69350	24.09	12.72
A4	Sample 4	1	2	1	70450	24.22	12.75
A4	Sample 4	1	2	1	71550	24.36	12.7
A4	Sample 4	1	2	1	72650	24.36	12.73
A4	Sample 4	1	2	1	73750	24.55	12.68
A4	Sample 4	1	2	1	74850	24.62	12.63
A4	Sample 4	1	2	1	75950	24.76	12.6
A4	Sample 4	1	2	1	77050	24.83	12.6
A4	Sample 4	1	2	1	78150	24.96	12.57
A4	Sample 4	1	2	1	79250	25.04	12.51
A4	Sample 4	1	2	1	80350	25.11	12.54
A4	Sample 4	1	2	1	81450	25.24	12.52
A4	Sample 4	1	2	1	82550	25.31	12.44
A4	Sample 4	1	2	1	83650	25.44	12.48
A4	Sample 4	1	2	1	84750	25.5	12.44
A4	Sample 4	1	2	1	85850	25.63	12.4
A4	Sample 4	1	2	1	86950	25.75	12.43
A4	Sample 4	1	2	1	88050	25.83	12.39
A4	Sample 4	1	2	1	89150	25.95	12.39
A4	Sample 4	1	2	1	90250	26.02	12.4
A4	Sample 4	1	2	1	91350	26.15	12.3
A4	Sample 4	1	2	1	92450	26.28	12.32
A4	Sample 4	1	2	1	93550	26.34	12.31
A4	Sample 4	1	2	1	94650	26.47	12.26
A4	Sample 4	1	2	1	95750	26.54	12.26
A4	Sample 4	1	2	1	96850	26.66	12.23
A4	Sample 4	1	2	1	97950	26.73	12.21
A4	Sample 4	1	2	1	99050	26.92	12.18
A4	Sample 4	1	2	1	100150	26.92	12.22
A4	Sample 4	1	2	1	101250	27.04	12.21
A4	Sample 4	1	2	1	102350	27.24	12.1
A4	Sample 4	1	2	1	103450	27.3	12.15
A4	Sample 4	1	2	1	104567	27.36	12.15
A4	Sample 4	1	2	1	105667	27.48	12.09
A4	Sample 4	1	2	1	106767	27.6	12.09
A4	Sample 4	1	2	1	107883	27.66	12.08
A4	Sample 4	1	2	1	108983	27.79	12.02
A4	Sample 4	1	2	1	110083	27.91	11.98
A4	Sample 4	1	2	1	111200	28.04	11.97
A4	Sample 4	1	2	1	112300	28.1	11.95
A4	Sample 4	1	2	1	113400	28.22	12.03
A4	Sample 4	1	2	1	114500	28.34	11.93
A4	Sample 4	1	2	1	115600	28.41	11.95
A4	Sample 4	1	2	1	116717	28.52	11.9
A4	Sample 4	1	2	1	117817	28.63	11.93
A4	Sample 4	1	2	1	118917	28.7	11.9
A4	Sample 4	1	2	1	120033	28.82	11.85
A4	Sample 4	1	2	1	121133	28.88	11.9
A4	Sample 4	1	2	1	122233	29	11.85
A4	Sample 4	1	2	1	123350	29.11	11.86
A4	Sample 4	1	2	1	124467	29.23	11.79
A4	Sample 4	1	2	1	125567	29.3	11.75
A4	Sample 4	1	2	1	126667	29.4	11.77
A4	Sample 4	1	2	1	127783	29.51	11.79
A4	Sample 4	1	2	1	128883	29.58	11.78
A4	Sample 4	1	2	1	129983	29.75	11.79
A4	Sample 4	1	2	1	131083	29.81	11.72
A4	Sample 4	1	2	1	132183	29.94	11.68
A4	Sample 4	1	2	1	133300	30.05	11.7
A4	Sample 4	1	2	1	134400	30.16	11.67
A4	Sample 4	1	2	1	135500	30.28	11.64
A4	Sample 4	1	2	1	136600	30.34	11.64
A4	Sample 4	1	2	1	137717	30.44	11.6
A4	Sample 4	1	2	1	138817	30.56	11.6
A4	Sample 4	1	2	1	139917	30.67	11.61
A4	Sample 4	1	2	1	141033	30.73	11.59
A4	Sample 4	1	2	1	142133	30.84	11.62
A4	Sample 4	1	2	1	143233	31	11.59
A4	Sample 4	1	2	1	144333	31.07	11.55
A4	Sample 4	1	2	1	145433	31.18	11.56
A4	Sample 4	1	2	1	146533	31.28	11.51
A4	Sample 4	1	2	1	147633	31.35	11.54
A4	Sample 4	1	2	1	148733	31.45	11.52
A4	Sample 4	1	2	1	149833	31.56	11.53
A4	Sample 4	1	2	1	150933	31.68	11.51
A4	Sample 4	1	2	1	152033	31.79	11.52
A4	Sample 4	1	2	1	153133	31.89	11.46
[truncated: 238,770 more rows]
