# Supplementary material for: Processing binding data using an open-source workflow
Source: J Cheminform. 2021 Dec 11;13:99. doi: 10.1186/s13321-021-00577-1 (PMC8666039; doi:10.1186/s13321-021-00577-1)
Supplement: Supplementary file 4 — Additional file 4. Plate Map (SD format). [file 13321_2021_577_MOESM4_ESM.sdf]

     RDKit          2D

  4  3  0  0  0  0  0  0  0  0999 V2000
    0.0000    0.0000    0.0000 C   0  0  0  0  0  0  0  0  0  0  0  0
    1.2990    0.7500    0.0000 S   0  0  0  0  0  0  0  0  0  0  0  0
    1.2990    2.2500    0.0000 O   0  0  0  0  0  0  0  0  0  0  0  0
    2.5981   -0.0000    0.0000 C   0  0  0  0  0  0  0  0  0  0  0  0
  1  2  1  0
  2  3  2  0
  2  4  1  0
M  END
> <SMILES>
CS(C)=O

> <Salt Data>


> <InChI>
InChI=1S/C2H6OS/c1-4(2)3/h1-2H3

> <InChI Key>
IAZDPXIOMUYVGZ-UHFFFAOYSA-N

> <Molecular Weight>
78.13600000000001

> <Compound ID>
DMSO

> <Plate Well Position>
A1

> <Plate ID>
10001

$$$$

     RDKit          2D

  4  3  0  0  0  0  0  0  0  0999 V2000
    0.0000    0.0000    0.0000 C   0  0  0  0  0  0  0  0  0  0  0  0
    1.2990    0.7500    0.0000 S   0  0  0  0  0  0  0  0  0  0  0  0
    1.2990    2.2500    0.0000 O   0  0  0  0  0  0  0  0  0  0  0  0
    2.5981   -0.0000    0.0000 C   0  0  0  0  0  0  0  0  0  0  0  0
  1  2  1  0
  2  3  2  0
  2  4  1  0
M  END
> <SMILES>
CS(C)=O

> <Salt Data>


> <InChI>
InChI=1S/C2H6OS/c1-4(2)3/h1-2H3

> <InChI Key>
IAZDPXIOMUYVGZ-UHFFFAOYSA-N

> <Molecular Weight>
78.13600000000001

> <Compound ID>
DMSO

> <Plate Well Position>
A2

> <Plate ID>
10001

$$$$
Molecule
  DSViewer          3D                             0

 22 24  0  0  0  0  0  0  0  0999 V2000
   -4.6068    3.1316    0.0654 C   0  0
   -3.4258    3.9732   -0.0862 N   0  0
   -4.6776    1.6132   -0.0256 C   0  0
   -2.1207    3.4847   -0.5524 C   0  0
   -3.6217    5.3924    0.1479 C   0  0
   -5.6539    3.7080    0.3739 O   0  0
   -6.0053    0.9982    0.1012 C   0  0
    0.4415   10.5617   -0.2996 N   0  0
   -2.3681    6.0845    0.7132 C   0  0
   -0.9236    4.2698   -0.0032 C   0  0
    0.0614    6.4288    0.3220 O   0  0
   -1.1367    5.7677   -0.1708 C   0  0
    0.1545    7.8356    0.0957 C   0  0
   -6.1480   -0.3255    0.0481 C   0  0
   -0.7680    8.5338   -0.5694 C   0  0
    1.3235    8.5432    0.5977 C   0  0
   -3.6211    0.8133   -0.1893 C   0  0
   -0.5905    9.9719   -0.7572 C   0  0
    1.4388    9.8539    0.3947 C   0  0
   -3.7737   -0.6379   -0.2461 C   0  0
   -4.9808   -1.1825   -0.1323 C   0  0
   -7.5115   -0.9365    0.1718 C   0  0
  2  1  1  0  0  0
  3  1  1  0  0  0
  4  2  1  0  0  0
  5  2  1  0  0  0
  6  1  2  0  0  0
  7  3  1  0  0  0
  8 19  1  0  0  0
  9  5  1  0  0  0
 10  4  1  0  0  0
 11 12  1  0  0  0
 12  9  1  0  0  0
 13 11  1  0  0  0
 14  7  2  0  0  0
 15 13  2  0  0  0
 16 13  1  0  0  0
 17  3  2  0  0  0
 18 15  1  0  0  0
 19 16  2  0  0  0
 20 17  1  0  0  0
 21 20  2  0  0  0
 22 14  1  0  0  0
 14 21  1  0  0  0
 12 10  1  0  0  0
  8 18  2  0  0  0
M  END
> <SMILES>
Cc1cccc(C(=O)N2CCC(Oc3ccncc3)CC2)c1

> <Salt Data>


> <InChI>
InChI=1S/C18H20N2O2/c1-14-3-2-4-15(13-14)18(21)20-11-7-17(8-12-20)22-16-5-9-19-10-6-16/h2-6,9-10,13,17H,7-8,11-12H2,1H3

> <InChI Key>
MMSXDZOYTWCQNU-UHFFFAOYSA-N

> <Molecular Weight>
296.37

> <Compound ID>
F6479-2397

> <Plate Well Position>
A3

> <Plate ID>
10001

$$$$

  SciTegic05171710462D

 10 10  0  0  0  0            999 V2000
    4.3417    0.2083    0.0000 N   0  0
    3.6292   -0.2125    0.0000 C   0  0
    2.9167   -0.6292    0.0000 C   0  0
    2.2042   -0.2167    0.0000 C   0  0
    2.2042   -1.8667    0.0000 N   0  0
    1.4917   -0.6292    0.0000 C   0  0
    2.9167   -1.4542    0.0000 C   0  0
    0.7792   -0.2167    0.0000 Br  0  0
    1.4917   -1.4542    0.0000 C   0  0
    2.1917    0.6083    0.0000 C   0  0
  2  1  3  0
  3  2  1  0
  4  3  2  0
  5  7  2  0
  6  4  1  0
  7  3  1  0
  8  6  1  0
  9  5  1  0
 10  4  1  0
  9  6  2  0
M  END
> <SMILES>
Cc1c(Br)cncc1C#N

> <Salt Data>


> <InChI>
InChI=1S/C7H5BrN2/c1-5-6(2-9)3-10-4-7(5)8/h3-4H,1H3

> <InChI Key>
HVTPZRXPJRFYHD-UHFFFAOYSA-N

> <Molecular Weight>
197.035

> <Compound ID>
F1957-0028

> <Plate Well Position>
A4

> <Plate ID>
10001

$$$$

  SciTegic05171710462D

 12 12  0  0  0  0            999 V2000
    3.3750    7.0792    0.0000 N   0  0
    2.5500    7.0792    0.0000 C   0  0
    2.2417    3.7583    0.0000 C   0  0
    1.8292    3.0458    0.0000 C   0  0
    2.6542    3.0458    0.0000 C   0  0
    2.2417    4.5750    0.0000 N   0  0
    2.0625    7.7417    0.0000 O   0  0
    2.9625    5.8125    0.0000 C   0  0
    2.2917    6.2917    0.0000 C   0  0
    3.6292    6.2917    0.0000 C   0  0
    2.9625    4.9792    0.0000 C   0  0
    5.0167    5.4417    0.0000 Cl  0  0
  2  1  1  0
  3  6  1  0
  4  3  1  0
  5  3  1  0
  6 11  1  0
  7  2  2  0
  8 10  1  0
  9  2  1  0
 10  1  1  0
 11  8  1  0
  8  9  1  0
  4  5  1  0
M  END
> <SMILES>
Cl.O=C1CC(CNC2CC2)CN1

> <Salt Data>
HCl

> <InChI>
InChI=1S/C8H14N2O.ClH/c11-8-3-6(5-10-8)4-9-7-1-2-7;/h6-7,9H,1-5H2,(H,10,11);1H

> <InChI Key>
QPLALMUWHZRXPB-UHFFFAOYSA-N

> <Molecular Weight>
190.67399999999998

> <Compound ID>
F1905-0438

> <Plate Well Position>
A5

> <Plate ID>
10001

$$$$

  SciTegic05171710462D

 22 24  0  0  0  0            999 V2000
   -4.4708    3.2958    0.0000 C   0  0
   -4.4750    2.4833    0.0000 C   0  0
   -3.0375    5.7542    0.0000 C   0  0
   -3.7583    3.7083    0.0000 N   0  0
   -3.0458    4.9292    0.0000 C   0  0
   -5.1958    2.0792    0.0000 N   0  0
   -2.3250    6.1667    0.0000 N   0  0
   -3.7583    4.5167    0.0000 C   0  0
   -5.1833    3.7083    0.0000 O   0  0
   -3.7750    1.2250    0.0000 N   0  0
   -5.1750    7.0042    0.0000 N   0  0
   -3.7500    6.1792    0.0000 C   0  0
   -3.7625    2.0500    0.0000 C   0  0
   -5.1958    1.2458    0.0000 C   0  0
   -2.3333    4.5167    0.0000 C   0  0
   -1.6125    5.7500    0.0000 C   0  0
   -4.4958    0.8208    0.0000 C   0  0
   -4.4583    7.4083    0.0000 C   0  0
   -5.1750    6.1792    0.0000 C   0  0
   -3.7458    7.0000    0.0000 C   0  0
   -4.4667    5.7625    0.0000 C   0  0
   -1.6208    4.9292    0.0000 C   0  0
  2  1  1  0
  3  5  1  0
  4  1  1  0
  5  8  1  0
  6  2  2  0
  7  3  2  0
  8  4  1  0
  9  1  2  0
 10 13  2  0
 11 19  1  0
 12  3  1  0
 13  2  1  0
 14  6  1  0
 15  5  2  0
 16 22  2  0
 17 10  1  0
 18 20  1  0
 19 21  2  0
 20 12  2  0
 21 12  1  0
 22 15  1  0
 14 17  2  0
  7 16  1  0
 18 11  2  0
M  END
> <SMILES>
O=C(NCc1cccnc1-c1ccncc1)c1cnccn1

> <Salt Data>


> <InChI>
InChI=1S/C16H13N5O/c22-16(14-11-18-8-9-19-14)21-10-13-2-1-5-20-15(13)12-3-6-17-7-4-12/h1-9,11H,10H2,(H,21,22)

> <InChI Key>
QYURIAQZNCJAMF-UHFFFAOYSA-N

> <Molecular Weight>
291.314

> <Compound ID>
F6482-5248

> <Plate Well Position>
A6

> <Plate ID>
10001

$$$$

  SciTegic05171710462D

 14 14  0  0  0  0            999 V2000
    5.1250   -6.6042    0.0000 N   0  0
    4.2542   -7.1042    0.0000 C   0  0
    7.7167   -5.1042    0.0000 C   0  0
    6.8542   -5.6042    0.0000 C   0  0
    5.9792   -7.1042    0.0000 C   0  0
    5.1250   -5.6042    0.0000 C   0  0
    3.3917   -6.6042    0.0000 O   0  0
    5.9792   -5.1042    0.0000 C   0  0
    6.8542   -6.6042    0.0000 C   0  0
    7.2167   -4.2417    0.0000 F   0  0
    8.5875   -4.6042    0.0000 F   0  0
    8.2167   -5.9667    0.0000 C   0  0
    4.2542   -8.1000    0.0000 C   0  0
    3.3875   -8.5917    0.0000 C   0  0
  2  1  1  0
  3  4  1  0
  4  8  1  0
  5  1  1  0
  6  1  1  0
  7  2  2  0
  8  6  1  0
  9  5  1  0
 10  3  1  0
 11  3  1  0
 12  3  1  0
 13  2  1  0
 14 13  1  0
  4  9  1  0
M  END
> <SMILES>
CCC(=O)N1CCC(C(C)(F)F)CC1

> <Salt Data>


> <InChI>
InChI=1S/C10H17F2NO/c1-3-9(14)13-6-4-8(5-7-13)10(2,11)12/h8H,3-7H2,1-2H3

> <InChI Key>
USMVKSBTCKKWDP-UHFFFAOYSA-N

> <Molecular Weight>
205.24799999999996

> <Compound ID>
F6545-0772

> <Plate Well Position>
A7

> <Plate ID>
10001

$$$$

  SciTegic05171710462D

 17 18  0  0  0  0            999 V2000
    2.1417   -1.7542    0.0000 C   0  0
    2.8625   -1.3292    0.0000 C   0  0
    2.1417   -2.5750    0.0000 C   0  0
    2.8625   -0.5042    0.0000 C   0  0
    2.8625   -2.9875    0.0000 O   0  0
    0.7125   -0.9167    0.0000 O   0  0
    1.4292   -2.9875    0.0000 O   0  0
    2.1292   -0.9292    0.0000 C   0  0
    1.4250   -2.1542    0.0000 C   0  0
    2.1500   -0.0917    0.0000 O   0  0
    3.5792   -1.7542    0.0000 C   0  0
    1.4167   -0.5125    0.0000 C   0  0
    0.7042   -1.7417    0.0000 C   0  0
    3.5750   -0.0917    0.0000 C   0  0
    2.1500    0.7333    0.0000 C   0  0
    4.3000   -1.3375    0.0000 C   0  0
    4.2917   -0.5042    0.0000 C   0  0
  2  1  1  0
  3  1  1  0
  4  2  2  0
  5  3  2  0
  6 13  1  0
  7  3  1  0
  8  1  1  0
  9  1  1  0
 10  4  1  0
 11  2  1  0
 12  8  1  0
 13  9  1  0
 14  4  1  0
 15 10  1  0
 16 11  2  0
 17 16  1  0
  6 12  1  0
 14 17  2  0
M  END
> <SMILES>
COc1ccccc1C1(C(=O)O)CCOCC1

> <Salt Data>


> <InChI>
InChI=1S/C13H16O4/c1-16-11-5-3-2-4-10(11)13(12(14)15)6-8-17-9-7-13/h2-5H,6-9H2,1H3,(H,14,15)

> <InChI Key>
KHVYTMKXKQRQFG-UHFFFAOYSA-N

> <Molecular Weight>
236.26699999999997

> <Compound ID>
F2189-0458

> <Plate Well Position>
A8

> <Plate ID>
10001

$$$$

  SciTegic05171710462D

  9  9  0  0  0  0            999 V2000
   -2.0875   -3.1500    0.0000 N   0  0
   -2.0875   -2.3250    0.0000 C   0  0
   -1.3833   -3.5625    0.0000 C   0  0
   -0.6708   -3.1500    0.0000 C   0  0
   -1.3833   -1.9125    0.0000 C   0  0
   -0.6708   -2.3250    0.0000 C   0  0
   -2.8083   -3.5625    0.0000 C   0  0
    0.7625   -2.3292    0.0000 O   0  0
    0.0500   -1.9125    0.0000 C   0  0
  2  1  1  0
  3  1  1  0
  4  3  1  0
  5  2  1  0
  6  4  1  0
  7  1  1  0
  8  9  1  0
  9  6  1  0
  6  5  1  0
M  END
> <SMILES>
CN1CCC(CO)CC1

> <Salt Data>


> <InChI>
InChI=1S/C7H15NO/c1-8-4-2-7(6-9)3-5-8/h7,9H,2-6H2,1H3

> <InChI Key>
KJZLJGZZDNGGCA-UHFFFAOYSA-N

> <Molecular Weight>
129.20299999999997

> <Compound ID>
F2167-0014

> <Plate Well Position>
A9

> <Plate ID>
10001

$$$$

  SciTegic05171710462D

 17 18  0  0  0  0            999 V2000
   -3.8583    2.5333    0.0000 N   0  0
   -3.8625    1.7083    0.0000 C   0  0
   -3.1875    3.0208    0.0000 C   0  0
   -3.4458    3.8000    0.0000 N   0  0
   -4.5833    1.2958    0.0000 C   0  0
   -3.1500    1.2875    0.0000 O   0  0
   -5.2958    1.7208    0.0000 C   0  0
   -2.4083    2.7583    0.0000 S   0  0
   -4.5333    3.0208    0.0000 C   0  0
   -4.2708    3.8083    0.0000 C   0  0
   -6.0000    1.3083    0.0000 C   0  0
   -4.5833    0.4708    0.0000 C   0  0
   -6.7167    1.7250    0.0000 O   0  0
   -5.3083    0.0583    0.0000 C   0  0
   -6.0042    0.4708    0.0000 C   0  0
   -2.2375    1.9458    0.0000 C   0  0
   -7.4375    1.3208    0.0000 C   0  0
  2  1  1  0
  3  1  1  0
  4  3  2  0
  5  2  1  0
  6  2  2  0
  7  5  1  0
  8  3  1  0
  9  1  1  0
 10  9  1  0
 11  7  2  0
 12  5  2  0
 13 11  1  0
 14 12  1  0
 15 14  2  0
 16  8  1  0
 17 13  1  0
  4 10  1  0
 15 11  1  0
M  END
> <SMILES>
COc1cccc(C(=O)N2CCN=C2SC)c1

> <Salt Data>


> <InChI>
InChI=1S/C12H14N2O2S/c1-16-10-5-3-4-9(8-10)11(15)14-7-6-13-12(14)17-2/h3-5,8H,6-7H2,1-2H3

> <InChI Key>
KNHHMCGWOGEBNO-UHFFFAOYSA-N

> <Molecular Weight>
250.32299999999995

> <Compound ID>
F0630-0016

> <Plate Well Position>
A10

> <Plate ID>
10001

$$$$

  SciTegic05171710462D

 20 23  0  0  0  0            999 V2000
    3.5875    1.3083    0.0000 C   0  0
    4.5875    1.3083    0.0000 N   0  0
    4.8917    2.2708    0.0000 N   0  0
    3.2750    2.2708    0.0000 C   0  0
    3.0917   -1.2917    0.0000 C   0  0
    3.5917   -0.4250    0.0000 N   0  0
    4.0875    2.8500    0.0000 C   0  0
    2.0917   -1.2917    0.0000 N   0  0
    3.0875    0.4458    0.0000 C   0  0
    3.5917   -2.1542    0.0000 C   0  0
    1.6000   -2.1625    0.0000 C   0  0
    2.1000   -3.0250    0.0000 N   0  0
    5.0875    0.4458    0.0000 C   0  0
    3.0917   -3.0250    0.0000 C   0  0
    4.5917   -0.4167    0.0000 C   0  0
    2.4667    2.8708    0.0000 C   0  0
    3.7917    3.8083    0.0000 C   0  0
    2.7875    3.8208    0.0000 C   0  0
    0.6000   -2.1667    0.0000 C   0  0
    3.5917   -3.8917    0.0000 C   0  0
  2  1  1  0
  3  2  1  0
  4  1  2  0
  5  6  1  0
  6  9  1  0
  7  4  1  0
  8  5  1  0
  9  1  1  0
 10  5  2  0
 11  8  2  0
 12 14  2  0
 13  2  1  0
 14 10  1  0
 15  6  1  0
 16  4  1  0
 17  7  1  0
 18 16  1  0
 19 11  1  0
 20 14  1  0
  7  3  2  0
 13 15  1  0
 17 18  1  0
 12 11  1  0
M  END
> <SMILES>
Cc1cc(N2CCn3nc4c(c3C2)CCC4)nc(C)n1

> <Salt Data>


> <InChI>
InChI=1S/C15H19N5/c1-10-8-15(17-11(2)16-10)19-6-7-20-14(9-19)12-4-3-5-13(12)18-20/h8H,3-7,9H2,1-2H3

> <InChI Key>
WTCXPVSUNVGPOU-UHFFFAOYSA-N

> <Molecular Weight>
269.352

> <Compound ID>
F6547-0236

> <Plate Well Position>
A11

> <Plate ID>
10001

$$$$

  SciTegic05171710462D

 13 14  0  0  0  0            999 V2000
    7.1292  -12.8667    0.0000 N   0  0
    7.1292  -13.7000    0.0000 C   0  0
    7.8417  -14.1167    0.0000 C   0  0
    6.4125  -14.1125    0.0000 C   0  0
    5.6917  -13.6917    0.0000 C   0  0
    6.4125  -12.4542    0.0000 C   0  0
    5.7000  -12.8667    0.0000 C   0  0
    8.5625  -13.7042    0.0000 O   0  0
    7.8417  -14.9417    0.0000 N   0  0
    4.9792  -14.1125    0.0000 C   0  0
    4.9792  -12.4542    0.0000 C   0  0
    4.2667  -13.7000    0.0000 C   0  0
    4.2667  -12.8750    0.0000 C   0  0
  2  1  1  0
  3  2  1  0
  4  2  1  0
  5  7  1  0
  6  1  1  0
  7  6  1  0
  8  3  2  0
  9  3  1  0
 10  5  2  0
 11  7  2  0
 12 13  2  0
 13 11  1  0
  5  4  1  0
 10 12  1  0
M  END
> <SMILES>
NC(=O)C1Cc2ccccc2CN1

> <Salt Data>


> <InChI>
InChI=1S/C10H12N2O/c11-10(13)9-5-7-3-1-2-4-8(7)6-12-9/h1-4,9,12H,5-6H2,(H2,11,13)

> <InChI Key>
JFMNKDRNEZZRBW-UHFFFAOYSA-N

> <Molecular Weight>
176.21900000000002

> <Compound ID>
F9995-2573

> <Plate Well Position>
A12

> <Plate ID>
10001

$$$$

  SciTegic05171710462D

 21 23  0  0  0  0            999 V2000
   -4.5833    2.5708    0.0000 N   0  0
   -5.9708    0.0250    0.0000 N   0  0
   -3.8708    2.9833    0.0000 C   0  0
   -5.2958    0.5000    0.0000 C   0  0
   -5.7083   -0.7667    0.0000 N   0  0
   -4.6333    0.0208    0.0000 C   0  0
   -4.5833    1.7375    0.0000 C   0  0
   -3.1583    2.5708    0.0000 C   0  0
   -5.2958    1.3250    0.0000 C   0  0
   -4.8833   -0.7750    0.0000 C   0  0
   -3.8708    3.8000    0.0000 O   0  0
   -3.1583    1.7458    0.0000 C   0  0
   -5.2833    2.9708    0.0000 C   0  0
   -2.4458    1.3333    0.0000 C   0  0
   -2.4625    0.5083    0.0000 F   0  0
   -2.4458    2.9833    0.0000 C   0  0
   -6.0000    1.7458    0.0000 C   0  0
   -6.1917   -1.4292    0.0000 C   0  0
   -6.0000    2.5833    0.0000 C   0  0
   -1.7250    2.5708    0.0000 C   0  0
   -1.7250    1.7458    0.0000 C   0  0
  2  4  2  0
  3  1  1  0
  4  9  1  0
  5  2  1  0
  6  4  1  0
  7  1  1  0
  8  3  1  0
  9  7  1  0
 10  6  2  0
 11  3  2  0
 12  8  1  0
 13  1  1  0
 14 12  2  0
 15 14  1  0
 16  8  2  0
 17 19  1  0
 18  5  1  0
 19 13  1  0
 20 16  1  0
 21 20  2  0
  9 17  1  0
  5 10  1  0
 21 14  1  0
M  END
> <SMILES>
Cn1ccc(C2CCCN(C(=O)c3cccc(F)c3)C2)n1

> <Salt Data>


> <InChI>
InChI=1S/C16H18FN3O/c1-19-9-7-15(18-19)13-5-3-8-20(11-13)16(21)12-4-2-6-14(17)10-12/h2,4,6-7,9-10,13H,3,5,8,11H2,1H3

> <InChI Key>
NTTSFGPDFMUVGW-UHFFFAOYSA-N

> <Molecular Weight>
287.338

> <Compound ID>
F6554-0701

> <Plate Well Position>
A13

> <Plate ID>
10001

$$$$

  SciTegic05171710462D

 18 19  0  0  0  0            999 V2000
   -2.4458    2.6958    0.0000 C   0  0
   -3.1208    3.1750    0.0000 N   0  0
   -2.7000    1.9125    0.0000 S   0  0
   -3.5208    1.9125    0.0000 N   0  0
   -1.6750    2.9875    0.0000 C   0  0
   -3.7875    2.6875    0.0000 C   0  0
   -1.0375    2.4625    0.0000 N   0  0
   -1.5458    3.8000    0.0000 O   0  0
   -0.7958    1.6458    0.0000 C   0  0
    0.2750    0.6208    0.0000 C   0  0
    0.0292    1.4458    0.0000 C   0  0
    1.1000    0.4208    0.0000 C   0  0
    1.2542   -0.2542    0.0000 O   0  0
   -4.5833    2.9250    0.0000 C   0  0
    1.4542    1.8500    0.0000 C   0  0
    0.6292    2.0625    0.0000 C   0  0
    1.6917    1.0333    0.0000 C   0  0
    1.9375   -0.5250    0.0000 C   0  0
  2  1  2  0
  3  1  1  0
  4  3  1  0
  5  1  1  0
  6  2  1  0
  7  5  1  0
  8  5  2  0
  9  7  1  0
 10 11  2  0
 11  9  1  0
 12 10  1  0
 13 12  1  0
 14  6  1  0
 15 16  2  0
 16 11  1  0
 17 15  1  0
 18 13  1  0
  4  6  2  0
 12 17  2  0
M  END
> <SMILES>
COc1cccc(CNC(=O)c2nc(C)ns2)c1

> <Salt Data>


> <InChI>
InChI=1S/C12H13N3O2S/c1-8-14-12(18-15-8)11(16)13-7-9-4-3-5-10(6-9)17-2/h3-6H,7H2,1-2H3,(H,13,16)

> <InChI Key>
HGTVASYKYRINMA-UHFFFAOYSA-N

> <Molecular Weight>
263.322

> <Compound ID>
F6437-0124

> <Plate Well Position>
A14

> <Plate ID>
10001

$$$$

  SciTegic05171710462D

 17 19  0  0  0  0            999 V2000
    5.1792   -5.1417    0.0000 C   0  0
    6.4667   -4.7750    0.0000 N   0  0
    5.9542   -5.4250    0.0000 C   0  0
    5.9917   -4.0917    0.0000 N   0  0
    5.2042   -4.3167    0.0000 C   0  0
    4.4417   -5.5417    0.0000 C   0  0
    3.7417   -5.1000    0.0000 N   0  0
    4.5000   -3.8875    0.0000 C   0  0
    7.2875   -4.7667    0.0000 C   0  0
    6.1792   -6.2250    0.0000 N   0  0
    3.7667   -4.2792    0.0000 C   0  0
    3.0125   -5.4917    0.0000 C   0  0
    7.6750   -5.5000    0.0000 C   0  0
    7.7167   -4.0667    0.0000 C   0  0
    8.5417   -4.0917    0.0000 C   0  0
    8.5000   -5.5292    0.0000 C   0  0
    8.9375   -4.8292    0.0000 C   0  0
  2  3  1  0
  3  1  2  0
  4  5  2  0
  5  1  1  0
  6  1  1  0
  7  6  1  0
  8  5  1  0
  9  2  1  0
 10  3  1  0
 11  7  1  0
 12  7  1  0
 13  9  2  0
 14  9  1  0
 15 14  2  0
 16 13  1  0
 17 15  1  0
  4  2  1  0
 11  8  1  0
 17 16  2  0
M  END
> <SMILES>
CN1CCc2nn(-c3ccccc3)c(N)c2C1

> <Salt Data>


> <InChI>
InChI=1S/C13H16N4/c1-16-8-7-12-11(9-16)13(14)17(15-12)10-5-3-2-4-6-10/h2-6H,7-9,14H2,1H3

> <InChI Key>
XOOPXXBKIHIAQC-UHFFFAOYSA-N

> <Molecular Weight>
228.299

> <Compound ID>
F2150-0051

> <Plate Well Position>
A15

> <Plate ID>
10001

$$$$

  SciTegic05171710462D

 17 18  0  0  0  0            999 V2000
    3.5167   -7.0417    0.0000 N   0  0
    4.2667   -7.3792    0.0000 C   0  0
    4.1792   -8.2000    0.0000 S   0  0
    8.5542   -5.7167    0.0000 C   0  0
    2.9667   -7.6542    0.0000 C   0  0
    3.3792   -8.3667    0.0000 C   0  0
    7.8417   -6.1375    0.0000 C   0  0
    8.5500   -4.8917    0.0000 O   0  0
    7.1250   -5.7250    0.0000 C   0  0
    7.8417   -6.9667    0.0000 C   0  0
    4.9792   -6.9667    0.0000 C   0  0
    5.6917   -7.3792    0.0000 O   0  0
    6.4125   -6.9667    0.0000 C   0  0
    9.2667   -6.1292    0.0000 O   0  0
    7.1250   -7.3792    0.0000 C   0  0
    6.4125   -6.1375    0.0000 C   0  0
    2.1417   -7.5667    0.0000 C   0  0
  2  1  2  0
  3  2  1  0
  4  7  1  0
  5  1  1  0
  6  5  2  0
  7  9  2  0
  8  4  2  0
  9 16  1  0
 10 15  2  0
 11  2  1  0
 12 11  1  0
 13 12  1  0
 14  4  1  0
 15 13  1  0
 16 13  2  0
 17  5  1  0
  3  6  1  0
  7 10  1  0
M  END
> <SMILES>
Cc1csc(COc2ccc(C(=O)O)cc2)n1

> <Salt Data>


> <InChI>
InChI=1S/C12H11NO3S/c1-8-7-17-11(13-8)6-16-10-4-2-9(3-5-10)12(14)15/h2-5,7H,6H2,1H3,(H,14,15)

> <InChI Key>
GMAXVPUNJLXEQY-UHFFFAOYSA-N

> <Molecular Weight>
249.291

> <Compound ID>
F2158-1178

> <Plate Well Position>
A16

> <Plate ID>
10001

$$$$

  SciTegic05171710462D

 20 21  0  0  0  0            999 V2000
    0.3375   -0.2292    0.0000 C   0  0
   -0.3958   -0.7667    0.0000 S   0  0
    1.7875    0.2958    0.0000 C   0  0
    1.2000   -0.4000    0.0000 N   0  0
    2.6667    0.1208    0.0000 C   0  0
    0.0042    0.6000    0.0000 N   0  0
   -0.8708    0.6000    0.0000 N   0  0
   -1.1333   -0.2375    0.0000 C   0  0
    3.2667    0.8000    0.0000 C   0  0
    2.9500   -0.7375    0.0000 C   0  0
    4.1500    0.6125    0.0000 C   0  0
    1.4875    1.1625    0.0000 O   0  0
    4.4375   -0.2375    0.0000 C   0  0
    3.8375   -0.9167    0.0000 C   0  0
    3.0000    1.6500    0.0000 O   0  0
    5.3167   -0.4000    0.0000 O   0  0
   -2.0208   -0.5042    0.0000 C   0  0
    3.6000    2.3208    0.0000 C   0  0
    5.6042   -1.2500    0.0000 C   0  0
   -2.6625    0.0833    0.0000 C   0  0
  2  1  1  0
  3  4  1  0
  4  1  1  0
  5  3  1  0
  6  1  2  0
  7  6  1  0
  8  2  1  0
  9  5  1  0
 10  5  2  0
 11  9  2  0
 12  3  2  0
 13 14  2  0
 14 10  1  0
 15  9  1  0
 16 13  1  0
 17  8  1  0
 18 15  1  0
 19 16  1  0
 20 17  1  0
  7  8  2  0
 11 13  1  0
M  END
> <SMILES>
CCc1nnc(NC(=O)c2ccc(OC)cc2OC)s1

> <Salt Data>


> <InChI>
InChI=1S/C13H15N3O3S/c1-4-11-15-16-13(20-11)14-12(17)9-6-5-8(18-2)7-10(9)19-3/h5-7H,4H2,1-3H3,(H,14,16,17)

> <InChI Key>
GERFCFCAFVHXCD-UHFFFAOYSA-N

> <Molecular Weight>
293.34800000000007

> <Compound ID>
F0326-0611

> <Plate Well Position>
A17

> <Plate ID>
10001

$$$$

  SciTegic05171710462D

 11 12  0  0  0  0            999 V2000
    2.5542    2.7833    0.0000 C   0  0
    1.8375    3.1958    0.0000 N   0  0
    2.5542    1.9583    0.0000 C   0  0
    2.9667    1.2375    0.0000 C   0  0
    2.1417    1.2375    0.0000 C   0  0
    3.2667    3.1958    0.0000 N   0  0
    1.8375    4.0125    0.0000 C   0  0
    3.2667    4.0125    0.0000 C   0  0
    2.5542    4.4167    0.0000 C   0  0
    0.4125    4.0125    0.0000 O   0  0
    1.1250    4.4167    0.0000 C   0  0
  2  1  1  0
  3  1  1  0
  4  3  1  0
  5  3  1  0
  6  1  2  0
  7  2  2  0
  8  6  1  0
  9  8  2  0
 10 11  1  0
 11  7  1  0
  4  5  1  0
  7  9  1  0
M  END
> <SMILES>
OCc1ccnc(C2CC2)n1

> <Salt Data>


> <InChI>
InChI=1S/C8H10N2O/c11-5-7-3-4-9-8(10-7)6-1-2-6/h3-4,6,11H,1-2,5H2

> <InChI Key>
IXZQCHBBQDRTJI-UHFFFAOYSA-N

> <Molecular Weight>
150.18099999999998

> <Compound ID>
F8883-1686

> <Plate Well Position>
A18

> <Plate ID>
10001

$$$$

  SciTegic05171710462D

 18 17  0  0  0  0            999 V2000
   13.9042    0.1208    0.0000 S   0  0
   13.1917    0.5333    0.0000 N   0  0
   15.3292   -1.5250    0.0000 C   0  0
   14.6167   -0.2917    0.0000 N   0  0
   14.6167   -1.1167    0.0000 C   0  0
   13.5000   -0.5917    0.0000 O   0  0
   14.3292    0.8333    0.0000 O   0  0
   13.2000    3.0000    0.0000 N   0  0
   13.1917    1.3500    0.0000 C   0  0
   16.0500   -1.1125    0.0000 F   0  0
   16.0417   -1.9375    0.0000 F   0  0
   15.3292   -2.3500    0.0000 F   0  0
   13.9042    1.7625    0.0000 C   0  0
   12.4792    1.7625    0.0000 C   0  0
   17.4375    0.3333    0.0000 Cl  0  0
   12.4792    0.1208    0.0000 C   0  0
   13.9125    2.5833    0.0000 C   0  0
   12.4792    2.5958    0.0000 C   0  0
  2  1  1  0
  3  5  1  0
  4  1  1  0
  5  4  1  0
  6  1  2  0
  7  1  2  0
  8 18  1  0
  9  2  1  0
 10  3  1  0
 11  3  1  0
 12  3  1  0
 13  9  1  0
 14  9  1  0
 16  2  1  0
 17 13  1  0
 18 14  1  0
 17  8  1  0
M  END
> <SMILES>
CN(C1CCNCC1)S(=O)(=O)NCC(F)(F)F.Cl

> <Salt Data>
HCl

> <InChI>
InChI=1S/C8H16F3N3O2S.ClH/c1-14(7-2-4-12-5-3-7)17(15,16)13-6-8(9,10)11;/h7,12-13H,2-6H2,1H3;1H

> <InChI Key>
AJPLNGXZLCEQRH-UHFFFAOYSA-N

> <Molecular Weight>
311.75700000000006

> <Compound ID>
F1906-0114

> <Plate Well Position>
A19

> <Plate ID>
10001

$$$$

  SciTegic05171710462D

 12 12  0  0  0  0            999 V2000
    4.4917   -5.7667    0.0000 C   0  0
    4.2292   -6.5542    0.0000 C   0  0
    4.9042   -7.0375    0.0000 S   0  0
    5.3167   -5.7667    0.0000 N   0  0
    5.5667   -6.5542    0.0000 C   0  0
    4.0042   -5.1000    0.0000 C   0  0
    4.3417   -4.3417    0.0000 O   0  0
    3.4500   -6.8125    0.0000 Cl  0  0
    6.3542   -6.8125    0.0000 Br  0  0
    3.1792   -5.1875    0.0000 O   0  0
    2.7000   -4.5167    0.0000 C   0  0
    1.8792   -4.6042    0.0000 C   0  0
  2  1  2  0
  3  2  1  0
  4  1  1  0
  5  4  2  0
  6  1  1  0
  7  6  2  0
  8  2  1  0
  9  5  1  0
 10  6  1  0
 11 10  1  0
 12 11  1  0
  5  3  1  0
M  END
> <SMILES>
CCOC(=O)c1nc(Br)sc1Cl

> <Salt Data>


> <InChI>
InChI=1S/C6H5BrClNO2S/c1-2-11-5(10)3-4(8)12-6(7)9-3/h2H2,1H3

> <InChI Key>
GNUVSLOHOLUDJE-UHFFFAOYSA-N

> <Molecular Weight>
270.53499999999997

> <Compound ID>
F2158-0231

> <Plate Well Position>
A20

> <Plate ID>
10001

$$$$

  SciTegic05171710462D

 16 17  0  0  0  0            999 V2000
    2.7500   -2.3625    0.0000 C   0  0
    2.7417   -1.6042    0.0000 N   0  0
    3.4625   -1.3667    0.0000 C   0  0
    2.0917   -1.2292    0.0000 C   0  0
    3.4667   -2.5917    0.0000 N   0  0
    2.0917   -2.7375    0.0000 N   0  0
    3.9125   -1.9792    0.0000 N   0  0
    1.4417   -1.6042    0.0000 C   0  0
    1.4417   -2.3625    0.0000 C   0  0
    3.6917   -0.6542    0.0000 S   0  0
    4.9292   -1.0500    0.0000 C   0  0
    4.6917   -1.7667    0.0000 O   0  0
    4.4250   -0.4917    0.0000 C   0  0
    2.0917   -0.4792    0.0000 C   0  0
    5.6625   -0.8917    0.0000 O   0  0
    0.7917   -2.7375    0.0000 C   0  0
  2  1  1  0
  3  2  1  0
  4  2  1  0
  5  1  2  0
  6  1  1  0
  7  5  1  0
  8  9  1  0
  9  6  2  0
 10  3  1  0
 11 13  1  0
 12 11  2  0
 13 10  1  0
 14  4  1  0
 15 11  1  0
 16  9  1  0
  7  3  2  0
  4  8  2  0
M  END
> <SMILES>
Cc1cc(C)n2c(SCC(=O)O)nnc2n1

> <Salt Data>


> <InChI>
InChI=1S/C9H10N4O2S/c1-5-3-6(2)13-8(10-5)11-12-9(13)16-4-7(14)15/h3H,4H2,1-2H3,(H,14,15)

> <InChI Key>
OVGCPCFQTVGRJD-UHFFFAOYSA-N

> <Molecular Weight>
238.27199999999996

> <Compound ID>
F0896-0388

> <Plate Well Position>
A21

> <Plate ID>
10001

$$$$

     RDKit          2D

  4  3  0  0  0  0  0  0  0  0999 V2000
    0.0000    0.0000    0.0000 C   0  0  0  0  0  0  0  0  0  0  0  0
    1.2990    0.7500    0.0000 S   0  0  0  0  0  0  0  0  0  0  0  0
    1.2990    2.2500    0.0000 O   0  0  0  0  0  0  0  0  0  0  0  0
    2.5981   -0.0000    0.0000 C   0  0  0  0  0  0  0  0  0  0  0  0
  1  2  1  0
  2  3  2  0
  2  4  1  0
M  END
> <SMILES>
CS(C)=O

> <Salt Data>


> <InChI>
InChI=1S/C2H6OS/c1-4(2)3/h1-2H3

> <InChI Key>
IAZDPXIOMUYVGZ-UHFFFAOYSA-N

> <Molecular Weight>
78.13600000000001

> <Compound ID>
DMSO

> <Plate Well Position>
A22

> <Plate ID>
10001

$$$$

  SciTegic05171710462D

 12 13  0  0  0  0            999 V2000
    3.6000   -0.9375    0.0000 N   0  0
    3.4792   -0.1167    0.0000 C   0  0
    4.2167    0.2333    0.0000 N   0  0
    4.4042   -1.0792    0.0000 C   0  0
    4.8000   -0.3542    0.0000 S   0  0
    2.7667    0.2833    0.0000 C   0  0
    4.7875   -1.8167    0.0000 N   0  0
    2.7542    1.1125    0.0000 C   0  0
    2.0500   -0.1167    0.0000 C   0  0
    1.3292    0.2833    0.0000 C   0  0
    2.0500    1.5208    0.0000 C   0  0
    1.3292    1.1125    0.0000 C   0  0
  2  1  1  0
  3  2  2  0
  4  1  2  0
  5  4  1  0
  6  2  1  0
  7  4  1  0
  8  6  2  0
  9  6  1  0
 10  9  2  0
 11  8  1  0
 12 10  1  0
  3  5  1  0
 12 11  2  0
M  END
> <SMILES>
Nc1nc(-c2ccccc2)ns1

> <Salt Data>


> <InChI>
InChI=1S/C8H7N3S/c9-8-10-7(11-12-8)6-4-2-1-3-5-6/h1-5H,(H2,9,10,11)

> <InChI Key>
OYAHSBDYBOBAAQ-UHFFFAOYSA-N

> <Molecular Weight>
177.23200000000003

> <Compound ID>
F9995-0582

> <Plate Well Position>
A23

> <Plate ID>
10001

$$$$

  SciTegic05171710462D

 15 17  0  0  0  0            999 V2000
    1.3792   -1.4792    0.0000 C   0  0
    2.3792   -0.0667    0.0000 N   0  0
    2.1875   -2.0542    0.0000 C   0  0
    1.4792   -0.4792    0.0000 C   0  0
    2.4917    0.9250    0.0000 C   0  0
    1.8792   -3.0167    0.0000 S   0  0
    3.1000   -1.6500    0.0000 C   0  0
    0.8792   -3.0167    0.0000 C   0  0
    0.5667   -2.0542    0.0000 C   0  0
    3.2042   -0.6542    0.0000 C   0  0
    3.4042    1.3375    0.0000 N   0  0
    1.7875    2.5083    0.0000 N   0  0
    1.6792    1.5083    0.0000 C   0  0
    3.5042    2.3333    0.0000 C   0  0
    2.6917    2.9125    0.0000 C   0  0
  2  4  1  0
  3  1  2  0
  4  1  1  0
  5  2  1  0
  6  3  1  0
  7  3  1  0
  8  9  2  0
  9  1  1  0
 10  2  1  0
 11  5  1  0
 12 13  1  0
 13  5  2  0
 14 11  2  0
 15 12  2  0
  6  8  1  0
  7 10  1  0
 15 14  1  0
M  END
> <SMILES>
c1cnc(N2CCc3sccc3C2)cn1

> <Salt Data>


> <InChI>
InChI=1S/C11H11N3S/c1-5-14(11-7-12-3-4-13-11)8-9-2-6-15-10(1)9/h2-4,6-7H,1,5,8H2

> <InChI Key>
FEJANIWAWZIRAS-UHFFFAOYSA-N

> <Molecular Weight>
217.297

> <Compound ID>
F6541-1564

> <Plate Well Position>
A24

> <Plate ID>
10001

$$$$

     RDKit          2D

  4  3  0  0  0  0  0  0  0  0999 V2000
    0.0000    0.0000    0.0000 C   0  0  0  0  0  0  0  0  0  0  0  0
    1.2990    0.7500    0.0000 S   0  0  0  0  0  0  0  0  0  0  0  0
    1.2990    2.2500    0.0000 O   0  0  0  0  0  0  0  0  0  0  0  0
    2.5981   -0.0000    0.0000 C   0  0  0  0  0  0  0  0  0  0  0  0
  1  2  1  0
  2  3  2  0
  2  4  1  0
M  END
> <SMILES>
CS(C)=O

> <Salt Data>


> <InChI>
InChI=1S/C2H6OS/c1-4(2)3/h1-2H3

> <InChI Key>
IAZDPXIOMUYVGZ-UHFFFAOYSA-N

> <Molecular Weight>
78.13600000000001

> <Compound ID>
DMSO

> <Plate Well Position>
B1

> <Plate ID>
10001

$$$$

     RDKit          2D

  4  3  0  0  0  0  0  0  0  0999 V2000
    0.0000    0.0000    0.0000 C   0  0  0  0  0  0  0  0  0  0  0  0
    1.2990    0.7500    0.0000 S   0  0  0  0  0  0  0  0  0  0  0  0
    1.2990    2.2500    0.0000 O   0  0  0  0  0  0  0  0  0  0  0  0
    2.5981   -0.0000    0.0000 C   0  0  0  0  0  0  0  0  0  0  0  0
  1  2  1  0
  2  3  2  0
  2  4  1  0
M  END
> <SMILES>
CS(C)=O

> <Salt Data>


> <InChI>
InChI=1S/C2H6OS/c1-4(2)3/h1-2H3

> <InChI Key>
IAZDPXIOMUYVGZ-UHFFFAOYSA-N

> <Molecular Weight>
78.13600000000001

> <Compound ID>
DMSO

> <Plate Well Position>
B2

> <Plate ID>
10001

$$$$

  SciTegic05171710462D

 14 14  0  0  0  0            999 V2000
    0.5417   -1.0292    0.0000 C   0  0
   -0.1708   -2.2667    0.0000 N   0  0
    1.2542   -1.4417    0.0000 N   0  0
   -0.1708   -1.4417    0.0000 C   0  0
    0.5417   -0.2042    0.0000 O   0  0
   -0.1708   -3.9167    0.0000 N   0  0
    0.5417   -2.6875    0.0000 C   0  0
   -0.8833   -2.6875    0.0000 C   0  0
    1.9750   -1.0292    0.0000 C   0  0
    0.5417   -3.5125    0.0000 C   0  0
   -0.8833   -3.5125    0.0000 C   0  0
   -0.8833   -1.0292    0.0000 C   0  0
    2.6875   -1.4417    0.0000 C   0  0
    1.9750   -0.2042    0.0000 C   0  0
  2  4  1  0
  3  1  1  0
  4  1  1  0
  5  1  2  0
  6 11  1  0
  7  2  1  0
  8  2  1  0
  9  3  1  0
 10  7  1  0
 11  8  1  0
 12  4  1  0
 13  9  1  0
 14  9  1  0
 10  6  1  0
M  END
> <SMILES>
CC(C)NC(=O)C(C)N1CCNCC1

> <Salt Data>


> <InChI>
InChI=1S/C10H21N3O/c1-8(2)12-10(14)9(3)13-6-4-11-5-7-13/h8-9,11H,4-7H2,1-3H3,(H,12,14)

> <InChI Key>
VMGKQRQGNUCHLD-UHFFFAOYSA-N

> <Molecular Weight>
199.29799999999997

> <Compound ID>
F2185-0010

> <Plate Well Position>
B3

> <Plate ID>
10001

$$$$

  SciTegic05171710462D

 15 16  0  0  0  0            999 V2000
    2.0000   -3.5000    0.0000 N   0  0
    2.7500   -3.8292    0.0000 C   0  0
    2.6667   -4.6542    0.0000 N   0  0
    1.8625   -4.8250    0.0000 N   0  0
    1.4500   -4.1125    0.0000 C   0  0
    3.4667   -3.4167    0.0000 S   0  0
    4.1792   -3.8292    0.0000 C   0  0
    4.8917   -3.4167    0.0000 C   0  0
    6.3250   -2.5917    0.0000 C   0  0
    4.8917   -2.5917    0.0000 C   0  0
    5.6042   -3.8292    0.0000 C   0  0
    5.6042   -2.1792    0.0000 C   0  0
    6.3250   -3.4167    0.0000 C   0  0
    7.0292   -2.1750    0.0000 O   0  0
    7.0292   -1.3500    0.0000 C   0  0
  2  1  1  0
  3  2  2  0
  4  5  1  0
  5  1  2  0
  6  2  1  0
  7  6  1  0
  8  7  1  0
  9 13  1  0
 10  8  2  0
 11  8  1  0
 12 10  1  0
 13 11  2  0
 14  9  1  0
 15 14  1  0
  4  3  1  0
 12  9  2  0
M  END
> <SMILES>
COc1ccc(CSc2nc[nH]n2)cc1

> <Salt Data>


> <InChI>
InChI=1S/C10H11N3OS/c1-14-9-4-2-8(3-5-9)6-15-10-11-7-12-13-10/h2-5,7H,6H2,1H3,(H,11,12,13)

> <InChI Key>
KFYAPEBBSZVGIF-UHFFFAOYSA-N

> <Molecular Weight>
221.28500000000003

> <Compound ID>
F9995-0091

> <Plate Well Position>
B4

> <Plate ID>
10001

$$$$

  SciTegic05171710462D

 13 12  0  0  0  0            999 V2000
    4.0875   -7.2417    0.0000 N   0  0
    6.2917   -6.0500    0.0000 C   0  0
    5.4917   -5.8292    0.0000 N   0  0
    6.8667   -5.4667    0.0000 N   0  0
    7.2917   -7.0625    0.0000 N   0  0
    4.9125   -6.4167    0.0000 C   0  0
    4.9125   -7.2417    0.0000 C   0  0
    4.0875   -6.4167    0.0000 C   0  0
    9.2667   -7.1125    0.0000 Cl  0  0
    9.2667   -5.5792    0.0000 Cl  0  0
    6.5000   -6.8417    0.0000 C   0  0
    7.6625   -5.6750    0.0000 C   0  0
    7.8792   -6.4750    0.0000 C   0  0
  2  3  1  0
  3  6  1  0
  4  2  1  0
  5 11  1  0
  6  8  1  0
  7  1  1  0
  8  1  1  0
 11  2  2  0
 12  4  2  0
 13  5  2  0
  7  6  1  0
 12 13  1  0
M  END
> <SMILES>
Cl.Cl.c1cnc(NC2CNC2)cn1

> <Salt Data>
2 HCl

> <InChI>
InChI=1S/C7H10N4.2ClH/c1-2-10-7(5-8-1)11-6-3-9-4-6;;/h1-2,5-6,9H,3-4H2,(H,10,11);2*1H

> <InChI Key>
CLJMUXBOHVWXQU-UHFFFAOYSA-N

> <Molecular Weight>
223.10700000000006

> <Compound ID>
F2167-2742

> <Plate Well Position>
B5

> <Plate ID>
10001

$$$$

  SciTegic05171710462D

 13 14  0  0  0  0            999 V2000
    8.0250  -16.8542    0.0000 C   0  0
    7.5375  -17.5250    0.0000 N   0  0
    7.5375  -16.1792    0.0000 C   0  0
    6.7500  -17.2667    0.0000 C   0  0
    8.8500  -16.8542    0.0000 C   0  0
    6.7500  -16.4417    0.0000 C   0  0
    6.0292  -17.6792    0.0000 C   0  0
    9.2625  -16.1417    0.0000 O   0  0
    6.0292  -16.0292    0.0000 C   0  0
    5.3167  -17.2667    0.0000 C   0  0
    9.2625  -17.5667    0.0000 O   0  0
    5.3167  -16.4417    0.0000 C   0  0
    4.6042  -17.6792    0.0000 O   0  0
  2  1  1  0
  3  1  2  0
  4  2  1  0
  5  1  1  0
  6  3  1  0
  7  4  2  0
  8  5  2  0
  9  6  2  0
 10  7  1  0
 11  5  1  0
 12  9  1  0
 13 10  1  0
  4  6  1  0
 10 12  2  0
M  END
> <SMILES>
O=C(O)c1cc2ccc(O)cc2[nH]1

> <Salt Data>


> <InChI>
InChI=1S/C9H7NO3/c11-6-2-1-5-3-8(9(12)13)10-7(5)4-6/h1-4,10-11H,(H,12,13)

> <InChI Key>
HJUFFOMJRAXIRF-UHFFFAOYSA-N

> <Molecular Weight>
177.159

> <Compound ID>
F2158-0631

> <Plate Well Position>
B6

> <Plate ID>
10001

$$$$

  SciTegic05171710462D

 16 16  0  0  0  0            999 V2000
    1.4542   -0.2417    0.0000 N   0  0
    1.4542   -1.2417    0.0000 C   0  0
    0.6000   -1.7417    0.0000 N   0  0
    2.3292   -1.7417    0.0000 C   0  0
    2.3167    0.2583    0.0000 C   0  0
    0.5875    0.2500    0.0000 C   0  0
    3.1917   -1.2417    0.0000 Cl  0  0
    0.5875    1.2583    0.0000 C   0  0
    2.3167    1.2583    0.0000 C   0  0
    4.6792    0.0458    0.0000 Cl  0  0
    1.4500    1.7500    0.0000 C   0  0
    2.3167    3.2500    0.0000 O   0  0
    0.6000   -2.7417    0.0000 C   0  0
    2.3292   -2.7417    0.0000 C   0  0
    1.4500    2.7500    0.0000 C   0  0
    1.4542   -3.2417    0.0000 C   0  0
  2  1  1  0
  3  2  1  0
  4  2  2  0
  5  1  1  0
  6  1  1  0
  7  4  1  0
  8  6  1  0
  9  5  1  0
 11  8  1  0
 12 15  1  0
 13  3  2  0
 14  4  1  0
 15 11  1  0
 16 14  2  0
 11  9  1  0
 16 13  1  0
M  END
> <SMILES>
Cl.OCC1CCN(c2ncccc2Cl)CC1

> <Salt Data>
HCl

> <InChI>
InChI=1S/C11H15ClN2O.ClH/c12-10-2-1-5-13-11(10)14-6-3-9(8-15)4-7-14;/h1-2,5,9,15H,3-4,6-8H2;1H

> <InChI Key>
IUIZKCWZAXOHFR-UHFFFAOYSA-N

> <Molecular Weight>
263.168

> <Compound ID>
F6541-1867

> <Plate Well Position>
B7

> <Plate ID>
10001

$$$$

  SciTegic05171710462D

 11 11  0  0  0  0            999 V2000
   12.9042    0.6875    0.0000 C   0  0
   12.0417    1.8583    0.0000 O   0  0
   12.0250    0.9875    0.0000 C   0  0
   13.4125    1.4250    0.0000 C   0  0
   12.8875    2.1583    0.0000 C   0  0
   14.3125    1.4250    0.0000 N   0  0
   15.7000    0.7458    0.0000 Cl  0  0
   13.0750   -0.1792    0.0000 C   0  0
   11.3542    0.3625    0.0000 C   0  0
   12.4417   -0.7625    0.0000 C   0  0
   11.5542   -0.4792    0.0000 C   0  0
  2  3  1  0
  3  1  1  0
  4  1  1  0
  5  4  1  0
  6  4  1  0
  8  1  2  0
  9  3  2  0
 10  8  1  0
 11 10  2  0
  5  2  1  0
 11  9  1  0
M  END
> <SMILES>
Cl.NC1COc2ccccc21

> <Salt Data>
HCl

> <InChI>
InChI=1S/C8H9NO.ClH/c9-7-5-10-8-4-2-1-3-6(7)8;/h1-4,7H,5,9H2;1H

> <InChI Key>
IVRJMBYBAPVRHB-UHFFFAOYSA-N

> <Molecular Weight>
171.62700000000004

> <Compound ID>
F2167-2683

> <Plate Well Position>
B8

> <Plate ID>
10001

$$$$

  SciTegic05171710462D

 11 11  0  0  0  0            999 V2000
   -3.5708    0.7750    0.0000 C   0  0
   -2.1958    0.7750    0.0000 N   0  0
   -1.7708    2.0958    0.0000 C   0  0  1  0  0  0
   -4.0000    2.0958    0.0000 N   0  0
   -2.8833    2.8958    0.0000 C   0  0
   -0.4583    2.5167    0.0000 C   0  0
   -4.3917   -0.3375    0.0000 O   0  0
   -0.1708    3.8583    0.0000 O   0  0
   -1.3958   -0.3375    0.0000 C   0  0
    0.5542    1.5958    0.0000 O   0  0
   -5.3083    2.5167    0.0000 C   0  0
  2  1  1  0
  3  2  1  0
  4  1  1  0
  5  4  1  0
  3  6  1  1
  7  1  2  0
  8  6  2  0
  9  2  1  0
 10  6  1  0
 11  4  1  0
  3  5  1  0
M  END
> <SMILES>
CN1C[C@@H](C(=O)O)N(C)C1=O

> <Salt Data>


> <InChI>
InChI=1S/C6H10N2O3/c1-7-3-4(5(9)10)8(2)6(7)11/h4H,3H2,1-2H3,(H,9,10)/t4-/m0/s1

> <InChI Key>
WWEBUHYSGAZECX-BYPYZUCNSA-N

> <Molecular Weight>
158.15699999999998

> <Compound ID>
F2147-2562

> <Plate Well Position>
B9

> <Plate ID>
10001

$$$$

  SciTegic05171710462D

 16 17  0  0  0  0            999 V2000
    1.7292    0.0083    0.0000 C   0  0
    1.7292    1.0083    0.0000 N   0  0
    2.6042   -0.4917    0.0000 C   0  0
    0.8667   -0.4917    0.0000 N   0  0
    0.8625    2.5083    0.0000 C   0  0
    0.8625    1.5000    0.0000 C   0  0
    2.6042   -1.4917    0.0000 C   0  0
    1.7250    3.0000    0.0000 N   0  0
    1.7292   -1.9917    0.0000 N   0  0
    0.8667   -1.4917    0.0000 C   0  0
    0.0000    3.0083    0.0000 O   0  0
    3.4667    0.0083    0.0000 F   0  0
    2.5917    1.5083    0.0000 C   0  0
    2.5917    2.5083    0.0000 C   0  0
    3.4667   -1.9917    0.0000 C   0  0
    3.4667   -2.9917    0.0000 C   0  0
  2  1  1  0
  3  1  2  0
  4  1  1  0
  5  6  1  0
  6  2  1  0
  7  3  1  0
  8 14  1  0
  9 10  1  0
 10  4  2  0
 11  5  2  0
 12  3  1  0
 13  2  1  0
 14 13  1  0
 15  7  1  0
 16 15  1  0
  7  9  2  0
  8  5  1  0
M  END
> <SMILES>
CCc1ncnc(N2CCNC(=O)C2)c1F

> <Salt Data>


> <InChI>
InChI=1S/C10H13FN4O/c1-2-7-9(11)10(14-6-13-7)15-4-3-12-8(16)5-15/h6H,2-5H2,1H3,(H,12,16)

> <InChI Key>
SAVNILMQPYTPEM-UHFFFAOYSA-N

> <Molecular Weight>
224.23899999999995

> <Compound ID>
F6541-2495

> <Plate Well Position>
B10

> <Plate ID>
10001

$$$$

  SciTegic05171710462D

 16 17  0  0  0  0            999 V2000
    2.4667   -1.0417    0.0000 C   0  0
    3.4625   -0.9417    0.0000 C   0  0
    1.8792   -0.2375    0.0000 N   0  0
    4.0500   -1.7542    0.0000 N   0  0
    2.0625   -1.9625    0.0000 N   0  0
    2.1875    0.7208    0.0000 C   0  0
    1.3792    1.3083    0.0000 C   0  0
    2.6417   -2.7667    0.0000 C   0  0
    0.8792   -0.2375    0.0000 C   0  0
    3.6417   -2.6625    0.0000 C   0  0
    1.3792    2.3083    0.0000 C   0  0
    3.8667   -0.0292    0.0000 O   0  0
    0.5667    0.7208    0.0000 C   0  0
    2.2417    2.8083    0.0000 O   0  0
    5.0417   -1.6542    0.0000 C   0  0
    0.5167    2.8000    0.0000 C   0  0
  2  1  1  0
  3  1  1  0
  4  2  1  0
  5  1  2  0
  6  3  1  0
  7  6  1  0
  8  5  1  0
  9  3  1  0
 10  8  2  0
 11  7  1  0
 12  2  2  0
 13  9  1  0
 14 11  2  0
 15  4  1  0
 16 11  1  0
 10  4  1  0
 13  7  1  0
M  END
> <SMILES>
CC(=O)C1CCN(c2nccn(C)c2=O)C1

> <Salt Data>


> <InChI>
InChI=1S/C11H15N3O2/c1-8(15)9-3-5-14(7-9)10-11(16)13(2)6-4-12-10/h4,6,9H,3,5,7H2,1-2H3

> <InChI Key>
KRBMCGWFOHPZRW-UHFFFAOYSA-N

> <Molecular Weight>
221.25999999999996

> <Compound ID>
F6545-0106

> <Plate Well Position>
B11

> <Plate ID>
10001

$$$$

  SciTegic05171710462D

 15 16  0  0  0  0            999 V2000
    3.7542   -0.6917    0.0000 N   0  0
    2.9917   -0.3542    0.0000 C   0  0
    4.3042   -0.0792    0.0000 C   0  0
    3.0792    0.4708    0.0000 C   0  0
    3.8917    0.6083    0.0000 S   0  0
    2.2792   -0.7792    0.0000 C   0  0
    5.1292   -0.1542    0.0000 N   0  0
    2.2792   -1.6042    0.0000 C   0  0
    1.5667   -0.3542    0.0000 C   0  0
    0.8417   -1.6042    0.0000 C   0  0
    0.8417   -0.7792    0.0000 C   0  0
    1.5667   -2.0292    0.0000 C   0  0
    2.4792    1.0333    0.0000 C   0  0
    0.1292   -2.0167    0.0000 O   0  0
   -0.5833   -1.6042    0.0000 C   0  0
  2  1  1  0
  3  1  2  0
  4  2  2  0
  5  3  1  0
  6  2  1  0
  7  3  1  0
  8  6  1  0
  9  6  2  0
 10 11  2  0
 11  9  1  0
 12  8  2  0
 13  4  1  0
 14 10  1  0
 15 14  1  0
  5  4  1  0
 10 12  1  0
M  END
> <SMILES>
COc1ccc(-c2nc(N)sc2C)cc1

> <Salt Data>


> <InChI>
InChI=1S/C11H12N2OS/c1-7-10(13-11(12)15-7)8-3-5-9(14-2)6-4-8/h3-6H,1-2H3,(H2,12,13)

> <InChI Key>
WUTXFLYFZOMYSF-UHFFFAOYSA-N

> <Molecular Weight>
220.297

> <Compound ID>
F2146-0051

> <Plate Well Position>
B12

> <Plate ID>
10001

$$$$

  SciTegic05171710462D

 20 21  0  0  0  0            999 V2000
   -2.0708    4.9375    0.0000 C   0  0
   -1.4208    5.3125    0.0000 N   0  0
   -3.3625    4.9375    0.0000 C   0  0
   -1.9083    4.2000    0.0000 C   0  0
   -2.7208    5.3125    0.0000 N   0  0
   -3.3708    4.1792    0.0000 C   0  0
   -0.8583    4.8042    0.0000 O   0  0
   -1.1625    4.1250    0.0000 C   0  0
   -4.0208    5.3125    0.0000 O   0  0
   -5.9833    4.2042    0.0000 C   0  0
   -2.7208    3.8083    0.0000 O   0  0
   -4.0208    3.8125    0.0000 N   0  0
   -5.9833    4.9542    0.0000 C   0  0
   -4.6708    4.1917    0.0000 C   0  0
   -5.3333    3.8208    0.0000 C   0  0
   -0.7833    3.4708    0.0000 C   0  0
   -6.6250    3.8333    0.0000 C   0  0
   -6.6250    5.3292    0.0000 C   0  0
   -7.2750    4.2042    0.0000 C   0  0
   -7.2750    4.9542    0.0000 C   0  0
  2  1  2  0
  3  5  1  0
  4  1  1  0
  5  1  1  0
  6  3  1  0
  7  2  1  0
  8  4  2  0
  9  3  2  0
 10 15  1  0
 11  6  2  0
 12  6  1  0
 13 10  2  0
 14 12  1  0
 15 14  1  0
 16  8  1  0
 17 10  1  0
 18 13  1  0
 19 17  1  0
 20 19  1  0
  7  8  1  0
 18 20  1  0
M  END
> <SMILES>
Cc1cc(NC(=O)C(=O)NCCC2=CCCCC2)no1

> <Salt Data>


> <InChI>
InChI=1S/C14H19N3O3/c1-10-9-12(17-20-10)16-14(19)13(18)15-8-7-11-5-3-2-4-6-11/h5,9H,2-4,6-8H2,1H3,(H,15,18)(H,16,17,19)

> <InChI Key>
FNMJGFBJDACYBH-UHFFFAOYSA-N

> <Molecular Weight>
277.324

> <Compound ID>
F2879-0969

> <Plate Well Position>
B13

> <Plate ID>
10001

$$$$

  SciTegic05171710462D

 13 14  0  0  0  0            999 V2000
    3.7167   -0.4917    0.0000 N   0  0
    3.7167    2.0083    0.0000 C   0  0
    4.8042    0.1333    0.0000 C   0  0
    4.8042    1.3833    0.0000 C   0  0
    2.6417    1.3833    0.0000 C   0  0
    2.6417    0.1333    0.0000 C   0  0
    1.5542    2.0083    0.0000 N   0  0
    5.8875   -0.4917    0.0000 N   0  0
    5.8875    2.0083    0.0000 Br  0  0
    3.7167    3.2583    0.0000 C   0  0
    1.5542   -0.4917    0.0000 C   0  0
    0.4750    1.3833    0.0000 C   0  0
    0.4750    0.1333    0.0000 C   0  0
  2  5  1  0
  3  1  2  0
  4  3  1  0
  5  6  1  0
  6  1  1  0
  7  5  2  0
  8  3  1  0
  9  4  1  0
 10  2  1  0
 11  6  2  0
 12 13  2  0
 13 11  1  0
  4  2  2  0
  7 12  1  0
M  END
> <SMILES>
Cc1c(Br)c(N)nc2cccnc12

> <Salt Data>


> <InChI>
InChI=1S/C9H8BrN3/c1-5-7(10)9(11)13-6-3-2-4-12-8(5)6/h2-4H,1H3,(H2,11,13)

> <InChI Key>
JAHQFOXAJYDJNA-UHFFFAOYSA-N

> <Molecular Weight>
238.088

> <Compound ID>
F1957-0185

> <Plate Well Position>
B14

> <Plate ID>
10001

$$$$

  SciTegic05171710462D

 12 12  0  0  0  0            999 V2000
    2.0542   -3.3667    0.0000 N   0  0
    2.7042   -3.0000    0.0000 C   0  0
    2.7042   -2.2375    0.0000 C   0  0
    1.4042   -3.0000    0.0000 C   0  0
    1.4042   -2.2375    0.0000 N   0  0
    4.6542   -3.3667    0.0000 C   0  0
    3.3542   -3.3667    0.0000 S   0  0
    4.6542   -4.1167    0.0000 O   0  0
    2.0542   -1.8542    0.0000 C   0  0
    4.0042   -3.0000    0.0000 C   0  0
    5.3042   -3.0000    0.0000 O   0  0
    2.0542   -1.1042    0.0000 C   0  0
  2  1  1  0
  3  2  2  0
  4  1  2  0
  5  4  1  0
  6 10  1  0
  7  2  1  0
  8  6  2  0
  9  5  2  0
 10  7  1  0
 11  6  1  0
 12  9  1  0
  9  3  1  0
M  END
> <SMILES>
Cc1cc(SCC(=O)O)ncn1

> <Salt Data>


> <InChI>
InChI=1S/C7H8N2O2S/c1-5-2-6(9-4-8-5)12-3-7(10)11/h2,4H,3H2,1H3,(H,10,11)

> <InChI Key>
CFSNFUIDTYQLSG-UHFFFAOYSA-N

> <Molecular Weight>
184.21999999999997

> <Compound ID>
F3358-0161

> <Plate Well Position>
B15

> <Plate ID>
10001

$$$$

  SciTegic05171710462D

 21 23  0  0  0  0            999 V2000
    5.6292   -4.2542    0.0000 N   0  0
    5.0167   -3.9000    0.0000 C   0  0
    4.4125   -4.2542    0.0000 C   0  0
    6.8375   -4.2542    0.0000 C   0  0
    7.5625   -3.8375    0.0000 C   0  0
    6.2292   -3.9042    0.0000 C   0  0
    4.4125   -4.9542    0.0000 C   0  0
    5.6292   -4.9542    0.0000 C   0  0
    5.0125   -3.1792    0.0000 C   0  0
    5.0042   -1.7875    0.0000 N   0  0
    7.5542   -2.9917    0.0000 O   0  0
    5.0167   -5.3042    0.0000 C   0  0
    8.2875   -4.2417    0.0000 O   0  0
    3.8042   -3.9042    0.0000 C   0  0
    5.6125   -2.1292    0.0000 C   0  0
    4.4042   -2.1417    0.0000 C   0  0
    3.8042   -5.3042    0.0000 C   0  0
    4.4125   -2.8375    0.0000 C   0  0
    5.6167   -2.8292    0.0000 C   0  0
    3.2042   -4.2542    0.0000 C   0  0
    3.2042   -4.9542    0.0000 C   0  0
  2  1  1  0
  3  2  1  0
  4  6  1  0
  5  4  1  0
  6  1  1  0
  7 12  1  0
  8  1  1  0
  9  2  1  0
 10 15  2  0
 11  5  2  0
 12  8  1  0
 13  5  1  0
 14  3  2  0
 15 19  1  0
 16 18  2  0
 17  7  2  0
 18  9  1  0
 19  9  2  0
 20 14  1  0
 21 17  1  0
  3  7  1  0
 10 16  1  0
 20 21  2  0
M  END
> <SMILES>
O=C(O)CCN1CCc2ccccc2C1c1ccncc1

> <Salt Data>


> <InChI>
InChI=1S/C17H18N2O2/c20-16(21)8-12-19-11-7-13-3-1-2-4-15(13)17(19)14-5-9-18-10-6-14/h1-6,9-10,17H,7-8,11-12H2,(H,20,21)

> <InChI Key>
UZNOTGVPJYCZSU-UHFFFAOYSA-N

> <Molecular Weight>
282.343

> <Compound ID>
F1926-0034

> <Plate Well Position>
B16

> <Plate ID>
10001

$$$$

  SciTegic05171710462D

 19 19  0  0  0  0            999 V2000
    1.6792   -0.2750    0.0000 N   0  0
    0.9292    0.0583    0.0000 C   0  0
    1.0125    0.8833    0.0000 N   0  0
    2.2292    0.3375    0.0000 C   0  0
    1.8167    1.0583    0.0000 O   0  0
    5.0417    1.4333    0.0000 C   0  0
    3.0542    0.2583    0.0000 C   0  0
    0.2167   -0.3542    0.0000 C   0  0
    4.8292    2.2333    0.0000 O   0  0
    4.4625    0.8458    0.0000 N   0  0
    3.6375    0.8458    0.0000 C   0  0
    7.8125    0.3625    0.0000 Cl  0  0
    6.4250    1.8083    0.0000 N   0  0
    5.8417    1.2208    0.0000 C   0  0
   -0.4958    0.0583    0.0000 C   0  0
    0.2167   -1.1875    0.0000 C   0  0
   -1.2083   -0.3625    0.0000 C   0  0
   -0.4958   -1.6000    0.0000 C   0  0
   -1.2083   -1.1875    0.0000 C   0  0
  2  1  1  0
  3  2  2  0
  4  1  2  0
  5  4  1  0
  6 10  1  0
  7  4  1  0
  8  2  1  0
  9  6  2  0
 10 11  1  0
 11  7  1  0
 13 14  1  0
 14  6  1  0
 15  8  2  0
 16  8  1  0
 17 15  1  0
 18 16  2  0
 19 17  2  0
  5  3  1  0
 19 18  1  0
M  END
> <SMILES>
Cl.NCC(=O)NCCc1nc(-c2ccccc2)no1

> <Salt Data>
HCl

> <InChI>
InChI=1S/C12H14N4O2.ClH/c13-8-10(17)14-7-6-11-15-12(16-18-11)9-4-2-1-3-5-9;/h1-5H,6-8,13H2,(H,14,17);1H

> <InChI Key>
YDWPNNNQRODKIO-UHFFFAOYSA-N

> <Molecular Weight>
282.731

> <Compound ID>
F2185-0093

> <Plate Well Position>
B17

> <Plate ID>
10001

$$$$

  SciTegic05171710462D

 20 21  0  0  0  0            999 V2000
    5.4000   -2.0625    0.0000 N   0  3
    5.6500   -1.2667    0.0000 C   0  0
    4.5750   -2.0625    0.0000 C   0  0
    4.9875   -0.7917    0.0000 S   0  0
    4.3167   -1.2750    0.0000 C   0  0
    4.0167   -2.6667    0.0000 C   0  0
    3.5167   -1.1042    0.0000 C   0  0
    3.2167   -2.5000    0.0000 C   0  0
    5.8792   -2.7292    0.0000 C   0  0
    2.9667   -1.7125    0.0000 C   0  0
    6.7125   -2.8042    0.0000 C   0  0
    2.6667   -3.1125    0.0000 O   0  0
    6.4375   -1.0167    0.0000 N   0  0
    2.1625   -1.5375    0.0000 O   0  0
    8.6000   -2.6167    0.0000 Br  0  5
    7.1917   -2.1250    0.0000 O   0  0
    7.0625   -3.5625    0.0000 O   0  0
    1.6042   -2.1417    0.0000 C   0  0
    1.8542   -2.9292    0.0000 C   0  0
    6.5875   -4.2292    0.0000 C   0  0
  2  1  2  0
  3  1  1  0
  4  2  1  0
  5  3  2  0
  6  3  1  0
  7  5  1  0
  8  6  2  0
  9  1  1  0
 10  8  1  0
 11  9  1  0
 12  8  1  0
 13  2  1  0
 14 10  1  0
 16 11  2  0
 17 11  1  0
 18 19  1  0
 19 12  1  0
 20 17  1  0
  4  5  1  0
  7 10  2  0
 14 18  1  0
M  CHG  2   1   1  15  -1
M  END
> <SMILES>
COC(=O)C[n+]1c(N)sc2cc3c(cc21)OCCO3.[Br-]

> <Salt Data>
Br-

> <InChI>
InChI=1S/C12H12N2O4S.BrH/c1-16-11(15)6-14-7-4-8-9(18-3-2-17-8)5-10(7)19-12(14)13;/h4-5,13H,2-3,6H2,1H3;1H

> <InChI Key>
YGHZGMQQLUBSNT-UHFFFAOYSA-N

> <Molecular Weight>
361.2170000000001

> <Compound ID>
F2145-0535

> <Plate Well Position>
B18

> <Plate ID>
10001

$$$$

  SciTegic05171710462D

 18 19  0  0  0  0            999 V2000
    3.6375    2.1083    0.0000 C   0  0
    3.6375    3.5083    0.0000 C   0  0
    2.4250    1.4000    0.0000 N   0  0
    1.2125    2.1083    0.0000 C   0  0
    1.2125    3.5083    0.0000 N   0  0
    4.9667    1.6708    0.0000 N   0  0
    2.4250    4.2000    0.0000 C   0  0
    4.9667    3.9375    0.0000 N   0  0
    5.7917    2.8083    0.0000 C   0  0
    5.7917    5.0667    0.0000 C   0  0
    5.2167    6.3417    0.0000 C   0  0
    0.0000    1.4083    0.0000 O   0  0
    2.4167    5.5917    0.0000 O   0  0
    3.8292    6.4917    0.0000 O   0  0
    2.4167    0.0000    0.0000 C   0  0
    6.0417    7.4667    0.0000 N   0  0
    5.4750    8.7542    0.0000 C   0  0
    6.2917    9.8792    0.0000 C   0  0
  2  1  2  0
  3  1  1  0
  4  3  1  0
  5  4  1  0
  6  1  1  0
  7  2  1  0
  8  2  1  0
  9  6  2  0
 10  8  1  0
 11 10  1  0
 12  4  2  0
 13  7  2  0
 14 11  2  0
 15  3  1  0
 16 11  1  0
 17 16  1  0
 18 17  1  0
  8  9  1  0
  7  5  1  0
M  END
> <SMILES>
CCNC(=O)Cn1cnc2c1c(=O)[nH]c(=O)n2C

> <Salt Data>


> <InChI>
InChI=1S/C10H13N5O3/c1-3-11-6(16)4-15-5-12-8-7(15)9(17)13-10(18)14(8)2/h5H,3-4H2,1-2H3,(H,11,16)(H,13,17,18)

> <InChI Key>
FJIJNDRSBDVHKE-UHFFFAOYSA-N

> <Molecular Weight>
251.24599999999995

> <Compound ID>
F3260-0814

> <Plate Well Position>
B19

> <Plate ID>
10001

$$$$

  SciTegic05171710462D

 22 24  0  0  0  0            999 V2000
    3.5500   -2.2250    0.0000 C   0  0
    3.5417   -1.4042    0.0000 C   0  0
    4.3292   -2.4750    0.0000 N   0  0
    4.8125   -1.8042    0.0000 N   0  0
    2.1250   -1.4042    0.0000 C   0  0
    2.8292   -0.9875    0.0000 C   0  0
    4.3250   -1.1417    0.0000 C   0  0
    2.8292   -2.6375    0.0000 N   0  0
    2.1250   -2.2292    0.0000 C   0  0
    1.4042   -0.9917    0.0000 C   0  0
    4.5917   -3.2542    0.0000 C   0  0
    2.8292   -0.1542    0.0000 O   0  0
    1.4042   -0.1667    0.0000 O   0  0
    0.6917   -1.4042    0.0000 O   0  0
    4.5792   -0.3542    0.0000 C   0  0
    5.3917   -3.4167    0.0000 C   0  0
    4.0417   -3.8667    0.0000 C   0  0
   -0.0208   -0.9917    0.0000 C   0  0
   -0.7333   -1.4125    0.0000 C   0  0
    4.3000   -4.6542    0.0000 C   0  0
    5.6542   -4.1958    0.0000 C   0  0
    5.1042   -4.8167    0.0000 C   0  0
  2  1  2  0
  3  1  1  0
  4  3  1  0
  5  9  2  0
  6  2  1  0
  7  2  1  0
  8  1  1  0
  9  8  1  0
 10  5  1  0
 11  3  1  0
 12  6  2  0
 13 10  2  0
 14 10  1  0
 15  7  1  0
 16 11  1  0
 17 11  2  0
 18 14  1  0
 19 18  1  0
 20 17  1  0
 21 16  2  0
 22 20  2  0
  4  7  2  0
  6  5  1  0
 21 22  1  0
M  END
> <SMILES>
CCOC(=O)c1c[nH]c2c(c(C)nn2-c2ccccc2)c1=O

> <Salt Data>


> <InChI>
InChI=1S/C16H15N3O3/c1-3-22-16(21)12-9-17-15-13(14(12)20)10(2)18-19(15)11-7-5-4-6-8-11/h4-9H,3H2,1-2H3,(H,17,20)

> <InChI Key>
PSXPZMASRLGEOU-UHFFFAOYSA-N

> <Molecular Weight>
297.31399999999996

> <Compound ID>
F1967-0987

> <Plate Well Position>
B20

> <Plate ID>
10001

$$$$

  SciTegic05171710462D

 20 22  0  0  0  0            999 V2000
    8.7792   -5.4375    0.0000 C   0  0
    8.8750   -4.6000    0.0000 C   0  0
   10.1125   -5.1542    0.0000 N   0  0
    9.5500   -5.7750    0.0000 O   0  0
    9.6917   -4.4292    0.0000 C   0  0
    8.0625   -5.8542    0.0000 N   0  0
    7.3417   -5.4417    0.0000 C   0  0
    9.0167   -3.2542    0.0000 S   0  0
    5.9167   -5.4417    0.0000 O   0  0
    5.2042   -5.8542    0.0000 C   0  0
    8.4542   -3.8750    0.0000 C   0  0
    7.3417   -4.6042    0.0000 O   0  0
    4.4792   -5.4417    0.0000 C   0  0
    6.6292   -5.8542    0.0000 C   0  0
    9.7792   -3.5917    0.0000 C   0  0
    4.4792   -4.6167    0.0000 F   0  0
    5.2042   -6.6917    0.0000 C   0  0
    3.7667   -5.8667    0.0000 C   0  0
    3.7667   -6.6917    0.0000 C   0  0
    4.4792   -7.1042    0.0000 C   0  0
  2  1  2  0
  3  4  1  0
  4  1  1  0
  5  2  1  0
  6  1  1  0
  7  6  1  0
  8 11  1  0
  9 14  1  0
 10  9  1  0
 11  2  1  0
 12  7  2  0
 13 10  2  0
 14  7  1  0
 15  5  1  0
 16 13  1  0
 17 10  1  0
 18 13  1  0
 19 20  1  0
 20 17  2  0
  5  3  2  0
  8 15  1  0
 18 19  2  0
M  END
> <SMILES>
O=C(COc1ccccc1F)Nc1onc2c1CSC2

> <Salt Data>


> <InChI>
InChI=1S/C13H11FN2O3S/c14-9-3-1-2-4-11(9)18-5-12(17)15-13-8-6-20-7-10(8)16-19-13/h1-4H,5-7H2,(H,15,17)

> <InChI Key>
OUTSEYCZPUSTSE-UHFFFAOYSA-N

> <Molecular Weight>
294.30699999999996

> <Compound ID>
F5860-3299

> <Plate Well Position>
B21

> <Plate ID>
10001

$$$$

  SciTegic05171710462D

 18 20  0  0  0  0            999 V2000
   -3.1583    4.2042    0.0000 N   0  0
   -3.8583    2.9875    0.0000 C   0  0
   -3.8708    3.8000    0.0000 C   0  0
   -3.1958    2.4875    0.0000 S   0  0
   -1.7333    4.2125    0.0000 C   0  0
   -3.4500    1.6958    0.0000 C   0  0
   -2.4458    3.7958    0.0000 C   0  0
   -4.5208    2.4958    0.0000 C   0  0
   -1.7375    5.0292    0.0000 C   0  0
   -4.2708    1.7208    0.0000 C   0  0
   -3.1583    5.0292    0.0000 C   0  0
   -1.0333    5.4542    0.0000 N   0  0
   -2.4458    5.4375    0.0000 C   0  0
   -4.5833    4.2167    0.0000 O   0  0
   -0.3000    4.2167    0.0000 N   0  0
   -0.3083    5.0417    0.0000 C   0  0
   -2.9625    1.0333    0.0000 Cl  0  0
   -1.0208    3.8083    0.0000 C   0  0
  2  3  1  0
  3  1  1  0
  4  2  1  0
  5  7  1  0
  6  4  1  0
  7  1  1  0
  8  2  2  0
  9 13  1  0
 10  8  1  0
 11  1  1  0
 12  9  1  0
 13 11  1  0
 14  3  2  0
 15 18  2  0
 16 12  2  0
 17  6  1  0
 18  5  1  0
  9  5  2  0
  6 10  2  0
 16 15  1  0
M  END
> <SMILES>
O=C(c1ccc(Cl)s1)N1CCc2ncncc2C1

> <Salt Data>


> <InChI>
InChI=1S/C12H10ClN3OS/c13-11-2-1-10(18-11)12(17)16-4-3-9-8(6-16)5-14-7-15-9/h1-2,5,7H,3-4,6H2

> <InChI Key>
HHKOBCPOFWMHJI-UHFFFAOYSA-N

> <Molecular Weight>
279.75199999999995

> <Compound ID>
F6445-6044

> <Plate Well Position>
B22

> <Plate ID>
10001

$$$$

  SciTegic05171710462D

 16 15  0  0  0  0            999 V2000
    4.9292    0.7250    0.0000 C   0  0
    4.2167    0.3083    0.0000 N   0  0
    2.7875   -0.5167    0.0000 N   0  0
    5.6500    0.3083    0.0000 C   0  0
    4.9375    1.5583    0.0000 O   0  0
    3.5000    0.7333    0.0000 C   0  0
    4.2167   -0.5167    0.0000 C   0  0
    2.7875    0.3083    0.0000 C   0  0
    3.5000   -0.9292    0.0000 C   0  0
    7.8292    0.3208    0.0000 Cl  0  0
    2.0667   -0.9292    0.0000 C   0  0
    0.6292   -0.9292    0.0000 O   0  0
    5.6542   -0.5167    0.0000 C   0  0
    6.4417    0.0958    0.0000 C   0  0
    6.3667    0.7250    0.0000 C   0  0
    1.3500   -0.5167    0.0000 C   0  0
  2  1  1  0
  3  9  1  0
  4  1  1  0
  5  1  2  0
  6  2  1  0
  7  2  1  0
  8  6  1  0
  9  7  1  0
 11  3  1  0
 12 16  1  0
 13  4  1  0
 14  4  1  0
 15  4  1  0
 16 11  1  0
  3  8  1  0
M  END
> <SMILES>
CC(C)(C)C(=O)N1CCN(CCO)CC1.Cl

> <Salt Data>
HCl

> <InChI>
InChI=1S/C11H22N2O2.ClH/c1-11(2,3)10(15)13-6-4-12(5-7-13)8-9-14;/h14H,4-9H2,1-3H3;1H

> <InChI Key>
AWDANSUQRISUEM-UHFFFAOYSA-N

> <Molecular Weight>
250.76999999999998

> <Compound ID>
F3093-0031

> <Plate Well Position>
B23

> <Plate ID>
10001

$$$$

  SciTegic05171710462D

 19 20  0  0  0  0            999 V2000
    1.3500   -0.5625    0.0000 C   0  0
    0.8500    0.9833    0.0000 N   0  0
    4.1500    1.4833    0.0000 C   0  0
    0.0417    0.3958    0.0000 N   0  0
    1.9375   -1.3667    0.0000 C   0  0
    1.6625    0.3958    0.0000 N   0  0
    0.3500   -0.5625    0.0000 C   0  0
    4.7375    0.6750    0.0000 C   0  0
    2.9292   -1.2667    0.0000 N   0  0
    4.3292   -0.2417    0.0000 C   0  0
    1.5292   -2.2875    0.0000 O   0  0
    3.3375   -0.3500    0.0000 C   0  0
    3.3417    0.8958    0.0000 F   0  0
    3.5625    2.2958    0.0000 F   0  0
    4.9542    2.0708    0.0000 F   0  0
    5.7292    0.7833    0.0000 C   0  0
    4.9167   -1.0417    0.0000 C   0  0
    6.3167   -0.0292    0.0000 C   0  0
    5.9125   -0.9417    0.0000 C   0  0
  2  6  1  0
  3  8  1  0
  4  7  1  0
  5  1  1  0
  6  1  1  0
  7  1  2  0
  8 10  2  0
  9  5  1  0
 10 12  1  0
 11  5  2  0
 12  9  1  0
 13  3  1  0
 14  3  1  0
 15  3  1  0
 16  8  1  0
 17 10  1  0
 18 19  1  0
 19 17  2  0
  4  2  2  0
 16 18  2  0
M  END
> <SMILES>
O=C(NCc1ccccc1C(F)(F)F)c1cnn[nH]1

> <Salt Data>


> <InChI>
InChI=1S/C11H9F3N4O/c12-11(13,14)8-4-2-1-3-7(8)5-15-10(19)9-6-16-18-17-9/h1-4,6H,5H2,(H,15,19)(H,16,17,18)

> <InChI Key>
UNHGSRGLKOCOFO-UHFFFAOYSA-N

> <Molecular Weight>
270.21399999999994

> <Compound ID>
F6252-8400

> <Plate Well Position>
B24

> <Plate ID>
10001

$$$$

     RDKit          2D

  4  3  0  0  0  0  0  0  0  0999 V2000
    0.0000    0.0000    0.0000 C   0  0  0  0  0  0  0  0  0  0  0  0
    1.2990    0.7500    0.0000 S   0  0  0  0  0  0  0  0  0  0  0  0
    1.2990    2.2500    0.0000 O   0  0  0  0  0  0  0  0  0  0  0  0
    2.5981   -0.0000    0.0000 C   0  0  0  0  0  0  0  0  0  0  0  0
  1  2  1  0
  2  3  2  0
  2  4  1  0
M  END
> <SMILES>
CS(C)=O

> <Salt Data>


> <InChI>
InChI=1S/C2H6OS/c1-4(2)3/h1-2H3

> <InChI Key>
IAZDPXIOMUYVGZ-UHFFFAOYSA-N

> <Molecular Weight>
78.13600000000001

> <Compound ID>
DMSO

> <Plate Well Position>
C1

> <Plate ID>
10001

$$$$

     RDKit          2D

  4  3  0  0  0  0  0  0  0  0999 V2000
    0.0000    0.0000    0.0000 C   0  0  0  0  0  0  0  0  0  0  0  0
    1.2990    0.7500    0.0000 S   0  0  0  0  0  0  0  0  0  0  0  0
    1.2990    2.2500    0.0000 O   0  0  0  0  0  0  0  0  0  0  0  0
    2.5981   -0.0000    0.0000 C   0  0  0  0  0  0  0  0  0  0  0  0
  1  2  1  0
  2  3  2  0
  2  4  1  0
M  END
> <SMILES>
CS(C)=O

> <Salt Data>


> <InChI>
InChI=1S/C2H6OS/c1-4(2)3/h1-2H3

> <InChI Key>
IAZDPXIOMUYVGZ-UHFFFAOYSA-N

> <Molecular Weight>
78.13600000000001

> <Compound ID>
DMSO

> <Plate Well Position>
C2

> <Plate ID>
10001

$$$$

  SciTegic05171710462D

 13 14  0  0  0  0            999 V2000
   -2.8708  -22.6042    0.0000 C   0  0
   -2.1583  -23.0167    0.0000 C   0  0
   -3.5875  -23.0250    0.0000 C   0  0
   -3.5833  -23.8500    0.0000 C   0  0
   -4.3708  -24.1042    0.0000 O   0  0
   -2.1583  -23.8500    0.0000 C   0  0
   -2.8708  -24.2625    0.0000 C   0  0
   -1.4458  -22.6042    0.0000 C   0  0
   -4.8583  -23.4417    0.0000 C   0  0
   -0.0125  -22.6000    0.0000 N   0  0
   -1.4458  -21.7792    0.0000 O   0  0
   -4.3708  -22.7750    0.0000 C   0  0
   -0.7250  -23.0125    0.0000 C   0  0
  2  1  2  0
  3  1  1  0
  4  3  2  0
  5  4  1  0
  6  2  1  0
  7  4  1  0
  8  2  1  0
  9 12  1  0
 10 13  1  0
 11  8  1  0
 12  3  1  0
 13  8  1  0
  5  9  1  0
  6  7  2  0
M  END
> <SMILES>
NCC(O)c1ccc2c(c1)CCO2

> <Salt Data>


> <InChI>
InChI=1S/C10H13NO2/c11-6-9(12)7-1-2-10-8(5-7)3-4-13-10/h1-2,5,9,12H,3-4,6,11H2

> <InChI Key>
WYYIHCZPZVOGMY-UHFFFAOYSA-N

> <Molecular Weight>
179.21899999999994

> <Compound ID>
F2189-0818

> <Plate Well Position>
C3

> <Plate ID>
10001

$$$$

  SciTegic05171710462D

 22 24  0  0  0  0            999 V2000
   -5.2958    6.7000    0.0000 N   0  0
   -4.5833    6.2792    0.0000 C   0  0
   -4.5708    3.8000    0.0000 C   0  0
   -6.0042    6.2792    0.0000 C   0  0
   -3.8583    4.2125    0.0000 N   0  0
   -4.5833    5.4542    0.0000 C   0  0
   -3.8583    5.0417    0.0000 C   0  0
   -3.8583    6.6917    0.0000 C   0  0
   -5.2833    4.2042    0.0000 O   0  0
   -4.5708    2.9708    0.0000 C   0  0
   -6.0042    5.4542    0.0000 O   0  0
   -3.1375    6.2792    0.0000 C   0  0
   -5.2875    7.5292    0.0000 C   0  0
   -3.1458    5.4542    0.0000 C   0  0
   -6.7167    6.7042    0.0000 C   0  0
   -4.5708    7.9375    0.0000 C   0  0
   -3.8583    7.5250    0.0000 C   0  0
   -5.2708    2.5708    0.0000 C   0  0
   -3.8458    2.5708    0.0000 C   0  0
   -3.8375    1.7458    0.0000 C   0  0
   -5.2708    1.7333    0.0000 C   0  0
   -4.5625    1.3208    0.0000 C   0  0
  2  1  1  0
  3  5  1  0
  4  1  1  0
  5  7  1  0
  6  2  1  0
  7  6  2  0
  8  2  2  0
  9  3  2  0
 10  3  1  0
 11  4  2  0
 12  8  1  0
 13  1  1  0
 14 12  2  0
 15  4  1  0
 16 13  1  0
 17 16  1  0
 18 10  2  0
 19 10  1  0
 20 19  2  0
 21 18  1  0
 22 20  1  0
 17  8  1  0
 14  7  1  0
 21 22  2  0
M  END
> <SMILES>
CC(=O)N1CCCc2ccc(NC(=O)c3ccccc3)cc21

> <Salt Data>


> <InChI>
InChI=1S/C18H18N2O2/c1-13(21)20-11-5-8-14-9-10-16(12-17(14)20)19-18(22)15-6-3-2-4-7-15/h2-4,6-7,9-10,12H,5,8,11H2,1H3,(H,19,22)

> <InChI Key>
DLKZKPPSNORICK-UHFFFAOYSA-N

> <Molecular Weight>
294.3539999999999

> <Compound ID>
F2670-0036

> <Plate Well Position>
C4

> <Plate ID>
10001

$$$$

  SciTegic05171710462D

 14 15  0  0  0  0            999 V2000
   -2.7583   -0.0542    0.0000 N   0  0
   -3.4208   -0.5417    0.0000 N   0  0
   -2.0375    2.0083    0.0000 N   0  0
   -2.3458   -1.3292    0.0000 C   0  0
   -2.0875   -0.5417    0.0000 C   0  0
   -2.7583    0.7708    0.0000 C   0  0
   -2.0375    1.1833    0.0000 C   0  0
   -3.1708   -1.3292    0.0000 C   0  0
   -1.3250    2.4208    0.0000 C   0  0
   -2.7583    2.4208    0.0000 C   0  0
   -0.6083    2.0083    0.0000 C   0  0
   -1.3250    3.2458    0.0000 C   0  0
   -2.7583    3.2458    0.0000 C   0  0
   -2.0375    3.6583    0.0000 C   0  0
  2  1  1  0
  3  7  1  0
  4  5  2  0
  5  1  1  0
  6  1  1  0
  7  6  1  0
  8  2  2  0
  9  3  1  0
 10  3  1  0
 11  9  1  0
 12  9  1  0
 13 10  1  0
 14 13  1  0
  4  8  1  0
 12 14  1  0
M  END
> <SMILES>
CC1CCCCN1CCn1cccn1

> <Salt Data>


> <InChI>
InChI=1S/C11H19N3/c1-11-5-2-3-7-13(11)9-10-14-8-4-6-12-14/h4,6,8,11H,2-3,5,7,9-10H2,1H3

> <InChI Key>
DNOBZZSWTGZNDU-UHFFFAOYSA-N

> <Molecular Weight>
193.29399999999993

> <Compound ID>
F1905-0396

> <Plate Well Position>
C5

> <Plate ID>
10001

$$$$

  SciTegic05171710462D

 16 17  0  0  0  0            999 V2000
   -1.0208    5.5125    0.0000 C   0  0
   -1.6708    5.1375    0.0000 C   0  0
   -0.3708    5.1375    0.0000 N   0  0
   -2.3125    5.5125    0.0000 N   0  0
   -0.3708    4.3875    0.0000 C   0  0
   -1.0208    4.0125    0.0000 C   0  0
   -0.3708    3.6458    0.0000 C   0  0
   -1.6708    4.3875    0.0000 O   0  0
   -1.0208    6.2625    0.0000 O   0  0
   -2.3125    6.2625    0.0000 C   0  0
   -2.3125    7.7625    0.0000 C   0  0
   -2.3125    8.5042    0.0000 F   0  0
   -2.9625    6.6375    0.0000 C   0  0
   -1.6708    6.6375    0.0000 C   0  0
   -2.9625    7.3875    0.0000 C   0  0
   -1.6708    7.3875    0.0000 C   0  0
  2  1  1  0
  3  1  1  0
  4  2  1  0
  5  3  1  0
  6  5  1  0
  7  5  1  0
  8  2  2  0
  9  1  2  0
 10  4  1  0
 11 16  2  0
 12 11  1  0
 13 10  1  0
 14 10  2  0
 15 13  2  0
 16 14  1  0
  7  6  1  0
 11 15  1  0
M  END
> <SMILES>
O=C(Nc1ccc(F)cc1)C(=O)NC1CC1

> <Salt Data>


> <InChI>
InChI=1S/C11H11FN2O2/c12-7-1-3-8(4-2-7)13-10(15)11(16)14-9-5-6-9/h1-4,9H,5-6H2,(H,13,15)(H,14,16)

> <InChI Key>
IQAAJNJMGJVYPW-UHFFFAOYSA-N

> <Molecular Weight>
222.219

> <Compound ID>
F2616-0520

> <Plate Well Position>
C6

> <Plate ID>
10001

$$$$

  SciTegic05171710462D

 13 14  0  0  0  0            999 V2000
    0.2167    0.5708    0.0000 C   0  0
   -0.1833    0.0333    0.0000 N   0  0
   -0.1833    1.0958    0.0000 N   0  0
   -0.7833    0.2500    0.0000 C   0  0
   -0.7833    0.8958    0.0000 C   0  0
    0.8542    0.5708    0.0000 N   0  0
    2.1542   -0.5667    0.0000 O   0  0
   -1.3458   -0.0875    0.0000 C   0  0
   -1.3458    1.2125    0.0000 C   0  0
    1.1792   -0.0042    0.0000 C   0  0
    1.8375   -0.0042    0.0000 C   0  0
   -1.9083    0.8958    0.0000 C   0  0
   -1.9083    0.2500    0.0000 C   0  0
  2  1  2  0
  3  1  1  0
  4  2  1  0
  5  3  1  0
  6  1  1  0
  7 11  1  0
  8  4  1  0
  9  5  1  0
 10  6  1  0
 11 10  1  0
 12  9  2  0
 13  8  2  0
  5  4  2  0
 12 13  1  0
M  END
> <SMILES>
OCCNc1nc2ccccc2[nH]1

> <Salt Data>


> <InChI>
InChI=1S/C9H11N3O/c13-6-5-10-9-11-7-3-1-2-4-8(7)12-9/h1-4,13H,5-6H2,(H2,10,11,12)

> <InChI Key>
FGPOQZOBPMSSAQ-UHFFFAOYSA-N

> <Molecular Weight>
177.20699999999997

> <Compound ID>
F0307-0652

> <Plate Well Position>
C7

> <Plate ID>
10001

$$$$

  SciTegic05171710462D

 13 15  0  0  0  0            999 V2000
    0.6292    0.3208    0.0000 C   0  0
    0.0500    0.3208    0.0000 N   0  0
   -0.0708   -0.1375    0.0000 C   0  0
    0.7292   -0.1375    0.0000 C   0  0
    0.3292   -0.3542    0.0000 C   0  0
    0.9500    0.6458    0.0000 O   0  0
    0.3292   -0.8167    0.0000 C   0  0
   -0.4708   -0.3542    0.0000 C   0  0
    1.1292   -0.3542    0.0000 C   0  0
   -0.4708   -0.8375    0.0000 C   0  0
    1.1292   -0.8375    0.0000 C   0  0
   -0.0708   -1.0542    0.0000 C   0  0
    0.7292   -1.0542    0.0000 C   0  0
  2  1  1  0
  3  2  1  0
  4  1  1  0
  5  4  1  0
  6  1  2  0
  7  5  1  0
  8  3  1  0
  9  4  2  0
 10  8  2  0
 11  9  1  0
 12  7  2  0
 13 11  2  0
  3  5  2  0
  7 13  1  0
 10 12  1  0
M  END
> <SMILES>
O=C1Nc2cccc3cccc1c23

> <Salt Data>


> <InChI>
InChI=1S/C11H7NO/c13-11-8-5-1-3-7-4-2-6-9(12-11)10(7)8/h1-6H,(H,12,13)

> <InChI Key>
GPYLCFQEKPUWLD-UHFFFAOYSA-N

> <Molecular Weight>
169.183

> <Compound ID>
F1113-0546

> <Plate Well Position>
C8

> <Plate ID>
10001

$$$$

  SciTegic05171710462D

 15 16  0  0  0  0            999 V2000
    3.8125   -3.5167    0.0000 C   0  0
    3.1625   -3.8917    0.0000 N   0  0
    3.8125   -2.7667    0.0000 C   0  0
    2.5167   -2.7667    0.0000 C   0  0
    2.5167   -3.5167    0.0000 O   0  0
    4.4625   -3.8917    0.0000 C   0  0
    1.9292   -2.1875    0.0000 C   0  0
    4.4625   -4.6417    0.0000 O   0  0
    5.1125   -3.5167    0.0000 O   0  0
    1.1375   -2.4000    0.0000 C   0  0
    2.1417   -1.3875    0.0000 C   0  0
    5.7625   -3.8917    0.0000 C   0  0
    0.5542   -1.8167    0.0000 C   0  0
    1.5667   -0.8042    0.0000 C   0  0
    0.7667   -1.0167    0.0000 C   0  0
  2  1  2  0
  3  1  1  0
  4  3  2  0
  5  2  1  0
  6  1  1  0
  7  4  1  0
  8  6  2  0
  9  6  1  0
 10  7  1  0
 11  7  2  0
 12  9  1  0
 13 10  2  0
 14 11  1  0
 15 14  2  0
  5  4  1  0
 13 15  1  0
M  END
> <SMILES>
COC(=O)c1cc(-c2ccccc2)on1

> <Salt Data>


> <InChI>
InChI=1S/C11H9NO3/c1-14-11(13)9-7-10(15-12-9)8-5-3-2-4-6-8/h2-7H,1H3

> <InChI Key>
XMPLCJOQBDGMKT-UHFFFAOYSA-N

> <Molecular Weight>
203.197

> <Compound ID>
F1727-0213

> <Plate Well Position>
C9

> <Plate ID>
10001

$$$$

  SciTegic05171710462D

 15 15  0  0  0  0            999 V2000
    2.5167   -1.2042    0.0000 C   0  0
    2.2542   -0.4167    0.0000 N   0  0
    3.3417   -1.2042    0.0000 O   0  0
    2.9292    0.0708    0.0000 C   0  0
    3.5917   -0.4167    0.0000 C   0  0
    1.9792   -1.8917    0.0000 O   0  0
    1.4792   -0.1667    0.0000 C   0  0
    6.3792   -0.4917    0.0000 Cl  0  0
    4.9917   -0.7167    0.0000 N   0  0
    4.3792   -0.1542    0.0000 C   0  0
    1.3042    0.6458    0.0000 C   0  0
    0.8667   -0.7167    0.0000 C   0  0
    0.0875   -0.4667    0.0000 C   0  0
    0.5250    0.8958    0.0000 C   0  0
   -0.0875    0.3458    0.0000 C   0  0
  2  1  1  0
  3  1  1  0
  4  2  1  0
  5  3  1  0
  6  1  2  0
  7  2  1  0
  9 10  1  0
 10  5  1  0
 11  7  2  0
 12  7  1  0
 13 12  2  0
 14 11  1  0
 15 14  2  0
  4  5  1  0
 15 13  1  0
M  END
> <SMILES>
Cl.NCC1CN(c2ccccc2)C(=O)O1

> <Salt Data>
HCl

> <InChI>
InChI=1S/C10H12N2O2.ClH/c11-6-9-7-12(10(13)14-9)8-4-2-1-3-5-8;/h1-5,9H,6-7,11H2;1H

> <InChI Key>
ZNDXECFYUAOJNS-UHFFFAOYSA-N

> <Molecular Weight>
228.67900000000003

> <Compound ID>
F2147-0059

> <Plate Well Position>
C10

> <Plate ID>
10001

$$$$

  SciTegic05171710462D

 21 23  0  0  0  0            999 V2000
   -4.5833    4.2042    0.0000 C   0  0
   -3.8625    3.7958    0.0000 C   0  0
   -3.1500    4.2042    0.0000 N   0  0
   -5.8833    4.4917    0.0000 N   0  0
   -4.6625    5.0292    0.0000 C   0  0
   -5.4708    5.1917    0.0000 O   0  0
   -5.3333    3.8750    0.0000 C   0  0
   -2.4083    3.8750    0.0000 C   0  0
   -3.0708    5.0292    0.0000 C   0  0
   -3.8625    2.9708    0.0000 O   0  0
   -1.8458    4.4792    0.0000 C   0  0
    0.4417    6.3917    0.0000 N   0  0
   -2.2583    5.1917    0.0000 C   0  0
   -1.0333    4.3917    0.0000 O   0  0
   -0.5458    5.0542    0.0000 C   0  0
    0.2792    4.9667    0.0000 C   0  0
   -0.8750    5.8167    0.0000 C   0  0
   -4.0500    5.5792    0.0000 C   0  0
    0.7667    5.6375    0.0000 C   0  0
   -0.3833    6.4875    0.0000 C   0  0
   -5.5083    3.0708    0.0000 C   0  0
  2  1  1  0
  3  2  1  0
  4  7  2  0
  5  1  2  0
  6  5  1  0
  7  1  1  0
  8  3  1  0
  9  3  1  0
 10  2  2  0
 11  8  1  0
 12 20  2  0
 13  9  1  0
 14 11  1  0
 15 14  1  0
 16 15  1  0
 17 15  2  0
 18  5  1  0
 19 16  2  0
 20 17  1  0
 21  7  1  0
  4  6  1  0
 13 11  1  0
 12 19  1  0
M  END
> <SMILES>
Cc1noc(C)c1C(=O)N1CCC(Oc2ccncc2)C1

> <Salt Data>


> <InChI>
InChI=1S/C15H17N3O3/c1-10-14(11(2)21-17-10)15(19)18-8-5-13(9-18)20-12-3-6-16-7-4-12/h3-4,6-7,13H,5,8-9H2,1-2H3

> <InChI Key>
NQJLXZGMQAUTSF-UHFFFAOYSA-N

> <Molecular Weight>
287.319

> <Compound ID>
F6476-5462

> <Plate Well Position>
C11

> <Plate ID>
10001

$$$$

  SciTegic05171710462D

 17 18  0  0  0  0            999 V2000
    3.1125   -0.2417    0.0000 N   0  0
    2.2500    0.2583    0.0000 C   0  0
    2.2500    1.2583    0.0000 C   0  0
    6.5792   -1.2500    0.0000 C   0  0
    5.7042   -1.7500    0.0000 N   0  0
    3.1125   -1.2500    0.0000 C   0  0
    3.9792    0.2583    0.0000 C   0  0
    0.5167    1.2583    0.0000 N   0  0
    7.4375   -1.7542    0.0000 O   0  0
    3.9750   -1.7417    0.0000 C   0  0
    4.8417   -0.2542    0.0000 C   0  0
    4.8417   -1.2417    0.0000 C   0  0
    3.1125    1.7583    0.0000 Cl  0  0
    1.3792   -0.2417    0.0000 C   0  0
    1.3792    1.7583    0.0000 C   0  0
    0.5167    0.2583    0.0000 C   0  0
    6.5792   -0.2500    0.0000 C   0  0
  2  1  1  0
  3  2  1  0
  4  5  1  0
  5 12  1  0
  6  1  1  0
  7  1  1  0
  8 16  2  0
  9  4  2  0
 10  6  1  0
 11  7  1  0
 12 11  1  0
 13  3  1  0
 14  2  2  0
 15  3  2  0
 16 14  1  0
 17  4  1  0
 12 10  1  0
  8 15  1  0
M  END
> <SMILES>
CC(=O)NC1CCN(c2ccncc2Cl)CC1

> <Salt Data>


> <InChI>
InChI=1S/C12H16ClN3O/c1-9(17)15-10-3-6-16(7-4-10)12-2-5-14-8-11(12)13/h2,5,8,10H,3-4,6-7H2,1H3,(H,15,17)

> <InChI Key>
VHCOMTXKVOQFIA-UHFFFAOYSA-N

> <Molecular Weight>
253.733

> <Compound ID>
F6544-0728

> <Plate Well Position>
C12

> <Plate ID>
10001

$$$$

  SciTegic05171710462D

 15 16  0  0  0  0            999 V2000
   -1.4125    0.5333    0.0000 C   0  0
   -2.2833   -0.0792    0.0000 N   0  0
   -1.7458   -0.4792    0.0000 N   0  0
   -2.0708    0.5333    0.0000 N   0  0
   -1.2000   -0.0792    0.0000 C   0  0
   -1.0333    1.0708    0.0000 C   0  0
   -1.7458   -1.1292    0.0000 C   0  0
   -1.2958    1.6833    0.0000 O   0  0
   -0.5708   -0.2542    0.0000 C   0  0
   -0.3708    1.0458    0.0000 O   0  0
   -1.1833   -1.4542    0.0000 C   0  0
   -2.3000   -1.4500    0.0000 C   0  0
   -1.1958   -2.1167    0.0000 C   0  0
   -2.3125   -2.1042    0.0000 C   0  0
   -1.7625   -2.4500    0.0000 C   0  0
  2  4  2  0
  3  5  1  0
  4  1  1  0
  5  1  2  0
  6  1  1  0
  7  3  1  0
  8  6  2  0
  9  5  1  0
 10  6  1  0
 11  7  1  0
 12  7  2  0
 13 11  2  0
 14 12  1  0
 15 14  2  0
  2  3  1  0
 15 13  1  0
M  END
> <SMILES>
Cc1c(C(=O)O)nnn1-c1ccccc1

> <Salt Data>


> <InChI>
InChI=1S/C10H9N3O2/c1-7-9(10(14)15)11-12-13(7)8-5-3-2-4-6-8/h2-6H,1H3,(H,14,15)

> <InChI Key>
RRHCZOBPABYIJZ-UHFFFAOYSA-N

> <Molecular Weight>
203.20100000000002

> <Compound ID>
F0346-0183

> <Plate Well Position>
C13

> <Plate ID>
10001

$$$$

  SciTegic05171710462D

 17 18  0  0  0  0            999 V2000
    6.8667   -4.1875    0.0000 C   0  0
    7.6167   -3.8417    0.0000 N   0  0
    8.1750   -4.4625    0.0000 N   0  0
    6.9542   -5.0042    0.0000 C   0  0
    6.1542   -3.7750    0.0000 C   0  0
    7.7542   -5.1750    0.0000 N   0  0
    5.4375   -4.1875    0.0000 N   0  0
    4.7167   -6.2542    0.0000 C   0  0
    4.7167   -5.4250    0.0000 C   0  0
    5.4375   -5.0125    0.0000 C   0  0
    5.4375   -6.6667    0.0000 C   0  0
    6.1542   -2.9417    0.0000 O   0  0
    6.1500   -6.2542    0.0000 C   0  0
    4.0042   -6.6667    0.0000 Cl  0  0
    6.1500   -5.4250    0.0000 C   0  0
    5.4375   -7.4917    0.0000 F   0  0
    8.0917   -5.9292    0.0000 C   0  0
  2  1  1  0
  3  2  2  0
  4  1  2  0
  5  1  1  0
  6  4  1  0
  7  5  1  0
  8  9  1  0
  9 10  2  0
 10  7  1  0
 11 13  1  0
 12  5  2  0
 13 15  2  0
 14  8  1  0
 15 10  1  0
 16 11  1  0
 17  6  1  0
  3  6  1  0
 11  8  2  0
M  END
> <SMILES>
Cn1cc(C(=O)Nc2ccc(F)c(Cl)c2)nn1

> <Salt Data>


> <InChI>
InChI=1S/C10H8ClFN4O/c1-16-5-9(14-15-16)10(17)13-6-2-3-8(12)7(11)4-6/h2-5H,1H3,(H,13,17)

> <InChI Key>
JWGGMUIGZBMUFZ-UHFFFAOYSA-N

> <Molecular Weight>
254.652

> <Compound ID>
F5791-3539

> <Plate Well Position>
C14

> <Plate ID>
10001

$$$$

  SciTegic05171710462D

 18 19  0  0  0  0            999 V2000
    3.6750   -6.2042    0.0000 S   0  0
    7.1542   -5.2125    0.0000 N   0  0
    6.4917   -5.7042    0.0000 C   0  0
    7.8292   -5.6917    0.0000 C   0  0
    4.3125   -5.6750    0.0000 C   0  0
    7.5792   -6.4750    0.0000 S   0  0
    6.7625   -6.4792    0.0000 C   0  0
    4.2042   -6.8417    0.0000 N   0  0
    5.7167   -5.4250    0.0000 C   0  0
    5.0875   -5.9542    0.0000 C   0  0
    3.0375   -6.7292    0.0000 O   0  0
    3.1417   -5.5667    0.0000 O   0  0
    8.6250   -5.4417    0.0000 N   0  0
    4.1667   -4.8667    0.0000 C   0  0
    5.5750   -4.6125    0.0000 C   0  0
    4.8042   -4.3292    0.0000 C   0  0
    4.0792   -7.6542    0.0000 C   0  0
    5.0167   -6.7042    0.0000 C   0  0
  2  3  1  0
  3  9  1  0
  4  2  2  0
  5  1  1  0
  6  7  1  0
  7  3  2  0
  8  1  1  0
  9 10  1  0
 10  5  2  0
 11  1  2  0
 12  1  2  0
 13  4  1  0
 14  5  1  0
 15 16  1  0
 16 14  2  0
 17  8  1  0
 18  8  1  0
  9 15  2  0
  6  4  1  0
M  END
> <SMILES>
CN(C)S(=O)(=O)c1cccc(-c2csc(N)n2)c1

> <Salt Data>


> <InChI>
InChI=1S/C11H13N3O2S2/c1-14(2)18(15,16)9-5-3-4-8(6-9)10-7-17-11(12)13-10/h3-7H,1-2H3,(H2,12,13)

> <InChI Key>
UEPJPFQJMDNMLN-UHFFFAOYSA-N

> <Molecular Weight>
283.378

> <Compound ID>
F2158-1760

> <Plate Well Position>
C15

> <Plate ID>
10001

$$$$

  SciTegic05171710462D

 21 23  0  0  0  0            999 V2000
   -3.1583    2.5708    0.0000 C   0  0
   -4.5833    2.5708    0.0000 N   0  0
   -3.8708    2.9833    0.0000 C   0  0
   -3.0625    1.7500    0.0000 C   0  0
   -2.4208    2.8958    0.0000 N   0  0
   -1.8625    2.2875    0.0000 N   0  0
   -2.2708    1.5833    0.0000 C   0  0
   -5.3750    2.7833    0.0000 C   0  0
   -4.7875    1.7750    0.0000 C   0  0
   -5.5958    1.9958    0.0000 C   0  0
   -1.9500    0.8208    0.0000 C   0  0
   -3.8708    3.8000    0.0000 O   0  0
   -1.1333    0.7000    0.0000 C   0  0
   -0.8333   -0.0667    0.0000 C   0  0
   -6.2917    1.5708    0.0000 C   0  0
   -6.2917    0.7500    0.0000 F   0  0
   -0.0125   -0.1875    0.0000 O   0  0
   -2.4708    0.1708    0.0000 C   0  0
   -2.1625   -0.5917    0.0000 C   0  0
   -1.3333   -0.7042    0.0000 C   0  0
    0.4917    0.4500    0.0000 C   0  0
  2  3  1  0
  3  1  1  0
  4  1  2  0
  5  1  1  0
  6  5  1  0
  7  4  1  0
  8  2  1  0
  9  2  1  0
 10  9  1  0
 11  7  1  0
 12  3  2  0
 13 11  1  0
 14 13  2  0
 15 10  1  0
 16 15  1  0
 17 14  1  0
 18 11  2  0
 19 18  1  0
 20 19  2  0
 21 17  1  0
  6  7  2  0
  8 10  1  0
 14 20  1  0
M  END
> <SMILES>
COc1cccc(-c2cc(C(=O)N3CC(CF)C3)[nH]n2)c1

> <Salt Data>


> <InChI>
InChI=1S/C15H16FN3O2/c1-21-12-4-2-3-11(5-12)13-6-14(18-17-13)15(20)19-8-10(7-16)9-19/h2-6,10H,7-9H2,1H3,(H,17,18)

> <InChI Key>
YHWMDLIZQHSJNN-UHFFFAOYSA-N

> <Molecular Weight>
289.31

> <Compound ID>
F6554-4682

> <Plate Well Position>
C16

> <Plate ID>
10001

$$$$

  SciTegic05171710462D

 15 15  0  0  0  0            999 V2000
    2.1042   -0.0750    0.0000 N   0  0
    1.3500    0.2833    0.0000 C   0  0
    0.6417   -0.1375    0.0000 C   0  0
    2.0542   -0.9542    0.0000 C   0  0
    1.3917   -1.3000    0.0000 N   0  0
    0.6417   -0.9542    0.0000 C   0  0
    2.7750   -1.3667    0.0000 S   0  0
    4.1917   -1.3667    0.0000 C   0  0
    1.3625    1.1708    0.0000 O   0  0
    4.9042   -0.9625    0.0000 O   0  0
    3.4792   -0.9542    0.0000 C   0  0
   -0.0708    0.2750    0.0000 C   0  0
    4.1917   -2.1875    0.0000 O   0  0
   -0.0500   -1.4042    0.0000 C   0  0
   -0.0750    1.1000    0.0000 C   0  0
  2  1  1  0
  3  2  1  0
  4  1  1  0
  5  4  2  0
  6  5  1  0
  7  4  1  0
  8 11  1  0
  9  2  2  0
 10  8  2  0
 11  7  1  0
 12  3  1  0
 13  8  1  0
 14  6  1  0
 15 12  1  0
  3  6  2  0
M  END
> <SMILES>
CCc1c(C)nc(SCC(=O)O)[nH]c1=O

> <Salt Data>


> <InChI>
InChI=1S/C9H12N2O3S/c1-3-6-5(2)10-9(11-8(6)14)15-4-7(12)13/h3-4H2,1-2H3,(H,12,13)(H,10,11,14)

> <InChI Key>
QWSHBMYGGACYGT-UHFFFAOYSA-N

> <Molecular Weight>
228.27299999999997

> <Compound ID>
F2135-0005

> <Plate Well Position>
C17

> <Plate ID>
10001

$$$$

  SciTegic05171710462D

 14 15  0  0  0  0            999 V2000
    2.2792    0.1708    0.0000 C   0  0
    3.0292   -0.1667    0.0000 O   0  0
    2.3667    0.9833    0.0000 N   0  0
    3.1667    1.1583    0.0000 N   0  0
    3.5792    0.4458    0.0000 C   0  0
    1.5667   -0.2542    0.0000 C   0  0
    1.5667   -1.0792    0.0000 C   0  0
    4.4042    0.3583    0.0000 N   0  0
    0.8542    0.1583    0.0000 C   0  0
    2.2917   -1.4917    0.0000 O   0  0
    0.8542   -1.4917    0.0000 C   0  0
    2.2917   -2.3167    0.0000 C   0  0
    0.1417   -0.2542    0.0000 C   0  0
    0.1417   -1.0792    0.0000 C   0  0
  2  1  1  0
  3  1  2  0
  4  3  1  0
  5  2  1  0
  6  1  1  0
  7  6  1  0
  8  5  1  0
  9  6  2  0
 10  7  1  0
 11  7  2  0
 12 10  1  0
 13  9  1  0
 14 13  2  0
  5  4  2  0
 14 11  1  0
M  END
> <SMILES>
COc1ccccc1-c1nnc(N)o1

> <Salt Data>


> <InChI>
InChI=1S/C9H9N3O2/c1-13-7-5-3-2-4-6(7)8-11-12-9(10)14-8/h2-5H,1H3,(H2,10,12)

> <InChI Key>
HTILGWBWTPTFES-UHFFFAOYSA-N

> <Molecular Weight>
191.19

> <Compound ID>
F2146-0067

> <Plate Well Position>
C18

> <Plate ID>
10001

$$$$

  SciTegic05171710462D

 18 19  0  0  0  0            999 V2000
    3.6667   -0.8792    0.0000 C   0  0
    4.4167   -0.5375    0.0000 N   0  0
    2.9417   -0.4792    0.0000 C   0  0
    4.9792   -1.1292    0.0000 N   0  0
    3.7750   -1.7042    0.0000 C   0  0
    4.5792   -1.8542    0.0000 C   0  0
    2.9292    0.3458    0.0000 O   0  0
    1.6167   -4.6417    0.0000 N   0  0
    2.2375   -0.9042    0.0000 N   0  0
    4.5750    0.2708    0.0000 C   0  0
    2.2500   -1.7292    0.0000 C   0  0
    1.5750   -2.9875    0.0000 C   0  0
    0.9000   -4.2500    0.0000 C   0  0
    2.3167   -4.2167    0.0000 C   0  0
    1.5542   -2.1625    0.0000 C   0  0
    2.3042   -3.3875    0.0000 C   0  0
    0.8667   -3.4167    0.0000 C   0  0
    5.3500    0.5458    0.0000 C   0  0
  2  1  1  0
  3  1  1  0
  4  2  1  0
  5  1  2  0
  6  5  1  0
  7  3  2  0
  8 13  2  0
  9  3  1  0
 10  2  1  0
 11  9  1  0
 12 15  1  0
 13 17  1  0
 14 16  2  0
 15 11  1  0
 16 12  1  0
 17 12  2  0
 18 10  1  0
  6  4  2  0
 14  8  1  0
M  END
> <SMILES>
CCn1nccc1C(=O)NCCc1ccncc1

> <Salt Data>


> <InChI>
InChI=1S/C13H16N4O/c1-2-17-12(6-10-16-17)13(18)15-9-5-11-3-7-14-8-4-11/h3-4,6-8,10H,2,5,9H2,1H3,(H,15,18)

> <InChI Key>
XBCPDSLLISGYIR-UHFFFAOYSA-N

> <Molecular Weight>
244.29799999999997

> <Compound ID>
F5772-7255

> <Plate Well Position>
C19

> <Plate ID>
10001

$$$$

  SciTegic05171710462D

 13 14  0  0  0  0            999 V2000
    0.9417   -2.3042    0.0000 N   0  0
    1.6167   -2.7875    0.0000 C   0  0
    1.3625   -3.5792    0.0000 S   0  0
    0.2792   -2.7875    0.0000 C   0  0
    0.5292   -3.5792    0.0000 C   0  0
    2.4042   -2.5292    0.0000 N   0  0
   -0.5083   -2.5375    0.0000 C   0  0
   -1.1208   -3.0917    0.0000 C   0  0
   -1.9083   -2.8292    0.0000 C   0  0
   -0.9458   -3.8917    0.0000 C   0  0
   -1.5583   -4.4417    0.0000 C   0  0
   -2.5208   -3.3875    0.0000 C   0  0
   -2.3458   -4.1917    0.0000 C   0  0
  2  1  2  0
  3  2  1  0
  4  1  1  0
  5  4  2  0
  6  2  1  0
  7  4  1  0
  8  7  1  0
  9  8  2  0
 10  8  1  0
 11 10  2  0
 12  9  1  0
 13 11  1  0
  3  5  1  0
 13 12  2  0
M  END
> <SMILES>
Nc1nc(Cc2ccccc2)cs1

> <Salt Data>


> <InChI>
InChI=1S/C10H10N2S/c11-10-12-9(7-13-10)6-8-4-2-1-3-5-8/h1-5,7H,6H2,(H2,11,12)

> <InChI Key>
FDUDPXVHCZKIOJ-UHFFFAOYSA-N

> <Molecular Weight>
190.27100000000004

> <Compound ID>
F2112-0001

> <Plate Well Position>
C20

> <Plate ID>
10001

$$$$

  SciTegic05171710462D

 20 21  0  0  0  0            999 V2000
    3.0667    3.2333    0.0000 C   0  0
    2.7542    2.2708    0.0000 N   0  0
    2.2542    3.8083    0.0000 N   0  0
    1.4500    3.2333    0.0000 N   0  0
    1.7542    2.2708    0.0000 C   0  0
    4.0500    3.4333    0.0000 C   0  0
    4.7167    2.6875    0.0000 N   0  0
    0.9917   -0.2625    0.0000 C   0  0
    3.4292    1.5333    0.0000 C   0  0
    4.4042    1.7333    0.0000 C   0  0
    1.5792    0.5458    0.0000 N   0  0
    1.1667    1.4583    0.0000 C   0  0
    0.0000   -0.1542    0.0000 O   0  0
    1.4000   -1.1792    0.0000 N   0  0
    4.3625    4.3750    0.0000 O   0  0
    0.6292   -3.7125    0.0000 O   0  0
    0.8125   -1.9792    0.0000 C   0  0
    1.2167   -2.9000    0.0000 C   0  0
    5.3417    4.5792    0.0000 C   0  0
    1.0417   -4.6167    0.0000 C   0  0
  2  1  1  0
  3  1  2  0
  4  3  1  0
  5  2  1  0
  6  1  1  0
  7  6  2  0
  8 11  1  0
  9  2  1  0
 10  7  1  0
 11 12  1  0
 12  5  1  0
 13  8  2  0
 14  8  1  0
 15  6  1  0
 16 18  1  0
 17 14  1  0
 18 17  1  0
 19 15  1  0
 20 16  1  0
  5  4  2  0
  9 10  2  0
M  END
> <SMILES>
COCCNC(=O)NCc1nnc2c(OC)nccn12

> <Salt Data>


> <InChI>
InChI=1S/C11H16N6O3/c1-19-6-4-13-11(18)14-7-8-15-16-9-10(20-2)12-3-5-17(8)9/h3,5H,4,6-7H2,1-2H3,(H2,13,14,18)

> <InChI Key>
RZZYSDSZAUSTKB-UHFFFAOYSA-N

> <Molecular Weight>
280.288

> <Compound ID>
F6524-4822

> <Plate Well Position>
C21

> <Plate ID>
10001

$$$$

  SciTegic05171710462D

 15 16  0  0  0  0            999 V2000
    0.9917   -0.9167    0.0000 C   0  0
    0.7292   -1.7042    0.0000 N   0  0
    1.7750   -0.6667    0.0000 C   0  0
   -0.0958   -1.7000    0.0000 N   0  0
    2.4417   -1.1542    0.0000 O   0  0
    2.0292    0.1208    0.0000 N   0  0
    0.3292   -0.4292    0.0000 C   0  0
   -0.3458   -0.9125    0.0000 C   0  0
    2.8542    0.1208    0.0000 N   0  0
    3.1125   -0.6667    0.0000 C   0  0
   -0.5833   -2.3625    0.0000 C   0  0
    3.8917   -0.9292    0.0000 N   0  0
   -1.1333   -0.6542    0.0000 C   0  0
   -0.2458   -3.1167    0.0000 C   0  0
   -1.4000   -2.2750    0.0000 C   0  0
  2  1  2  0
  3  1  1  0
  4  2  1  0
  5  3  1  0
  6  3  2  0
  7  1  1  0
  8  7  2  0
  9  6  1  0
 10  5  1  0
 11  4  1  0
 12 10  1  0
 13  8  1  0
 14 11  1  0
 15 11  1  0
  8  4  1  0
 10  9  2  0
M  END
> <SMILES>
Cc1cc(-c2nnc(N)o2)nn1C(C)C

> <Salt Data>


> <InChI>
InChI=1S/C9H13N5O/c1-5(2)14-6(3)4-7(13-14)8-11-12-9(10)15-8/h4-5H,1-3H3,(H2,10,12)

> <InChI Key>
BOSRRBUCCLOYFI-UHFFFAOYSA-N

> <Molecular Weight>
207.237

> <Compound ID>
F2145-0321

> <Plate Well Position>
C22

> <Plate ID>
10001

$$$$

  SciTegic05171710462D

 18 20  0  0  0  0            999 V2000
   -3.8708    3.8083    0.0000 S   0  0
   -3.1583    4.2125    0.0000 N   0  0
   -1.7250    4.2042    0.0000 C   0  0
   -1.7250    5.0292    0.0000 N   0  0
   -0.9583    5.2917    0.0000 N   0  0
   -0.4708    4.6292    0.0000 C   0  0
   -0.9458    3.9708    0.0000 C   0  0
   -2.4375    3.8000    0.0000 C   0  0
    0.3542    4.6417    0.0000 C   0  0
   -3.1583    5.0292    0.0000 C   0  0
   -4.5958    3.4000    0.0000 N   0  0
   -2.4458    5.4500    0.0000 C   0  0
    1.0667    5.0625    0.0000 C   0  0
    1.0667    4.2292    0.0000 C   0  0
   -3.4750    3.0708    0.0000 O   0  0
   -4.2833    4.5125    0.0000 O   0  0
   -5.3000    3.8208    0.0000 C   0  0
   -4.6083    2.5833    0.0000 C   0  0
  2  1  1  0
  3  8  1  0
  4 12  1  0
  5  4  1  0
  6  7  1  0
  7  3  2  0
  8  2  1  0
  9  6  1  0
 10  2  1  0
 11  1  1  0
 12 10  1  0
 13  9  1  0
 14  9  1  0
 15  1  2  0
 16  1  2  0
 17 11  1  0
 18 11  1  0
  4  3  1  0
  5  6  2  0
 14 13  1  0
M  END
> <SMILES>
CN(C)S(=O)(=O)N1CCn2nc(C3CC3)cc2C1

> <Salt Data>


> <InChI>
InChI=1S/C11H18N4O2S/c1-13(2)18(16,17)14-5-6-15-10(8-14)7-11(12-15)9-3-4-9/h7,9H,3-6,8H2,1-2H3

> <InChI Key>
VCUNLYAEPLLWCG-UHFFFAOYSA-N

> <Molecular Weight>
270.35799999999995

> <Compound ID>
F6526-0316

> <Plate Well Position>
C23

> <Plate ID>
10001

$$$$

  SciTegic05171710462D

 19 21  0  0  0  0            999 V2000
   -5.3000    3.1333    0.0000 C   0  0
   -3.1333    3.0458    0.0000 C   0  0
   -5.5833    2.3583    0.0000 N   0  0
   -3.9125    2.7958    0.0000 C   0  0
   -4.5083    3.3625    0.0000 N   0  0
   -6.6292    3.1750    0.0000 C   0  0
   -5.9583    3.6458    0.0000 S   0  0
   -6.4042    2.3833    0.0000 C   0  0
   -2.5083    2.6000    0.0000 N   0  0
   -1.8458    3.0833    0.0000 N   0  0
   -2.8708    3.8333    0.0000 C   0  0
   -2.0458    3.8333    0.0000 C   0  0
   -7.4292    3.3958    0.0000 C   0  0
   -4.1458    1.9750    0.0000 O   0  0
   -6.9667    1.7958    0.0000 C   0  0
   -7.7750    1.9958    0.0000 C   0  0
   -8.0000    2.7833    0.0000 C   0  0
   -2.4583    1.7375    0.0000 C   0  0
   -8.8042    2.9833    0.0000 C   0  0
  2  4  1  0
  3  1  2  0
  4  5  1  0
  5  1  1  0
  6  7  1  0
  7  1  1  0
  8  3  1  0
  9  2  1  0
 10  9  1  0
 11  2  2  0
 12 11  1  0
 13  6  1  0
 14  4  2  0
 15  8  1  0
 16 15  1  0
 17 13  1  0
 18  9  1  0
 19 17  1  0
  6  8  2  0
 17 16  1  0
 10 12  2  0
M  END
> <SMILES>
CC1CCc2nc(NC(=O)c3ccnn3C)sc2C1

> <Salt Data>


> <InChI>
InChI=1S/C13H16N4OS/c1-8-3-4-9-11(7-8)19-13(15-9)16-12(18)10-5-6-14-17(10)2/h5-6,8H,3-4,7H2,1-2H3,(H,15,16,18)

> <InChI Key>
IWYUNSQSUIVDMR-UHFFFAOYSA-N

> <Molecular Weight>
276.365

> <Compound ID>
F5086-0017

> <Plate Well Position>
C24

> <Plate ID>
10001

$$$$

     RDKit          2D

  4  3  0  0  0  0  0  0  0  0999 V2000
    0.0000    0.0000    0.0000 C   0  0  0  0  0  0  0  0  0  0  0  0
    1.2990    0.7500    0.0000 S   0  0  0  0  0  0  0  0  0  0  0  0
    1.2990    2.2500    0.0000 O   0  0  0  0  0  0  0  0  0  0  0  0
    2.5981   -0.0000    0.0000 C   0  0  0  0  0  0  0  0  0  0  0  0
  1  2  1  0
  2  3  2  0
  2  4  1  0
M  END
> <SMILES>
CS(C)=O

> <Salt Data>


> <InChI>
InChI=1S/C2H6OS/c1-4(2)3/h1-2H3

> <InChI Key>
IAZDPXIOMUYVGZ-UHFFFAOYSA-N

> <Molecular Weight>
78.13600000000001

> <Compound ID>
DMSO

> <Plate Well Position>
D1

> <Plate ID>
10001

$$$$

     RDKit          2D

  4  3  0  0  0  0  0  0  0  0999 V2000
    0.0000    0.0000    0.0000 C   0  0  0  0  0  0  0  0  0  0  0  0
    1.2990    0.7500    0.0000 S   0  0  0  0  0  0  0  0  0  0  0  0
    1.2990    2.2500    0.0000 O   0  0  0  0  0  0  0  0  0  0  0  0
    2.5981   -0.0000    0.0000 C   0  0  0  0  0  0  0  0  0  0  0  0
  1  2  1  0
  2  3  2  0
  2  4  1  0
M  END
> <SMILES>
CS(C)=O

> <Salt Data>


> <InChI>
InChI=1S/C2H6OS/c1-4(2)3/h1-2H3

> <InChI Key>
IAZDPXIOMUYVGZ-UHFFFAOYSA-N

> <Molecular Weight>
78.13600000000001

> <Compound ID>
DMSO

> <Plate Well Position>
D2

> <Plate ID>
10001

$$$$

  SciTegic05171710462D

 17 16  0  0  0  0            999 V2000
    5.3667   -3.5292    0.0000 N   0  0
    6.7917   -3.5292    0.0000 C   0  0
    6.0792   -3.1167    0.0000 C   0  0
    5.3667   -4.3542    0.0000 C   0  0
    6.7917   -4.3542    0.0000 C   0  0
    6.0792   -4.7667    0.0000 N   0  0
    7.5167   -3.1042    0.0000 C   0  0
    8.2292   -3.5167    0.0000 N   0  0
    6.0792   -2.2917    0.0000 O   0  0
    4.6417   -4.7792    0.0000 O   0  0
    9.6542   -4.3375    0.0000 N   0  0
   11.0458   -4.3000    0.0000 Cl  0  0
   11.0458   -2.7667    0.0000 Cl  0  0
    8.2292   -4.3417    0.0000 C   0  0
    8.9417   -3.1000    0.0000 C   0  0
    9.6542   -3.5125    0.0000 C   0  0
    8.9417   -4.7500    0.0000 C   0  0
  2  3  1  0
  3  1  1  0
  4  1  1  0
  5  2  2  0
  6  4  1  0
  7  2  1  0
  8  7  1  0
  9  3  2  0
 10  4  2  0
 11 16  1  0
 14  8  1  0
 15  8  1  0
 16 15  1  0
 17 14  1  0
  6  5  1  0
 17 11  1  0
M  END
> <SMILES>
Cl.Cl.O=c1[nH]cc(CN2CCNCC2)c(=O)[nH]1

> <Salt Data>
2 HCl

> <InChI>
InChI=1S/C9H14N4O2.2ClH/c14-8-7(5-11-9(15)12-8)6-13-3-1-10-2-4-13;;/h5,10H,1-4,6H2,(H2,11,12,14,15);2*1H

> <InChI Key>
CSXWDSLIEPPCNB-UHFFFAOYSA-N

> <Molecular Weight>
283.1590000000001

> <Compound ID>
F2145-0420

> <Plate Well Position>
D3

> <Plate ID>
10001

$$$$

  SciTegic05171710462D

  7  7  0  0  0  0            999 V2000
   -3.5375    2.4208    0.0000 N   0  0
   -3.2708    1.6333    0.0000 C   0  0
   -3.9208    1.1458    0.0000 S   0  0
   -4.3625    2.3958    0.0000 C   0  0
   -4.5958    1.6083    0.0000 C   0  0
   -2.4833    1.3875    0.0000 Br  0  0
   -4.8583    3.0583    0.0000 C   0  0
  2  1  2  0
  3  2  1  0
  4  1  1  0
  5  4  2  0
  6  2  1  0
  7  4  1  0
  3  5  1  0
M  END
> <SMILES>
Cc1csc(Br)n1

> <Salt Data>


> <InChI>
InChI=1S/C4H4BrNS/c1-3-2-7-4(5)6-3/h2H,1H3

> <InChI Key>
KLFWJAAGXUDNIS-UHFFFAOYSA-N

> <Molecular Weight>
178.054

> <Compound ID>
F2167-0084

> <Plate Well Position>
D4

> <Plate ID>
10001

$$$$

  SciTegic05171710462D

 18 18  0  0  0  0            999 V2000
   -1.8958    2.9083    0.0000 C   0  0
   -1.8958    2.0250    0.0000 C   0  0
   -2.6583    1.5833    0.0000 N   0  0
   -1.1333    3.3583    0.0000 C   0  0
   -2.6583    3.3583    0.0000 C   0  0
   -3.4208    2.0250    0.0000 C   0  0
   -2.6583    0.7000    0.0000 C   0  0
   -1.1250    1.5833    0.0000 O   0  0
   -3.4208    2.9000    0.0000 C   0  0
   -3.4458   -0.6917    0.0000 N   0  0
   -1.1333    4.2292    0.0000 O   0  0
   -3.4208    0.2583    0.0000 C   0  0
   -0.3625    2.9208    0.0000 O   0  0
    1.0250    1.6375    0.0000 Cl  0  0
   -4.1750   -1.0542    0.0000 C   0  0
   -4.1833    0.7083    0.0000 C   0  0
   -4.9458   -0.6125    0.0000 C   0  0
   -4.9458    0.2708    0.0000 C   0  0
  2  1  1  0
  3  2  1  0
  4  1  1  0
  5  1  2  0
  6  3  1  0
  7  3  1  0
  8  2  2  0
  9  5  1  0
 10 12  1  0
 11  4  2  0
 12  7  1  0
 13  4  1  0
 15 10  2  0
 16 12  2  0
 17 18  2  0
 18 16  1  0
  9  6  2  0
 17 15  1  0
M  END
> <SMILES>
Cl.O=C(O)c1cccn(Cc2ccccn2)c1=O

> <Salt Data>
HCl

> <InChI>
InChI=1S/C12H10N2O3.ClH/c15-11-10(12(16)17)5-3-7-14(11)8-9-4-1-2-6-13-9;/h1-7H,8H2,(H,16,17);1H

> <InChI Key>
KWEVQBBSJFVHMV-UHFFFAOYSA-N

> <Molecular Weight>
266.68399999999997

> <Compound ID>
F1907-0958

> <Plate Well Position>
D5

> <Plate ID>
10001

$$$$

  SciTegic05171710462D

 12 13  0  0  0  0            999 V2000
    2.3042   -2.1042    0.0000 C   0  0
    2.3042   -1.2792    0.0000 C   0  0
    1.5875   -0.8667    0.0000 C   0  0
    3.0875   -2.3625    0.0000 O   0  0
    3.0875   -1.0250    0.0000 C   0  0
    1.5875   -2.5250    0.0000 C   0  0
    0.8750   -1.2875    0.0000 C   0  0
    3.5750   -1.6917    0.0000 C   0  0
    0.8750   -2.1125    0.0000 C   0  0
    3.3417   -0.2417    0.0000 O   0  0
    0.1542   -2.5250    0.0000 O   0  0
    1.5792   -0.0417    0.0000 C   0  0
  2  1  1  0
  3  2  2  0
  4  1  1  0
  5  2  1  0
  6  1  2  0
  7  9  2  0
  8  4  1  0
  9  6  1  0
 10  5  2  0
 11  9  1  0
 12  3  1  0
  5  8  1  0
  7  3  1  0
M  END
> <SMILES>
Cc1cc(O)cc2c1C(=O)CO2

> <Salt Data>


> <InChI>
InChI=1S/C9H8O3/c1-5-2-6(10)3-8-9(5)7(11)4-12-8/h2-3,10H,4H2,1H3

> <InChI Key>
JANZWCJQQFVOPT-UHFFFAOYSA-N

> <Molecular Weight>
164.16

> <Compound ID>
F2106-0044

> <Plate Well Position>
D6

> <Plate ID>
10001

$$$$

  SciTegic05171710462D

 20 22  0  0  0  0            999 V2000
   -3.7583    3.7333    0.0000 S   0  0
   -3.0458    4.1375    0.0000 N   0  0
   -0.1875    4.9667    0.0000 N   0  0
   -4.4750    3.3125    0.0000 C   0  0
    0.5667    5.3042    0.0000 C   0  0
    1.1167    4.6917    0.0000 N   0  0
   -5.2875    3.3000    0.0000 C   0  0
   -4.8750    2.5958    0.0000 C   0  0
   -3.3458    3.0250    0.0000 O   0  0
   -4.1833    4.4375    0.0000 O   0  0
    0.7042    3.9958    0.0000 C   0  0
   -0.0958    4.1542    0.0000 C   0  0
   -0.9000    5.3792    0.0000 C   0  0
   -3.0458    4.9667    0.0000 C   0  0
   -2.3333    3.7333    0.0000 C   0  0
   -1.6208    4.9625    0.0000 C   0  0
   -2.3333    5.3750    0.0000 C   0  0
   -1.6208    4.1375    0.0000 C   0  0
    0.7292    6.1042    0.0000 C   0  0
    1.5125    6.3667    0.0000 C   0  0
  2  1  1  0
  3 13  1  0
  4  1  1  0
  5  3  1  0
  6  5  2  0
  7  4  1  0
  8  4  1  0
  9  1  2  0
 10  1  2  0
 11 12  2  0
 12  3  1  0
 13 16  1  0
 14  2  1  0
 15  2  1  0
 16 18  1  0
 17 14  1  0
 18 15  1  0
 19  5  1  0
 20 19  1  0
  7  8  1  0
 16 17  1  0
 11  6  1  0
M  END
> <SMILES>
CCc1nccn1CC1CCN(S(=O)(=O)C2CC2)CC1

> <Salt Data>


> <InChI>
InChI=1S/C14H23N3O2S/c1-2-14-15-7-10-16(14)11-12-5-8-17(9-6-12)20(18,19)13-3-4-13/h7,10,12-13H,2-6,8-9,11H2,1H3

> <InChI Key>
OYRVNUPJCXDJQF-UHFFFAOYSA-N

> <Molecular Weight>
297.42400000000004

> <Compound ID>
F5822-1759

> <Plate Well Position>
D7

> <Plate ID>
10001

$$$$

  SciTegic05171710462D

 21 22  0  0  0  0            999 V2000
   -1.8125    4.6542    0.0000 N   0  0
   -2.0708    5.4167    0.0000 N   0  0
   -1.0125    4.4792    0.0000 C   0  0
   -2.3583    4.0417    0.0000 C   0  0
   -0.4625    5.0917    0.0000 C   0  0
   -3.1583    4.2042    0.0000 C   0  0
   -1.5250    6.0292    0.0000 C   0  0
   -0.7250    5.8667    0.0000 C   0  0
   -3.7083    3.6083    0.0000 N   0  0
   -0.7583    3.7125    0.0000 O   0  0
   -3.4083    4.9792    0.0000 O   0  0
   -4.5208    3.5083    0.0000 C   0  0
   -4.8333    2.7458    0.0000 C   0  0
   -5.4750    1.2333    0.0000 C   0  0
   -4.3458    2.0833    0.0000 C   0  0
   -5.6458    2.6458    0.0000 C   0  0
   -4.6625    1.3333    0.0000 C   0  0
   -5.9708    1.8958    0.0000 C   0  0
   -5.8083    0.4708    0.0000 O   0  0
   -1.7833    6.8042    0.0000 C   0  0
   -6.6042    0.3708    0.0000 C   0  0
  2  1  1  0
  3  1  1  0
  4  1  1  0
  5  3  1  0
  6  4  1  0
  7  2  2  0
  8  5  2  0
  9  6  1  0
 10  3  2  0
 11  6  2  0
 12  9  1  0
 13 12  1  0
 14 18  2  0
 15 13  1  0
 16 13  2  0
 17 15  2  0
 18 16  1  0
 19 14  1  0
 20  7  1  0
 21 19  1  0
  7  8  1  0
 17 14  1  0
M  END
> <SMILES>
COc1ccc(CNC(=O)Cn2nc(C)ccc2=O)cc1

> <Salt Data>


> <InChI>
InChI=1S/C15H17N3O3/c1-11-3-8-15(20)18(17-11)10-14(19)16-9-12-4-6-13(21-2)7-5-12/h3-8H,9-10H2,1-2H3,(H,16,19)

> <InChI Key>
OJFMHERQBOQVOU-UHFFFAOYSA-N

> <Molecular Weight>
287.319

> <Compound ID>
F5652-1678

> <Plate Well Position>
D8

> <Plate ID>
10001

$$$$

  SciTegic05171710462D

 20 20  0  0  0  0            999 V2000
    2.7042   -4.0000    0.0000 N   0  0
    7.7958   -4.5542    0.0000 C   0  0
    8.0167   -3.7583    0.0000 C   0  0
    2.7042   -3.1667    0.0000 C   0  0
    3.4167   -4.4125    0.0000 C   0  0
    1.9875   -4.4125    0.0000 C   0  0
    0.5500   -5.2292    0.0000 N   0  0
    8.3750   -5.1458    0.0000 O   0  0
    7.4375   -3.1667    0.0000 O   0  0
    4.1292   -4.0000    0.0000 C   0  0
    3.4167   -2.7542    0.0000 C   0  0
    8.8167   -3.5542    0.0000 O   0  0
    6.9917   -4.7625    0.0000 O   0  0
    4.1292   -3.1667    0.0000 C   0  0
    1.2750   -3.9917    0.0000 C   0  0
    1.9792   -5.2417    0.0000 C   0  0
    0.5542   -4.4042    0.0000 C   0  0
    1.2667   -5.6542    0.0000 C   0  0
    4.8542   -2.7500    0.0000 O   0  0
    5.5750   -3.1625    0.0000 C   0  0
  3  2  1  0
  4  1  1  0
  5  1  1  0
  6  1  1  0
  7 18  1  0
  8  2  2  0
  9  3  2  0
 10  5  1  0
 11  4  1  0
 12  3  1  0
 13  2  1  0
 14 10  1  0
 15  6  1  0
 16  6  1  0
 17 15  1  0
 18 16  1  0
 19 14  1  0
 20 19  1  0
 17  7  1  0
 11 14  1  0
M  END
> <SMILES>
COC1CCN(C2CCNCC2)CC1.O=C(O)C(=O)O

> <Salt Data>
(COOH)2

> <InChI>
InChI=1S/C11H22N2O.C2H2O4/c1-14-11-4-8-13(9-5-11)10-2-6-12-7-3-10;3-1(4)2(5)6/h10-12H,2-9H2,1H3;(H,3,4)(H,5,6)

> <InChI Key>
IGNNFPHIAHBXLO-UHFFFAOYSA-N

> <Molecular Weight>
288.344

> <Compound ID>
F2167-0806

> <Plate Well Position>
D9

> <Plate ID>
10001

$$$$

  SciTegic05171710462D

 13 13  0  0  0  0            999 V2000
    3.0917   -0.3417    0.0000 C   0  0
    2.8292   -1.1292    0.0000 C   0  0
    2.4167    0.1458    0.0000 O   0  0
    2.0000   -1.1292    0.0000 C   0  0
    3.8792   -0.0875    0.0000 C   0  0
    1.7500   -0.3417    0.0000 C   0  0
    1.4542   -1.7417    0.0000 N   0  0
    4.0542    0.7250    0.0000 O   0  0
    4.4917   -0.6417    0.0000 O   0  0
    5.8792   -0.5042    0.0000 Cl  0  0
    0.9417   -0.1667    0.0000 C   0  0
    0.6500   -1.5667    0.0000 C   0  0
    0.3875   -0.7792    0.0000 C   0  0
  2  1  2  0
  3  1  1  0
  4  2  1  0
  5  1  1  0
  6  3  1  0
  7  4  1  0
  8  5  2  0
  9  5  1  0
 11  6  1  0
 12  7  2  0
 13 11  2  0
  6  4  2  0
 12 13  1  0
M  END
> <SMILES>
Cl.O=C(O)c1cc2ncccc2o1

> <Salt Data>
HCl

> <InChI>
InChI=1S/C8H5NO3.ClH/c10-8(11)7-4-5-6(12-7)2-1-3-9-5;/h1-4H,(H,10,11);1H

> <InChI Key>
COYXEKGHLJCIHX-UHFFFAOYSA-N

> <Molecular Weight>
199.593

> <Compound ID>
F2147-0090

> <Plate Well Position>
D10

> <Plate ID>
10001

$$$$

  SciTegic05171710462D

 12 13  0  0  0  0            999 V2000
    1.8542   -1.2417    0.0000 C   0  0
    1.1417   -0.8292    0.0000 C   0  0
    1.1417    0.0000    0.0000 C   0  0
    2.5792   -0.8292    0.0000 N   0  0
    0.4292    0.4125    0.0000 C   0  0
    1.8542   -2.0667    0.0000 O   0  0
    2.5792    0.0000    0.0000 C   0  0
    0.4250    1.2375    0.0000 O   0  0
    1.8625    0.4208    0.0000 C   0  0
    0.4292   -1.2417    0.0000 C   0  0
   -0.2833   -0.8292    0.0000 C   0  0
   -0.2833    0.0000    0.0000 C   0  0
  2  1  1  0
  3  2  1  0
  4  1  1  0
  5  3  2  0
  6  1  2  0
  7  4  1  0
  8  5  1  0
  9  7  1  0
 10  2  2  0
 11 10  1  0
 12 11  2  0
  9  3  1  0
 12  5  1  0
M  END
> <SMILES>
O=C1NCCc2c(O)cccc21

> <Salt Data>


> <InChI>
InChI=1S/C9H9NO2/c11-8-3-1-2-7-6(8)4-5-10-9(7)12/h1-3,11H,4-5H2,(H,10,12)

> <InChI Key>
CMNQIVHHHBBVSC-UHFFFAOYSA-N

> <Molecular Weight>
163.17600000000002

> <Compound ID>
F2135-0735

> <Plate Well Position>
D11

> <Plate ID>
10001

$$$$

  SciTegic05171710462D

 16 15  0  0  0  0            999 V2000
   -2.3083    1.0708    0.0000 C   0  0
   -0.5125    1.0583    0.0000 N   0  0
   -2.3125    2.1083    0.0000 C   0  0
   -1.4083    2.6208    0.0000 C   0  0
   -3.2083    0.5625    0.0000 C   0  0
   -1.4083    0.5583    0.0000 C   0  0
   -0.5125    2.0958    0.0000 C   0  0
    0.8917    0.8708    0.0000 Cl  0  0
    0.8917    2.4000    0.0000 Cl  0  0
   -0.5208    4.1917    0.0000 N   0  0
   -1.4333    3.6583    0.0000 C   0  0
   -4.1083    1.0708    0.0000 C   0  0
   -3.2083   -0.4792    0.0000 C   0  0
   -4.1208   -1.0042    0.0000 C   0  0
   -5.0083    0.5583    0.0000 C   0  0
   -5.0208   -0.4792    0.0000 C   0  0
  2  6  1  0
  3  1  1  0
  4  3  2  0
  5  1  1  0
  6  1  2  0
  7  4  1  0
 10 11  1  0
 11  4  1  0
 12  5  1  0
 13  5  2  0
 14 13  1  0
 15 12  2  0
 16 14  2  0
  2  7  2  0
 15 16  1  0
M  END
> <SMILES>
Cl.Cl.NCc1cncc(-c2ccccc2)c1

> <Salt Data>
2 HCl

> <InChI>
InChI=1S/C12H12N2.2ClH/c13-7-10-6-12(9-14-8-10)11-4-2-1-3-5-11;;/h1-6,8-9H,7,13H2;2*1H

> <InChI Key>
OJQLQLQJRVZVTH-UHFFFAOYSA-N

> <Molecular Weight>
257.164

> <Compound ID>
F1905-6556

> <Plate Well Position>
D12

> <Plate ID>
10001

$$$$

  SciTegic05171710462D

 17 18  0  0  0  0            999 V2000
   -3.1208   -1.6750    0.0000 S   0  0
   -2.6333   -1.0000    0.0000 N   0  0
   -3.1208   -0.3292    0.0000 C   0  0
   -3.9083   -0.5875    0.0000 C   0  0
   -3.9083   -1.4167    0.0000 C   0  0
   -1.8083   -1.0000    0.0000 C   0  0
   -2.4083   -2.0875    0.0000 O   0  0
   -3.5375   -2.3875    0.0000 O   0  0
   -1.3958   -0.2875    0.0000 C   0  0
   -2.8625    0.4583    0.0000 O   0  0
   -1.8083    0.4333    0.0000 O   0  0
   -4.6250   -0.1750    0.0000 C   0  0
   -0.5708   -0.2875    0.0000 O   0  0
   -1.3958   -1.7167    0.0000 C   0  0
   -4.6250   -1.8292    0.0000 C   0  0
   -5.3458   -0.5875    0.0000 C   0  0
   -5.3458   -1.4167    0.0000 C   0  0
  2  1  1  0
  3  2  1  0
  4  5  1  0
  5  1  1  0
  6  2  1  0
  7  1  2  0
  8  1  2  0
  9  6  1  0
 10  3  2  0
 11  9  2  0
 12  4  2  0
 13  9  1  0
 14  6  1  0
 15  5  2  0
 16 17  2  0
 17 15  1  0
  4  3  1  0
 16 12  1  0
M  END
> <SMILES>
CC(C(=O)O)N1C(=O)c2ccccc2S1(=O)=O

> <Salt Data>


> <InChI>
InChI=1S/C10H9NO5S/c1-6(10(13)14)11-9(12)7-4-2-3-5-8(7)17(11,15)16/h2-6H,1H3,(H,13,14)

> <InChI Key>
QXJJZZQKDCRNJJ-UHFFFAOYSA-N

> <Molecular Weight>
255.25099999999998

> <Compound ID>
F2158-0099

> <Plate Well Position>
D13

> <Plate ID>
10001

$$$$

  SciTegic05171710462D

 15 14  0  0  0  0            999 V2000
    4.9167   -2.2167    0.0000 C   0  0
    5.6292   -2.6292    0.0000 C   0  0
    4.2042   -2.6375    0.0000 C   0  0
    5.6292   -3.4542    0.0000 C   0  0
    6.3500   -3.8667    0.0000 N   0  0
    4.2042   -3.4625    0.0000 C   0  0
    4.9167   -3.8750    0.0000 C   0  0
    4.9125   -1.3917    0.0000 C   0  0
    3.4917   -2.2250    0.0000 O   0  0
    5.6292   -0.9792    0.0000 N   0  0
    8.4500   -3.1875    0.0000 Cl  0  0
    8.4500   -1.6542    0.0000 Cl  0  0
    6.3417   -2.2167    0.0000 C   0  0
    7.0625   -3.4542    0.0000 C   0  0
    7.0542   -2.6250    0.0000 C   0  0
  2  1  2  0
  3  1  1  0
  4  2  1  0
  5  4  1  0
  6  3  2  0
  7  6  1  0
  8  1  1  0
  9  3  1  0
 10  8  1  0
 13  2  1  0
 14 15  1  0
 15 13  2  0
  7  4  2  0
  5 14  2  0
M  END
> <SMILES>
Cl.Cl.NCc1c(O)ccc2ncccc12

> <Salt Data>
2 HCl

> <InChI>
InChI=1S/C10H10N2O.2ClH/c11-6-8-7-2-1-5-12-9(7)3-4-10(8)13;;/h1-5,13H,6,11H2;2*1H

> <InChI Key>
XDWNOVILGQGLQM-UHFFFAOYSA-N

> <Molecular Weight>
247.125

> <Compound ID>
F2197-0053

> <Plate Well Position>
D14

> <Plate ID>
10001

$$$$

  SciTegic05171710462D

 10  9  0  0  0  0            999 V2000
    2.0000    0.6958    0.0000 N   0  0
    0.9167   -0.0917    0.0000 N   0  0
    2.2542   -0.0917    0.0000 C   0  0
    1.1750    0.6958    0.0000 C   0  0
    1.5875   -0.5750    0.0000 O   0  0
    3.0375   -0.3417    0.0000 C   0  0
    3.7500    0.0708    0.0000 N   0  0
    5.9292    0.4000    0.0000 Cl  0  0
    0.6875    1.3708    0.0000 C   0  0
    4.5417   -0.1417    0.0000 C   0  0
  2  4  2  0
  3  1  2  0
  4  1  1  0
  5  3  1  0
  6  3  1  0
  7  6  1  0
  9  4  1  0
 10  7  1  0
  2  5  1  0
M  END
> <SMILES>
CNCc1nc(C)no1.Cl

> <Salt Data>
HCl

> <InChI>
InChI=1S/C5H9N3O.ClH/c1-4-7-5(3-6-2)9-8-4;/h6H,3H2,1-2H3;1H

> <InChI Key>
SAFSJUJJAANXCH-UHFFFAOYSA-N

> <Molecular Weight>
163.608

> <Compound ID>
F2185-0031

> <Plate Well Position>
D15

> <Plate ID>
10001

$$$$

  SciTegic05171710462D

 16 17  0  0  0  0            999 V2000
    4.3250    0.9625    0.0000 C   0  0
    3.4542    0.4625    0.0000 N   0  0
    5.1917    0.4625    0.0000 N   0  0
    4.3250    1.9625    0.0000 N   0  0
    0.8625   -2.0375    0.0000 C   0  0
    0.8625   -1.0375    0.0000 N   0  0
    3.4542   -0.5375    0.0000 C   0  0
    2.5875    0.9625    0.0000 C   0  0
    0.0000   -2.5292    0.0000 O   0  0
    2.5875   -1.0375    0.0000 C   0  0
    1.7292    0.4625    0.0000 C   0  0
    1.7292   -0.5375    0.0000 C   0  0
    6.0542    1.9625    0.0000 C   0  0
    5.1917    2.4625    0.0000 C   0  0
    6.0542    0.9625    0.0000 C   0  0
    1.7250   -2.5417    0.0000 C   0  0
  2  1  1  0
  3  1  2  0
  4  1  1  0
  5  6  1  0
  6 12  1  0
  7  2  1  0
  8  2  1  0
  9  5  2  0
 10  7  1  0
 11  8  1  0
 12 11  1  0
 13 14  1  0
 14  4  2  0
 15  3  1  0
 16  5  1  0
 13 15  2  0
 12 10  1  0
M  END
> <SMILES>
CC(=O)NC1CCN(c2ncccn2)CC1

> <Salt Data>


> <InChI>
InChI=1S/C11H16N4O/c1-9(16)14-10-3-7-15(8-4-10)11-12-5-2-6-13-11/h2,5-6,10H,3-4,7-8H2,1H3,(H,14,16)

> <InChI Key>
ZVXAROMXPLDLIO-UHFFFAOYSA-N

> <Molecular Weight>
220.27599999999998

> <Compound ID>
F6544-0729

> <Plate Well Position>
D16

> <Plate ID>
10001

$$$$

  SciTegic05171710462D

 15 16  0  0  0  0            999 V2000
   -3.2750    2.8458    0.0000 C   0  0
   -2.5583    2.4375    0.0000 C   0  0
   -4.5833    3.1208    0.0000 N   0  0
   -4.0333    2.5083    0.0000 O   0  0
   -1.8500    2.8500    0.0000 N   0  0
   -3.3625    3.6708    0.0000 C   0  0
   -2.5583    1.6125    0.0000 O   0  0
   -4.1708    3.8333    0.0000 C   0  0
   -1.1458    3.2583    0.0000 C   0  0
    0.2792    4.0750    0.0000 C   0  0
    0.9792    4.4792    0.0000 Br  0  0
   -0.4333    2.8458    0.0000 C   0  0
   -1.1458    4.0792    0.0000 C   0  0
    0.2750    3.2708    0.0000 C   0  0
   -0.4333    4.4792    0.0000 C   0  0
  2  1  1  0
  3  4  1  0
  4  1  1  0
  5  2  1  0
  6  1  2  0
  7  2  2  0
  8  6  1  0
  9  5  1  0
 10 15  1  0
 11 10  1  0
 12  9  2  0
 13  9  1  0
 14 12  1  0
 15 13  2  0
  8  3  2  0
 10 14  2  0
M  END
> <SMILES>
O=C(Nc1ccc(Br)cc1)c1ccno1

> <Salt Data>


> <InChI>
InChI=1S/C10H7BrN2O2/c11-7-1-3-8(4-2-7)13-10(14)9-5-6-12-15-9/h1-6H,(H,13,14)

> <InChI Key>
PCUKCLIWBVCTLL-UHFFFAOYSA-N

> <Molecular Weight>
267.082

> <Compound ID>
F2833-0180

> <Plate Well Position>
D17

> <Plate ID>
10001

$$$$

  SciTegic05171710462D

 13 13  0  0  0  0            999 V2000
   -4.5833    3.8000    0.0000 S   0  0
   -3.8625    4.2125    0.0000 N   0  0
   -3.1458    5.4417    0.0000 C   0  0
   -4.1583    3.0958    0.0000 O   0  0
   -4.9958    4.5167    0.0000 O   0  0
   -3.8625    5.0417    0.0000 C   0  0
   -2.7333    6.7167    0.0000 S   0  0
   -3.8083    5.9292    0.0000 C   0  0
   -5.2875    3.3833    0.0000 C   0  0
   -2.4250    5.0417    0.0000 O   0  0
   -2.4750    5.9292    0.0000 C   0  0
   -3.5583    6.7167    0.0000 C   0  0
   -1.7083    5.4542    0.0000 C   0  0
  2  1  1  0
  3  6  1  0
  4  1  2  0
  5  1  2  0
  6  2  1  0
  7 11  1  0
  8  3  1  0
  9  1  1  0
 10  3  1  0
 11  3  1  0
 12  8  1  0
 13 10  1  0
  7 12  1  0
M  END
> <SMILES>
COC1(CNS(C)(=O)=O)CCSC1

> <Salt Data>


> <InChI>
InChI=1S/C7H15NO3S2/c1-11-7(3-4-12-6-7)5-8-13(2,9)10/h8H,3-6H2,1-2H3

> <InChI Key>
YOGNCLSBENXVAC-UHFFFAOYSA-N

> <Molecular Weight>
225.33499999999995

> <Compound ID>
F6420-0722

> <Plate Well Position>
D18

> <Plate ID>
10001

$$$$

  SciTegic05171710462D

 20 22  0  0  0  0            999 V2000
    9.5792   -6.6625    0.0000 N   0  0
    9.4917   -5.8417    0.0000 C   0  0
   10.7917   -6.1292    0.0000 N   0  0
   10.3792   -6.8292    0.0000 C   0  0
   10.2417   -5.5042    0.0000 O   0  0
    7.3417   -5.4292    0.0000 C   0  0
    6.6292   -5.8417    0.0000 C   0  0
    8.0542   -5.8417    0.0000 N   0  0
    5.9042   -5.4417    0.0000 C   0  0
    5.2042   -5.8542    0.0000 C   0  0
    7.3417   -4.6042    0.0000 O   0  0
    8.7667   -5.4292    0.0000 C   0  0
    6.6292   -6.6667    0.0000 C   0  0
    5.2042   -6.6917    0.0000 C   0  0
    5.9292   -7.0917    0.0000 C   0  0
   10.7167   -7.5917    0.0000 C   0  0
    4.4792   -5.4542    0.0000 C   0  0
    4.4917   -7.1042    0.0000 C   0  0
    3.7667   -5.8667    0.0000 C   0  0
    3.7792   -6.7042    0.0000 C   0  0
  2  1  2  0
  3  4  2  0
  4  1  1  0
  5  2  1  0
  6  8  1  0
  7  6  1  0
  8 12  1  0
  9  7  1  0
 10  9  2  0
 11  6  2  0
 12  2  1  0
 13  7  2  0
 14 15  2  0
 15 13  1  0
 16  4  1  0
 17 10  1  0
 18 14  1  0
 19 17  2  0
 20 18  2  0
  5  3  1  0
 14 10  1  0
 20 19  1  0
M  END
> <SMILES>
Cc1noc(CNC(=O)c2ccc3ccccc3c2)n1

> <Salt Data>


> <InChI>
InChI=1S/C15H13N3O2/c1-10-17-14(20-18-10)9-16-15(19)13-7-6-11-4-2-3-5-12(11)8-13/h2-8H,9H2,1H3,(H,16,19)

> <InChI Key>
ZPNGQJZCSGVHOG-UHFFFAOYSA-N

> <Molecular Weight>
267.28799999999995

> <Compound ID>
F5871-1996

> <Plate Well Position>
D19

> <Plate ID>
10001

$$$$

  SciTegic05171710462D

 15 15  0  0  0  0            999 V2000
   -1.6125    0.4625    0.0000 N   0  0
   -1.6125    1.7583    0.0000 C   0  0
   -2.7333    2.4083    0.0000 C   0  0
   -0.4958    2.3917    0.0000 C   0  0
   -2.7333   -0.1792    0.0000 C   0  0
   -3.8458    1.7583    0.0000 C   0  0
   -3.8500    0.4708    0.0000 C   0  0
   -0.4958    3.6833    0.0000 O   0  0
    0.6167    1.7458    0.0000 O   0  0
   -0.5000   -0.1792    0.0000 C   0  0
    2.0208    1.7958    0.0000 Br  0  0
   -4.9667    2.3958    0.0000 C   0  0
   -4.9667   -0.1792    0.0000 C   0  0
   -6.0667    0.4625    0.0000 C   0  0
   -6.0667    1.7458    0.0000 C   0  0
  2  1  1  0
  3  2  1  0
  4  2  1  0
  5  1  1  0
  6  3  1  0
  7  5  1  0
  8  4  2  0
  9  4  1  0
 10  1  1  0
 12  6  2  0
 13  7  2  0
 14 13  1  0
 15 12  1  0
  6  7  1  0
 15 14  2  0
M  END
> <SMILES>
Br.CN1Cc2ccccc2CC1C(=O)O

> <Salt Data>
HBr

> <InChI>
InChI=1S/C11H13NO2.BrH/c1-12-7-9-5-3-2-4-8(9)6-10(12)11(13)14;/h2-5,10H,6-7H2,1H3,(H,13,14);1H

> <InChI Key>
SABJDKNFWNGJER-UHFFFAOYSA-N

> <Molecular Weight>
272.142

> <Compound ID>
F9995-1595

> <Plate Well Position>
D20

> <Plate ID>
10001

$$$$

  SciTegic05171710462D

 16 17  0  0  0  0            999 V2000
    3.4417    0.5458    0.0000 C   0  0
    2.4417    0.4458    0.0000 N   0  0
    4.0292   -0.2542    0.0000 N   0  0
    3.8500    1.4583    0.0000 O   0  0
    6.7875   -2.5792    0.0000 N   0  0
    5.0250   -0.1542    0.0000 C   0  0
    1.8542    1.2500    0.0000 C   0  0
    5.6125   -0.9625    0.0000 C   0  0
    5.7917   -2.6792    0.0000 C   0  0
    7.1917   -1.6667    0.0000 C   0  0
    5.2042   -1.8792    0.0000 C   0  0
    6.6042   -0.8542    0.0000 C   0  0
    2.1667    2.2083    0.0000 C   0  0
    0.8542    1.2500    0.0000 C   0  0
    0.5417    2.2083    0.0000 C   0  0
    1.3542    2.7875    0.0000 C   0  0
  2  1  1  0
  3  1  1  0
  4  1  2  0
  5 10  1  0
  6  3  1  0
  7  2  1  0
  8  6  1  0
  9 11  1  0
 10 12  2  0
 11  8  2  0
 12  8  1  0
 13  7  1  0
 14  7  1  0
 15 14  1  0
 16 13  1  0
 15 16  1  0
  5  9  2  0
M  END
> <SMILES>
O=C(NCc1ccncc1)NC1CCCC1

> <Salt Data>


> <InChI>
InChI=1S/C12H17N3O/c16-12(15-11-3-1-2-4-11)14-9-10-5-7-13-8-6-10/h5-8,11H,1-4,9H2,(H2,14,15,16)

> <InChI Key>
SKMXOMYFAMJSDH-UHFFFAOYSA-N

> <Molecular Weight>
219.28799999999995

> <Compound ID>
F6541-3763

> <Plate Well Position>
D21

> <Plate ID>
10001

$$$$

  SciTegic05171710462D

 17 17  0  0  0  0            999 V2000
    3.6750   -1.9542    0.0000 S   0  0
    3.8750   -2.7625    0.0000 C   0  0
    4.6375   -3.0625    0.0000 C   0  0
    3.4792   -1.1500    0.0000 N   0  0
    3.8000   -4.0917    0.0000 N   0  0
    3.3500   -3.4000    0.0000 C   0  0
    4.5917   -3.8792    0.0000 N   0  0
    2.8667   -2.1500    0.0000 O   0  0
    4.4792   -1.7542    0.0000 O   0  0
    2.5417    0.4458    0.0000 N   0  0
    2.6667   -1.0375    0.0000 C   0  0
    4.0792   -0.5792    0.0000 C   0  0
    6.6208   -1.8042    0.0000 Cl  0  0
    4.0125    0.2333    0.0000 C   0  0
    5.2292   -4.4042    0.0000 C   0  0
    2.2500   -0.3292    0.0000 C   0  0
    3.3292    0.6958    0.0000 C   0  0
  2  1  1  0
  3  2  2  0
  4  1  1  0
  5  6  2  0
  6  2  1  0
  7  3  1  0
  8  1  2  0
  9  1  2  0
 10 16  1  0
 11  4  1  0
 12  4  1  0
 14 12  1  0
 15  7  1  0
 16 11  1  0
 17 14  1  0
  5  7  1  0
 10 17  1  0
M  END
> <SMILES>
Cl.Cn1cc(S(=O)(=O)N2CCCNCC2)cn1

> <Salt Data>
HCl

> <InChI>
InChI=1S/C9H16N4O2S.ClH/c1-12-8-9(7-11-12)16(14,15)13-5-2-3-10-4-6-13;/h7-8,10H,2-6H2,1H3;1H

> <InChI Key>
LZBMFEVKRJPTOJ-UHFFFAOYSA-N

> <Molecular Weight>
280.78100000000006

> <Compound ID>
F2199-0299

> <Plate Well Position>
D22

> <Plate ID>
10001

$$$$

  SciTegic05171710462D

 13 14  0  0  0  0            999 V2000
    3.0125   -0.2625    0.0000 C   0  0
    3.0125    0.8333    0.0000 N   0  0
    2.3667   -0.0792    0.0000 C   0  0
    3.2250   -0.9167    0.0000 C   0  0
    3.4292    0.2833    0.0000 C   0  0
    2.3667    0.6333    0.0000 C   0  0
    2.7750   -1.4292    0.0000 O   0  0
    3.8917   -1.0542    0.0000 O   0  0
    1.7667   -0.4042    0.0000 C   0  0
    1.7667    0.9708    0.0000 C   0  0
    4.1125   -1.7042    0.0000 C   0  0
    1.1917   -0.0792    0.0000 C   0  0
    1.1917    0.6333    0.0000 C   0  0
  2  5  1  0
  3  1  1  0
  4  1  1  0
  5  1  1  0
  6  3  2  0
  7  4  2  0
  8  4  1  0
  9  3  1  0
 10  6  1  0
 11  8  1  0
 12  9  2  0
 13 12  1  0
  6  2  1  0
 13 10  2  0
M  END
> <SMILES>
COC(=O)C1CNc2ccccc21

> <Salt Data>


> <InChI>
InChI=1S/C10H11NO2/c1-13-10(12)8-6-11-9-5-3-2-4-7(8)9/h2-5,8,11H,6H2,1H3

> <InChI Key>
QLMBVRCJGIGWBV-UHFFFAOYSA-N

> <Molecular Weight>
177.203

> <Compound ID>
F2196-0114

> <Plate Well Position>
D23

> <Plate ID>
10001

$$$$

  SciTegic05171710462D

 13 11  0  0  0  0            999 V2000
    2.2292   -2.3667    0.0000 S   0  0
    2.9000   -1.8792    0.0000 C   0  0
    1.6375   -2.9417    0.0000 O   0  0
    2.7542   -3.0167    0.0000 O   0  0
    1.5667   -1.8917    0.0000 C   0  0
    2.6292   -1.0917    0.0000 C   0  0
    1.8250   -1.1042    0.0000 C   0  0
    3.1125   -0.4042    0.0000 N   0  0
    4.6167   -1.3792    0.0000 Cl  0  0
    4.6167    0.1500    0.0000 Cl  0  0
    2.8750    1.7708    0.0000 N   0  0
    2.7542    0.3458    0.0000 C   0  0
    3.2292    1.0208    0.0000 C   0  0
  2  1  1  0
  3  1  2  0
  4  1  2  0
  5  1  1  0
  6  2  1  0
  7  5  1  0
  8  6  1  0
 11 13  1  0
 12  8  1  0
 13 12  1  0
  6  7  1  0
M  END
> <SMILES>
Cl.Cl.NCCNC1CCS(=O)(=O)C1

> <Salt Data>
2 HCl

> <InChI>
InChI=1S/C6H14N2O2S.2ClH/c7-2-3-8-6-1-4-11(9,10)5-6;;/h6,8H,1-5,7H2;2*1H

> <InChI Key>
TWESOKZFQLWQGC-UHFFFAOYSA-N

> <Molecular Weight>
251.179

> <Compound ID>
F1068-0119

> <Plate Well Position>
D24

> <Plate ID>
10001

$$$$

     RDKit          2D

  4  3  0  0  0  0  0  0  0  0999 V2000
    0.0000    0.0000    0.0000 C   0  0  0  0  0  0  0  0  0  0  0  0
    1.2990    0.7500    0.0000 S   0  0  0  0  0  0  0  0  0  0  0  0
    1.2990    2.2500    0.0000 O   0  0  0  0  0  0  0  0  0  0  0  0
    2.5981   -0.0000    0.0000 C   0  0  0  0  0  0  0  0  0  0  0  0
  1  2  1  0
  2  3  2  0
  2  4  1  0
M  END
> <SMILES>
CS(C)=O

> <Salt Data>


> <InChI>
InChI=1S/C2H6OS/c1-4(2)3/h1-2H3

> <InChI Key>
IAZDPXIOMUYVGZ-UHFFFAOYSA-N

> <Molecular Weight>
78.13600000000001

> <Compound ID>
DMSO

> <Plate Well Position>
E1

> <Plate ID>
10001

$$$$

     RDKit          2D

  4  3  0  0  0  0  0  0  0  0999 V2000
    0.0000    0.0000    0.0000 C   0  0  0  0  0  0  0  0  0  0  0  0
    1.2990    0.7500    0.0000 S   0  0  0  0  0  0  0  0  0  0  0  0
    1.2990    2.2500    0.0000 O   0  0  0  0  0  0  0  0  0  0  0  0
    2.5981   -0.0000    0.0000 C   0  0  0  0  0  0  0  0  0  0  0  0
  1  2  1  0
  2  3  2  0
  2  4  1  0
M  END
> <SMILES>
CS(C)=O

> <Salt Data>


> <InChI>
InChI=1S/C2H6OS/c1-4(2)3/h1-2H3

> <InChI Key>
IAZDPXIOMUYVGZ-UHFFFAOYSA-N

> <Molecular Weight>
78.13600000000001

> <Compound ID>
DMSO

> <Plate Well Position>
E2

> <Plate ID>
10001

$$$$

  SciTegic05171710462D

 15 16  0  0  0  0            999 V2000
    4.1417    0.0000    0.0000 C   0  0
    4.1417   -0.8250    0.0000 C   0  0
    4.9292    0.2583    0.0000 C   0  0
    4.9292   -1.0792    0.0000 N   0  0
    5.4167   -0.4125    0.0000 N   0  0
    3.4292    0.4125    0.0000 C   0  0
    3.4292   -1.2417    0.0000 C   0  0
    2.7167   -0.8292    0.0000 C   0  0
    2.7167    0.0000    0.0000 C   0  0
    2.0000   -1.2417    0.0000 C   0  0
    1.2875   -0.8292    0.0000 O   0  0
    5.1792    1.0458    0.0000 O   0  0
    2.0000   -2.0667    0.0000 O   0  0
    6.2417   -0.4125    0.0000 C   0  0
    5.9917    1.2125    0.0000 C   0  0
  2  1  1  0
  3  1  2  0
  4  2  2  0
  5  3  1  0
  6  1  1  0
  7  2  1  0
  8  9  1  0
  9  6  2  0
 10  8  1  0
 11 10  2  0
 12  3  1  0
 13 10  1  0
 14  5  1  0
 15 12  1  0
  4  5  1  0
  7  8  2  0
M  END
> <SMILES>
COc1c2ccc(C(=O)O)cc2nn1C

> <Salt Data>


> <InChI>
InChI=1S/C10H10N2O3/c1-12-9(15-2)7-4-3-6(10(13)14)5-8(7)11-12/h3-5H,1-2H3,(H,13,14)

> <InChI Key>
GMKIZCNHXPWDGI-UHFFFAOYSA-N

> <Molecular Weight>
206.20099999999996

> <Compound ID>
F2167-0022

> <Plate Well Position>
E3

> <Plate ID>
10001

$$$$

  SciTegic05171710462D

 11 10  0  0  0  0            999 V2000
    7.0167   -1.7167    0.0000 C   0  0
    6.3042   -1.3000    0.0000 N   0  0
    4.1667   -2.5375    0.0000 N   0  0
    7.0167   -2.5417    0.0000 O   0  0
    7.7375   -1.3042    0.0000 N   0  0
    5.5917   -1.7125    0.0000 C   0  0
    9.1250   -2.0667    0.0000 Cl  0  0
    5.5917   -2.5375    0.0000 C   0  0
    4.8792   -1.2917    0.0000 C   0  0
    4.8792   -2.9417    0.0000 C   0  0
    4.1667   -1.7125    0.0000 C   0  0
  2  1  1  0
  3 10  1  0
  4  1  2  0
  5  1  1  0
  6  2  1  0
  8  6  1  0
  9  6  1  0
 10  8  1  0
 11  9  1  0
  3 11  1  0
M  END
> <SMILES>
Cl.NC(=O)NC1CCNCC1

> <Salt Data>
HCl

> <InChI>
InChI=1S/C6H13N3O.ClH/c7-6(10)9-5-1-3-8-4-2-5;/h5,8H,1-4H2,(H3,7,9,10);1H

> <InChI Key>
QRTZJALNMZMDSM-UHFFFAOYSA-N

> <Molecular Weight>
179.65099999999995

> <Compound ID>
F2167-4141

> <Plate Well Position>
E4

> <Plate ID>
10001

$$$$

  SciTegic05171710462D

 19 21  0  0  0  0            999 V2000
   -4.5833    6.2792    0.0000 N   0  0
   -3.8583    6.7000    0.0000 C   0  0
   -5.1833    6.8250    0.0000 N   0  0
   -4.0333    7.5000    0.0000 C   0  0
   -3.1458    6.2792    0.0000 N   0  0
   -4.5833    5.4500    0.0000 C   0  0
   -4.5833    2.9708    0.0000 C   0  0
   -3.8625    5.0292    0.0000 C   0  0
   -4.5833    3.8000    0.0000 C   0  0
   -3.9250    2.4833    0.0000 S   0  0
   -4.8583    7.5792    0.0000 C   0  0
   -3.8625    4.2042    0.0000 N   0  0
   -5.2583    2.4875    0.0000 C   0  0
   -3.1458    5.4500    0.0000 C   0  0
   -4.1833    1.7000    0.0000 C   0  0
   -5.0083    1.7250    0.0000 C   0  0
   -5.2958    4.2000    0.0000 O   0  0
   -5.2833    8.2917    0.0000 C   0  0
   -5.5208    1.0583    0.0000 C   0  0
  2  1  1  0
  3  1  1  0
  4  2  2  0
  5  2  1  0
  6  1  1  0
  7  9  1  0
  8  6  2  0
  9 12  1  0
 10  7  1  0
 11  3  2  0
 12  8  1  0
 13  7  2  0
 14  8  1  0
 15 10  1  0
 16 13  1  0
 17  9  2  0
 18 11  1  0
 19 16  1  0
  4 11  1  0
  5 14  2  0
 15 16  2  0
M  END
> <SMILES>
Cc1csc(C(=O)Nc2cnc3cc(C)nn3c2)c1

> <Salt Data>


> <InChI>
InChI=1S/C13H12N4OS/c1-8-3-11(19-7-8)13(18)15-10-5-14-12-4-9(2)16-17(12)6-10/h3-7H,1-2H3,(H,15,18)

> <InChI Key>
CAPGMLNNRKEEGA-UHFFFAOYSA-N

> <Molecular Weight>
272.333

> <Compound ID>
F6439-5400

> <Plate Well Position>
E5

> <Plate ID>
10001

$$$$

  SciTegic05171710462D

 17 17  0  0  0  0            999 V2000
    3.1792   -1.0792    0.0000 C   0  0
    3.1792   -0.0792    0.0000 N   0  0
    2.3167   -1.5792    0.0000 N   0  0
    2.6792    2.1083    0.0000 N   0  0
    4.0500   -1.5792    0.0000 O   0  0
    2.2792    0.3583    0.0000 C   0  0
    0.5875   -2.5792    0.0000 O   0  0
    2.0625    1.3250    0.0000 C   0  0
    4.3125    1.3333    0.0000 C   0  0
    4.0792    0.3583    0.0000 C   0  0
    3.6792    2.1083    0.0000 C   0  0
    5.7000    0.0125    0.0000 Cl  0  0
    2.3167   -2.5792    0.0000 C   0  0
    1.4500   -1.0792    0.0000 C   0  0
    2.2417    3.0083    0.0000 C   0  0
    1.4500   -3.0792    0.0000 C   0  0
    0.5875   -1.5792    0.0000 C   0  0
  2  1  1  0
  3  1  1  0
  4  8  1  0
  5  1  2  0
  6  2  1  0
  7 16  1  0
  8  6  1  0
  9 10  1  0
 10  2  1  0
 11  9  1  0
 13  3  1  0
 14  3  1  0
 15  4  1  0
 16 13  1  0
 17 14  1  0
  7 17  1  0
  4 11  1  0
M  END
> <SMILES>
CN1CCCN(C(=O)N2CCOCC2)CC1.Cl

> <Salt Data>
HCl

> <InChI>
InChI=1S/C11H21N3O2.ClH/c1-12-3-2-4-13(6-5-12)11(15)14-7-9-16-10-8-14;/h2-10H2,1H3;1H

> <InChI Key>
WSXRHVPLBMSNDL-UHFFFAOYSA-N

> <Molecular Weight>
263.76899999999995

> <Compound ID>
F6541-5167

> <Plate Well Position>
E6

> <Plate ID>
10001

$$$$

  SciTegic05171710462D

 10 11  0  0  0  0            999 V2000
   -1.0125   -0.6875    0.0000 C   0  0
   -0.1875    0.1375    0.0000 N   0  0
   -0.1875   -0.6875    0.0000 C   0  0
   -1.0125    0.1375    0.0000 C   0  0
   -1.8458   -1.5125    0.0000 O   0  0
   -1.8458   -0.6875    0.0000 C   0  0
   -1.0125   -1.5125    0.0000 C   0  0
    0.3917    0.7250    0.0000 C   0  0
    1.7750    1.0958    0.0000 O   0  0
    1.1917    0.5083    0.0000 C   0  0
  2  4  1  0
  3  1  1  0
  4  1  1  0
  5  7  1  0
  6  1  1  0
  7  1  1  0
  8  2  1  0
  9 10  1  0
 10  8  1  0
  6  5  1  0
  3  2  1  0
M  END
> <SMILES>
OCCN1CC2(COC2)C1

> <Salt Data>


> <InChI>
InChI=1S/C7H13NO2/c9-2-1-8-3-7(4-8)5-10-6-7/h9H,1-6H2

> <InChI Key>
BYZTUEFZDFUKGN-UHFFFAOYSA-N

> <Molecular Weight>
143.186

> <Compound ID>
F2147-2560

> <Plate Well Position>
E7

> <Plate ID>
10001

$$$$

  SciTegic05171710462D

 15 15  0  0  0  0            999 V2000
   -4.4708    4.0875    0.0000 N   0  0
   -4.5583    3.6833    0.0000 N   0  0
   -4.8333    4.2917    0.0000 N   0  0
   -4.1083    4.2917    0.0000 C   0  0
   -4.1083    4.7042    0.0000 C   0  0
   -5.1333    4.0125    0.0000 C   0  0
   -4.9708    3.6333    0.0000 C   0  0
   -4.4708    4.9167    0.0000 C   0  0
   -3.7458    4.9167    0.0000 N   0  0
   -2.3583    4.6167    0.0000 Cl  0  0
   -4.4708    5.3375    0.0000 C   0  0
   -4.8333    4.7125    0.0000 C   0  0
   -5.1875    4.9167    0.0000 C   0  0
   -4.8333    5.5417    0.0000 C   0  0
   -5.1875    5.3375    0.0000 C   0  0
  2  1  1  0
  3  1  1  0
  4  1  1  0
  5  4  1  0
  6  3  2  0
  7  2  2  0
  8  5  1  0
  9  5  1  0
 11  8  2  0
 12  8  1  0
 13 12  2  0
 14 11  1  0
 15 14  2  0
  7  6  1  0
 13 15  1  0
M  END
> <SMILES>
Cl.NC(Cn1nccn1)c1ccccc1

> <Salt Data>
HCl

> <InChI>
InChI=1S/C10H12N4.ClH/c11-10(8-14-12-6-7-13-14)9-4-2-1-3-5-9;/h1-7,10H,8,11H2;1H

> <InChI Key>
UJRKMCAHDGVREI-UHFFFAOYSA-N

> <Molecular Weight>
224.69500000000002

> <Compound ID>
F2167-1623

> <Plate Well Position>
E8

> <Plate ID>
10001

$$$$

  SciTegic05171710462D

 18 19  0  0  0  0            999 V2000
    3.9917   -0.9417    0.0000 C   0  0
    3.1250   -1.4417    0.0000 C   0  0
    2.2542   -0.9417    0.0000 C   0  0
    2.2542    0.0583    0.0000 N   0  0
    1.3917   -1.4417    0.0000 N   0  0
    1.3792    3.5500    0.0000 N   0  0
    3.4917   -0.0792    0.0000 F   0  0
    4.8542   -0.4417    0.0000 F   0  0
    4.4917   -1.8125    0.0000 F   0  0
    1.3875    0.5500    0.0000 C   0  0
    3.1250   -2.4417    0.0000 C   0  0
    1.3792    1.5500    0.0000 C   0  0
    1.3917   -2.4417    0.0000 C   0  0
    2.2417    3.0500    0.0000 C   0  0
    0.5167    3.0583    0.0000 C   0  0
    2.2500    2.0583    0.0000 C   0  0
    0.5167    2.0500    0.0000 C   0  0
    2.2542   -2.9417    0.0000 C   0  0
  2  1  1  0
  3  2  2  0
  4  3  1  0
  5  3  1  0
  6 15  1  0
  7  1  1  0
  8  1  1  0
  9  1  1  0
 10  4  1  0
 11  2  1  0
 12 10  1  0
 13 18  1  0
 14 16  1  0
 15 17  2  0
 16 12  2  0
 17 12  1  0
 18 11  2  0
 13  5  2  0
  6 14  2  0
M  END
> <SMILES>
FC(F)(F)c1cccnc1NCc1ccncc1

> <Salt Data>


> <InChI>
InChI=1S/C12H10F3N3/c13-12(14,15)10-2-1-5-17-11(10)18-8-9-3-6-16-7-4-9/h1-7H,8H2,(H,17,18)

> <InChI Key>
SLNJTOYZLYIAMM-UHFFFAOYSA-N

> <Molecular Weight>
253.22700000000003

> <Compound ID>
F6541-3719

> <Plate Well Position>
E9

> <Plate ID>
10001

$$$$

  SciTegic05171710462D

 16 16  0  0  0  0            999 V2000
   -1.2958    2.2750    0.0000 S   0  0
   -2.0125    2.6958    0.0000 N   0  0
   -3.0333    3.2833    0.0000 C   0  0
   -3.7458    3.6875    0.0000 C   0  0
   -2.2250    3.4958    0.0000 C   0  0
   -2.8125    2.4750    0.0000 C   0  0
   -4.4583    3.2750    0.0000 N   0  0
   -1.6958    1.5625    0.0000 O   0  0
   -0.8833    2.9875    0.0000 O   0  0
   -3.7458    4.5167    0.0000 O   0  0
   -0.5833    1.8708    0.0000 C   0  0
   -4.4583    2.4583    0.0000 C   0  0
   -5.1708    1.2208    0.0000 O   0  0
   -5.1708    2.0458    0.0000 C   0  0
   -5.8958    0.8083    0.0000 C   0  0
   -3.7458    2.0458    0.0000 C   0  0
  2  1  1  0
  3  6  1  0
  4  3  1  0
  5  2  1  0
  6  2  1  0
  7  4  1  0
  8  1  2  0
  9  1  2  0
 10  4  2  0
 11  1  1  0
 12  7  1  0
 13 14  1  0
 14 12  1  0
 15 13  1  0
 16 12  1  0
  5  3  1  0
M  END
> <SMILES>
COCC(C)NC(=O)C1CN(S(C)(=O)=O)C1

> <Salt Data>


> <InChI>
InChI=1S/C9H18N2O4S/c1-7(6-15-2)10-9(12)8-4-11(5-8)16(3,13)14/h7-8H,4-6H2,1-3H3,(H,10,12)

> <InChI Key>
CHOHRZCXAFPVPJ-UHFFFAOYSA-N

> <Molecular Weight>
250.31999999999996

> <Compound ID>
F6125-2609

> <Plate Well Position>
E10

> <Plate ID>
10001

$$$$

  SciTegic05171710462D

 20 21  0  0  0  0            999 V2000
   -1.7208    6.2750    0.0000 N   0  0
   -0.9958    6.7000    0.0000 C   0  0
   -4.5833    3.8000    0.0000 C   0  0
   -1.0000    7.5250    0.0000 O   0  0
   -3.8625    4.2125    0.0000 N   0  0
   -1.7083    5.4542    0.0000 C   0  0
   -2.4250    6.6917    0.0000 C   0  0
   -5.2958    4.2167    0.0000 O   0  0
   -0.2750    6.2917    0.0000 O   0  0
   -4.5833    2.9833    0.0000 C   0  0
   -3.8625    5.0292    0.0000 C   0  0
   -3.1375    6.2750    0.0000 C   0  0
   -2.4250    5.0417    0.0000 C   0  0
   -3.1500    5.4417    0.0000 C   0  0
   -5.2833    2.5708    0.0000 C   0  0
    0.4417    6.7042    0.0000 C   0  0
   -6.0292    2.9000    0.0000 C   0  0
   -5.3833    1.7375    0.0000 C   0  0
   -6.1875    1.5708    0.0000 C   0  0
   -6.5917    2.2875    0.0000 C   0  0
  2  1  1  0
  3  5  1  0
  4  2  2  0
  5 11  1  0
  6  1  1  0
  7  1  1  0
  8  3  2  0
  9  2  1  0
 10  3  1  0
 11 14  1  0
 12  7  1  0
 13  6  1  0
 14 12  1  0
 15 10  1  0
 16  9  1  0
 17 15  1  0
 18 15  1  0
 19 18  1  0
 20 17  1  0
 14 13  1  0
 20 19  1  0
M  END
> <SMILES>
COC(=O)N1CCC(CNC(=O)CC2CCCC2)CC1

> <Salt Data>


> <InChI>
InChI=1S/C15H26N2O3/c1-20-15(19)17-8-6-13(7-9-17)11-16-14(18)10-12-4-2-3-5-12/h12-13H,2-11H2,1H3,(H,16,18)

> <InChI Key>
HEUVPFIOLZQDOK-UHFFFAOYSA-N

> <Molecular Weight>
282.384

> <Compound ID>
F5033-3321

> <Plate Well Position>
E11

> <Plate ID>
10001

$$$$

  SciTegic05171710462D

 16 17  0  0  0  0            999 V2000
    2.0792    0.2875    0.0000 S   0  0
    3.5167    0.2958    0.0000 C   0  0
    3.7000   -0.5125    0.0000 O   0  0
    4.2292    0.7125    0.0000 N   0  0
    4.8542    0.1583    0.0000 N   0  0
    2.8000    0.7083    0.0000 C   0  0
    4.5167   -0.5917    0.0000 C   0  0
    2.5000   -0.4292    0.0000 O   0  0
    1.6542    1.0083    0.0000 O   0  0
    1.3542   -0.1292    0.0000 C   0  0
    4.9417   -1.3125    0.0000 N   0  0
    0.6417    0.2833    0.0000 C   0  0
    1.3542   -0.9625    0.0000 C   0  0
   -0.0708   -0.1292    0.0000 C   0  0
    0.6417   -1.3750    0.0000 C   0  0
   -0.0708   -0.9625    0.0000 C   0  0
  2  6  1  0
  3  2  1  0
  4  2  2  0
  5  4  1  0
  6  1  1  0
  7  3  1  0
  8  1  2  0
  9  1  2  0
 10  1  1  0
 11  7  1  0
 12 10  2  0
 13 10  1  0
 14 12  1  0
 15 13  2  0
 16 15  1  0
 14 16  2  0
  7  5  2  0
M  END
> <SMILES>
Nc1nnc(CS(=O)(=O)c2ccccc2)o1

> <Salt Data>


> <InChI>
InChI=1S/C9H9N3O3S/c10-9-12-11-8(15-9)6-16(13,14)7-4-2-1-3-5-7/h1-5H,6H2,(H2,10,12)

> <InChI Key>
AASVJLPOWFIKCY-UHFFFAOYSA-N

> <Molecular Weight>
239.25600000000003

> <Compound ID>
F2146-0111

> <Plate Well Position>
E12

> <Plate ID>
10001

$$$$

  SciTegic05171710462D

 15 16  0  0  0  0            999 V2000
   -1.3708    0.5708    0.0000 C   0  0
   -0.4208    1.6333    0.0000 N   0  0
   -2.0375    1.0583    0.0000 N   0  0
   -1.6250   -0.2125    0.0000 N   0  0
   -0.5875    0.8250    0.0000 C   0  0
   -2.4500   -0.2125    0.0000 C   0  0
   -2.7083    0.5708    0.0000 C   0  0
    0.3667    1.8958    0.0000 C   0  0
   -1.0333    2.1833    0.0000 C   0  0
   -2.0375    1.8833    0.0000 C   0  0
    0.9792    1.3333    0.0000 C   0  0
    0.5375    2.6958    0.0000 C   0  0
   -2.7583    2.2958    0.0000 C   0  0
   -0.8583    2.9958    0.0000 C   0  0
   -0.0708    3.2458    0.0000 C   0  0
  2  5  1  0
  3  1  1  0
  4  1  2  0
  5  1  1  0
  6  4  1  0
  7  3  1  0
  8  2  1  0
  9  2  1  0
 10  3  1  0
 11  8  1  0
 12  8  1  0
 13 10  1  0
 14  9  1  0
 15 14  1  0
  7  6  2  0
 12 15  1  0
M  END
> <SMILES>
CCn1ccnc1CN1CCCCC1C

> <Salt Data>


> <InChI>
InChI=1S/C12H21N3/c1-3-14-9-7-13-12(14)10-15-8-5-4-6-11(15)2/h7,9,11H,3-6,8,10H2,1-2H3

> <InChI Key>
NFIIVWPXFDBKKX-UHFFFAOYSA-N

> <Molecular Weight>
207.3209999999999

> <Compound ID>
F1905-0231

> <Plate Well Position>
E13

> <Plate ID>
10001

$$$$

  SciTegic05171710462D

 21 23  0  0  0  0            999 V2000
   -1.1250    5.0292    0.0000 C   0  0
   -0.3083    4.9417    0.0000 N   0  0
   -1.2833    5.8542    0.0000 C   0  0
   -0.5750    6.2500    0.0000 N   0  0
   -3.1458    4.2042    0.0000 C   0  0
    0.0417    5.7042    0.0000 C   0  0
   -3.9250    4.4667    0.0000 N   0  0
   -2.5333    4.7417    0.0000 C   0  0
   -1.7458    4.4792    0.0000 C   0  0
   -5.5375    4.8417    0.0000 N   0  0
   -2.0708    6.1042    0.0000 C   0  0
   -2.9833    3.4000    0.0000 O   0  0
   -4.4875    3.8708    0.0000 C   0  0
   -4.1708    5.2417    0.0000 C   0  0
   -2.6958    5.5625    0.0000 C   0  0
   -5.2958    4.0417    0.0000 C   0  0
   -4.9708    5.4292    0.0000 C   0  0
    0.8500    5.8667    0.0000 C   0  0
   -6.3375    5.0250    0.0000 C   0  0
   -7.3792    5.9917    0.0000 O   0  0
   -6.5792    5.8042    0.0000 C   0  0
  2  1  1  0
  3  1  2  0
  4  3  1  0
  5  8  1  0
  6  2  2  0
  7  5  1  0
  8  9  1  0
  9  1  1  0
 10 17  1  0
 11  3  1  0
 12  5  2  0
 13  7  1  0
 14  7  1  0
 15  8  1  0
 16 13  1  0
 17 14  1  0
 18  6  1  0
 19 10  1  0
 20 21  1  0
 21 19  1  0
  4  6  1  0
 15 11  1  0
 10 16  1  0
M  END
> <SMILES>
Cc1nc2c([nH]1)CCC(C(=O)N1CCN(CCO)CC1)C2

> <Salt Data>


> <InChI>
InChI=1S/C15H24N4O2/c1-11-16-13-3-2-12(10-14(13)17-11)15(21)19-6-4-18(5-7-19)8-9-20/h12,20H,2-10H2,1H3,(H,16,17)

> <InChI Key>
BTFAHVILORRJCR-UHFFFAOYSA-N

> <Molecular Weight>
292.383

> <Compound ID>
F6492-0565

> <Plate Well Position>
E14

> <Plate ID>
10001

$$$$

  SciTegic05171710462D

 22 23  0  0  0  0            999 V2000
   -2.1625    3.9583    0.0000 C   0  0
   -1.5208    4.3292    0.0000 N   0  0
   -2.8125    4.3292    0.0000 C   0  0
    0.4375    4.6875    0.0000 N   0  0
   -1.5208    5.0792    0.0000 C   0  0
   -0.2208    5.0667    0.0000 C   0  0
   -0.8708    5.4542    0.0000 C   0  0
   -3.4583    3.9583    0.0000 N   0  0
   -2.1625    3.2083    0.0000 O   0  0
   -2.8125    5.0792    0.0000 O   0  0
   -3.4583    3.2083    0.0000 C   0  0
   -5.4083    2.0833    0.0000 C   0  0
   -4.1083    2.8333    0.0000 C   0  0
   -6.0625    1.7083    0.0000 F   0  0
   -4.7500    1.7083    0.0000 C   0  0
   -5.4083    2.8333    0.0000 C   0  0
   -4.1083    2.0833    0.0000 C   0  0
   -4.7583    3.2083    0.0000 C   0  0
   -0.8708    6.2042    0.0000 C   0  0
   -2.1708    5.4542    0.0000 C   0  0
   -1.5208    6.5792    0.0000 C   0  0
   -2.1708    6.2042    0.0000 C   0  0
  2  1  1  0
  3  1  1  0
  4  6  3  0
  5  2  1  0
  6  7  1  0
  7  5  2  0
  8  3  1  0
  9  1  2  0
 10  3  2  0
 11  8  1  0
 12 16  2  0
 13 11  1  0
 14 12  1  0
 15 17  2  0
 16 18  1  0
 17 13  1  0
 18 13  2  0
 19  7  1  0
 20  5  1  0
 21 22  1  0
 22 20  2  0
 19 21  2  0
 15 12  1  0
M  END
> <SMILES>
N#Cc1ccccc1NC(=O)C(=O)NCc1ccc(F)cc1

> <Salt Data>


> <InChI>
InChI=1S/C16H12FN3O2/c17-13-7-5-11(6-8-13)10-19-15(21)16(22)20-14-4-2-1-3-12(14)9-18/h1-8H,10H2,(H,19,21)(H,20,22)

> <InChI Key>
USJQVDKPOPVCFQ-UHFFFAOYSA-N

> <Molecular Weight>
297.289

> <Compound ID>
F2616-0333

> <Plate Well Position>
E15

> <Plate ID>
10001

$$$$

  SciTegic05171710462D

 19 21  0  0  0  0            999 V2000
    4.0167   -8.5667    0.0000 S   0  0
    4.7042   -9.0417    0.0000 N   0  0
    3.3625   -9.0750    0.0000 C   0  0
    4.4625   -9.8417    0.0000 C   0  0
    3.6292   -9.8542    0.0000 C   0  0
    2.9625  -10.3625    0.0000 S   0  0
    2.5292   -9.0917    0.0000 C   0  0
    3.4292   -7.9792    0.0000 O   0  0
    4.6000   -7.9792    0.0000 O   0  0
    5.4792   -8.7750    0.0000 C   0  0
    4.9625  -10.4917    0.0000 O   0  0
    2.2792   -9.8875    0.0000 C   0  0
    6.1042   -9.3167    0.0000 C   0  0
    5.6417   -7.9625    0.0000 C   0  0
    7.0417   -8.2417    0.0000 C   0  0
    6.4167   -7.6917    0.0000 C   0  0
    6.8875   -9.0542    0.0000 C   0  0
    7.8167   -7.9750    0.0000 O   0  0
    7.9667   -7.1625    0.0000 C   0  0
  2  1  1  0
  3  1  1  0
  4  2  1  0
  5  3  2  0
  6  5  1  0
  7  3  1  0
  8  1  2  0
  9  1  2  0
 10  2  1  0
 11  4  2  0
 12  7  2  0
 13 10  2  0
 14 10  1  0
 15 16  1  0
 16 14  2  0
 17 13  1  0
 18 15  1  0
 19 18  1  0
  4  5  1  0
 12  6  1  0
 15 17  2  0
M  END
> <SMILES>
COc1ccc(N2C(=O)c3sccc3S2(=O)=O)cc1

> <Salt Data>


> <InChI>
InChI=1S/C12H9NO4S2/c1-17-9-4-2-8(3-5-9)13-12(14)11-10(6-7-18-11)19(13,15)16/h2-7H,1H3

> <InChI Key>
AHHPQGSYMRCOFO-UHFFFAOYSA-N

> <Molecular Weight>
295.341

> <Compound ID>
F3222-2863

> <Plate Well Position>
E16

> <Plate ID>
10001

$$$$

  SciTegic05171710462D

 18 21  0  0  0  0            999 V2000
    1.6792    0.9208    0.0000 C   0  0
    1.6750    1.9333    0.0000 N   0  0
    0.7292    0.6083    0.0000 N   0  0
    0.1375    1.4250    0.0000 N   0  0
    0.7250    2.2333    0.0000 C   0  0
    1.3792   -2.0667    0.0000 C   0  0
    2.1875   -2.6417    0.0000 C   0  0
    2.3792   -0.6542    0.0000 N   0  0
    2.4917    0.3375    0.0000 C   0  0
    1.8792   -3.6042    0.0000 S   0  0
    1.4792   -1.0667    0.0000 C   0  0
    0.8792   -3.6042    0.0000 C   0  0
    3.1000   -2.2375    0.0000 C   0  0
    0.5667   -2.6417    0.0000 C   0  0
    3.2042   -1.2417    0.0000 C   0  0
    2.2667    2.7333    0.0000 C   0  0
    0.7167    3.2375    0.0000 C   0  0
    1.6750    3.5500    0.0000 C   0  0
  2  1  1  0
  3  1  2  0
  4  3  1  0
  5  2  1  0
  6 11  1  0
  7 13  1  0
  8  9  1  0
  9  1  1  0
 10  7  1  0
 11  8  1  0
 12 14  2  0
 13 15  1  0
 14  6  1  0
 15  8  1  0
 16  2  1  0
 17  5  1  0
 18 16  1  0
  4  5  2  0
 18 17  1  0
  6  7  2  0
 10 12  1  0
M  END
> <SMILES>
c1cc2c(s1)CCN(Cc1nnc3n1CCC3)C2

> <Salt Data>


> <InChI>
InChI=1S/C13H16N4S/c1-2-12-14-15-13(17(12)5-1)9-16-6-3-11-10(8-16)4-7-18-11/h4,7H,1-3,5-6,8-9H2

> <InChI Key>
QEZSWKSMSBSDIP-UHFFFAOYSA-N

> <Molecular Weight>
260.366

> <Compound ID>
F6541-1614

> <Plate Well Position>
E17

> <Plate ID>
10001

$$$$

  SciTegic05171710462D

 20 22  0  0  0  0            999 V2000
    1.0417   -0.7292    0.0000 C   0  0
    0.4292   -0.1750    0.0000 N   0  0
   -0.3583   -0.4292    0.0000 C   0  0
    1.8000   -0.4000    0.0000 N   0  0
    3.3125    0.2583    0.0000 N   0  0
   -1.0250    0.0583    0.0000 N   0  0
   -0.6125   -1.2167    0.0000 S   0  0
    1.0375   -1.5542    0.0000 O   0  0
   -1.6875   -0.4292    0.0000 C   0  0
    2.4667   -0.8917    0.0000 C   0  0
    1.8917    0.4208    0.0000 C   0  0
    2.6500    0.7458    0.0000 C   0  0
    3.2167   -0.5667    0.0000 C   0  0
   -1.4375   -1.2167    0.0000 C   0  0
    4.0667    0.5833    0.0000 C   0  0
    4.7292    0.0875    0.0000 C   0  0
    4.1542    1.4000    0.0000 C   0  0
    4.9125    1.7333    0.0000 C   0  0
    5.4875    0.4208    0.0000 C   0  0
    5.5792    1.2375    0.0000 C   0  0
  2  1  1  0
  3  2  1  0
  4  1  1  0
  5 12  1  0
  6  3  2  0
  7  3  1  0
  8  1  2  0
  9  6  1  0
 10  4  1  0
 11  4  1  0
 12 11  1  0
 13 10  1  0
 14  7  1  0
 15  5  1  0
 16 15  2  0
 17 15  1  0
 18 17  2  0
 19 16  1  0
 20 18  1  0
  5 13  1  0
 14  9  2  0
 20 19  2  0
M  END
> <SMILES>
O=C(Nc1nccs1)N1CCN(c2ccccc2)CC1

> <Salt Data>


> <InChI>
InChI=1S/C14H16N4OS/c19-14(16-13-15-6-11-20-13)18-9-7-17(8-10-18)12-4-2-1-3-5-12/h1-6,11H,7-10H2,(H,15,16,19)

> <InChI Key>
MRZDAHDIFBPLJI-UHFFFAOYSA-N

> <Molecular Weight>
288.376

> <Compound ID>
F2158-0379

> <Plate Well Position>
E18

> <Plate ID>
10001

$$$$

  SciTegic05171710462D

 21 22  0  0  0  0            999 V2000
   -3.1708    4.2167    0.0000 C   0  0
   -2.4875    4.6875    0.0000 C   0  0
   -3.1000    3.4083    0.0000 N   0  0
   -1.0708    4.7917    0.0000 N   0  0
   -1.1333    5.6167    0.0000 C   0  0
   -1.7458    4.3292    0.0000 C   0  0
   -3.9125    4.5792    0.0000 O   0  0
   -2.9458    2.5958    0.0000 C   0  0
   -2.5625    5.5042    0.0000 C   0  0
    0.9917    7.0417    0.0000 O   0  0
   -0.4458    6.0917    0.0000 O   0  0
   -1.8833    5.9792    0.0000 C   0  0
    0.2917    5.7292    0.0000 C   0  0
    0.9667    6.2042    0.0000 C   0  0
   -3.4083    1.2458    0.0000 O   0  0
   -2.7958    1.7833    0.0000 C   0  0
    1.7792    7.2750    0.0000 C   0  0
   -3.7625    2.4458    0.0000 C   0  0
   -2.1375    2.7458    0.0000 C   0  0
    1.7542    5.9292    0.0000 C   0  0
    2.2542    6.5917    0.0000 C   0  0
  2  1  1  0
  3  1  1  0
  4  6  1  0
  5 12  1  0
  6  2  2  0
  7  1  2  0
  8  3  1  0
  9  2  1  0
 10 14  1  0
 11  5  1  0
 12  9  2  0
 13 11  1  0
 14 13  1  0
 15 16  1  0
 16  8  1  0
 17 10  1  0
 18  8  1  0
 19  8  1  0
 20 14  1  0
 21 20  1  0
  5  4  2  0
 21 17  1  0
M  END
> <SMILES>
CC(C)(CO)NC(=O)c1ccc(OCC2CCCO2)nc1

> <Salt Data>


> <InChI>
InChI=1S/C15H22N2O4/c1-15(2,10-18)17-14(19)11-5-6-13(16-8-11)21-9-12-4-3-7-20-12/h5-6,8,12,18H,3-4,7,9-10H2,1-2H3,(H,17,19)

> <InChI Key>
QOSJMCAIIXTIRS-UHFFFAOYSA-N

> <Molecular Weight>
294.35100000000006

> <Compound ID>
F6475-2097

> <Plate Well Position>
E19

> <Plate ID>
10001

$$$$

  SciTegic05171710462D

 19 19  0  0  0  0            999 V2000
    3.5750   -0.2292    0.0000 C   0  0
    3.7958    0.5667    0.0000 C   0  0
   -1.4333    0.8208    0.0000 N   0  0
    4.1542   -0.8208    0.0000 O   0  0
    3.2167    1.1583    0.0000 O   0  0
   -1.4333   -0.4792    0.0000 O   0  0
    4.5958    0.7708    0.0000 O   0  0
    2.7708   -0.4375    0.0000 O   0  0
   -0.3125   -0.4792    0.0000 C   0  0
   -0.8708   -0.1542    0.0000 C   0  0
    0.2500   -0.1542    0.0000 C   0  0
   -0.8708    0.4833    0.0000 C   0  0
   -2.0083    0.4833    0.0000 C   0  0
   -2.0083   -0.1542    0.0000 C   0  0
    0.8042   -0.4750    0.0000 C   0  0
    0.2250    0.4833    0.0000 C   0  0
    1.3542   -0.1292    0.0000 C   0  0
    0.7750    0.8208    0.0000 C   0  0
    1.3500    0.5208    0.0000 C   0  0
  2  1  1  0
  4  1  2  0
  5  2  2  0
  6 14  1  0
  7  2  1  0
  8  1  1  0
  9 10  1  0
 10 12  1  0
 11  9  1  0
 12  3  1  0
 13  3  1  0
 14 13  1  0
 15 11  2  0
 16 11  1  0
 17 15  1  0
 18 16  2  0
 19 18  1  0
  6 10  1  0
 17 19  2  0
M  END
> <SMILES>
O=C(O)C(=O)O.c1ccc(CC2CNCCO2)cc1

> <Salt Data>
(COOH)2

> <InChI>
InChI=1S/C11H15NO.C2H2O4/c1-2-4-10(5-3-1)8-11-9-12-6-7-13-11;3-1(4)2(5)6/h1-5,11-12H,6-9H2;(H,3,4)(H,5,6)

> <InChI Key>
WMCFSIXALHTQMC-UHFFFAOYSA-N

> <Molecular Weight>
267.28099999999995

> <Compound ID>
F2189-1061

> <Plate Well Position>
E20

> <Plate ID>
10001

$$$$

  SciTegic05171710462D

 12 13  0  0  0  0            999 V2000
    2.0042   -3.1000    0.0000 C   0  0
    1.2250   -3.3542    0.0000 C   0  0
    2.6167   -3.6542    0.0000 C   0  0
    0.9667   -4.1417    0.0000 N   0  0
    0.5542   -2.8667    0.0000 N   0  0
    3.4292   -3.4792    0.0000 O   0  0
    2.1792   -2.2917    0.0000 O   0  0
    0.1417   -4.1417    0.0000 C   0  0
    2.5375   -4.4667    0.0000 C   0  0
   -0.1083   -3.3542    0.0000 C   0  0
    3.8417   -4.1917    0.0000 C   0  0
    3.2917   -4.8042    0.0000 C   0  0
  2  1  1  0
  3  1  1  0
  4  2  2  0
  5  2  1  0
  6  3  1  0
  7  1  2  0
  8  4  1  0
  9  3  2  0
 10  5  1  0
 11  6  1  0
 12  9  1  0
 12 11  2  0
 10  8  2  0
M  END
> <SMILES>
O=C(c1ncc[nH]1)c1ccco1

> <Salt Data>


> <InChI>
InChI=1S/C8H6N2O2/c11-7(6-2-1-5-12-6)8-9-3-4-10-8/h1-5H,(H,9,10)

> <InChI Key>
PMLIOWRFOHPJMX-UHFFFAOYSA-N

> <Molecular Weight>
162.148

> <Compound ID>
F0848-0158

> <Plate Well Position>
E21

> <Plate ID>
10001

$$$$

  SciTegic05171710462D

 19 21  0  0  0  0            999 V2000
    6.4417   -0.1042    0.0000 C   0  0
    5.4417   -0.2125    0.0000 N   0  0
    7.0292   -0.9042    0.0000 N   0  0
    6.8417    0.8083    0.0000 N   0  0
    1.3792    1.8125    0.0000 N   0  0
    1.8792    0.2750    0.0000 N   0  0
    2.1875    1.2333    0.0000 C   0  0
    0.5667    1.2333    0.0000 C   0  0
    0.8792    0.2750    0.0000 C   0  0
    5.0417   -1.1292    0.0000 C   0  0
    4.8542    0.5958    0.0000 C   0  0
    8.4292    0.1125    0.0000 C   0  0
    7.8292    0.9208    0.0000 C   0  0
    8.0250   -0.8000    0.0000 C   0  0
    2.4667   -0.5292    0.0000 C   0  0
    9.4167    0.2250    0.0000 F   0  0
    4.0417   -1.2292    0.0000 C   0  0
    3.8667    0.4875    0.0000 C   0  0
    3.4625   -0.4292    0.0000 C   0  0
  2  1  1  0
  3  1  1  0
  4  1  2  0
  5  7  2  0
  6 15  1  0
  7  6  1  0
  8  9  2  0
  9  6  1  0
 10  2  1  0
 11  2  1  0
 12 13  2  0
 13  4  1  0
 14  3  2  0
 15 19  1  0
 16 12  1  0
 17 10  1  0
 18 11  1  0
 19 18  1  0
 12 14  1  0
 19 17  1  0
  8  5  1  0
M  END
> <SMILES>
Fc1cnc(N2CCC(Cn3ccnc3)CC2)nc1

> <Salt Data>


> <InChI>
InChI=1S/C13H16FN5/c14-12-7-16-13(17-8-12)19-4-1-11(2-5-19)9-18-6-3-15-10-18/h3,6-8,10-11H,1-2,4-5,9H2

> <InChI Key>
HXXYOPISRGFUBN-UHFFFAOYSA-N

> <Molecular Weight>
261.3039999999999

> <Compound ID>
F6544-1086

> <Plate Well Position>
E22

> <Plate ID>
10001

$$$$

  SciTegic05171710462D

 19 21  0  0  0  0            999 V2000
    0.1917   -0.5792    0.0000 N   0  0
    0.1917   -1.4417    0.0000 C   0  0
    0.8417   -0.0792    0.0000 C   0  0
   -0.4583   -0.0792    0.0000 C   0  0
    0.6042    0.7250    0.0000 N   0  0
    0.8917   -2.7292    0.0000 C   0  0
    0.8917   -1.8625    0.0000 C   0  0
   -0.2083    0.7250    0.0000 C   0  0
    1.5917   -3.1625    0.0000 N   0  0
   -0.5083   -1.8625    0.0000 N   0  0
    0.1917   -3.1500    0.0000 N   0  0
   -0.5083   -2.7292    0.0000 C   0  0
    2.9917   -3.9792    0.0000 N   0  0
   -1.2458   -0.3292    0.0000 C   0  0
    2.3292   -2.7625    0.0000 C   0  0
    1.5667   -3.9792    0.0000 C   0  0
   -0.7000    1.3958    0.0000 C   0  0
    2.9917   -3.1500    0.0000 C   0  0
    2.2917   -4.3917    0.0000 C   0  0
  2  1  1  0
  3  1  1  0
  4  1  1  0
  5  3  2  0
  6  7  1  0
  7  2  2  0
  8  4  2  0
  9  6  1  0
 10  2  1  0
 11 12  1  0
 12 10  2  0
 13 19  1  0
 14  4  1  0
 15  9  1  0
 16  9  1  0
 17  8  1  0
 18 15  1  0
 19 16  1  0
  8  5  1  0
  6 11  2  0
 18 13  1  0
M  END
> <SMILES>
Cc1ncn(-c2cc(N3CCNCC3)ncn2)c1C

> <Salt Data>


> <InChI>
InChI=1S/C13H18N6/c1-10-11(2)19(9-17-10)13-7-12(15-8-16-13)18-5-3-14-4-6-18/h7-9,14H,3-6H2,1-2H3

> <InChI Key>
HOKBJEHZIAJDKI-UHFFFAOYSA-N

> <Molecular Weight>
258.329

> <Compound ID>
F1912-0138

> <Plate Well Position>
E23

> <Plate ID>
10001

$$$$

  SciTegic05171710462D

 16 18  0  0  0  0            999 V2000
    2.1792    2.9083    0.0000 C   0  0
    1.7292    2.3583    0.0000 N   0  0
    1.8167    3.5500    0.0000 N   0  0
    2.9125    2.9083    0.0000 C   0  0
    1.0542    2.6458    0.0000 C   0  0
    1.1125    3.3958    0.0000 C   0  0
    3.2625    2.2750    0.0000 C   0  0
    2.8917    1.6458    0.0000 N   0  0
    3.2750    3.5500    0.0000 C   0  0
    0.3875    2.3083    0.0000 C   0  0
    0.5125    3.7958    0.0000 C   0  0
    4.0000    2.2750    0.0000 C   0  0
    4.0167    3.5500    0.0000 C   0  0
   -0.2083    2.7500    0.0000 C   0  0
   -0.1500    3.5083    0.0000 C   0  0
    4.3667    2.9083    0.0000 C   0  0
  2  1  2  0
  3  1  1  0
  4  1  1  0
  5  2  1  0
  6  3  1  0
  7  4  2  0
  8  7  1  0
  9  4  1  0
 10  5  1  0
 11  6  1  0
 12  7  1  0
 13  9  2  0
 14 10  2  0
 15 11  2  0
 16 13  1  0
  5  6  2  0
 12 16  2  0
 14 15  1  0
M  END
> <SMILES>
Nc1ccccc1-c1nc2ccccc2[nH]1

> <Salt Data>


> <InChI>
InChI=1S/C13H11N3/c14-10-6-2-1-5-9(10)13-15-11-7-3-4-8-12(11)16-13/h1-8H,14H2,(H,15,16)

> <InChI Key>
YWNXHTNWOQHFRL-UHFFFAOYSA-N

> <Molecular Weight>
209.25200000000004

> <Compound ID>
F0015-0750

> <Plate Well Position>
E24

> <Plate ID>
10001

$$$$

     RDKit          2D

  4  3  0  0  0  0  0  0  0  0999 V2000
    0.0000    0.0000    0.0000 C   0  0  0  0  0  0  0  0  0  0  0  0
    1.2990    0.7500    0.0000 S   0  0  0  0  0  0  0  0  0  0  0  0
    1.2990    2.2500    0.0000 O   0  0  0  0  0  0  0  0  0  0  0  0
    2.5981   -0.0000    0.0000 C   0  0  0  0  0  0  0  0  0  0  0  0
  1  2  1  0
  2  3  2  0
  2  4  1  0
M  END
> <SMILES>
CS(C)=O

> <Salt Data>


> <InChI>
InChI=1S/C2H6OS/c1-4(2)3/h1-2H3

> <InChI Key>
IAZDPXIOMUYVGZ-UHFFFAOYSA-N

> <Molecular Weight>
78.13600000000001

> <Compound ID>
DMSO

> <Plate Well Position>
F1

> <Plate ID>
10001

$$$$

     RDKit          2D

  4  3  0  0  0  0  0  0  0  0999 V2000
    0.0000    0.0000    0.0000 C   0  0  0  0  0  0  0  0  0  0  0  0
    1.2990    0.7500    0.0000 S   0  0  0  0  0  0  0  0  0  0  0  0
    1.2990    2.2500    0.0000 O   0  0  0  0  0  0  0  0  0  0  0  0
    2.5981   -0.0000    0.0000 C   0  0  0  0  0  0  0  0  0  0  0  0
  1  2  1  0
  2  3  2  0
  2  4  1  0
M  END
> <SMILES>
CS(C)=O

> <Salt Data>


> <InChI>
InChI=1S/C2H6OS/c1-4(2)3/h1-2H3

> <InChI Key>
IAZDPXIOMUYVGZ-UHFFFAOYSA-N

> <Molecular Weight>
78.13600000000001

> <Compound ID>
DMSO

> <Plate Well Position>
F2

> <Plate ID>
10001

$$$$

  SciTegic05171710462D

 18 19  0  0  0  0            999 V2000
    5.2417    0.3958    0.0000 C   0  0
    6.3167   -2.8792    0.0000 C   0  0
    0.8292   -2.8792    0.0000 C   0  0
    1.8542    0.3958    0.0000 C   0  0
    3.5000   -4.8292    0.0000 S   0  0
   -4.8500   -1.1250    0.0000 N   0  0
    7.2375    3.1250    0.0000 C   0  0
   -2.5125   -3.6542    0.0000 C   0  0
   -8.1417   -1.8542    0.0000 C   0  0
   -0.4625    2.9083    0.0000 C   0  0
   -3.8250    2.1583    0.0000 C   0  0
    9.4917   -3.9042    0.0000 N   0  0
    5.8542    6.1917    0.0000 O   0  0
  -10.4292    0.6500    0.0000 O   0  0
   10.5667    2.7500    0.0000 O   0  0
   -9.1500   -5.0875    0.0000 C   0  0
   12.6167    5.5125    0.0000 C   0  0
   16.0000    5.1667    0.0000 C   0  0
  2  1  2  0
  3  4  2  0
  4  1  1  0
  5  2  1  0
  6 11  1  0
  7  1  1  0
  8  3  1  0
  9  6  1  0
 10  4  1  0
 11 10  1  0
 12  2  1  0
 13  7  2  0
 14  9  2  0
 15  7  1  0
 16  9  1  0
 17 15  1  0
 18 17  1  0
  3  5  1  0
  6  8  1  0
M  END
> <SMILES>
CCOC(=O)c1c(N)sc2c1CCN(C(C)=O)C2

> <Salt Data>


> <InChI>
InChI=1S/C12H16N2O3S/c1-3-17-12(16)10-8-4-5-14(7(2)15)6-9(8)18-11(10)13/h3-6,13H2,1-2H3

> <InChI Key>
ZBZSPXFRUVXRKH-UHFFFAOYSA-N

> <Molecular Weight>
268.33799999999997

> <Compound ID>
F0913-5122

> <Plate Well Position>
F3

> <Plate ID>
10001

$$$$

  SciTegic05171710462D

 18 19  0  0  0  0            999 V2000
   -0.8958    4.2917    0.0000 N   0  0
   -0.4958    3.5833    0.0000 C   0  0
   -3.0333    4.1042    0.0000 N   0  0
   -1.7250    4.3792    0.0000 C   0  0
   -3.7458    3.6958    0.0000 C   0  0
   -0.3458    4.8917    0.0000 C   0  0
    0.3042    3.7458    0.0000 S   0  0
   -2.2833    3.7708    0.0000 C   0  0
   -2.1375    5.0917    0.0000 C   0  0
   -3.7250    2.8750    0.0000 C   0  0
   -2.9500    4.9167    0.0000 C   0  0
    0.4000    4.5625    0.0000 C   0  0
   -0.8375    2.8333    0.0000 O   0  0
   -4.4333    4.1042    0.0000 O   0  0
   -0.5125    5.7042    0.0000 O   0  0
   -3.7250    2.0500    0.0000 C   0  0
   -2.8958    2.8833    0.0000 C   0  0
   -4.5583    2.8958    0.0000 C   0  0
  2  1  1  0
  3  8  1  0
  4  1  1  0
  5  3  1  0
  6  1  1  0
  7  2  1  0
  8  4  1  0
  9  4  1  0
 10  5  1  0
 11  9  1  0
 12  6  1  0
 13  2  2  0
 14  5  2  0
 15  6  2  0
 16 10  1  0
 17 10  1  0
 18 10  1  0
  7 12  1  0
 11  3  1  0
M  END
> <SMILES>
CC(C)(C)C(=O)N1CCC(N2C(=O)CSC2=O)C1

> <Salt Data>


> <InChI>
InChI=1S/C12H18N2O3S/c1-12(2,3)10(16)13-5-4-8(6-13)14-9(15)7-18-11(14)17/h8H,4-7H2,1-3H3

> <InChI Key>
GQGSJDQGACAMCF-UHFFFAOYSA-N

> <Molecular Weight>
270.354

> <Compound ID>
F6474-1506

> <Plate Well Position>
F4

> <Plate ID>
10001

$$$$

  SciTegic05171710462D

 17 17  0  0  0  0            999 V2000
   -4.5833    3.8000    0.0000 C   0  0
   -1.7083    6.2792    0.0000 N   0  0
   -3.8625    4.2125    0.0000 N   0  0
   -5.2958    4.2042    0.0000 O   0  0
   -4.5833    2.9833    0.0000 N   0  0
   -1.7083    5.4625    0.0000 C   0  0
   -2.4208    6.6917    0.0000 C   0  0
   -3.8625    5.0292    0.0000 C   0  0
   -3.1458    5.4500    0.0000 C   0  0
   -2.4250    5.0417    0.0000 C   0  0
   -3.1458    6.2792    0.0000 C   0  0
   -0.9875    6.6917    0.0000 C   0  0
    0.4500    6.7042    0.0000 O   0  0
   -5.2958    2.5625    0.0000 C   0  0
   -0.2708    6.2917    0.0000 C   0  0
    1.1667    6.2917    0.0000 C   0  0
   -5.2958    1.7333    0.0000 C   0  0
  2  7  1  0
  3  1  1  0
  4  1  2  0
  5  1  1  0
  6 10  1  0
  7 11  1  0
  8  3  1  0
  9  8  1  0
 10  9  1  0
 11  9  1  0
 12  2  1  0
 13 15  1  0
 14  5  1  0
 15 12  1  0
 16 13  1  0
 17 14  1  0
  6  2  1  0
M  END
> <SMILES>
CCNC(=O)NCC1CCN(CCOC)CC1

> <Salt Data>


> <InChI>
InChI=1S/C12H25N3O2/c1-3-13-12(16)14-10-11-4-6-15(7-5-11)8-9-17-2/h11H,3-10H2,1-2H3,(H2,13,14,16)

> <InChI Key>
OTBNOZIEHMPHIY-UHFFFAOYSA-N

> <Molecular Weight>
243.3509999999999

> <Compound ID>
F5831-6418

> <Plate Well Position>
F5

> <Plate ID>
10001

$$$$

  SciTegic05171710462D

 11 12  0  0  0  0            999 V2000
   -1.3375   -5.4042    0.0000 C   0  0
   -2.4208   -4.7792    0.0000 C   0  0
   -3.5083   -6.6542    0.0000 N   0  0
   -3.5083   -5.4042    0.0000 C   0  0
   -1.3375   -6.6542    0.0000 C   0  0
   -0.1500   -7.0417    0.0000 N   0  0
    0.5792   -6.0292    0.0000 C   0  0
   -0.1500   -5.0167    0.0000 C   0  0
   -2.4208   -7.2792    0.0000 C   0  0
   -2.4208   -3.5292    0.0000 Br  0  0
   -4.5958   -4.7792    0.0000 N   0  0
  2  1  2  0
  3  9  1  0
  4  2  1  0
  5  1  1  0
  6  5  1  0
  7  8  2  0
  8  1  1  0
  9  5  2  0
 10  2  1  0
 11  4  1  0
  6  7  1  0
  4  3  2  0
M  END
> <SMILES>
Nc1ncc2[nH]ccc2c1Br

> <Salt Data>


> <InChI>
InChI=1S/C7H6BrN3/c8-6-4-1-2-10-5(4)3-11-7(6)9/h1-3,10H,(H2,9,11)

> <InChI Key>
IZDMCCNKFUKBDD-UHFFFAOYSA-N

> <Molecular Weight>
212.04999999999995

> <Compound ID>
F1957-0229

> <Plate Well Position>
F6

> <Plate ID>
10001

$$$$

  SciTegic05171710462D

 19 20  0  0  0  0            999 V2000
    1.6167   -2.1750    0.0000 C   0  0
    2.3292   -2.5875    0.0000 N   0  0
    3.0500   -2.1750    0.0000 C   0  0
    1.6167   -1.3417    0.0000 N   0  0
    3.0500   -1.3417    0.0000 C   0  0
    2.3292   -0.9292    0.0000 C   0  0
    2.3292   -0.1042    0.0000 C   0  0
    3.7625   -2.5875    0.0000 C   0  0
    0.9000   -2.6000    0.0000 O   0  0
    1.6167    0.3083    0.0000 O   0  0
    3.7625   -3.4125    0.0000 C   0  0
    4.4750   -2.1750    0.0000 C   0  0
    2.3292   -3.4125    0.0000 C   0  0
    3.0417    0.3083    0.0000 O   0  0
    5.1917   -3.4125    0.0000 C   0  0
    4.4750   -3.8250    0.0000 C   0  0
    5.1875   -2.5792    0.0000 C   0  0
    5.9000   -3.8250    0.0000 O   0  0
    6.6167   -3.4125    0.0000 C   0  0
  2  1  1  0
  3  2  1  0
  4  1  1  0
  5  6  1  0
  6  4  2  0
  7  6  1  0
  8  3  1  0
  9  1  2  0
 10  7  2  0
 11  8  2  0
 12  8  1  0
 13  2  1  0
 14  7  1  0
 15 17  1  0
 16 11  1  0
 17 12  2  0
 18 15  1  0
 19 18  1  0
  3  5  2  0
 16 15  2  0
M  END
> <SMILES>
COc1ccc(-c2cc(C(=O)O)nc(=O)n2C)cc1

> <Salt Data>


> <InChI>
InChI=1S/C13H12N2O4/c1-15-11(7-10(12(16)17)14-13(15)18)8-3-5-9(19-2)6-4-8/h3-7H,1-2H3,(H,16,17)

> <InChI Key>
JZPFMUBFSIKHMA-UHFFFAOYSA-N

> <Molecular Weight>
260.249

> <Compound ID>
F2158-1784

> <Plate Well Position>
F7

> <Plate ID>
10001

$$$$

  SciTegic05171710462D

 13 14  0  0  0  0            999 V2000
    0.0292    0.3458    0.0000 N   0  0
    0.6042   -0.0750    0.0000 C   0  0
   -0.5500   -0.0750    0.0000 N   0  0
    0.3792   -0.7542    0.0000 C   0  0
   -0.3333   -0.7542    0.0000 C   0  0
    0.0167    1.0500    0.0000 C   0  0
    0.0292   -1.8500    0.0000 S   0  0
    1.2792    0.1458    0.0000 N   0  0
    0.6042   -1.4292    0.0000 C   0  0
   -0.5500   -1.4292    0.0000 C   0  0
   -0.5375    1.4750    0.0000 C   0  0
   -0.0750    1.7458    0.0000 C   0  0
    0.6792    1.3250    0.0000 C   0  0
  2  1  1  0
  3  1  1  0
  4  2  2  0
  5  3  2  0
  6  1  1  0
  7 10  1  0
  8  2  1  0
  9  4  1  0
 10  5  1  0
 11  6  1  0
 12  6  1  0
 13  6  1  0
  4  5  1  0
  9  7  1  0
M  END
> <SMILES>
CC(C)(C)n1nc2c(c1N)CSC2

> <Salt Data>


> <InChI>
InChI=1S/C9H15N3S/c1-9(2,3)12-8(10)6-4-13-5-7(6)11-12/h4-5,10H2,1-3H3

> <InChI Key>
SRQDHVKBHBYCHI-UHFFFAOYSA-N

> <Molecular Weight>
197.307

> <Compound ID>
F1386-0063

> <Plate Well Position>
F8

> <Plate ID>
10001

$$$$

  SciTegic05171710462D

 19 20  0  0  0  0            999 V2000
    5.3500   -2.8417    0.0000 C   0  0
    4.6792   -3.3292    0.0000 N   0  0
    6.0167   -3.3292    0.0000 N   0  0
    4.9375   -4.1167    0.0000 C   0  0
    3.8917   -3.0792    0.0000 C   0  0
    6.8042   -3.0750    0.0000 C   0  0
    5.7625   -4.1167    0.0000 C   0  0
    5.3417   -2.0167    0.0000 O   0  0
    7.4167   -3.6250    0.0000 C   0  0
    2.3167   -2.5625    0.0000 C   0  0
    7.2500   -4.4292    0.0000 O   0  0
    3.7167   -2.2667    0.0000 C   0  0
    3.2792   -3.6292    0.0000 C   0  0
    2.4917   -3.3792    0.0000 C   0  0
    2.9292   -2.0125    0.0000 C   0  0
    1.5292   -2.3042    0.0000 C   0  0
    8.2042   -3.3667    0.0000 O   0  0
    1.3625   -1.5042    0.0000 C   0  0
    0.9167   -2.8625    0.0000 C   0  0
  2  1  1  0
  3  1  1  0
  4  2  1  0
  5  2  1  0
  6  3  1  0
  7  3  1  0
  8  1  2  0
  9  6  1  0
 10 14  1  0
 11  9  2  0
 12  5  2  0
 13  5  1  0
 14 13  2  0
 15 12  1  0
 16 10  1  0
 17  9  1  0
 18 16  1  0
 19 16  1  0
  4  7  1  0
 15 10  2  0
M  END
> <SMILES>
CC(C)c1ccc(N2CCN(CC(=O)O)C2=O)cc1

> <Salt Data>


> <InChI>
InChI=1S/C14H18N2O3/c1-10(2)11-3-5-12(6-4-11)16-8-7-15(14(16)19)9-13(17)18/h3-6,10H,7-9H2,1-2H3,(H,17,18)

> <InChI Key>
ICPCQFLYCUYLKO-UHFFFAOYSA-N

> <Molecular Weight>
262.309

> <Compound ID>
F2147-1758

> <Plate Well Position>
F9

> <Plate ID>
10001

$$$$

  SciTegic05171710462D

 17 19  0  0  0  0            999 V2000
   -0.2583    5.1042    0.0000 O   0  0
    0.2917    5.7167    0.0000 C   0  0
   -0.1208    6.4375    0.0000 N   0  0
   -0.9250    6.2667    0.0000 N   0  0
   -1.0208    5.4417    0.0000 C   0  0
    1.1042    5.6292    0.0000 C   0  0
    1.7750    5.1417    0.0000 C   0  0
    1.8625    5.9625    0.0000 C   0  0
   -3.8750    2.1583    0.0000 N   0  0
   -3.1583    4.2042    0.0000 N   0  0
   -3.8708    2.9833    0.0000 C   0  0
   -1.7333    5.0292    0.0000 C   0  0
   -1.7333    4.2042    0.0000 C   0  0
   -2.4458    5.4500    0.0000 C   0  0
   -3.1583    5.0292    0.0000 C   0  0
   -2.4458    3.8000    0.0000 C   0  0
   -3.8708    3.8000    0.0000 C   0  0
  2  1  1  0
  3  2  2  0
  4  5  2  0
  5  1  1  0
  6  2  1  0
  7  6  1  0
  8  6  1  0
  9 11  3  0
 10 15  1  0
 11 17  1  0
 12  5  1  0
 13 12  1  0
 14 12  1  0
 15 14  1  0
 16 13  1  0
 17 10  1  0
  3  4  1  0
  8  7  1  0
 10 16  1  0
M  END
> <SMILES>
N#CCN1CCC(c2nnc(C3CC3)o2)CC1

> <Salt Data>


> <InChI>
InChI=1S/C12H16N4O/c13-5-8-16-6-3-10(4-7-16)12-15-14-11(17-12)9-1-2-9/h9-10H,1-4,6-8H2

> <InChI Key>
LPXHXVONWHPFKG-UHFFFAOYSA-N

> <Molecular Weight>
232.28699999999992

> <Compound ID>
F5596-1244

> <Plate Well Position>
F10

> <Plate ID>
10001

$$$$

  SciTegic05171710462D

 18 19  0  0  0  0            999 V2000
   -3.8708    3.8000    0.0000 C   0  0
   -3.1583    4.2042    0.0000 N   0  0
   -3.8708    2.9833    0.0000 N   0  0
   -2.4500    5.4417    0.0000 C   0  0
   -4.5833    4.2042    0.0000 O   0  0
   -5.2250    1.2625    0.0000 O   0  0
   -2.4625    7.0917    0.0000 O   0  0
   -3.1583    5.0250    0.0000 C   0  0
   -4.5833    2.5833    0.0000 C   0  0
   -3.1750    5.8417    0.0000 C   0  0
   -1.7375    5.8542    0.0000 C   0  0
   -1.7333    5.0417    0.0000 O   0  0
   -4.5833    1.7500    0.0000 C   0  0
   -1.7500    6.6792    0.0000 C   0  0
   -3.1750    6.6750    0.0000 C   0  0
   -4.9750    0.4833    0.0000 C   0  0
   -3.9000    1.2750    0.0000 C   0  0
   -4.1583    0.4875    0.0000 C   0  0
  2  1  1  0
  3  1  1  0
  4  8  1  0
  5  1  2  0
  6 13  1  0
  7 14  1  0
  8  2  1  0
  9  3  1  0
 10  4  1  0
 11  4  1  0
 12  4  1  0
 13  9  1  0
 14 11  1  0
 15 10  1  0
 16  6  1  0
 17 13  1  0
 18 17  1  0
 16 18  1  0
 15  7  1  0
M  END
> <SMILES>
O=C(NCC1CCCO1)NCC1(O)CCOCC1

> <Salt Data>


> <InChI>
InChI=1S/C12H22N2O4/c15-11(13-8-10-2-1-5-18-10)14-9-12(16)3-6-17-7-4-12/h10,16H,1-9H2,(H2,13,14,15)

> <InChI Key>
ACHSYXHETPBDBU-UHFFFAOYSA-N

> <Molecular Weight>
258.3179999999999

> <Compound ID>
F6089-9807

> <Plate Well Position>
F11

> <Plate ID>
10001

$$$$

  SciTegic05171710462D

 18 19  0  0  0  0            999 V2000
   -3.8958    4.3667    0.0000 C   0  0
   -3.6333    5.1542    0.0000 C   0  0
   -3.2583    2.2583    0.0000 C   0  0
   -3.5125    1.4708    0.0000 N   0  0
   -3.4000    3.6958    0.0000 N   0  0
   -3.7458    2.9250    0.0000 C   0  0
   -2.4333    2.2583    0.0000 C   0  0
   -2.8458    5.4292    0.0000 C   0  0
   -2.8458    0.9875    0.0000 O   0  0
   -4.7250    4.3542    0.0000 S   0  0
   -2.1750    1.4708    0.0000 C   0  0
   -4.3208    5.6500    0.0000 C   0  0
   -4.9958    5.1542    0.0000 C   0  0
   -4.5625    2.8458    0.0000 O   0  0
   -2.6708    6.2417    0.0000 O   0  0
   -2.2208    4.8542    0.0000 N   0  0
   -1.3958    1.2125    0.0000 C   0  0
   -1.3875    5.0042    0.0000 C   0  0
  2  1  2  0
  3  6  1  0
  4  3  2  0
  5  1  1  0
  6  5  1  0
  7  3  1  0
  8  2  1  0
  9  4  1  0
 10  1  1  0
 11  7  2  0
 12  2  1  0
 13 10  1  0
 14  6  2  0
 15  8  2  0
 16  8  1  0
 17 11  1  0
 18 16  1  0
 13 12  2  0
  9 11  1  0
M  END
> <SMILES>
CNC(=O)c1ccsc1NC(=O)c1cc(C)on1

> <Salt Data>


> <InChI>
InChI=1S/C11H11N3O3S/c1-6-5-8(14-17-6)10(16)13-11-7(3-4-18-11)9(15)12-2/h3-5H,1-2H3,(H,12,15)(H,13,16)

> <InChI Key>
UPXGNEHQHBSDCD-UHFFFAOYSA-N

> <Molecular Weight>
265.294

> <Compound ID>
F2450-0150

> <Plate Well Position>
F12

> <Plate ID>
10001

$$$$

  SciTegic05171710462D

 12 12  0  0  0  0            999 V2000
    1.1875    0.4750    0.0000 C   0  0
    1.4375   -0.3125    0.0000 N   0  0
    0.4042    0.7333    0.0000 C   0  0
    1.8500    0.9583    0.0000 C   0  0
    2.2542   -0.3125    0.0000 N   0  0
    2.5167    0.4750    0.0000 C   0  0
    0.2292    1.5333    0.0000 F   0  0
   -0.2125    0.1750    0.0000 F   0  0
    0.8500    1.4208    0.0000 F   0  0
    2.7500   -0.9792    0.0000 C   0  0
    2.8917   -2.4000    0.0000 N   0  0
    2.4125   -1.7292    0.0000 C   0  0
  2  1  2  0
  3  1  1  0
  4  1  1  0
  5  2  1  0
  6  4  2  0
  7  3  1  0
  8  3  1  0
  9  3  1  0
 10  5  1  0
 11 12  1  0
 12 10  1  0
  6  5  1  0
M  END
> <SMILES>
NCCn1ccc(C(F)(F)F)n1

> <Salt Data>


> <InChI>
InChI=1S/C6H8F3N3/c7-6(8,9)5-1-3-12(11-5)4-2-10/h1,3H,2,4,10H2

> <InChI Key>
OBZDBRBYLJWVPQ-UHFFFAOYSA-N

> <Molecular Weight>
179.14499999999995

> <Compound ID>
F2198-0020

> <Plate Well Position>
F13

> <Plate ID>
10001

$$$$

  SciTegic05171710462D

 20 21  0  0  0  0            999 V2000
   -1.7083    2.5625    0.0000 O   0  0
   -2.0625    3.7208    0.0000 N   0  0
   -2.3083    3.0208    0.0000 C   0  0
   -1.0958    2.9958    0.0000 C   0  0
   -1.3125    3.7083    0.0000 N   0  0
    0.4917    1.7958    0.0000 C   0  0
   -0.3750    2.7583    0.0000 S   0  0
    1.0500    2.2958    0.0000 N   0  0
   -3.0125    2.7583    0.0000 C   0  0
   -0.2208    2.0250    0.0000 C   0  0
    0.6542    1.0583    0.0000 O   0  0
   -4.4250    2.2458    0.0000 N   0  0
    1.7542    2.0625    0.0000 C   0  0
    0.8917    3.0250    0.0000 C   0  0
   -3.8458    1.7625    0.0000 C   0  0
   -4.2875    2.9833    0.0000 C   0  0
   -3.1458    2.0208    0.0000 C   0  0
   -3.5833    3.2375    0.0000 C   0  0
    1.9125    1.3333    0.0000 C   0  0
    1.4417    3.5250    0.0000 C   0  0
  2  3  2  0
  3  1  1  0
  4  1  1  0
  5  4  2  0
  6 10  1  0
  7  4  1  0
  8  6  1  0
  9  3  1  0
 10  7  1  0
 11  6  2  0
 12 16  2  0
 13  8  1  0
 14  8  1  0
 15 17  2  0
 16 18  1  0
 17  9  1  0
 18  9  2  0
 19 13  1  0
 20 14  1  0
  5  2  1  0
 12 15  1  0
M  END
> <SMILES>
CCN(CC)C(=O)CSc1nnc(-c2ccncc2)o1

> <Salt Data>


> <InChI>
InChI=1S/C13H16N4O2S/c1-3-17(4-2)11(18)9-20-13-16-15-12(19-13)10-5-7-14-8-6-10/h5-8H,3-4,9H2,1-2H3

> <InChI Key>
JBCYCUFLXVPLIC-UHFFFAOYSA-N

> <Molecular Weight>
292.36400000000003

> <Compound ID>
F2771-0045

> <Plate Well Position>
F14

> <Plate ID>
10001

$$$$

  SciTegic05171710462D

 13 14  0  0  0  0            999 V2000
    0.0375   -1.7042    0.0000 C   0  0
    0.2917   -2.4917    0.0000 N   0  0
    0.7042   -1.2292    0.0000 N   0  0
    1.1167   -2.4917    0.0000 C   0  0
   -0.7458   -1.4542    0.0000 O   0  0
   -0.1833   -3.1542    0.0000 C   0  0
    1.3667   -1.7042    0.0000 C   0  0
   -1.1583   -4.4875    0.0000 N   0  0
    0.1417   -3.9125    0.0000 C   0  0
   -1.0083   -3.0750    0.0000 C   0  0
    0.7042   -0.4042    0.0000 C   0  0
   -1.4958   -3.7417    0.0000 C   0  0
   -0.3333   -4.5750    0.0000 C   0  0
  2  1  1  0
  3  1  1  0
  4  2  1  0
  5  1  2  0
  6  2  1  0
  7  3  1  0
  8 12  1  0
  9  6  1  0
 10  6  1  0
 11  3  1  0
 12 10  1  0
 13  9  1  0
  4  7  1  0
  8 13  1  0
M  END
> <SMILES>
CN1CCN(C2CCNCC2)C1=O

> <Salt Data>


> <InChI>
InChI=1S/C9H17N3O/c1-11-6-7-12(9(11)13)8-2-4-10-5-3-8/h8,10H,2-7H2,1H3

> <InChI Key>
DWFGEKHJKFNGNW-UHFFFAOYSA-N

> <Molecular Weight>
183.25499999999997

> <Compound ID>
F8889-7378

> <Plate Well Position>
F15

> <Plate ID>
10001

$$$$

  SciTegic05171710462D

 15 16  0  0  0  0            999 V2000
   -4.5708    3.8000    0.0000 C   0  0
   -4.5833    2.9708    0.0000 C   0  0
   -2.4250    5.8417    0.0000 C   0  0
   -1.6000    5.8417    0.0000 C   0  0
   -2.0083    6.5625    0.0000 C   0  0
   -3.8583    4.2125    0.0000 N   0  0
   -3.1458    5.4417    0.0000 C   0  0
   -3.9208    2.4875    0.0000 O   0  0
   -3.8583    5.0292    0.0000 C   0  0
   -5.2458    2.4833    0.0000 C   0  0
   -5.2958    4.2042    0.0000 O   0  0
   -4.1625    1.7083    0.0000 C   0  0
   -4.9958    1.7125    0.0000 C   0  0
   -3.5708    6.1542    0.0000 O   0  0
   -2.7333    4.7292    0.0000 C   0  0
  2  1  1  0
  3  7  1  0
  4  3  1  0
  5  3  1  0
  6  1  1  0
  7  9  1  0
  8  2  1  0
  9  6  1  0
 10  2  2  0
 11  1  2  0
 12  8  1  0
 13 10  1  0
 14  7  1  0
 15  7  1  0
 13 12  2  0
  4  5  1  0
M  END
> <SMILES>
CC(O)(CNC(=O)c1ccco1)C1CC1

> <Salt Data>


> <InChI>
InChI=1S/C11H15NO3/c1-11(14,8-4-5-8)7-12-10(13)9-3-2-6-15-9/h2-3,6,8,14H,4-5,7H2,1H3,(H,12,13)

> <InChI Key>
MBKQTCWLOOYXSH-UHFFFAOYSA-N

> <Molecular Weight>
209.24500000000003

> <Compound ID>
F5857-5689

> <Plate Well Position>
F16

> <Plate ID>
10001

$$$$

  SciTegic05171710462D

 17 19  0  0  0  0            999 V2000
   -2.9333    6.8417    0.0000 C   0  0
   -2.3500    6.2667    0.0000 N   0  0
   -3.7458    6.7500    0.0000 N   0  0
   -3.8708    2.9833    0.0000 C   0  0
   -3.8708    3.8000    0.0000 C   0  0
   -2.7708    7.6417    0.0000 S   0  0
   -4.3000    2.2750    0.0000 C   0  0
   -3.4708    2.2583    0.0000 C   0  0
   -3.1583    4.2042    0.0000 N   0  0
   -2.4333    5.4417    0.0000 C   0  0
   -4.0958    7.4917    0.0000 C   0  0
   -3.4833    8.0542    0.0000 C   0  0
   -4.5708    4.2000    0.0000 O   0  0
   -3.1583    5.0292    0.0000 C   0  0
   -1.5333    6.4292    0.0000 C   0  0
   -1.1333    5.7292    0.0000 C   0  0
   -1.6833    5.1167    0.0000 C   0  0
  2  1  1  0
  3  1  2  0
  4  5  1  0
  5  9  1  0
  6  1  1  0
  7  4  1  0
  8  4  1  0
  9 14  1  0
 10  2  1  0
 11  3  1  0
 12  6  1  0
 13  5  2  0
 14 10  1  0
 15  2  1  0
 16 15  1  0
 17 10  1  0
 12 11  2  0
 16 17  1  0
  8  7  1  0
M  END
> <SMILES>
O=C(NCC1CCCN1c1nccs1)C1CC1

> <Salt Data>


> <InChI>
InChI=1S/C12H17N3OS/c16-11(9-3-4-9)14-8-10-2-1-6-15(10)12-13-5-7-17-12/h5,7,9-10H,1-4,6,8H2,(H,14,16)

> <InChI Key>
KVIPKVVATXGWHF-UHFFFAOYSA-N

> <Molecular Weight>
251.355

> <Compound ID>
F6443-6524

> <Plate Well Position>
F17

> <Plate ID>
10001

$$$$

  SciTegic05171710462D

 15 16  0  0  0  0            999 V2000
    1.7167   -0.3542    0.0000 C   0  0
    2.4292   -1.5917    0.0000 N   0  0
    1.7167   -1.1792    0.0000 C   0  0
    1.0000    0.0583    0.0000 C   0  0
    2.4250    0.0583    0.0000 C   0  0
    0.2875   -0.3625    0.0000 C   0  0
   -0.4333    0.0500    0.0000 C   0  0
    3.1417   -0.3500    0.0000 C   0  0
    3.1417   -1.1792    0.0000 C   0  0
    1.0000   -1.6000    0.0000 C   0  0
   -1.1458   -0.3625    0.0000 O   0  0
    0.2875   -1.1875    0.0000 C   0  0
    2.4167    0.8833    0.0000 N   0  0
   -0.4333    0.8750    0.0000 O   0  0
    3.8625   -1.5875    0.0000 C   0  0
  2  3  1  0
  3  1  1  0
  4  1  2  0
  5  1  1  0
  6  4  1  0
  7  6  1  0
  8  5  2  0
  9  8  1  0
 10  3  2  0
 11  7  2  0
 12  6  2  0
 13  5  1  0
 14  7  1  0
 15  9  1  0
  2  9  2  0
 10 12  1  0
M  END
> <SMILES>
Cc1cc(N)c2cc(C(=O)O)ccc2n1

> <Salt Data>


> <InChI>
InChI=1S/C11H10N2O2/c1-6-4-9(12)8-5-7(11(14)15)2-3-10(8)13-6/h2-5H,1H3,(H2,12,13)(H,14,15)

> <InChI Key>
MRGARODDQXEDJP-UHFFFAOYSA-N

> <Molecular Weight>
202.21299999999997

> <Compound ID>
F2156-0003

> <Plate Well Position>
F18

> <Plate ID>
10001

$$$$

  SciTegic05171710462D

 14 15  0  0  0  0            999 V2000
    7.4042    3.2750    0.0000 N   0  0
    8.4667    2.6625    0.0000 O   0  0
    6.8667    3.5833    0.0000 C   0  0
    6.3417    3.2708    0.0000 C   0  0
    5.2750    2.6583    0.0000 C   0  0
    4.7375    2.3458    0.0000 N   0  0
    5.8042    2.3458    0.0000 C   0  0
    5.2750    3.2708    0.0000 C   0  0
    6.3417    2.6583    0.0000 C   0  0
    5.8042    3.5833    0.0000 C   0  0
    7.4042    2.6583    0.0000 C   0  0
    7.9292    3.5833    0.0000 C   0  0
    8.4667    3.2750    0.0000 C   0  0
    7.9375    2.3583    0.0000 C   0  0
  2 13  1  0
  3  1  1  0
  4  3  1  0
  5  8  2  0
  6  5  1  0
  7  9  2  0
  8 10  1  0
  9  4  1  0
 10  4  2  0
 11  1  1  0
 12  1  1  0
 13 12  1  0
 14 11  1  0
  2 14  1  0
  7  5  1  0
M  END
> <SMILES>
Nc1ccc(CN2CCOCC2)cc1

> <Salt Data>


> <InChI>
InChI=1S/C11H16N2O/c12-11-3-1-10(2-4-11)9-13-5-7-14-8-6-13/h1-4H,5-9,12H2

> <InChI Key>
WNYFVEFUHMDIRQ-UHFFFAOYSA-N

> <Molecular Weight>
192.26199999999994

> <Compound ID>
F2184-0004

> <Plate Well Position>
F19

> <Plate ID>
10001

$$$$

  SciTegic05171710462D

 20 22  0  0  0  0            999 V2000
   -2.1458    2.5583    0.0000 C   0  0
   -2.9708    2.5625    0.0000 C   0  0
   -2.5583    1.2958    0.0000 N   0  0
   -1.9333    1.7458    0.0000 O   0  0
   -1.6583    3.2333    0.0000 N   0  0
   -3.2250    1.7750    0.0000 C   0  0
   -0.8333    3.1333    0.0000 C   0  0
   -0.5000    2.3833    0.0000 O   0  0
   -0.3458    3.7958    0.0000 C   0  0
   -3.5208    3.1750    0.0000 C   0  0
   -0.6833    4.5417    0.0000 C   0  0
   -1.3333    6.0417    0.0000 C   0  0
   -1.6583    6.8000    0.0000 F   0  0
   -0.5208    5.9500    0.0000 C   0  0
   -1.8208    5.3792    0.0000 C   0  0
   -0.1875    5.2000    0.0000 C   0  0
   -1.4958    4.6292    0.0000 C   0  0
   -4.0333    1.6000    0.0000 C   0  0
   -4.3333    3.0083    0.0000 C   0  0
   -4.5833    2.2208    0.0000 C   0  0
  2  1  2  0
  3  4  1  0
  4  1  1  0
  5  1  1  0
  6  2  1  0
  7  5  1  0
  8  7  2  0
  9  7  1  0
 10  2  1  0
 11  9  1  0
 12 15  1  0
 13 12  1  0
 14 16  1  0
 15 17  2  0
 16 11  2  0
 17 11  1  0
 18  6  1  0
 19 10  1  0
 20 19  1  0
  3  6  2  0
 20 18  1  0
 14 12  2  0
M  END
> <SMILES>
O=C(Cc1ccc(F)cc1)Nc1onc2c1CCCC2

> <Salt Data>


> <InChI>
InChI=1S/C15H15FN2O2/c16-11-7-5-10(6-8-11)9-14(19)17-15-12-3-1-2-4-13(12)18-20-15/h5-8H,1-4,9H2,(H,17,19)

> <InChI Key>
SVBLHYKPJZOHSY-UHFFFAOYSA-N

> <Molecular Weight>
274.295

> <Compound ID>
F2414-0128

> <Plate Well Position>
F20

> <Plate ID>
10001

$$$$

  SciTegic05171710462D

 21 22  0  0  0  0            999 V2000
    2.5875   -2.0417    0.0000 N   0  0
    1.7250   -0.5417    0.0000 C   0  0
    2.5917   -1.0417    0.0000 C   0  0
    1.7167   -2.5375    0.0000 C   0  0
    1.7250    0.4583    0.0000 N   0  0
    0.8625    0.9625    0.0000 C   0  0
    0.8542   -2.0417    0.0000 N   0  0
    0.8542   -1.0417    0.0000 C   0  0
    0.0000    0.4708    0.0000 O   0  0
    0.8625    1.9625    0.0000 C   0  0
    3.4542   -0.5500    0.0000 O   0  0
    1.7167   -3.5375    0.0000 O   0  0
    1.7292    2.4625    0.0000 C   0  0
    3.4542    3.4625    0.0000 C   0  0
    4.3250    3.9625    0.0000 F   0  0
    2.5875    3.9625    0.0000 C   0  0
    3.4542    2.4625    0.0000 C   0  0
    2.5875    1.9625    0.0000 C   0  0
    1.7292    3.4625    0.0000 C   0  0
    4.3250   -1.0500    0.0000 C   0  0
    0.8542   -4.0375    0.0000 C   0  0
  2  3  2  0
  3  1  1  0
  4  1  2  0
  5  2  1  0
  6  5  1  0
  7  4  1  0
  8  7  2  0
  9  6  2  0
 10  6  1  0
 11  3  1  0
 12  4  1  0
 13 10  1  0
 14 16  2  0
 15 14  1  0
 16 19  1  0
 17 18  2  0
 18 13  1  0
 19 13  2  0
 20 11  1  0
 21 12  1  0
  8  2  1  0
 17 14  1  0
M  END
> <SMILES>
COc1ncc(NC(=O)Cc2ccc(F)cc2)c(OC)n1

> <Salt Data>


> <InChI>
InChI=1S/C14H14FN3O3/c1-20-13-11(8-16-14(18-13)21-2)17-12(19)7-9-3-5-10(15)6-4-9/h3-6,8H,7H2,1-2H3,(H,17,19)

> <InChI Key>
CRJUGQUFDFUTBU-UHFFFAOYSA-N

> <Molecular Weight>
291.282

> <Compound ID>
F6438-2060

> <Plate Well Position>
F21

> <Plate ID>
10001

$$$$

  SciTegic05171710462D

 21 23  0  0  0  0            999 V2000
   -0.9000    4.2917    0.0000 N   0  0
   -0.4958    3.5875    0.0000 C   0  0
   -3.7458    3.6958    0.0000 C   0  0
   -3.0333    4.1042    0.0000 N   0  0
   -1.7250    4.3792    0.0000 C   0  0
   -0.3500    4.9000    0.0000 C   0  0
    0.3125    3.7583    0.0000 O   0  0
   -2.2833    3.7708    0.0000 C   0  0
   -4.4583    4.1042    0.0000 N   0  0
   -2.1458    5.0917    0.0000 C   0  0
    0.3917    4.5667    0.0000 C   0  0
   -2.9500    4.9167    0.0000 C   0  0
   -3.7500    2.8750    0.0000 O   0  0
   -0.8333    2.8375    0.0000 O   0  0
   -0.5208    5.7125    0.0000 O   0  0
   -5.1625    3.7083    0.0000 C   0  0
   -5.1708    2.8833    0.0000 C   0  0
   -5.8750    4.1042    0.0000 C   0  0
   -5.8833    2.4625    0.0000 C   0  0
   -6.5792    3.6958    0.0000 C   0  0
   -6.5792    2.8708    0.0000 C   0  0
  2  1  1  0
  3  4  1  0
  4  8  1  0
  5  1  1  0
  6  1  1  0
  7  2  1  0
  8  5  1  0
  9  3  1  0
 10  5  1  0
 11  6  1  0
 12 10  1  0
 13  3  2  0
 14  2  2  0
 15  6  2  0
 16  9  1  0
 17 16  1  0
 18 16  1  0
 19 17  1  0
 20 18  1  0
 21 20  1  0
  7 11  1  0
 12  4  1  0
 19 21  1  0
M  END
> <SMILES>
O=C(NC1CCCCC1)N1CCC(N2C(=O)COC2=O)C1

> <Salt Data>


> <InChI>
InChI=1S/C14H21N3O4/c18-12-9-21-14(20)17(12)11-6-7-16(8-11)13(19)15-10-4-2-1-3-5-10/h10-11H,1-9H2,(H,15,19)

> <InChI Key>
VXYHLBNDCGXDRG-UHFFFAOYSA-N

> <Molecular Weight>
295.33900000000006

> <Compound ID>
F6474-0862

> <Plate Well Position>
F22

> <Plate ID>
10001

$$$$

  SciTegic05171710462D

 13 14  0  0  0  0            999 V2000
    9.7792  -12.4667    0.0000 C   0  0
    9.7792  -13.2917    0.0000 C   0  0
   10.5625  -12.2042    0.0000 C   0  0
    9.0625  -12.0542    0.0000 C   0  0
    9.0625  -13.7042    0.0000 C   0  0
   10.5667  -13.5417    0.0000 C   0  0
   11.0542  -12.8667    0.0000 C   0  0
    8.3500  -13.2917    0.0000 C   0  0
    8.3500  -12.4667    0.0000 C   0  0
   10.1417  -11.4792    0.0000 O   0  0
    7.6292  -13.7042    0.0000 F   0  0
   11.9500  -12.5500    0.0000 N   0  0
   11.3542  -11.9750    0.0000 C   0  0
  2  1  1  0
  3  1  1  0
  4  1  2  0
  5  2  2  0
  6  2  1  0
  7  3  1  0
  8  9  2  0
  9  4  1  0
 10  3  1  0
 11  8  1  0
 12 13  1  0
 13  3  1  0
  6  7  1  0
  5  8  1  0
M  END
> <SMILES>
NCC1(O)CCc2cc(F)ccc21

> <Salt Data>


> <InChI>
InChI=1S/C10H12FNO/c11-8-1-2-9-7(5-8)3-4-10(9,13)6-12/h1-2,5,13H,3-4,6,12H2

> <InChI Key>
XDGGHCFIHUIYGR-UHFFFAOYSA-N

> <Molecular Weight>
181.20999999999998

> <Compound ID>
F9994-0423

> <Plate Well Position>
F23

> <Plate ID>
10001

$$$$

  SciTegic05171710462D

 12 13  0  0  0  0            999 V2000
    2.9542   -3.8417    0.0000 C   0  0
    5.0750   -4.0917    0.0000 N   0  0
    2.7875   -3.0292    0.0000 C   0  0
    3.7417   -4.0917    0.0000 C   0  0
    2.0042   -2.7792    0.0000 C   0  0
    1.8292   -1.9667    0.0000 F   0  0
    4.4042   -3.6042    0.0000 C   0  0
    2.3500   -4.3917    0.0000 C   0  0
    1.5667   -4.1417    0.0000 C   0  0
    4.8167   -4.8792    0.0000 C   0  0
    1.3917   -3.3292    0.0000 C   0  0
    3.9917   -4.8792    0.0000 C   0  0
  2  7  1  0
  3  1  2  0
  4  1  1  0
  5  3  1  0
  6  5  1  0
  7  4  1  0
  8  1  1  0
  9  8  2  0
 10 12  1  0
 11  9  1  0
 12  4  1  0
  5 11  2  0
 10  2  1  0
M  END
> <SMILES>
Fc1cccc(C2CCNC2)c1

> <Salt Data>


> <InChI>
InChI=1S/C10H12FN/c11-10-3-1-2-8(6-10)9-4-5-12-7-9/h1-3,6,9,12H,4-5,7H2

> <InChI Key>
RQGYSXVZGVZRPG-UHFFFAOYSA-N

> <Molecular Weight>
165.21099999999998

> <Compound ID>
F2148-0355

> <Plate Well Position>
F24

> <Plate ID>
10001

$$$$

     RDKit          2D

  4  3  0  0  0  0  0  0  0  0999 V2000
    0.0000    0.0000    0.0000 C   0  0  0  0  0  0  0  0  0  0  0  0
    1.2990    0.7500    0.0000 S   0  0  0  0  0  0  0  0  0  0  0  0
    1.2990    2.2500    0.0000 O   0  0  0  0  0  0  0  0  0  0  0  0
    2.5981   -0.0000    0.0000 C   0  0  0  0  0  0  0  0  0  0  0  0
  1  2  1  0
  2  3  2  0
  2  4  1  0
M  END
> <SMILES>
CS(C)=O

> <Salt Data>


> <InChI>
InChI=1S/C2H6OS/c1-4(2)3/h1-2H3

> <InChI Key>
IAZDPXIOMUYVGZ-UHFFFAOYSA-N

> <Molecular Weight>
78.13600000000001

> <Compound ID>
DMSO

> <Plate Well Position>
G1

> <Plate ID>
10001

$$$$

     RDKit          2D

  4  3  0  0  0  0  0  0  0  0999 V2000
    0.0000    0.0000    0.0000 C   0  0  0  0  0  0  0  0  0  0  0  0
    1.2990    0.7500    0.0000 S   0  0  0  0  0  0  0  0  0  0  0  0
    1.2990    2.2500    0.0000 O   0  0  0  0  0  0  0  0  0  0  0  0
    2.5981   -0.0000    0.0000 C   0  0  0  0  0  0  0  0  0  0  0  0
  1  2  1  0
  2  3  2  0
  2  4  1  0
M  END
> <SMILES>
CS(C)=O

> <Salt Data>


> <InChI>
InChI=1S/C2H6OS/c1-4(2)3/h1-2H3

> <InChI Key>
IAZDPXIOMUYVGZ-UHFFFAOYSA-N

> <Molecular Weight>
78.13600000000001

> <Compound ID>
DMSO

> <Plate Well Position>
G2

> <Plate ID>
10001

$$$$

  SciTegic05171710462D

 14 14  0  0  0  0            999 V2000
    4.3875   -3.3875    0.0000 C   0  0
    5.1000   -3.8000    0.0000 N   0  0
    3.6667   -3.8000    0.0000 S   0  0
    5.8167   -3.3875    0.0000 C   0  0
    4.3875   -2.5625    0.0000 N   0  0
    6.5292   -3.8000    0.0000 C   0  0
    5.8167   -2.5542    0.0000 C   0  0
    3.0792   -4.3792    0.0000 O   0  0
    4.2542   -4.3792    0.0000 O   0  0
    5.1000   -2.1417    0.0000 C   0  0
    6.5250   -4.6250    0.0000 O   0  0
    6.5292   -2.1417    0.0000 Br  0  0
    7.2417   -3.3875    0.0000 O   0  0
    2.9542   -3.3875    0.0000 C   0  0
  2  1  1  0
  3  1  1  0
  4  2  2  0
  5  1  2  0
  6  4  1  0
  7 10  2  0
  8  3  2  0
  9  3  2  0
 10  5  1  0
 11  6  2  0
 12  7  1  0
 13  6  1  0
 14  3  1  0
  7  4  1  0
M  END
> <SMILES>
CS(=O)(=O)c1ncc(Br)c(C(=O)O)n1

> <Salt Data>


> <InChI>
InChI=1S/C6H5BrN2O4S/c1-14(12,13)6-8-2-3(7)4(9-6)5(10)11/h2H,1H3,(H,10,11)

> <InChI Key>
UEYGRSDYBWXDKJ-UHFFFAOYSA-N

> <Molecular Weight>
281.087

> <Compound ID>
F2124-0044

> <Plate Well Position>
G3

> <Plate ID>
10001

$$$$

  SciTegic05171710462D

 14 16  0  0  0  0            999 V2000
   -1.4500    0.3000    0.0000 N   0  0
   -0.1333    0.3208    0.0000 C   0  0
   -0.1333   -0.4500    0.0000 N   0  0
   -0.7958    0.7000    0.0000 C   0  0
   -1.4500   -0.4500    0.0000 C   0  0
   -0.7958   -0.8292    0.0000 C   0  0
    0.5042    0.7125    0.0000 O   0  0
   -2.0125    0.7958    0.0000 C   0  0
   -0.9708    1.4458    0.0000 C   0  0
   -2.1208   -0.8292    0.0000 C   0  0
   -0.7958   -1.6000    0.0000 C   0  0
   -1.7458    1.5000    0.0000 C   0  0
   -2.1208   -1.6000    0.0000 C   0  0
   -1.4625   -1.9667    0.0000 C   0  0
  2  4  1  0
  3  6  1  0
  4  1  1  0
  5  1  1  0
  6  5  2  0
  7  2  2  0
  8  1  1  0
  9  4  1  0
 10  5  1  0
 11  6  1  0
 12  8  1  0
 13 10  2  0
 14 13  1  0
  9 12  1  0
  2  3  1  0
 14 11  2  0
M  END
> <SMILES>
O=C1Nc2ccccc2N2CCCC12

> <Salt Data>


> <InChI>
InChI=1S/C11H12N2O/c14-11-10-6-3-7-13(10)9-5-2-1-4-8(9)12-11/h1-2,4-5,10H,3,6-7H2,(H,12,14)

> <InChI Key>
GWPNDQCLPKQEPD-UHFFFAOYSA-N

> <Molecular Weight>
188.23000000000002

> <Compound ID>
F0346-1998

> <Plate Well Position>
G4

> <Plate ID>
10001

$$$$

  SciTegic05171710462D

 14 15  0  0  0  0            999 V2000
    2.3167    0.9333    0.0000 C   0  0
    2.3167    1.9333    0.0000 N   0  0
    3.1875    0.4333    0.0000 N   0  0
    1.4542    0.4333    0.0000 N   0  0
    4.0542    1.9333    0.0000 C   0  0
    0.5875   -2.0625    0.0000 O   0  0
    3.1875    2.4333    0.0000 C   0  0
    4.0542    0.9333    0.0000 C   0  0
    4.9167    2.4333    0.0000 Cl  0  0
    1.4542   -0.5667    0.0000 C   0  0
    0.5875   -1.0667    0.0000 C   0  0
    1.4542   -2.5667    0.0000 C   0  0
    2.3167   -1.0667    0.0000 C   0  0
    2.3167   -2.0750    0.0000 C   0  0
  2  1  2  0
  3  1  1  0
  4  1  1  0
  5  8  1  0
  6 11  1  0
  7  2  1  0
  8  3  2  0
  9  5  1  0
 10  4  1  0
 11 10  1  0
 12 14  1  0
 13 10  1  0
 14 13  1  0
  5  7  2  0
  6 12  1  0
M  END
> <SMILES>
Clc1cnc(NC2CCCOC2)nc1

> <Salt Data>


> <InChI>
InChI=1S/C9H12ClN3O/c10-7-4-11-9(12-5-7)13-8-2-1-3-14-6-8/h4-5,8H,1-3,6H2,(H,11,12,13)

> <InChI Key>
GWHJDPSQDHZLCU-UHFFFAOYSA-N

> <Molecular Weight>
213.66799999999995

> <Compound ID>
F6540-4397

> <Plate Well Position>
G5

> <Plate ID>
10001

$$$$

     RDKit          2D

  4  3  0  0  0  0  0  0  0  0999 V2000
    0.0000    0.0000    0.0000 C   0  0  0  0  0  0  0  0  0  0  0  0
    1.2990    0.7500    0.0000 S   0  0  0  0  0  0  0  0  0  0  0  0
    1.2990    2.2500    0.0000 O   0  0  0  0  0  0  0  0  0  0  0  0
    2.5981   -0.0000    0.0000 C   0  0  0  0  0  0  0  0  0  0  0  0
  1  2  1  0
  2  3  2  0
  2  4  1  0
M  END
> <SMILES>
CS(C)=O

> <Salt Data>


> <InChI>
InChI=1S/C2H6OS/c1-4(2)3/h1-2H3

> <InChI Key>
IAZDPXIOMUYVGZ-UHFFFAOYSA-N

> <Molecular Weight>
78.13600000000001

> <Compound ID>
DMSO

> <Plate Well Position>
G6

> <Plate ID>
10001

$$$$

  SciTegic05171710462D

 19 20  0  0  0  0            999 V2000
   -3.2458    1.5875    0.0000 C   0  0
   -3.5000    2.3750    0.0000 C   0  0
   -2.4625    1.3333    0.0000 N   0  0
   -3.0208    3.0458    0.0000 C   0  0
   -3.9125    1.1083    0.0000 S   0  0
   -2.2958    0.5250    0.0000 C   0  0
   -4.3333    2.3750    0.0000 C   0  0
   -4.5833    1.5875    0.0000 C   0  0
   -2.1958    2.9583    0.0000 O   0  0
   -2.9083   -0.0167    0.0000 O   0  0
   -3.3583    3.8000    0.0000 N   0  0
   -1.5083    0.2750    0.0000 C   0  0
   -0.8958    0.8208    0.0000 C   0  0
   -4.1750    3.8833    0.0000 C   0  0
   -0.1083    0.5708    0.0000 C   0  0
   -1.0708    1.6333    0.0000 C   0  0
   -0.4625    2.1833    0.0000 C   0  0
    0.5042    1.1208    0.0000 C   0  0
    0.3292    1.9333    0.0000 C   0  0
  2  1  2  0
  3  1  1  0
  4  2  1  0
  5  1  1  0
  6  3  1  0
  7  2  1  0
  8  5  1  0
  9  4  2  0
 10  6  2  0
 11  4  1  0
 12  6  1  0
 13 12  1  0
 14 11  1  0
 15 13  2  0
 16 13  1  0
 17 16  2  0
 18 15  1  0
 19 17  1  0
  7  8  2  0
 19 18  2  0
M  END
> <SMILES>
CNC(=O)c1ccsc1NC(=O)Cc1ccccc1

> <Salt Data>


> <InChI>
InChI=1S/C14H14N2O2S/c1-15-13(18)11-7-8-19-14(11)16-12(17)9-10-5-3-2-4-6-10/h2-8H,9H2,1H3,(H,15,18)(H,16,17)

> <InChI Key>
LMVKPGCMHMJOEL-UHFFFAOYSA-N

> <Molecular Weight>
274.34499999999997

> <Compound ID>
F1358-0765

> <Plate Well Position>
G7

> <Plate ID>
10001

$$$$

  SciTegic05171710462D

 18 19  0  0  0  0            999 V2000
    2.0167    0.1750    0.0000 C   0  0
    2.8417    0.1750    0.0000 N   0  0
    3.1042   -0.6167    0.0000 C   0  0
    1.7542   -0.6167    0.0000 N   0  0
    1.5292    0.8500    0.0000 C   0  0
    2.4292   -1.1000    0.0000 O   0  0
    3.8917   -0.8667    0.0000 C   0  0
    5.0000   -1.2375    0.0000 N   0  0
    1.8667    1.6083    0.0000 C   0  0
    0.7042    0.7583    0.0000 C   0  0
    4.2625   -1.6042    0.0000 C   0  0
    4.6250   -0.4917    0.0000 C   0  0
    2.6917    1.6083    0.0000 F   0  0
    0.4875   -0.0417    0.0000 Cl  0  0
    6.3875    0.3833    0.0000 Cl  0  0
    0.5542    2.1875    0.0000 C   0  0
    1.3792    2.2708    0.0000 C   0  0
    0.2167    1.4250    0.0000 C   0  0
  2  1  1  0
  3  2  2  0
  4  1  2  0
  5  1  1  0
  6  4  1  0
  7  3  1  0
  8 12  1  0
  9  5  2  0
 10  5  1  0
 11  7  1  0
 12  7  1  0
 13  9  1  0
 14 10  1  0
 16 18  1  0
 17  9  1  0
 18 10  2  0
  6  3  1  0
 17 16  2  0
 11  8  1  0
M  END
> <SMILES>
Cl.Fc1cccc(Cl)c1-c1noc(C2CNC2)n1

> <Salt Data>
HCl

> <InChI>
InChI=1S/C11H9ClFN3O.ClH/c12-7-2-1-3-8(13)9(7)10-15-11(17-16-10)6-4-14-5-6;/h1-3,6,14H,4-5H2;1H

> <InChI Key>
QREVSXIHCVIWSR-UHFFFAOYSA-N

> <Molecular Weight>
290.12499999999994

> <Compound ID>
F2185-0175

> <Plate Well Position>
G8

> <Plate ID>
10001

$$$$

  SciTegic05171710462D

 10 10  0  0  0  0            999 V2000
   -2.9708    0.8833    0.0000 N   0  0
   -2.9708    0.0000    0.0000 C   0  0
   -2.2125    1.3208    0.0000 C   0  0
   -2.2125   -0.4375    0.0000 N   0  0
   -1.4500    0.8833    0.0000 C   0  0
   -1.4500    0.0000    0.0000 C   0  0
   -3.7333   -0.4542    0.0000 S   0  0
   -2.2125    2.2083    0.0000 O   0  0
   -0.6708   -0.4542    0.0000 C   0  0
   -3.7333   -1.3375    0.0000 C   0  0
  2  1  1  0
  3  1  2  0
  4  2  2  0
  5  3  1  0
  6  5  2  0
  7  2  1  0
  8  3  1  0
  9  6  1  0
 10  7  1  0
  6  4  1  0
M  END
> <SMILES>
CSc1nc(C)cc(O)n1

> <Salt Data>


> <InChI>
InChI=1S/C6H8N2OS/c1-4-3-5(9)8-6(7-4)10-2/h3H,1-2H3,(H,7,8,9)

> <InChI Key>
OCOHPSHRDKBGOZ-UHFFFAOYSA-N

> <Molecular Weight>
156.20999999999998

> <Compound ID>
F0261-0003

> <Plate Well Position>
G9

> <Plate ID>
10001

$$$$

  SciTegic05171710462D

 12 13  0  0  0  0            999 V2000
    1.6292   -0.5625    0.0000 N   0  0
    1.8875    0.2250    0.0000 C   0  0
    2.6750    0.4833    0.0000 C   0  0
    0.8042   -0.5625    0.0000 C   0  0
    1.2167    0.7083    0.0000 C   0  0
    0.5542    0.2208    0.0000 C   0  0
    2.8417    1.2833    0.0000 O   0  0
    3.2792   -0.0750    0.0000 N   0  0
    0.2542   -1.1667    0.0000 C   0  0
   -0.2500    0.3958    0.0000 C   0  0
   -0.8000   -0.2167    0.0000 C   0  0
   -0.5458   -1.0000    0.0000 C   0  0
  2  1  1  0
  3  2  1  0
  4  1  1  0
  5  2  1  0
  6  4  2  0
  7  3  2  0
  8  3  1  0
  9  4  1  0
 10  6  1  0
 11 12  1  0
 12  9  2  0
  6  5  1  0
 11 10  2  0
M  END
> <SMILES>
NC(=O)C1Cc2ccccc2N1

> <Salt Data>


> <InChI>
InChI=1S/C9H10N2O/c10-9(12)8-5-6-3-1-2-4-7(6)11-8/h1-4,8,11H,5H2,(H2,10,12)

> <InChI Key>
ATEDHUGCKSZDCP-UHFFFAOYSA-N

> <Molecular Weight>
162.192

> <Compound ID>
F2147-0070

> <Plate Well Position>
G10

> <Plate ID>
10001

$$$$

  SciTegic05171710462D

 11 11  0  0  0  0            999 V2000
   -0.1000    0.6333    0.0000 N   0  0
    0.5667    1.1208    0.0000 C   0  0
    1.2292    0.6333    0.0000 C   0  0
    0.1542   -0.1542    0.0000 N   0  0
    0.9792   -0.1542    0.0000 C   0  0
    0.5667    1.9458    0.0000 C   0  0
    1.4625   -0.8167    0.0000 C   0  0
    1.1292   -1.5750    0.0000 N   0  0
    0.5667    2.7708    0.0000 C   0  0
    1.3917    1.9458    0.0000 C   0  0
   -0.2583    1.9458    0.0000 C   0  0
  2  1  2  0
  3  2  1  0
  4  1  1  0
  5  4  1  0
  6  2  1  0
  7  5  1  0
  8  7  1  0
  9  6  1  0
 10  6  1  0
 11  6  1  0
  3  5  2  0
M  END
> <SMILES>
CC(C)(C)c1cc(CN)[nH]n1

> <Salt Data>


> <InChI>
InChI=1S/C8H15N3/c1-8(2,3)7-4-6(5-9)10-11-7/h4H,5,9H2,1-3H3,(H,10,11)

> <InChI Key>
UPXAEMPLVMJWAL-UHFFFAOYSA-N

> <Molecular Weight>
153.229

> <Compound ID>
F8882-8194

> <Plate Well Position>
G11

> <Plate ID>
10001

$$$$

  SciTegic05171710462D

 13 14  0  0  0  0            999 V2000
    5.0292  -20.3792    0.0000 C   0  0
    5.7042  -20.8625    0.0000 O   0  0
    5.2917  -19.5917    0.0000 N   0  0
    6.1167  -19.5917    0.0000 N   0  0
    6.3667  -20.3792    0.0000 C   0  0
    4.0792  -21.4417    0.0000 N   0  0
    4.2500  -20.6417    0.0000 C   0  0
    7.1542  -20.6375    0.0000 N   0  0
    3.2917  -21.7000    0.0000 C   0  0
    3.6375  -20.0875    0.0000 C   0  0
    2.8542  -20.3417    0.0000 C   0  0
    2.6792  -21.1417    0.0000 C   0  0
    3.1167  -22.5042    0.0000 C   0  0
  2  1  1  0
  3  1  2  0
  4  3  1  0
  5  2  1  0
  6  7  2  0
  7  1  1  0
  8  5  1  0
  9  6  1  0
 10  7  1  0
 11 10  2  0
 12 11  1  0
 13  9  1  0
  4  5  2  0
  9 12  2  0
M  END
> <SMILES>
Cc1cccc(-c2nnc(N)o2)n1

> <Salt Data>


> <InChI>
InChI=1S/C8H8N4O/c1-5-3-2-4-6(10-5)7-11-12-8(9)13-7/h2-4H,1H3,(H2,9,12)

> <InChI Key>
DKQVSXHRKAGNET-UHFFFAOYSA-N

> <Molecular Weight>
176.17900000000003

> <Compound ID>
F2145-0210

> <Plate Well Position>
G12

> <Plate ID>
10001

$$$$

  SciTegic05171710462D

 18 19  0  0  0  0            999 V2000
   -2.4250    5.8417    0.0000 C   0  0
   -1.6000    5.8417    0.0000 C   0  0
   -2.0083    6.5625    0.0000 C   0  0
   -3.1458    5.4417    0.0000 C   0  0
   -4.5708    3.8000    0.0000 C   0  0
   -3.8583    4.2125    0.0000 N   0  0
   -3.8583    5.0292    0.0000 C   0  0
   -5.3000    4.2125    0.0000 O   0  0
   -4.5833    2.9875    0.0000 C   0  0
   -5.2958    2.5625    0.0000 C   0  0
   -6.6667    1.7208    0.0000 C   0  0
   -3.5708    6.1542    0.0000 O   0  0
   -7.4000    1.2958    0.0000 F   0  0
   -6.7042    2.5458    0.0000 C   0  0
   -5.9833    1.3250    0.0000 C   0  0
   -5.2708    1.7500    0.0000 C   0  0
   -5.9958    2.9833    0.0000 C   0  0
   -2.7333    4.7292    0.0000 C   0  0
  2  1  1  0
  3  1  1  0
  4  1  1  0
  5  6  1  0
  6  7  1  0
  7  4  1  0
  8  5  2  0
  9  5  1  0
 10  9  1  0
 11 14  1  0
 12  4  1  0
 13 11  1  0
 14 17  2  0
 15 16  1  0
 16 10  2  0
 17 10  1  0
 18  4  1  0
  2  3  1  0
 11 15  2  0
M  END
> <SMILES>
CC(O)(CNC(=O)Cc1ccc(F)cc1)C1CC1

> <Salt Data>


> <InChI>
InChI=1S/C14H18FNO2/c1-14(18,11-4-5-11)9-16-13(17)8-10-2-6-12(15)7-3-10/h2-3,6-7,11,18H,4-5,8-9H2,1H3,(H,16,17)

> <InChI Key>
XNSAEEZMAWTXIQ-UHFFFAOYSA-N

> <Molecular Weight>
251.30100000000002

> <Compound ID>
F5857-5719

> <Plate Well Position>
G13

> <Plate ID>
10001

$$$$

  SciTegic05171710462D

 18 19  0  0  0  0            999 V2000
   -4.5833    2.9833    0.0000 C   0  0
   -4.5708    3.8000    0.0000 C   0  0
   -2.4250    5.8417    0.0000 C   0  0
   -1.6000    5.8417    0.0000 C   0  0
   -2.0083    6.5625    0.0000 C   0  0
   -3.8583    4.2125    0.0000 N   0  0
   -3.1458    5.4417    0.0000 C   0  0
   -5.2958    2.5833    0.0000 C   0  0
   -3.8625    2.5583    0.0000 C   0  0
   -3.8583    5.0292    0.0000 C   0  0
   -5.2958    4.2042    0.0000 O   0  0
   -6.0042    2.9958    0.0000 F   0  0
   -3.1458    2.9708    0.0000 Cl  0  0
   -3.5708    6.1542    0.0000 O   0  0
   -4.5958    1.3250    0.0000 C   0  0
   -2.7333    4.7292    0.0000 C   0  0
   -5.3083    1.7458    0.0000 C   0  0
   -3.8708    1.7333    0.0000 C   0  0
  2  1  1  0
  3  7  1  0
  4  3  1  0
  5  3  1  0
  6  2  1  0
  7 10  1  0
  8  1  2  0
  9  1  1  0
 10  6  1  0
 11  2  2  0
 12  8  1  0
 13  9  1  0
 14  7  1  0
 15 18  1  0
 16  7  1  0
 17  8  1  0
 18  9  2  0
 15 17  2  0
  4  5  1  0
M  END
> <SMILES>
CC(O)(CNC(=O)c1c(F)cccc1Cl)C1CC1

> <Salt Data>


> <InChI>
InChI=1S/C13H15ClFNO2/c1-13(18,8-5-6-8)7-16-12(17)11-9(14)3-2-4-10(11)15/h2-4,8,18H,5-7H2,1H3,(H,16,17)

> <InChI Key>
IETYWCUDYAVJDF-UHFFFAOYSA-N

> <Molecular Weight>
271.719

> <Compound ID>
F5857-5754

> <Plate Well Position>
G14

> <Plate ID>
10001

$$$$

  SciTegic05171710462D

 13 14  0  0  0  0            999 V2000
   -0.6583   -0.5417    0.0000 C   0  0
   -0.9125   -1.3292    0.0000 C   0  0
   -1.3250   -0.0542    0.0000 N   0  0
   -0.4250   -1.9917    0.0000 N   0  0
   -1.7375   -1.3292    0.0000 C   0  0
   -1.9958   -0.5417    0.0000 C   0  0
    0.1292   -0.2875    0.0000 O   0  0
    0.5417   -3.3292    0.0000 O   0  0
   -1.3250    0.7708    0.0000 C   0  0
   -0.7625   -2.7500    0.0000 C   0  0
    0.3917   -1.9042    0.0000 C   0  0
   -0.2833   -3.4167    0.0000 C   0  0
    0.8792   -2.5792    0.0000 C   0  0
  2  1  1  0
  3  1  1  0
  4  2  1  0
  5  2  1  0
  6  3  1  0
  7  1  2  0
  8 13  1  0
  9  3  1  0
 10  4  1  0
 11  4  1  0
 12 10  1  0
 13 11  1  0
  6  5  1  0
 12  8  1  0
M  END
> <SMILES>
CN1CCC(N2CCOCC2)C1=O

> <Salt Data>


> <InChI>
InChI=1S/C9H16N2O2/c1-10-3-2-8(9(10)12)11-4-6-13-7-5-11/h8H,2-7H2,1H3

> <InChI Key>
HGWIMAGTAVEUBA-UHFFFAOYSA-N

> <Molecular Weight>
184.23899999999992

> <Compound ID>
F1905-0300

> <Plate Well Position>
G15

> <Plate ID>
10001

$$$$

  SciTegic05171710462D

 10 10  0  0  0  0            999 V2000
    2.6417   -1.0917    0.0000 C   0  0
    3.3542   -0.6750    0.0000 C   0  0
    1.9250   -0.6792    0.0000 C   0  0
    3.3500    0.1500    0.0000 O   0  0
    1.9250   -2.3292    0.0000 N   0  0
    2.6417   -1.9167    0.0000 C   0  0
    4.0667   -1.0792    0.0000 O   0  0
    1.2125   -1.0917    0.0000 C   0  0
    1.9167    0.1458    0.0000 O   0  0
    1.2125   -1.9167    0.0000 C   0  0
  2  1  1  0
  3  1  2  0
  4  2  2  0
  5  6  2  0
  6  1  1  0
  7  2  1  0
  8  3  1  0
  9  3  1  0
 10  5  1  0
 10  8  2  0
M  END
> <SMILES>
O=C(O)c1cnccc1O

> <Salt Data>


> <InChI>
InChI=1S/C6H5NO3/c8-5-1-2-7-3-4(5)6(9)10/h1-3H,(H,7,8)(H,9,10)

> <InChI Key>
CHCUBGPSZDGABM-UHFFFAOYSA-N

> <Molecular Weight>
139.10999999999999

> <Compound ID>
F1371-0219

> <Plate Well Position>
G16

> <Plate ID>
10001

$$$$

  SciTegic05171710462D

 13 14  0  0  0  0            999 V2000
    3.9917    0.0083    0.0000 N   0  0
    2.9917    0.0083    0.0000 C   0  0
    2.5000    0.8708    0.0000 N   0  0
    2.4917   -0.8542    0.0000 N   0  0
    5.4042    0.0083    0.0000 C   0  0
    7.4042    0.0083    0.0000 N   0  0
    6.4042    0.0083    0.0000 C   0  0
    4.7042   -0.7000    0.0000 C   0  0
    4.7042    0.7125    0.0000 C   0  0
    1.0000    0.0083    0.0000 C   0  0
    1.5042   -0.8625    0.0000 C   0  0
    1.4917    0.8708    0.0000 C   0  0
    0.0000    0.0000    0.0000 Cl  0  0
  2  1  1  0
  3  2  1  0
  4  2  2  0
  5  9  1  0
  6  7  3  0
  7  5  1  0
  8  1  1  0
  9  1  1  0
 10 11  2  0
 11  4  1  0
 12  3  2  0
 13 10  1  0
  5  8  1  0
 10 12  1  0
M  END
> <SMILES>
N#CC1CN(c2ncc(Cl)cn2)C1

> <Salt Data>


> <InChI>
InChI=1S/C8H7ClN4/c9-7-2-11-8(12-3-7)13-4-6(1-10)5-13/h2-3,6H,4-5H2

> <InChI Key>
PCHNITLZYRUVDY-UHFFFAOYSA-N

> <Molecular Weight>
194.625

> <Compound ID>
F6543-1325

> <Plate Well Position>
G17

> <Plate ID>
10001

$$$$

  SciTegic05171710462D

 17 17  0  0  0  0            999 V2000
    6.7000  -10.2167    0.0000 N   0  0
    6.9417  -11.0125    0.0000 C   0  0
    5.8792  -10.2042    0.0000 C   0  0
    5.6042  -10.9875    0.0000 N   0  0
    6.2750  -11.4875    0.0000 O   0  0
    7.7042  -11.3250    0.0000 C   0  0
    8.7917  -11.7750    0.0000 N   0  0
    5.3750   -9.5417    0.0000 C   0  0
    4.3542   -8.2500    0.0000 N   0  0
    8.0292  -12.0917    0.0000 C   0  0
    8.4667  -11.0042    0.0000 C   0  0
   10.1792  -10.8250    0.0000 Cl  0  0
   10.1792   -9.2917    0.0000 Cl  0  0
    4.0417   -9.0167    0.0000 C   0  0
    5.1667   -8.1292    0.0000 C   0  0
    5.6875   -8.7917    0.0000 C   0  0
    4.5417   -9.6667    0.0000 C   0  0
  2  1  2  0
  3  1  1  0
  4  3  2  0
  5  2  1  0
  6  2  1  0
  7 11  1  0
  8  3  1  0
  9 14  2  0
 10  6  1  0
 11  6  1  0
 14 17  1  0
 15 16  2  0
 16  8  1  0
 17  8  2  0
  4  5  1  0
 10  7  1  0
 15  9  1  0
M  END
> <SMILES>
Cl.Cl.c1cc(-c2noc(C3CNC3)n2)ccn1

> <Salt Data>
2 HCl

> <InChI>
InChI=1S/C10H10N4O.2ClH/c1-3-11-4-2-7(1)9-13-10(15-14-9)8-5-12-6-8;;/h1-4,8,12H,5-6H2;2*1H

> <InChI Key>
AHHVNJCBOSFLCF-UHFFFAOYSA-N

> <Molecular Weight>
275.139

> <Compound ID>
F2145-0112

> <Plate Well Position>
G18

> <Plate ID>
10001

$$$$

  SciTegic05171710462D

 22 24  0  0  0  0            999 V2000
   -1.8458    5.7167    0.0000 C   0  0
   -2.2458    6.4417    0.0000 N   0  0
   -4.5833    2.9833    0.0000 C   0  0
   -3.0583    6.2750    0.0000 N   0  0
   -3.9083    2.4958    0.0000 N   0  0
   -2.3875    5.1042    0.0000 C   0  0
   -5.2458    2.4958    0.0000 C   0  0
   -3.1458    5.4417    0.0000 C   0  0
   -4.5833    3.8000    0.0000 C   0  0
   -4.1583    1.7125    0.0000 O   0  0
   -4.9833    1.7083    0.0000 C   0  0
   -1.0125    5.6292    0.0000 C   0  0
   -3.8625    4.2125    0.0000 N   0  0
   -0.5333    6.2917    0.0000 N   0  0
   -5.3000    4.2042    0.0000 O   0  0
   -3.8625    5.0292    0.0000 C   0  0
   -1.9083    7.1917    0.0000 C   0  0
   -5.4583    1.0333    0.0000 C   0  0
    0.2917    6.2125    0.0000 C   0  0
   -0.6875    4.8750    0.0000 C   0  0
    0.6292    5.4500    0.0000 C   0  0
    0.1375    4.7792    0.0000 C   0  0
  2  1  1  0
  3  9  1  0
  4  2  1  0
  5  3  2  0
  6  1  2  0
  7  3  1  0
  8  6  1  0
  9 13  1  0
 10  5  1  0
 11  7  2  0
 12  1  1  0
 13 16  1  0
 14 12  1  0
 15  9  2  0
 16  8  1  0
 17  2  1  0
 18 11  1  0
 19 14  2  0
 20 12  2  0
 21 22  2  0
 22 20  1  0
  4  8  2  0
 19 21  1  0
 11 10  1  0
M  END
> <SMILES>
Cc1cc(C(=O)NCc2cc(-c3ccccn3)n(C)n2)no1

> <Salt Data>


> <InChI>
InChI=1S/C15H15N5O2/c1-10-7-13(19-22-10)15(21)17-9-11-8-14(20(2)18-11)12-5-3-4-6-16-12/h3-8H,9H2,1-2H3,(H,17,21)

> <InChI Key>
OWKWSYSULUAOIE-UHFFFAOYSA-N

> <Molecular Weight>
297.318

> <Compound ID>
F6296-0025

> <Plate Well Position>
G19

> <Plate ID>
10001

$$$$

  SciTegic05171710462D

 20 22  0  0  0  0            999 V2000
    2.7250    0.4750    0.0000 N   0  0
    2.2417   -0.1917    0.0000 C   0  0
    2.2417    1.1458    0.0000 C   0  0
    1.4542    0.0625    0.0000 C   0  0
    1.4542    0.8875    0.0000 C   0  0
    0.7417   -0.3417    0.0000 C   0  0
    0.0292    0.0625    0.0000 C   0  0
   -0.6833   -0.3500    0.0000 C   0  0
    0.7417    1.3083    0.0000 C   0  0
    3.5500    0.4750    0.0000 C   0  0
    2.4917   -0.9750    0.0000 O   0  0
    2.4917    1.9333    0.0000 O   0  0
    0.0292    0.8875    0.0000 C   0  0
   -0.6833   -1.1750    0.0000 O   0  0
   -1.4000    0.0625    0.0000 O   0  0
    3.9625   -0.2417    0.0000 C   0  0
    3.9542    1.1875    0.0000 C   0  0
    4.7792   -0.2417    0.0000 C   0  0
    4.7875    1.1833    0.0000 C   0  0
    5.2000    0.4708    0.0000 C   0  0
  2  1  1  0
  3  1  1  0
  4  2  1  0
  5  3  1  0
  6  4  2  0
  7  6  1  0
  8  7  1  0
  9  5  2  0
 10  1  1  0
 11  2  2  0
 12  3  2  0
 13  9  1  0
 14  8  2  0
 15  8  1  0
 16 10  2  0
 17 10  1  0
 18 16  1  0
 19 17  2  0
 20 19  1  0
  4  5  1  0
 20 18  2  0
  7 13  2  0
M  END
> <SMILES>
O=C(O)c1ccc2c(c1)C(=O)N(c1ccccc1)C2=O

> <Salt Data>


> <InChI>
InChI=1S/C15H9NO4/c17-13-11-7-6-9(15(19)20)8-12(11)14(18)16(13)10-4-2-1-3-5-10/h1-8H,(H,19,20)

> <InChI Key>
LJQKDUGNSCMZSJ-UHFFFAOYSA-N

> <Molecular Weight>
267.23999999999995

> <Compound ID>
F1018-1399

> <Plate Well Position>
G20

> <Plate ID>
10001

$$$$

  SciTegic05171710462D

 11 10  0  0  0  0            999 V2000
    7.4167   -1.5000    0.0000 C   0  0
    5.2667   -2.7417    0.0000 N   0  0
    6.7000   -1.9167    0.0000 C   0  0
    8.1417   -1.9167    0.0000 F   0  0
    8.1292   -1.0792    0.0000 F   0  0
    9.5292   -1.8625    0.0000 Cl  0  0
    7.4167   -0.6750    0.0000 C   0  0
    5.9792   -3.1542    0.0000 C   0  0
    5.2667   -1.9167    0.0000 C   0  0
    6.7000   -2.7417    0.0000 C   0  0
    5.9792   -1.5000    0.0000 C   0  0
  2  8  1  0
  3  1  1  0
  4  1  1  0
  5  1  1  0
  7  1  1  0
  8 10  1  0
  9 11  1  0
 10  3  1  0
 11  3  1  0
  9  2  1  0
M  END
> <SMILES>
CC(F)(F)C1CCNCC1.Cl

> <Salt Data>
HCl

> <InChI>
InChI=1S/C7H13F2N.ClH/c1-7(8,9)6-2-4-10-5-3-6;/h6,10H,2-5H2,1H3;1H

> <InChI Key>
MBAOAXQMNRAELO-UHFFFAOYSA-N

> <Molecular Weight>
185.64499999999995

> <Compound ID>
F1907-0987

> <Plate Well Position>
G21

> <Plate ID>
10001

$$$$

  SciTegic05171710462D

 17 18  0  0  0  0            999 V2000
    4.2792   -9.8292    0.0000 N   0  0
    4.5292  -10.6167    0.0000 C   0  0
    4.9417   -9.3500    0.0000 C   0  0
    5.3542  -10.6167    0.0000 N   0  0
    5.6125   -9.8292    0.0000 C   0  0
    3.4917   -9.5792    0.0000 C   0  0
    0.7042  -10.1875    0.0000 N   0  0
    4.0417  -11.2875    0.0000 O   0  0
    1.4917  -10.4375    0.0000 C   0  0
    4.9417   -8.5250    0.0000 O   0  0
    2.8875  -10.1292    0.0000 C   0  0
    2.1042   -9.8792    0.0000 C   0  0
    3.3250   -8.7750    0.0000 C   0  0
    6.4000   -9.5792    0.0000 C   0  0
    5.6792   -9.0542    0.0000 C   0  0
    2.5417   -8.5167    0.0000 C   0  0
    1.9292   -9.0667    0.0000 C   0  0
  2  1  1  0
  3  1  1  0
  4  2  1  0
  5  3  1  0
  6  1  1  0
  7  9  3  0
  8  2  2  0
  9 12  1  0
 10  3  2  0
 11  6  1  0
 12 11  2  0
 13  6  2  0
 14  5  1  0
 15  5  1  0
 16 13  1  0
 17 16  2  0
  4  5  1  0
 12 17  1  0
M  END
> <SMILES>
CC1(C)NC(=O)N(c2cccc(C#N)c2)C1=O

> <Salt Data>


> <InChI>
InChI=1S/C12H11N3O2/c1-12(2)10(16)15(11(17)14-12)9-5-3-4-8(6-9)7-13/h3-6H,1-2H3,(H,14,17)

> <InChI Key>
PNJNHUUNDQZVQQ-UHFFFAOYSA-N

> <Molecular Weight>
229.239

> <Compound ID>
F2163-0127

> <Plate Well Position>
G22

> <Plate ID>
10001

$$$$

  SciTegic05171710462D

 14 13  0  0  0  0            999 V2000
    1.0875    0.2708    0.0000 N   0  0
    1.7542   -0.2167    0.0000 C   0  0
    0.6750   -1.0125    0.0000 N   0  0
    0.4167   -0.2167    0.0000 C   0  0
    1.5000   -1.0125    0.0000 O   0  0
    3.7542    0.9750    0.0000 C   0  0
    2.9542    0.7583    0.0000 N   0  0
    4.3417    0.3958    0.0000 C   0  0
    3.9667    1.7833    0.0000 O   0  0
    2.5500    0.0375    0.0000 C   0  0
    6.9750    0.3875    0.0000 Cl  0  0
    5.5875   -0.3250    0.0000 N   0  0
    5.1750    0.3958    0.0000 C   0  0
   -0.3708    0.0375    0.0000 C   0  0
  2  1  2  0
  3  4  2  0
  4  1  1  0
  5  2  1  0
  6  7  1  0
  7 10  1  0
  8  6  1  0
  9  6  2  0
 10  2  1  0
 12 13  1  0
 13  8  1  0
 14  4  1  0
  3  5  1  0
M  END
> <SMILES>
Cc1noc(CNC(=O)CCN)n1.Cl

> <Salt Data>
HCl

> <InChI>
InChI=1S/C7H12N4O2.ClH/c1-5-10-7(13-11-5)4-9-6(12)2-3-8;/h2-4,8H2,1H3,(H,9,12);1H

> <InChI Key>
IDYCFFNKRQLTDN-UHFFFAOYSA-N

> <Molecular Weight>
220.65999999999997

> <Compound ID>
F2185-0094

> <Plate Well Position>
G23

> <Plate ID>
10001

$$$$

  SciTegic05171710462D

 15 16  0  0  0  0            999 V2000
   17.5750   -8.2792    0.0000 N   0  0
   16.8542   -8.6917    0.0000 C   0  0
   17.5750   -7.4542    0.0000 C   0  0
   16.1500   -7.4542    0.0000 C   0  0
   16.1417   -8.2792    0.0000 C   0  0
   16.8542   -7.0375    0.0000 C   0  0
   15.4292   -7.0375    0.0000 C   0  0
   16.8542   -9.5167    0.0000 O   0  0
   18.2875   -7.0417    0.0000 O   0  0
   15.4292   -6.2000    0.0000 C   0  0
   14.7125   -7.4500    0.0000 C   0  0
   13.9875   -6.2000    0.0000 C   0  0
   13.9917   -7.0375    0.0000 C   0  0
   14.7042   -5.7792    0.0000 C   0  0
   13.2750   -5.7875    0.0000 F   0  0
  2  1  1  0
  3  1  1  0
  4  6  1  0
  5  2  1  0
  6  3  1  0
  7  4  1  0
  8  2  2  0
  9  3  2  0
 10  7  2  0
 11  7  1  0
 12 13  1  0
 13 11  2  0
 14 10  1  0
 15 12  1  0
  4  5  1  0
 12 14  2  0
M  END
> <SMILES>
O=C1CC(c2ccc(F)cc2)CC(=O)N1

> <Salt Data>


> <InChI>
InChI=1S/C11H10FNO2/c12-9-3-1-7(2-4-9)8-5-10(14)13-11(15)6-8/h1-4,8H,5-6H2,(H,13,14,15)

> <InChI Key>
MXAMATMCPUOCEA-UHFFFAOYSA-N

> <Molecular Weight>
207.204

> <Compound ID>
F2189-0941

> <Plate Well Position>
G24

> <Plate ID>
10001

$$$$

     RDKit          2D

  4  3  0  0  0  0  0  0  0  0999 V2000
    0.0000    0.0000    0.0000 C   0  0  0  0  0  0  0  0  0  0  0  0
    1.2990    0.7500    0.0000 S   0  0  0  0  0  0  0  0  0  0  0  0
    1.2990    2.2500    0.0000 O   0  0  0  0  0  0  0  0  0  0  0  0
    2.5981   -0.0000    0.0000 C   0  0  0  0  0  0  0  0  0  0  0  0
  1  2  1  0
  2  3  2  0
  2  4  1  0
M  END
> <SMILES>
CS(C)=O

> <Salt Data>


> <InChI>
InChI=1S/C2H6OS/c1-4(2)3/h1-2H3

> <InChI Key>
IAZDPXIOMUYVGZ-UHFFFAOYSA-N

> <Molecular Weight>
78.13600000000001

> <Compound ID>
DMSO

> <Plate Well Position>
H1

> <Plate ID>
10001

$$$$

     RDKit          2D

  4  3  0  0  0  0  0  0  0  0999 V2000
    0.0000    0.0000    0.0000 C   0  0  0  0  0  0  0  0  0  0  0  0
    1.2990    0.7500    0.0000 S   0  0  0  0  0  0  0  0  0  0  0  0
    1.2990    2.2500    0.0000 O   0  0  0  0  0  0  0  0  0  0  0  0
    2.5981   -0.0000    0.0000 C   0  0  0  0  0  0  0  0  0  0  0  0
  1  2  1  0
  2  3  2  0
  2  4  1  0
M  END
> <SMILES>
CS(C)=O

> <Salt Data>


> <InChI>
InChI=1S/C2H6OS/c1-4(2)3/h1-2H3

> <InChI Key>
IAZDPXIOMUYVGZ-UHFFFAOYSA-N

> <Molecular Weight>
78.13600000000001

> <Compound ID>
DMSO

> <Plate Well Position>
H2

> <Plate ID>
10001

$$$$

  SciTegic05171710462D

 12 13  0  0  0  0            999 V2000
    0.2542    0.6958    0.0000 C   0  0
    0.6375    0.3958    0.0000 N   0  0
   -0.2208    0.5333    0.0000 C   0  0
    1.0542    0.6708    0.0000 C   0  0
   -0.7208    0.6500    0.0000 S   0  0
   -0.9625    0.2125    0.0000 C   0  0
    0.9000    1.1500    0.0000 S   0  0
    0.4167    1.1500    0.0000 C   0  0
   -0.1833    0.0333    0.0000 C   0  0
   -0.6458   -0.1500    0.0000 C   0  0
    1.5375    0.4958    0.0000 N   0  0
   -1.4833    0.1333    0.0000 Cl  0  0
  2  1  1  0
  3  1  1  0
  4  2  2  0
  5  3  1  0
  6  5  1  0
  7  8  1  0
  8  1  2  0
  9  3  2  0
 10  9  1  0
 11  4  1  0
 12  6  1  0
  4  7  1  0
  6 10  2  0
M  END
> <SMILES>
Nc1nc(-c2ccc(Cl)s2)cs1

> <Salt Data>


> <InChI>
InChI=1S/C7H5ClN2S2/c8-6-2-1-5(12-6)4-3-11-7(9)10-4/h1-3H,(H2,9,10)

> <InChI Key>
KZOUOGWZDXYEDI-UHFFFAOYSA-N

> <Molecular Weight>
216.71800000000002

> <Compound ID>
F0174-0121

> <Plate Well Position>
H3

> <Plate ID>
10001

$$$$

  SciTegic05171710462D

 16 17  0  0  0  0            999 V2000
    2.0917   -1.1750    0.0000 C   0  0
    2.5917   -0.3042    0.0000 N   0  0
    2.5917   -2.0417    0.0000 C   0  0
    3.5917   -2.0417    0.0000 C   0  0
    4.5917   -2.0417    0.0000 N   0  0
    3.2500    1.8375    0.0000 N   0  0
    1.0917   -1.1792    0.0000 N   0  0
    2.0292    0.5208    0.0000 C   0  0
    2.3167    1.4708    0.0000 C   0  0
    4.2750    0.3500    0.0000 C   0  0
    3.5917   -0.3750    0.0000 C   0  0
    4.1167    1.3458    0.0000 C   0  0
    2.0917   -2.9042    0.0000 C   0  0
    3.3250    2.8375    0.0000 C   0  0
    0.6000   -2.0417    0.0000 C   0  0
    1.1000   -2.9042    0.0000 C   0  0
  2  1  1  0
  3  1  2  0
  4  3  1  0
  5  4  3  0
  6  9  1  0
  7  1  1  0
  8  2  1  0
  9  8  1  0
 10 11  1  0
 11  2  1  0
 12 10  1  0
 13  3  1  0
 14  6  1  0
 15  7  2  0
 16 15  1  0
 16 13  2  0
  6 12  1  0
M  END
> <SMILES>
CN1CCCN(c2ncccc2C#N)CC1

> <Salt Data>


> <InChI>
InChI=1S/C12H16N4/c1-15-6-3-7-16(9-8-15)12-11(10-13)4-2-5-14-12/h2,4-5H,3,6-9H2,1H3

> <InChI Key>
IKPGDAXCPQFABZ-UHFFFAOYSA-N

> <Molecular Weight>
216.28799999999998

> <Compound ID>
F6541-5036

> <Plate Well Position>
H4

> <Plate ID>
10001

$$$$

  SciTegic05171710462D

 13 13  0  0  0  0            999 V2000
    1.4625   -0.8167    0.0000 S   0  0
    0.9792   -0.1542    0.0000 C   0  0
    1.2292    0.6333    0.0000 C   0  0
   -0.1000    0.6333    0.0000 N   0  0
    0.1542   -0.1542    0.0000 C   0  0
    0.5667    1.1208    0.0000 N   0  0
    1.9500   -1.4875    0.0000 N   0  0
    2.1292   -0.3375    0.0000 O   0  0
    0.7917   -1.3042    0.0000 O   0  0
    0.5667    1.9458    0.0000 C   0  0
    2.7667   -1.4000    0.0000 C   0  0
    1.6125   -2.2417    0.0000 C   0  0
   -0.1500    2.3583    0.0000 C   0  0
  2  1  1  0
  3  2  2  0
  4  5  2  0
  5  2  1  0
  6  3  1  0
  7  1  1  0
  8  1  2  0
  9  1  2  0
 10  6  1  0
 11  7  1  0
 12  7  1  0
 13 10  1  0
  6  4  1  0
M  END
> <SMILES>
CCn1cc(S(=O)(=O)N(C)C)cn1

> <Salt Data>


> <InChI>
InChI=1S/C7H13N3O2S/c1-4-10-6-7(5-8-10)13(11,12)9(2)3/h5-6H,4H2,1-3H3

> <InChI Key>
VNJLFBASRYLLRS-UHFFFAOYSA-N

> <Molecular Weight>
203.26699999999997

> <Compound ID>
F1905-0427

> <Plate Well Position>
H5

> <Plate ID>
10001

$$$$

  SciTegic05171710462D

 18 19  0  0  0  0            999 V2000
   -1.7208    5.4417    0.0000 S   0  0
   -4.5833    3.8000    0.0000 C   0  0
   -3.8625    4.2125    0.0000 N   0  0
   -2.4375    5.0292    0.0000 C   0  0
   -2.0750    6.1917    0.0000 O   0  0
   -1.3625    4.6917    0.0000 O   0  0
   -3.1458    5.4500    0.0000 C   0  0
   -2.4333    4.2000    0.0000 C   0  0
   -3.1583    3.8083    0.0000 C   0  0
   -3.8625    5.0292    0.0000 C   0  0
   -5.2833    4.2042    0.0000 O   0  0
   -4.5833    2.9583    0.0000 C   0  0
   -0.9375    5.7417    0.0000 C   0  0
   -5.2708    2.5583    0.0000 C   0  0
   -3.8458    2.5583    0.0000 C   0  0
   -3.8333    1.7333    0.0000 C   0  0
   -5.2708    1.7208    0.0000 C   0  0
   -4.5583    1.3083    0.0000 C   0  0
  2  3  1  0
  3  9  1  0
  4  1  1  0
  5  1  2  0
  6  1  2  0
  7  4  1  0
  8  4  1  0
  9  8  1  0
 10  7  1  0
 11  2  2  0
 12  2  1  0
 13  1  1  0
 14 12  2  0
 15 12  1  0
 16 15  2  0
 17 14  1  0
 18 16  1  0
  3 10  1  0
 18 17  2  0
M  END
> <SMILES>
CS(=O)(=O)C1CCN(C(=O)c2ccccc2)CC1

> <Salt Data>


> <InChI>
InChI=1S/C13H17NO3S/c1-18(16,17)12-7-9-14(10-8-12)13(15)11-5-3-2-4-6-11/h2-6,12H,7-10H2,1H3

> <InChI Key>
DYTXIOWDJBZXHJ-UHFFFAOYSA-N

> <Molecular Weight>
267.34999999999997

> <Compound ID>
F6435-1426

> <Plate Well Position>
H6

> <Plate ID>
10001

$$$$

  SciTegic05171710462D

 10 10  0  0  0  0            999 V2000
   -2.2250   -0.1167    0.0000 C   0  0
   -2.9375    0.2958    0.0000 C   0  0
   -1.5083    0.2958    0.0000 C   0  0
   -2.9375    1.1250    0.0000 C   0  0
   -1.5083    1.1250    0.0000 C   0  0
   -2.2250    1.5375    0.0000 C   0  0
   -3.6583   -0.1167    0.0000 F   0  0
   -0.7958   -0.1167    0.0000 N   0  0
   -3.6500    1.5333    0.0000 F   0  0
   -2.2250   -0.9417    0.0000 C   0  0
  2  1  1  0
  3  1  2  0
  4  2  2  0
  5  3  1  0
  6  5  2  0
  7  2  1  0
  8  3  1  0
  9  4  1  0
 10  1  1  0
  6  4  1  0
M  END
> <SMILES>
Cc1c(N)ccc(F)c1F

> <Salt Data>


> <InChI>
InChI=1S/C7H7F2N/c1-4-6(10)3-2-5(8)7(4)9/h2-3H,10H2,1H3

> <InChI Key>
HYODOAMUBRENLA-UHFFFAOYSA-N

> <Molecular Weight>
143.136

> <Compound ID>
F1905-6465

> <Plate Well Position>
H7

> <Plate ID>
10001

$$$$

  SciTegic05171710462D

 16 17  0  0  0  0            999 V2000
    6.0625   -9.7167    0.0000 S   0  0
    6.7792  -10.1292    0.0000 N   0  0
    7.5292   -9.7917    0.0000 C   0  0
    5.3500  -10.1375    0.0000 C   0  0
    6.4667   -9.0042    0.0000 O   0  0
    5.6417   -9.0042    0.0000 O   0  0
    6.8667  -10.9500    0.0000 C   0  0
    8.0875  -10.4000    0.0000 C   0  0
    7.6792  -11.1167    0.0000 C   0  0
    8.9042  -10.3125    0.0000 O   0  0
    4.6292   -9.7250    0.0000 C   0  0
    5.3500  -10.9667    0.0000 C   0  0
    3.9167  -10.1375    0.0000 C   0  0
    4.6292  -11.3792    0.0000 C   0  0
    3.9167  -10.9667    0.0000 C   0  0
    3.2042  -11.3792    0.0000 C   0  0
  2  1  1  0
  3  2  1  0
  4  1  1  0
  5  1  2  0
  6  1  2  0
  7  2  1  0
  8  3  1  0
  9  7  1  0
 10  8  2  0
 11  4  2  0
 12  4  1  0
 13 11  1  0
 14 12  2  0
 15 14  1  0
 16 15  1  0
  9  8  1  0
 13 15  2  0
M  END
> <SMILES>
Cc1ccc(S(=O)(=O)N2CCC(=O)C2)cc1

> <Salt Data>


> <InChI>
InChI=1S/C11H13NO3S/c1-9-2-4-11(5-3-9)16(14,15)12-7-6-10(13)8-12/h2-5H,6-8H2,1H3

> <InChI Key>
BMJNDUPYCKAYAG-UHFFFAOYSA-N

> <Molecular Weight>
239.296

> <Compound ID>
F9995-1846

> <Plate Well Position>
H8

> <Plate ID>
10001

$$$$

  SciTegic05171710462D

 13 13  0  0  0  0            999 V2000
   -3.1583    5.0292    0.0000 C   0  0
   -3.8708    5.4500    0.0000 N   0  0
   -3.1583    4.2042    0.0000 N   0  0
   -3.1375    6.6792    0.0000 N   0  0
   -2.4458    5.4417    0.0000 C   0  0
   -2.4333    6.2625    0.0000 C   0  0
   -3.8708    3.8000    0.0000 C   0  0
   -3.8583    6.2792    0.0000 C   0  0
   -4.5833    4.2042    0.0000 O   0  0
   -1.7125    6.6667    0.0000 O   0  0
   -3.8708    2.9833    0.0000 C   0  0
   -1.0083    6.2500    0.0000 C   0  0
   -0.2958    6.6542    0.0000 C   0  0
  2  1  2  0
  3  1  1  0
  4  6  1  0
  5  1  1  0
  6  5  2  0
  7  3  1  0
  8  2  1  0
  9  7  2  0
 10  6  1  0
 11  7  1  0
 12 10  1  0
 13 12  1  0
  8  4  2  0
M  END
> <SMILES>
CCOc1cc(NC(C)=O)ncn1

> <Salt Data>


> <InChI>
InChI=1S/C8H11N3O2/c1-3-13-8-4-7(9-5-10-8)11-6(2)12/h4-5H,3H2,1-2H3,(H,9,10,11,12)

> <InChI Key>
GAQDODSLMQBZBO-UHFFFAOYSA-N

> <Molecular Weight>
181.19499999999996

> <Compound ID>
F6262-1822

> <Plate Well Position>
H9

> <Plate ID>
10001

$$$$

  SciTegic05171710462D

 19 20  0  0  0  0            999 V2000
    2.2500   -0.9542    0.0000 C   0  0
    2.2500   -1.9542    0.0000 C   0  0
    1.3875   -0.4542    0.0000 N   0  0
    1.3792    2.5375    0.0000 C   0  0
    2.2417    2.0458    0.0000 N   0  0
    0.5167    2.0458    0.0000 N   0  0
    3.1167   -0.4500    0.0000 O   0  0
    3.1167   -2.4542    0.0000 C   0  0
    1.3917   -2.4542    0.0000 C   0  0
    1.3792    0.5458    0.0000 C   0  0
    2.2500    1.0458    0.0000 C   0  0
    0.5167    1.0458    0.0000 C   0  0
    1.3792    3.5458    0.0000 O   0  0
    3.9875   -1.9542    0.0000 F   0  0
    0.5250   -1.9542    0.0000 Cl  0  0
    2.2500   -3.9542    0.0000 C   0  0
    3.1167   -3.4542    0.0000 C   0  0
    1.3917   -3.4542    0.0000 C   0  0
    2.2417    4.0292    0.0000 C   0  0
  2  1  1  0
  3  1  1  0
  4  6  1  0
  5 11  1  0
  6 12  2  0
  7  1  2  0
  8  2  2  0
  9  2  1  0
 10  3  1  0
 11 10  2  0
 12 10  1  0
 13  4  1  0
 14  8  1  0
 15  9  1  0
 16 18  1  0
 17  8  1  0
 18  9  2  0
 19 13  1  0
 17 16  2  0
  4  5  2  0
M  END
> <SMILES>
COc1ncc(NC(=O)c2c(F)cccc2Cl)cn1

> <Salt Data>


> <InChI>
InChI=1S/C12H9ClFN3O2/c1-19-12-15-5-7(6-16-12)17-11(18)10-8(13)3-2-4-9(10)14/h2-6H,1H3,(H,17,18)

> <InChI Key>
LMMNBTDWPHVAHM-UHFFFAOYSA-N

> <Molecular Weight>
281.67400000000004

> <Compound ID>
F6363-0178

> <Plate Well Position>
H10

> <Plate ID>
10001

$$$$

  SciTegic05171710462D

 16 17  0  0  0  0            999 V2000
    3.5667   -3.0167    0.0000 N   0  0
    4.1292    0.6958    0.0000 N   0  0
    3.4625    1.1833    0.0000 C   0  0
    2.9000   -1.5125    0.0000 N   0  0
    3.0500   -0.0917    0.0000 C   0  0
    4.0542   -2.3542    0.0000 C   0  0
    2.7542   -2.9292    0.0000 C   0  0
    3.4625    2.0083    0.0000 O   0  0
    2.5667   -0.7542    0.0000 C   0  0
    2.7917    0.6958    0.0000 C   0  0
    3.8750   -0.0917    0.0000 C   0  0
    3.9042   -3.7750    0.0000 C   0  0
    2.4167   -2.1792    0.0000 C   0  0
    3.7167   -1.6000    0.0000 C   0  0
    4.7292   -3.8542    0.0000 C   0  0
    3.4250   -4.4417    0.0000 C   0  0
  2 11  1  0
  3 10  1  0
  4 13  1  0
  5  9  1  0
  6  1  1  0
  7  1  1  0
  8  3  2  0
  9  4  1  0
 10  5  1  0
 11  5  1  0
 12  1  1  0
 13  7  1  0
 14  6  1  0
 15 12  1  0
 16 12  1  0
  4 14  1  0
  3  2  1  0
M  END
> <SMILES>
CC(C)N1CCN(CC2CNC(=O)C2)CC1

> <Salt Data>


> <InChI>
InChI=1S/C12H23N3O/c1-10(2)15-5-3-14(4-6-15)9-11-7-12(16)13-8-11/h10-11H,3-9H2,1-2H3,(H,13,16)

> <InChI Key>
DRUNCSYXBOACGJ-UHFFFAOYSA-N

> <Molecular Weight>
225.33599999999996

> <Compound ID>
F1905-0451

> <Plate Well Position>
H11

> <Plate ID>
10001

$$$$

  SciTegic05171710462D

 18 19  0  0  0  0            999 V2000
    7.2042   -5.5250    0.0000 S   0  0
    9.5917   -4.7917    0.0000 N   0  0
    8.8792   -4.3750    0.0000 C   0  0
    9.8875   -3.5042    0.0000 N   0  0
   10.2042   -4.2542    0.0000 C   0  0
    9.0625   -3.5750    0.0000 O   0  0
    8.0292   -5.5250    0.0000 N   0  0
    8.1167   -4.7042    0.0000 C   0  0
    7.2042   -4.7000    0.0000 O   0  0
    7.2042   -6.3500    0.0000 O   0  0
    6.3792   -5.5250    0.0000 C   0  0
    5.9667   -6.2375    0.0000 C   0  0
   11.0042   -4.4375    0.0000 C   0  0
    5.1417   -6.2292    0.0000 C   0  0
    6.3792   -6.9417    0.0000 C   0  0
    5.9667   -7.6625    0.0000 C   0  0
    4.7292   -6.9500    0.0000 C   0  0
    5.1417   -7.6625    0.0000 C   0  0
  2  3  2  0
  3  8  1  0
  4  6  1  0
  5  2  1  0
  6  3  1  0
  7  1  1  0
  8  7  1  0
  9  1  2  0
 10  1  2  0
 11  1  1  0
 12 11  1  0
 13  5  1  0
 14 12  2  0
 15 12  1  0
 16 15  2  0
 17 14  1  0
 18 16  1  0
 18 17  2  0
  5  4  2  0
M  END
> <SMILES>
Cc1noc(CNS(=O)(=O)Cc2ccccc2)n1

> <Salt Data>


> <InChI>
InChI=1S/C11H13N3O3S/c1-9-13-11(17-14-9)7-12-18(15,16)8-10-5-3-2-4-6-10/h2-6,12H,7-8H2,1H3

> <InChI Key>
WTIIRPYJCZOCEX-UHFFFAOYSA-N

> <Molecular Weight>
267.30999999999995

> <Compound ID>
F5871-4854

> <Plate Well Position>
H12

> <Plate ID>
10001

$$$$

  SciTegic05171710462D

 13 13  0  0  0  0            999 V2000
    4.4250   -3.7375    0.0000 N   0  0
    3.8375   -3.7375    0.0000 C   0  0
    5.5917   -3.7542    0.0000 N   0  0
    6.4667   -4.2792    0.0000 C   0  0
    4.7042   -4.2542    0.0000 C   0  0
    4.7292   -3.2292    0.0000 C   0  0
    3.5417   -3.2250    0.0000 O   0  0
    6.1792   -3.7667    0.0000 C   0  0
    6.1625   -4.7875    0.0000 O   0  0
    5.2917   -4.2542    0.0000 C   0  0
    5.3167   -3.2417    0.0000 C   0  0
    7.0542   -4.2917    0.0000 O   0  0
    3.5417   -4.2375    0.0000 C   0  0
  2  1  1  0
  3 11  1  0
  4  8  1  0
  5  1  1  0
  6  1  1  0
  7  2  2  0
  8  3  1  0
  9  4  2  0
 10  5  1  0
 11  6  1  0
 12  4  1  0
 13  2  1  0
 10  3  1  0
M  END
> <SMILES>
CC(=O)N1CCN(CC(=O)O)CC1

> <Salt Data>


> <InChI>
InChI=1S/C8H14N2O3/c1-7(11)10-4-2-9(3-5-10)6-8(12)13/h2-6H2,1H3,(H,12,13)

> <InChI Key>
LOJWUWGLJZYAOE-UHFFFAOYSA-N

> <Molecular Weight>
186.21099999999998

> <Compound ID>
F1929-0366

> <Plate Well Position>
H13

> <Plate ID>
10001

$$$$

  SciTegic05171710462D

 19 20  0  0  0  0            999 V2000
   -2.3583    4.4167    0.0000 C   0  0
   -2.0833    5.1667    0.0000 N   0  0
   -1.2458    5.1417    0.0000 N   0  0
   -1.0250    4.3417    0.0000 N   0  0
   -1.7208    3.9000    0.0000 N   0  0
   -3.1583    4.2042    0.0000 C   0  0
    1.8542    7.2917    0.0000 C   0  0
   -0.6708    5.7292    0.0000 C   0  0
    1.0625    7.5000    0.0000 O   0  0
   -3.3583    3.4208    0.0000 O   0  0
    0.1292    5.5292    0.0000 C   0  0
   -0.8958    6.5250    0.0000 C   0  0
    2.6542    7.0917    0.0000 F   0  0
    1.6417    6.4917    0.0000 F   0  0
    2.0542    8.0917    0.0000 F   0  0
   -3.7375    4.7792    0.0000 N   0  0
    0.4875    6.9042    0.0000 C   0  0
    0.7042    6.1167    0.0000 C   0  0
   -0.3125    7.1167    0.0000 C   0  0
  2  1  2  0
  3  2  1  0
  4  5  2  0
  5  1  1  0
  6  1  1  0
  7  9  1  0
  8  3  1  0
  9 17  1  0
 10  6  2  0
 11  8  1  0
 12  8  2  0
 13  7  1  0
 14  7  1  0
 15  7  1  0
 16  6  1  0
 17 19  2  0
 18 11  2  0
 19 12  1  0
  4  3  1  0
 18 17  1  0
M  END
> <SMILES>
NC(=O)c1nnn(-c2ccc(OC(F)(F)F)cc2)n1

> <Salt Data>


> <InChI>
InChI=1S/C9H6F3N5O2/c10-9(11,12)19-6-3-1-5(2-4-6)17-15-8(7(13)18)14-16-17/h1-4H,(H2,13,18)

> <InChI Key>
JJFQLBVTHKGHCG-UHFFFAOYSA-N

> <Molecular Weight>
273.174

> <Compound ID>
F6237-3795

> <Plate Well Position>
H14

> <Plate ID>
10001

$$$$

  SciTegic05171710462D

 15 16  0  0  0  0            999 V2000
   -1.3708    0.5708    0.0000 N   0  0
   -2.0375    1.0583    0.0000 C   0  0
   -1.6250   -0.2167    0.0000 C   0  0
   -0.3208   -0.7917    0.0000 N   0  0
   -1.1458   -0.8792    0.0000 C   0  0
   -2.7083    0.5708    0.0000 C   0  0
   -2.0375    1.8833    0.0000 O   0  0
   -2.4500   -0.2167    0.0000 C   0  0
    0.9792   -1.3792    0.0000 C   0  0
    0.8292    0.0458    0.0000 C   0  0
    0.1625   -1.4625    0.0000 C   0  0
    0.0167   -0.0417    0.0000 C   0  0
    1.3167   -0.6250    0.0000 C   0  0
   -0.5875    0.8250    0.0000 C   0  0
    2.1417   -0.5375    0.0000 O   0  0
  2  1  1  0
  3  1  1  0
  4  5  1  0
  5  3  1  0
  6  2  1  0
  7  2  2  0
  8  3  1  0
  9 11  1  0
 10 12  1  0
 11  4  1  0
 12  4  1  0
 13 10  1  0
 14  1  1  0
 15 13  1  0
  8  6  1  0
  9 13  1  0
M  END
> <SMILES>
CN1C(=O)CCC1CN1CCC(O)CC1

> <Salt Data>


> <InChI>
InChI=1S/C11H20N2O2/c1-12-9(2-3-11(12)15)8-13-6-4-10(14)5-7-13/h9-10,14H,2-8H2,1H3

> <InChI Key>
AUDLZLPAPMTPBQ-UHFFFAOYSA-N

> <Molecular Weight>
212.29299999999998

> <Compound ID>
F1905-0326

> <Plate Well Position>
H15

> <Plate ID>
10001

$$$$

  SciTegic05171710462D

 21 23  0  0  0  0            999 V2000
   -2.5583    1.1333    0.0000 N   0  0
   -3.2250    1.6125    0.0000 C   0  0
   -1.8875    1.6125    0.0000 N   0  0
   -2.9708    2.4000    0.0000 C   0  0
   -2.1458    2.4000    0.0000 C   0  0
   -3.5208    3.0208    0.0000 C   0  0
   -2.5583    0.3083    0.0000 C   0  0
   -4.0583    1.4208    0.0000 N   0  0
   -4.3500    2.8208    0.0000 N   0  0
   -3.2708    3.8000    0.0000 N   0  0
   -4.5833    2.0583    0.0000 C   0  0
   -3.2708   -0.1042    0.0000 C   0  0
   -3.8333    4.4042    0.0000 C   0  0
   -1.8458   -0.1042    0.0000 C   0  0
   -4.1458    5.8042    0.0000 O   0  0
   -3.5833    5.1917    0.0000 C   0  0
   -3.9833    0.3083    0.0000 C   0  0
   -3.2708   -0.9292    0.0000 C   0  0
   -2.7708    5.3667    0.0000 C   0  0
   -1.8458   -0.9292    0.0000 C   0  0
   -2.5500   -1.3417    0.0000 C   0  0
  2  1  1  0
  3  1  1  0
  4  2  2  0
  5  3  2  0
  6  4  1  0
  7  1  1  0
  8  2  1  0
  9 11  1  0
 10  6  1  0
 11  8  2  0
 12  7  1  0
 13 10  1  0
 14  7  2  0
 15 16  1  0
 16 13  1  0
 17 12  1  0
 18 12  2  0
 19 16  1  0
 20 14  1  0
 21 20  2  0
  5  4  1  0
 18 21  1  0
  6  9  2  0
M  END
> <SMILES>
Cc1ccccc1-n1ncc2c(NCC(C)O)ncnc21

> <Salt Data>


> <InChI>
InChI=1S/C15H17N5O/c1-10-5-3-4-6-13(10)20-15-12(8-19-20)14(17-9-18-15)16-7-11(2)21/h3-6,8-9,11,21H,7H2,1-2H3,(H,16,17,18)

> <InChI Key>
YEDDCBTZHANWAH-UHFFFAOYSA-N

> <Molecular Weight>
283.335

> <Compound ID>
F0521-0313

> <Plate Well Position>
H16

> <Plate ID>
10001

$$$$

  SciTegic05171710462D

 19 20  0  0  0  0            999 V2000
   -3.1583    4.2042    0.0000 N   0  0
   -3.8708    3.8000    0.0000 C   0  0
   -3.2125    5.0292    0.0000 C   0  0
   -3.6833    6.3417    0.0000 N   0  0
   -3.7958    5.5292    0.0000 C   0  0
   -4.5833    4.2042    0.0000 O   0  0
   -1.7958    5.4667    0.0000 S   0  0
   -3.9250    7.9667    0.0000 O   0  0
   -3.8708    2.9833    0.0000 O   0  0
   -2.6125    5.6042    0.0000 C   0  0
   -2.4625    3.7500    0.0000 C   0  0
   -1.6708    3.9875    0.0000 C   0  0
   -1.3708    4.7542    0.0000 C   0  0
   -4.4458    6.6417    0.0000 C   0  0
   -3.0375    6.8542    0.0000 C   0  0
   -3.1583    7.6750    0.0000 C   0  0
   -4.5708    7.4625    0.0000 C   0  0
   -4.5708    2.5708    0.0000 C   0  0
   -4.5708    1.7500    0.0000 C   0  0
  2  1  1  0
  3  1  1  0
  4  5  1  0
  5  3  1  0
  6  2  2  0
  7 10  1  0
  8 16  1  0
  9  2  1  0
 10  3  1  0
 11  1  1  0
 12 11  1  0
 13 12  1  0
 14  4  1  0
 15  4  1  0
 16 15  1  0
 17 14  1  0
 18  9  1  0
 19 18  1  0
  7 13  1  0
  8 17  1  0
M  END
> <SMILES>
CCOC(=O)N1CCCSCC1CN1CCOCC1

> <Salt Data>


> <InChI>
InChI=1S/C13H24N2O3S/c1-2-18-13(16)15-4-3-9-19-11-12(15)10-14-5-7-17-8-6-14/h12H,2-11H2,1H3

> <InChI Key>
AEPXXMYGRBFPEY-UHFFFAOYSA-N

> <Molecular Weight>
288.413

> <Compound ID>
F6400-1418

> <Plate Well Position>
H17

> <Plate ID>
10001

$$$$

  SciTegic05171710462D

 21 22  0  0  0  0            999 V2000
   -2.9958    5.2000    0.0000 C   0  0
   -2.3500    5.5750    0.0000 N   0  0
   -2.9958    4.4500    0.0000 C   0  0
   -2.3500    6.3250    0.0000 C   0  0
   -2.9958    6.7000    0.0000 C   0  0
   -3.6375    4.0750    0.0000 N   0  0
   -3.6458    5.5750    0.0000 O   0  0
   -2.3458    4.0750    0.0000 O   0  0
   -5.5833    2.2083    0.0000 N   0  0
   -2.9958    7.4500    0.0000 C   0  0
   -3.6375    3.3333    0.0000 C   0  0
   -4.2875    2.9583    0.0000 C   0  0
   -1.7000    6.7000    0.0000 C   0  0
   -1.7000    7.4500    0.0000 C   0  0
   -3.6500    6.3167    0.0000 C   0  0
   -5.5833    2.9583    0.0000 C   0  0
   -4.9333    1.8250    0.0000 C   0  0
   -2.3500    7.8250    0.0000 C   0  0
   -3.6500    7.8292    0.0000 C   0  0
   -4.9333    3.3333    0.0000 C   0  0
   -4.2875    2.2083    0.0000 C   0  0
  2  1  1  0
  3  1  1  0
  4  2  1  0
  5  4  2  0
  6  3  1  0
  7  1  2  0
  8  3  2  0
  9 17  1  0
 10  5  1  0
 11  6  1  0
 12 11  1  0
 13  4  1  0
 14 13  2  0
 15  5  1  0
 16 20  1  0
 17 21  2  0
 18 14  1  0
 19 10  1  0
 20 12  2  0
 21 12  1  0
 10 18  2  0
 16  9  2  0
M  END
> <SMILES>
Cc1cccc(NC(=O)C(=O)NCc2ccncc2)c1C

> <Salt Data>


> <InChI>
InChI=1S/C16H17N3O2/c1-11-4-3-5-14(12(11)2)19-16(21)15(20)18-10-13-6-8-17-9-7-13/h3-9H,10H2,1-2H3,(H,18,20)(H,19,21)

> <InChI Key>
OTNIDGOJNBRXNH-UHFFFAOYSA-N

> <Molecular Weight>
283.331

> <Compound ID>
F2616-0765

> <Plate Well Position>
H18

> <Plate ID>
10001

$$$$

  SciTegic05171710462D

 22 24  0  0  0  0            999 V2000
    6.0125    0.0333    0.0000 N   0  0
    5.1750    0.8458    0.0000 C   0  0
    5.4917   -1.0167    0.0000 C   0  0
   -3.2000    3.0458    0.0000 C   0  0
    4.1417    0.3000    0.0000 C   0  0
    4.3417   -0.8500    0.0000 C   0  0
    0.8292    1.5208    0.0000 C   0  0
   -3.8708    2.5625    0.0000 N   0  0
   -4.5375    3.0458    0.0000 N   0  0
    1.0292    0.3708    0.0000 N   0  0
   -3.4583    3.8333    0.0000 C   0  0
    3.4417   -1.6000    0.0000 C   0  0
    3.0417    0.7083    0.0000 C   0  0
    5.3417    2.0083    0.0000 O   0  0
    6.0375   -2.0542    0.0000 O   0  0
   -4.2833    3.8333    0.0000 C   0  0
    2.1417   -0.0417    0.0000 C   0  0
    1.4292    2.0333    0.0000 O   0  0
    7.1667    0.2250    0.0000 C   0  0
    2.3417   -1.1917    0.0000 C   0  0
   -3.8708    1.7375    0.0000 C   0  0
   -4.5833    1.3250    0.0000 C   0  0
  2  1  1  0
  3  1  1  0
  4  7  1  0
  5  2  1  0
  6  3  1  0
  7 10  1  0
  8  4  1  0
  9  8  1  0
 10 17  1  0
 11  4  2  0
 12  6  1  0
 13  5  1  0
 14  2  2  0
 15  3  2  0
 16 11  1  0
 17 13  2  0
 18  7  2  0
 19  1  1  0
 20 12  2  0
 21  8  1  0
 22 21  1  0
  6  5  2  0
 20 17  1  0
 16  9  2  0
M  END
> <SMILES>
CCn1nccc1C(=O)Nc1ccc2c(c1)C(=O)N(C)C2=O

> <Salt Data>


> <InChI>
InChI=1S/C15H14N4O3/c1-3-19-12(6-7-16-19)13(20)17-9-4-5-10-11(8-9)15(22)18(2)14(10)21/h4-8H,3H2,1-2H3,(H,17,20)

> <InChI Key>
TYVQKQMLVYISIJ-UHFFFAOYSA-N

> <Molecular Weight>
298.3020000000001

> <Compound ID>
F5118-0524

> <Plate Well Position>
H19

> <Plate ID>
10001

$$$$

  SciTegic05171710462D

 18 20  0  0  0  0            999 V2000
    4.5667   -2.5125    0.0000 N   0  0
    4.5667   -3.3375    0.0000 C   0  0
    3.8542   -2.1000    0.0000 C   0  0
    3.1375   -2.5125    0.0000 C   0  0
    3.8542   -3.7500    0.0000 N   0  0
    3.1375   -3.3375    0.0000 C   0  0
    5.3500   -2.2542    0.0000 C   0  0
    5.3500   -3.5917    0.0000 S   0  0
    5.6042   -1.4667    0.0000 C   0  0
    6.4042   -1.2917    0.0000 C   0  0
    3.8542   -1.2750    0.0000 O   0  0
    5.8292   -2.9292    0.0000 C   0  0
    6.6625   -0.5125    0.0000 O   0  0
    2.4250   -2.1000    0.0000 C   0  0
    6.9625   -1.9042    0.0000 O   0  0
    2.4250   -3.7500    0.0000 C   0  0
    1.7042   -2.5125    0.0000 C   0  0
    1.7042   -3.3375    0.0000 C   0  0
  2  1  1  0
  3  1  1  0
  4  3  1  0
  5  2  2  0
  6  4  2  0
  7  1  1  0
  8  2  1  0
  9  7  1  0
 10  9  1  0
 11  3  2  0
 12  7  1  0
 13 10  2  0
 14  4  1  0
 15 10  1  0
 16  6  1  0
 17 14  1  0
 18 17  1  0
 12  8  1  0
  6  5  1  0
 16 18  1  0
M  END
> <SMILES>
O=C(O)CC1CSc2nc3c(c(=O)n21)CCCC3

> <Salt Data>


> <InChI>
InChI=1S/C12H14N2O3S/c15-10(16)5-7-6-18-12-13-9-4-2-1-3-8(9)11(17)14(7)12/h7H,1-6H2,(H,15,16)

> <InChI Key>
WKBCPRLIIIVMBL-UHFFFAOYSA-N

> <Molecular Weight>
266.32199999999995

> <Compound ID>
F2135-0504

> <Plate Well Position>
H20

> <Plate ID>
10001

$$$$

  SciTegic05171710462D

 17 19  0  0  0  0            999 V2000
    1.8292    1.8458    0.0000 C   0  0
    1.6417    0.1208    0.0000 N   0  0
    1.2375    1.0333    0.0000 C   0  0
    1.5167    2.8000    0.0000 C   0  0
    2.3292    3.3833    0.0000 N   0  0
    2.8292    1.8458    0.0000 S   0  0
    1.1417   -0.7542    0.0000 C   0  0
    2.6167   -0.0917    0.0000 C   0  0
    3.1375    2.8000    0.0000 C   0  0
    2.7250   -1.0917    0.0000 C   0  0
    1.8125   -1.4917    0.0000 C   0  0
    0.2417    1.1375    0.0000 O   0  0
    0.5667    3.1125    0.0000 C   0  0
    3.5292   -1.6917    0.0000 C   0  0
    1.6917   -2.4875    0.0000 C   0  0
    2.4917   -3.0792    0.0000 C   0  0
    3.4125   -2.6875    0.0000 C   0  0
  2  3  1  0
  3  1  1  0
  4  1  2  0
  5  4  1  0
  6  1  1  0
  7  2  1  0
  8  2  1  0
  9  6  1  0
 10  8  1  0
 11  7  1  0
 12  3  2  0
 13  4  1  0
 14 10  1  0
 15 11  1  0
 16 15  2  0
 17 14  2  0
  5  9  2  0
 10 11  2  0
 16 17  1  0
M  END
> <SMILES>
Cc1ncsc1C(=O)N1Cc2ccccc2C1

> <Salt Data>


> <InChI>
InChI=1S/C13H12N2OS/c1-9-12(17-8-14-9)13(16)15-6-10-4-2-3-5-11(10)7-15/h2-5,8H,6-7H2,1H3

> <InChI Key>
LGTSARRFQJCFJW-UHFFFAOYSA-N

> <Molecular Weight>
244.31900000000002

> <Compound ID>
F6543-8581

> <Plate Well Position>
H21

> <Plate ID>
10001

$$$$

  SciTegic05171710462D

 15 16  0  0  0  0            999 V2000
    5.7542   -4.0292    0.0000 C   0  0
    6.5042   -4.2667    0.0000 N   0  0
    5.7542   -3.2000    0.0000 C   0  0
    5.0292   -4.4375    0.0000 N   0  0
    4.3500   -4.0292    0.0000 C   0  0
    4.3500   -3.1667    0.0000 N   0  0
    6.9875   -3.5792    0.0000 C   0  0
    5.0292   -2.7500    0.0000 C   0  0
    6.5042   -2.9167    0.0000 N   0  0
    3.6500   -4.5042    0.0000 O   0  0
    4.9875   -1.9292    0.0000 O   0  0
    7.8167   -3.5792    0.0000 N   0  0
    4.9875   -5.2667    0.0000 C   0  0
    6.7875   -2.1375    0.0000 C   0  0
    7.6167   -1.9667    0.0000 C   0  0
  2  1  1  0
  3  1  2  0
  4  1  1  0
  5  4  1  0
  6  5  1  0
  7  2  2  0
  8  3  1  0
  9  3  1  0
 10  5  2  0
 11  8  2  0
 12  7  1  0
 13  4  1  0
 14  9  1  0
 15 14  1  0
  9  7  1  0
  6  8  1  0
M  END
> <SMILES>
CCn1c(N)nc2c1c(=O)[nH]c(=O)n2C

> <Salt Data>


> <InChI>
InChI=1S/C8H11N5O2/c1-3-13-4-5(10-7(13)9)12(2)8(15)11-6(4)14/h3H2,1-2H3,(H2,9,10)(H,11,14,15)

> <InChI Key>
AKPDWXCNDGHBAS-UHFFFAOYSA-N

> <Molecular Weight>
209.20899999999997

> <Compound ID>
F0373-0101

> <Plate Well Position>
H22

> <Plate ID>
10001

$$$$

  SciTegic05171710462D

 15 16  0  0  0  0            999 V2000
    2.3000   -2.1375    0.0000 N   0  0
    1.5417   -2.4667    0.0000 C   0  0
    0.8292   -1.2292    0.0000 N   0  0
    2.8417   -2.7500    0.0000 C   0  0
    2.4292   -3.4542    0.0000 N   0  0
    0.1250   -0.8250    0.0000 C   0  0
    1.6292   -3.2792    0.0000 O   0  0
    0.8292   -2.0542    0.0000 C   0  0
    1.5417   -0.8250    0.0000 C   0  0
    0.1250    0.0000    0.0000 C   0  0
   -0.5958   -1.2375    0.0000 O   0  0
    1.5417    0.0000    0.0000 C   0  0
    0.8292    0.4208    0.0000 C   0  0
    3.6667   -2.6667    0.0000 C   0  0
    4.0750   -1.9500    0.0000 N   0  0
  2  1  2  0
  3  8  1  0
  4  1  1  0
  5  4  2  0
  6  3  1  0
  7  2  1  0
  8  2  1  0
  9  3  1  0
 10  6  1  0
 11  6  2  0
 12  9  2  0
 13 12  1  0
 14  4  1  0
 15 14  1  0
  5  7  1  0
 13 10  2  0
M  END
> <SMILES>
NCc1noc(Cn2ccccc2=O)n1

> <Salt Data>


> <InChI>
InChI=1S/C9H10N4O2/c10-5-7-11-8(15-12-7)6-13-4-2-1-3-9(13)14/h1-4H,5-6,10H2

> <InChI Key>
OHLQMECHJIFHFC-UHFFFAOYSA-N

> <Molecular Weight>
206.20499999999998

> <Compound ID>
F2185-0187

> <Plate Well Position>
H23

> <Plate ID>
10001

$$$$

  SciTegic05171710462D

 17 18  0  0  0  0            999 V2000
   -3.8583    2.5333    0.0000 N   0  0
   -3.1875    3.0208    0.0000 C   0  0
   -3.8625    1.7083    0.0000 C   0  0
   -3.4458    3.8000    0.0000 N   0  0
   -2.4083    2.7583    0.0000 S   0  0
   -1.9583    4.1042    0.0000 C   0  0
   -1.7958    3.3000    0.0000 C   0  0
   -3.1500    1.2875    0.0000 O   0  0
   -1.3375    4.6542    0.0000 C   0  0
   -4.5333    3.0208    0.0000 C   0  0
   -4.2708    3.8083    0.0000 C   0  0
   -0.5500    4.3917    0.0000 F   0  0
   -4.5833    1.2958    0.0000 C   0  0
   -2.7458    4.3750    0.0000 C   0  0
   -1.4958    5.4667    0.0000 C   0  0
   -2.9083    5.1875    0.0000 C   0  0
   -2.2833    5.7292    0.0000 C   0  0
  2  1  1  0
  3  1  1  0
  4  2  2  0
  5  2  1  0
  6  7  1  0
  7  5  1  0
  8  3  2  0
  9  6  2  0
 10  1  1  0
 11 10  1  0
 12  9  1  0
 13  3  1  0
 14  6  1  0
 15  9  1  0
 16 14  2  0
 17 16  1  0
  4 11  1  0
 15 17  2  0
M  END
> <SMILES>
CC(=O)N1CCN=C1SCc1ccccc1F

> <Salt Data>


> <InChI>
InChI=1S/C12H13FN2OS/c1-9(16)15-7-6-14-12(15)17-8-10-4-2-3-5-11(10)13/h2-5H,6-8H2,1H3

> <InChI Key>
UNEXVUSOKODKFJ-UHFFFAOYSA-N

> <Molecular Weight>
252.31399999999996

> <Compound ID>
F0630-1565

> <Plate Well Position>
H24

> <Plate ID>
10001

$$$$

     RDKit          2D

  4  3  0  0  0  0  0  0  0  0999 V2000
    0.0000    0.0000    0.0000 C   0  0  0  0  0  0  0  0  0  0  0  0
    1.2990    0.7500    0.0000 S   0  0  0  0  0  0  0  0  0  0  0  0
    1.2990    2.2500    0.0000 O   0  0  0  0  0  0  0  0  0  0  0  0
    2.5981   -0.0000    0.0000 C   0  0  0  0  0  0  0  0  0  0  0  0
  1  2  1  0
  2  3  2  0
  2  4  1  0
M  END
> <SMILES>
CS(C)=O

> <Salt Data>


> <InChI>
InChI=1S/C2H6OS/c1-4(2)3/h1-2H3

> <InChI Key>
IAZDPXIOMUYVGZ-UHFFFAOYSA-N

> <Molecular Weight>
78.13600000000001

> <Compound ID>
DMSO

> <Plate Well Position>
I1

> <Plate ID>
10001

$$$$

     RDKit          2D

  4  3  0  0  0  0  0  0  0  0999 V2000
    0.0000    0.0000    0.0000 C   0  0  0  0  0  0  0  0  0  0  0  0
    1.2990    0.7500    0.0000 S   0  0  0  0  0  0  0  0  0  0  0  0
    1.2990    2.2500    0.0000 O   0  0  0  0  0  0  0  0  0  0  0  0
    2.5981   -0.0000    0.0000 C   0  0  0  0  0  0  0  0  0  0  0  0
  1  2  1  0
  2  3  2  0
  2  4  1  0
M  END
> <SMILES>
CS(C)=O

> <Salt Data>


> <InChI>
InChI=1S/C2H6OS/c1-4(2)3/h1-2H3

> <InChI Key>
IAZDPXIOMUYVGZ-UHFFFAOYSA-N

> <Molecular Weight>
78.13600000000001

> <Compound ID>
DMSO

> <Plate Well Position>
I2

> <Plate ID>
10001

$$$$

  SciTegic05171710462D

 10 10  0  0  0  0            999 V2000
   -0.5083   -0.2167    0.0000 C   0  0
   -1.2208   -0.6292    0.0000 C   0  0
   -0.5083   -1.8667    0.0000 N   0  0
   -1.2208   -1.4542    0.0000 C   0  0
    0.2042   -0.6292    0.0000 C   0  0
    0.2042   -1.4542    0.0000 C   0  0
   -1.9333   -0.2167    0.0000 Cl  0  0
    0.9167   -0.2125    0.0000 N   0  0
   -0.5125    0.6083    0.0000 C   0  0
   -1.9375   -1.8667    0.0000 C   0  0
  2  1  1  0
  3  6  2  0
  4  2  2  0
  5  1  2  0
  6  5  1  0
  7  2  1  0
  8  5  1  0
  9  1  1  0
 10  4  1  0
  3  4  1  0
M  END
> <SMILES>
Cc1ncc(N)c(C)c1Cl

> <Salt Data>


> <InChI>
InChI=1S/C7H9ClN2/c1-4-6(9)3-10-5(2)7(4)8/h3H,9H2,1-2H3

> <InChI Key>
NQNRNACKHRSQNK-UHFFFAOYSA-N

> <Molecular Weight>
156.61599999999999

> <Compound ID>
F1957-0013

> <Plate Well Position>
I3

> <Plate ID>
10001

$$$$

  SciTegic05171710462D

 11 12  0  0  0  0            999 V2000
   -4.0375    2.4458    0.0000 N   0  0
   -3.2250    3.5708    0.0000 N   0  0
   -4.0375    3.2958    0.0000 C   0  0
   -3.2250    2.1708    0.0000 C   0  0
   -2.7083    2.8708    0.0000 C   0  0
   -4.7833    2.0208    0.0000 C   0  0
   -4.7833    3.7333    0.0000 C   0  0
   -5.5208    2.4458    0.0000 C   0  0
   -5.5208    3.2958    0.0000 C   0  0
   -2.9833    1.3708    0.0000 C   0  0
   -3.5458    0.7458    0.0000 O   0  0
  2  3  2  0
  3  1  1  0
  4  1  1  0
  5  4  2  0
  6  1  1  0
  7  3  1  0
  8  6  2  0
  9  8  1  0
 10  4  1  0
 11 10  1  0
  2  5  1  0
  9  7  2  0
M  END
> <SMILES>
OCc1cnc2ccccn12

> <Salt Data>


> <InChI>
InChI=1S/C8H8N2O/c11-6-7-5-9-8-3-1-2-4-10(7)8/h1-5,11H,6H2

> <InChI Key>
SWAGAGZXOOYJDS-UHFFFAOYSA-N

> <Molecular Weight>
148.16499999999996

> <Compound ID>
F2199-0350

> <Plate Well Position>
I4

> <Plate ID>
10001

$$$$

  SciTegic05171710462D

 19 19  0  0  0  0            999 V2000
    5.7875   -1.7167    0.0000 N   0  3
    6.0417   -0.9292    0.0000 C   0  0
    4.9542   -1.7167    0.0000 C   0  0
    5.3750   -0.4417    0.0000 S   0  0
    4.7042   -0.9292    0.0000 C   0  0
    4.4042   -2.3292    0.0000 C   0  0
    3.8917   -0.7542    0.0000 C   0  0
    3.6000   -2.1625    0.0000 C   0  0
    3.3417   -1.3750    0.0000 C   0  0
    6.8292   -0.6750    0.0000 N   0  0
    8.2167   -2.6167    0.0000 Cl  0  5
    6.2750   -2.3917    0.0000 C   0  0
    3.0500   -2.7792    0.0000 O   0  0
    2.5375   -1.2000    0.0000 O   0  0
    6.4167   -3.8167    0.0000 S   0  0
    5.9292   -3.1500    0.0000 C   0  0
    6.0792   -4.5792    0.0000 C   0  0
    3.3042   -3.5625    0.0000 C   0  0
    1.9792   -1.8125    0.0000 C   0  0
  2  1  2  0
  3  1  1  0
  4  2  1  0
  5  3  2  0
  6  3  1  0
  7  5  1  0
  8  6  2  0
  9  8  1  0
 10  2  1  0
 12  1  1  0
 13  8  1  0
 14  9  1  0
 15 16  1  0
 16 12  1  0
 17 15  1  0
 18 13  1  0
 19 14  1  0
  4  5  1  0
  7  9  2  0
M  CHG  2   1   1  11  -1
M  END
> <SMILES>
COc1cc2sc(N)[n+](CCSC)c2cc1OC.[Cl-]

> <Salt Data>
Cl-

> <InChI>
InChI=1S/C12H16N2O2S2.ClH/c1-15-9-6-8-11(7-10(9)16-2)18-12(13)14(8)4-5-17-3;/h6-7,13H,4-5H2,1-3H3;1H

> <InChI Key>
RZMXVZHIOXADIB-UHFFFAOYSA-N

> <Molecular Weight>
320.8670000000001

> <Compound ID>
F2145-0521

> <Plate Well Position>
I5

> <Plate ID>
10001

$$$$

  SciTegic05171710462D

 21 23  0  0  0  0            999 V2000
   -0.2708    5.1042    0.0000 N   0  0
   -1.0250    5.4500    0.0000 C   0  0
    0.2875    5.7167    0.0000 C   0  0
   -0.9333    6.2625    0.0000 N   0  0
   -0.1250    6.4292    0.0000 N   0  0
   -0.0958    4.2917    0.0000 C   0  0
   -3.8708    3.8000    0.0000 C   0  0
   -3.1583    4.2042    0.0000 N   0  0
   -0.3500    3.5208    0.0000 C   0  0
    0.4542    3.6958    0.0000 C   0  0
   -1.7375    5.0292    0.0000 C   0  0
    1.1042    5.6292    0.0000 O   0  0
   -3.1583    5.0292    0.0000 C   0  0
   -2.4458    3.8000    0.0000 C   0  0
   -4.5583    4.2292    0.0000 O   0  0
   -3.8333    2.9833    0.0000 N   0  0
   -2.4500    5.4417    0.0000 C   0  0
   -1.7333    4.2125    0.0000 C   0  0
    0.2042    7.1875    0.0000 C   0  0
   -3.8083    2.1500    0.0000 C   0  0
   -3.0833    1.7625    0.0000 C   0  0
  2  1  1  0
  3  1  1  0
  4  2  2  0
  5  3  1  0
  6  1  1  0
  7  8  1  0
  8 14  1  0
  9  6  1  0
 10  6  1  0
 11  2  1  0
 12  3  2  0
 13 17  1  0
 14 18  1  0
 15  7  2  0
 16  7  1  0
 17 11  1  0
 18 11  1  0
 19  5  1  0
 20 16  1  0
 21 20  1  0
 10  9  1  0
  5  4  1  0
  8 13  1  0
M  END
> <SMILES>
CCNC(=O)N1CCC(c2nn(C)c(=O)n2C2CC2)CC1

> <Salt Data>


> <InChI>
InChI=1S/C14H23N5O2/c1-3-15-13(20)18-8-6-10(7-9-18)12-16-17(2)14(21)19(12)11-4-5-11/h10-11H,3-9H2,1-2H3,(H,15,20)

> <InChI Key>
KZXNBGUNENZHQK-UHFFFAOYSA-N

> <Molecular Weight>
293.37100000000004

> <Compound ID>
F6245-4744

> <Plate Well Position>
I6

> <Plate ID>
10001

$$$$

  SciTegic05171710462D

 12 12  0  0  0  0            999 V2000
    2.8000   -3.4500    0.0000 C   0  0
    2.8000   -2.6250    0.0000 N   0  0
    3.5125   -3.8625    0.0000 N   0  0
    2.0792   -3.8667    0.0000 C   0  0
    3.5125   -2.2042    0.0000 C   0  0
    4.2292   -3.4500    0.0000 C   0  0
    4.2292   -2.6167    0.0000 C   0  0
    1.4292   -4.2417    0.0000 F   0  0
    1.2792   -3.5542    0.0000 F   0  0
    1.9417   -4.7167    0.0000 F   0  0
    3.5042   -1.3792    0.0000 N   0  0
    4.9417   -3.8625    0.0000 O   0  0
  2  1  2  0
  3  1  1  0
  4  1  1  0
  5  2  1  0
  6  3  2  0
  7  6  1  0
  8  4  1  0
  9  4  1  0
 10  4  1  0
 11  5  1  0
 12  6  1  0
  7  5  2  0
M  END
> <SMILES>
Nc1cc(O)nc(C(F)(F)F)n1

> <Salt Data>


> <InChI>
InChI=1S/C5H4F3N3O/c6-5(7,8)4-10-2(9)1-3(12)11-4/h1H,(H3,9,10,11,12)

> <InChI Key>
RCAWEPKTQGJPBV-UHFFFAOYSA-N

> <Molecular Weight>
179.101

> <Compound ID>
F2124-0817

> <Plate Well Position>
I7

> <Plate ID>
10001

$$$$

  SciTegic05171710462D

 20 21  0  0  0  0            999 V2000
    3.3917    2.4708    0.0000 C   0  0
    3.1375    0.3750    0.0000 C   0  0
    1.8292   -0.5792    0.0000 C   0  0
    3.4917    3.4833    0.0000 N   0  0
    2.8292   -0.5792    0.0000 S   0  0
    4.2917    1.6708    0.0000 C   0  0
    1.5167    0.3750    0.0000 C   0  0
    4.0875    0.6875    0.0000 N   0  0
    2.4167    2.2583    0.0000 C   0  0
    2.3292    0.9583    0.0000 C   0  0
    1.2375   -1.3917    0.0000 C   0  0
    2.5792    3.8708    0.0000 O   0  0
    1.9125    3.1333    0.0000 C   0  0
    5.2375    1.9833    0.0000 O   0  0
    0.2417   -1.2875    0.0000 O   0  0
    1.6417   -2.3042    0.0000 O   0  0
    0.5667    0.6875    0.0000 C   0  0
    0.9167    3.2375    0.0000 C   0  0
    2.6417   -2.4042    0.0000 C   0  0
    3.0417   -3.3167    0.0000 C   0  0
  2  8  1  0
  3  5  1  0
  4  1  2  0
  5  2  1  0
  6  1  1  0
  7 10  1  0
  8  6  1  0
  9  1  1  0
 10  2  2  0
 11  3  1  0
 12  4  1  0
 13  9  2  0
 14  6  2  0
 15 11  2  0
 16 11  1  0
 17  7  1  0
 18 13  1  0
 19 16  1  0
 20 19  1  0
 13 12  1  0
  3  7  2  0
M  END
> <SMILES>
CCOC(=O)c1sc(NC(=O)c2cc(C)on2)cc1C

> <Salt Data>


> <InChI>
InChI=1S/C13H14N2O4S/c1-4-18-13(17)11-7(2)5-10(20-11)14-12(16)9-6-8(3)19-15-9/h5-6H,4H2,1-3H3,(H,14,16)

> <InChI Key>
FXNHWTJIJPMJGQ-UHFFFAOYSA-N

> <Molecular Weight>
294.33200000000005

> <Compound ID>
F0882-2735

> <Plate Well Position>
I8

> <Plate ID>
10001

$$$$

  SciTegic05171710462D

 15 16  0  0  0  0            999 V2000
    1.3500    1.7125    0.0000 C   0  0
    0.8500    3.2583    0.0000 N   0  0
    1.9375    0.9083    0.0000 C   0  0
    0.0417    2.6708    0.0000 N   0  0
    1.6625    2.6708    0.0000 N   0  0
    0.3500    1.7125    0.0000 C   0  0
    1.5292   -0.0125    0.0000 N   0  0
    2.9292    1.0083    0.0000 O   0  0
    2.1167   -0.8167    0.0000 C   0  0
    3.2917   -2.4375    0.0000 C   0  0
    3.8792   -3.2500    0.0000 Cl  0  0
    1.7167   -1.7292    0.0000 C   0  0
    3.1125   -0.7125    0.0000 C   0  0
    2.2917   -2.5417    0.0000 C   0  0
    3.7000   -1.5250    0.0000 C   0  0
  2  5  1  0
  3  1  1  0
  4  6  1  0
  5  1  1  0
  6  1  2  0
  7  3  1  0
  8  3  2  0
  9  7  1  0
 10 15  1  0
 11 10  1  0
 12  9  2  0
 13  9  1  0
 14 12  1  0
 15 13  2  0
  4  2  2  0
 14 10  2  0
M  END
> <SMILES>
O=C(Nc1ccc(Cl)cc1)c1cnn[nH]1

> <Salt Data>


> <InChI>
InChI=1S/C9H7ClN4O/c10-6-1-3-7(4-2-6)12-9(15)8-5-11-14-13-8/h1-5H,(H,12,15)(H,11,13,14)

> <InChI Key>
VDGWRRIVXRBGSV-UHFFFAOYSA-N

> <Molecular Weight>
222.635

> <Compound ID>
F6252-8210

> <Plate Well Position>
I9

> <Plate ID>
10001

$$$$

  SciTegic05171710462D

 10 10  0  0  0  0            999 V2000
   -0.8875  -21.7917    0.0000 C   0  0
   -0.3500  -21.4667    0.0000 C   0  0
   -1.4250  -21.4792    0.0000 C   0  0
    0.1875  -21.7917    0.0000 N   0  0
   -0.3500  -22.7167    0.0000 N   0  0
   -0.8875  -22.4125    0.0000 C   0  0
    0.1875  -22.4125    0.0000 C   0  0
   -0.3500  -20.8500    0.0000 O   0  0
   -1.4333  -20.8542    0.0000 O   0  0
   -1.9708  -21.7917    0.0000 O   0  0
  2  1  1  0
  3  1  1  0
  4  2  1  0
  5  6  1  0
  6  1  2  0
  7  5  2  0
  8  2  2  0
  9  3  2  0
 10  3  1  0
  7  4  1  0
M  END
> <SMILES>
O=C(O)c1cnc[nH]c1=O

> <Salt Data>


> <InChI>
InChI=1S/C5H4N2O3/c8-4-3(5(9)10)1-6-2-7-4/h1-2H,(H,9,10)(H,6,7,8)

> <InChI Key>
JKDACPUPAMICIA-UHFFFAOYSA-N

> <Molecular Weight>
140.09799999999998

> <Compound ID>
F2199-0023

> <Plate Well Position>
I10

> <Plate ID>
10001

$$$$

  SciTegic05171710462D

 20 21  0  0  0  0            999 V2000
   -3.8458    2.5500    0.0000 N   0  0
   -3.1333    2.9708    0.0000 C   0  0
   -2.4208    2.5500    0.0000 C   0  0
   -3.8458    1.7208    0.0000 C   0  0
   -2.4208    1.7208    0.0000 C   0  0
   -3.1333    1.3125    0.0000 N   0  0
   -1.6958    2.9708    0.0000 C   0  0
   -3.1333    3.8000    0.0000 O   0  0
   -4.5625    1.3083    0.0000 O   0  0
   -1.6958    3.7958    0.0000 O   0  0
   -0.9833    2.5583    0.0000 N   0  0
   -4.5625    2.9708    0.0000 C   0  0
   -0.1875    2.3333    0.0000 C   0  0
    0.8167    1.3000    0.0000 C   0  0
    0.0167    1.5333    0.0000 C   0  0
    1.0167    0.5000    0.0000 C   0  0
    1.4125    1.8833    0.0000 C   0  0
    1.8167    0.2708    0.0000 C   0  0
    2.2125    1.6583    0.0000 C   0  0
    2.4125    0.8500    0.0000 C   0  0
  2  1  1  0
  3  2  1  0
  4  1  1  0
  5  6  1  0
  6  4  1  0
  7  3  1  0
  8  2  2  0
  9  4  2  0
 10  7  2  0
 11  7  1  0
 12  1  1  0
 13 11  1  0
 14 15  1  0
 15 13  1  0
 16 14  2  0
 17 14  1  0
 18 16  1  0
 19 17  2  0
 20 19  1  0
  5  3  2  0
 20 18  2  0
M  END
> <SMILES>
Cn1c(=O)[nH]cc(C(=O)NCCc2ccccc2)c1=O

> <Salt Data>


> <InChI>
InChI=1S/C14H15N3O3/c1-17-13(19)11(9-16-14(17)20)12(18)15-8-7-10-5-3-2-4-6-10/h2-6,9H,7-8H2,1H3,(H,15,18)(H,16,20)

> <InChI Key>
IETBLMBPBKWHQW-UHFFFAOYSA-N

> <Molecular Weight>
273.292

> <Compound ID>
F0696-0806

> <Plate Well Position>
I11

> <Plate ID>
10001

$$$$

  SciTegic05171710462D

 14 15  0  0  0  0            999 V2000
    2.9292   -0.4125    0.0000 C   0  0
    4.0125   -1.2000    0.0000 N   0  0
    4.2625   -0.4125    0.0000 C   0  0
    3.1792   -1.2000    0.0000 C   0  0
    3.6000    0.0833    0.0000 S   0  0
    1.5625   -0.8500    0.0000 N   0  0
    0.7417   -0.6792    0.0000 C   0  0
    2.1167   -0.2375    0.0000 C   0  0
    2.6250   -1.8125    0.0000 C   0  0
    1.8167   -1.6292    0.0000 C   0  0
    0.1917   -1.3042    0.0000 O   0  0
    5.0542   -0.1542    0.0000 N   0  0
    0.4750    0.1000    0.0000 O   0  0
   -0.3375    0.2625    0.0000 C   0  0
  2  4  1  0
  3  5  1  0
  4  1  2  0
  5  1  1  0
  6  8  1  0
  7  6  1  0
  8  1  1  0
  9  4  1  0
 10  6  1  0
 11  7  2  0
 12  3  1  0
 13  7  1  0
 14 13  1  0
  2  3  2  0
  9 10  1  0
M  END
> <SMILES>
COC(=O)N1CCc2nc(N)sc2C1

> <Salt Data>


> <InChI>
InChI=1S/C8H11N3O2S/c1-13-8(12)11-3-2-5-6(4-11)14-7(9)10-5/h2-4H2,1H3,(H2,9,10)

> <InChI Key>
HBRLUAXDUCJKGN-UHFFFAOYSA-N

> <Molecular Weight>
213.26199999999997

> <Compound ID>
F2146-0113

> <Plate Well Position>
I12

> <Plate ID>
10001

$$$$

  SciTegic05171710462D

 18 20  0  0  0  0            999 V2000
    0.8875   -0.8292    0.0000 C   0  0
    0.6292   -0.0417    0.0000 C   0  0
   -0.4500   -0.8292    0.0000 N   0  0
    0.2167   -1.3125    0.0000 N   0  0
   -0.1958   -0.0417    0.0000 C   0  0
    1.6667   -1.0792    0.0000 C   0  0
   -0.6833    0.6333    0.0000 C   0  0
   -0.7625    1.4458    0.0000 C   0  0
   -1.4333    0.9625    0.0000 C   0  0
    1.1167    0.6333    0.0000 C   0  0
    2.2875   -0.5292    0.0000 O   0  0
    1.8417   -1.8917    0.0000 O   0  0
    1.9417    0.6333    0.0000 C   0  0
    2.3542   -0.0792    0.0000 C   0  0
    2.3417    1.3458    0.0000 C   0  0
    3.1667    1.3500    0.0000 C   0  0
    3.1750   -0.0792    0.0000 C   0  0
    3.5792    0.6375    0.0000 C   0  0
  2  1  2  0
  3  4  1  0
  4  1  1  0
  5  2  1  0
  6  1  1  0
  7  5  1  0
  8  7  1  0
  9  7  1  0
 10  2  1  0
 11  6  2  0
 12  6  1  0
 13 10  1  0
 14 13  2  0
 15 13  1  0
 16 15  2  0
 17 14  1  0
 18 16  1  0
  5  3  2  0
  9  8  1  0
 17 18  2  0
M  END
> <SMILES>
O=C(O)c1[nH]nc(C2CC2)c1Cc1ccccc1

> <Salt Data>


> <InChI>
InChI=1S/C14H14N2O2/c17-14(18)13-11(8-9-4-2-1-3-5-9)12(15-16-13)10-6-7-10/h1-5,10H,6-8H2,(H,15,16)(H,17,18)

> <InChI Key>
PLNVCTBBEMVJNZ-UHFFFAOYSA-N

> <Molecular Weight>
242.278

> <Compound ID>
F2185-0056

> <Plate Well Position>
I13

> <Plate ID>
10001

$$$$

  SciTegic05171710462D

 20 21  0  0  0  0            999 V2000
   -7.8917    0.9458    0.0000 C   0  0
   -7.3417    1.5583    0.0000 C   0  0
   -6.6792    0.4083    0.0000 N   0  0
   -7.4792    0.2333    0.0000 N   0  0
   -3.7458    2.8708    0.0000 C   0  0
   -6.5917    1.2208    0.0000 C   0  0
   -4.4583    2.4625    0.0000 N   0  0
   -8.7167    1.0333    0.0000 C   0  0
   -3.0333    2.4583    0.0000 C   0  0
   -5.8958    1.6458    0.0000 C   0  0
   -5.1708    2.8750    0.0000 C   0  0
   -4.4583    1.6333    0.0000 C   0  0
   -3.7458    3.6958    0.0000 O   0  0
   -9.0625    1.7833    0.0000 O   0  0
   -5.8958    2.4625    0.0000 C   0  0
   -5.1708    1.2250    0.0000 C   0  0
   -9.1917    0.3583    0.0000 N   0  0
   -3.4458    1.7458    0.0000 C   0  0
   -2.6250    3.1750    0.0000 C   0  0
   -2.3208    2.0458    0.0000 C   0  0
  2  1  2  0
  3  4  1  0
  4  1  1  0
  5  7  1  0
  6  2  1  0
  7 12  1  0
  8  1  1  0
  9  5  1  0
 10  6  1  0
 11 15  1  0
 12 16  1  0
 13  5  2  0
 14  8  2  0
 15 10  1  0
 16 10  1  0
 17  8  1  0
 18  9  1  0
 19  9  1  0
 20  9  1  0
  3  6  2  0
  7 11  1  0
M  END
> <SMILES>
CC(C)(C)C(=O)N1CCC(c2cc(C(N)=O)[nH]n2)CC1

> <Salt Data>


> <InChI>
InChI=1S/C14H22N4O2/c1-14(2,3)13(20)18-6-4-9(5-7-18)10-8-11(12(15)19)17-16-10/h8-9H,4-7H2,1-3H3,(H2,15,19)(H,16,17)

> <InChI Key>
AYDBZHWCEMTMBR-UHFFFAOYSA-N

> <Molecular Weight>
278.356

> <Compound ID>
F6497-6832

> <Plate Well Position>
I14

> <Plate ID>
10001

$$$$

  SciTegic05171710462D

 18 19  0  0  0  0            999 V2000
   -2.7500    7.5542    0.0000 C   0  0
   -2.4875    6.7667    0.0000 N   0  0
   -3.5750    7.5417    0.0000 C   0  0
   -3.1583    6.2750    0.0000 N   0  0
   -3.8333    6.7667    0.0000 C   0  0
   -2.2708    8.2167    0.0000 C   0  0
   -4.6125    6.5000    0.0000 C   0  0
   -5.4208    6.6667    0.0000 C   0  0
   -5.1583    5.8750    0.0000 C   0  0
   -3.1500    3.8000    0.0000 C   0  0
   -3.1500    5.4500    0.0000 C   0  0
   -3.1500    2.9833    0.0000 O   0  0
   -2.5000    9.0542    0.0000 F   0  0
   -1.8250    8.8417    0.0000 F   0  0
   -1.4083    8.2792    0.0000 F   0  0
   -3.8625    4.2042    0.0000 N   0  0
   -3.8625    5.0292    0.0000 C   0  0
   -2.4333    4.2042    0.0000 C   0  0
  2  1  2  0
  3  1  1  0
  4  2  1  0
  5  3  2  0
  6  1  1  0
  7  5  1  0
  8  7  1  0
  9  7  1  0
 10 16  1  0
 11  4  1  0
 12 10  2  0
 13  6  1  0
 14  6  1  0
 15  6  1  0
 16 17  1  0
 17 11  1  0
 18 10  1  0
  4  5  1  0
  9  8  1  0
M  END
> <SMILES>
CC(=O)NCCn1nc(C(F)(F)F)cc1C1CC1

> <Salt Data>


> <InChI>
InChI=1S/C11H14F3N3O/c1-7(18)15-4-5-17-9(8-2-3-8)6-10(16-17)11(12,13)14/h6,8H,2-5H2,1H3,(H,15,18)

> <InChI Key>
NKDZZAHFFIBLHR-UHFFFAOYSA-N

> <Molecular Weight>
261.24699999999996

> <Compound ID>
F6439-3448

> <Plate Well Position>
I15

> <Plate ID>
10001

$$$$

  SciTegic05171710462D

 20 21  0  0  0  0            999 V2000
    2.9250   -2.6750    0.0000 N   0  0
    2.9250   -1.8417    0.0000 C   0  0
    3.6292   -1.4292    0.0000 N   0  0
    4.3417   -2.6750    0.0000 C   0  0
    3.6292   -3.0792    0.0000 C   0  0
    4.3417   -1.8500    0.0000 C   0  0
    5.0542   -3.0875    0.0000 C   0  0
    2.1292   -1.5875    0.0000 S   0  0
    2.1292   -2.9292    0.0000 C   0  0
    1.6417   -2.2542    0.0000 C   0  0
    5.7667   -2.6750    0.0000 N   0  0
    3.6292   -3.9042    0.0000 O   0  0
    5.0542   -3.9125    0.0000 O   0  0
    5.0625   -1.4375    0.0000 O   0  0
    6.3625   -2.0917    0.0000 C   0  0
    1.8792   -3.7125    0.0000 C   0  0
    7.7417   -1.7292    0.0000 O   0  0
    7.1542   -2.3042    0.0000 C   0  0
    8.5417   -1.9375    0.0000 C   0  0
    6.8917   -2.8750    0.0000 C   0  0
  2  1  1  0
  3  2  2  0
  4  5  1  0
  5  1  1  0
  6  4  2  0
  7  4  1  0
  8  2  1  0
  9  1  1  0
 10  9  2  0
 11  7  1  0
 12  5  2  0
 13  7  2  0
 14  6  1  0
 15 11  1  0
 16  9  1  0
 17 18  1  0
 18 15  1  0
 19 17  1  0
 20 15  1  0
 10  8  1  0
  3  6  1  0
M  END
> <SMILES>
COCC(C)NC(=O)c1c(O)nc2scc(C)n2c1=O

> <Salt Data>


> <InChI>
InChI=1S/C12H15N3O4S/c1-6(4-19-3)13-9(16)8-10(17)14-12-15(11(8)18)7(2)5-20-12/h5-6,17H,4H2,1-3H3,(H,13,16)

> <InChI Key>
FGWPAWGRJAKGCP-UHFFFAOYSA-N

> <Molecular Weight>
297.33600000000007

> <Compound ID>
F2624-0086

> <Plate Well Position>
I16

> <Plate ID>
10001

$$$$

  SciTegic05171710462D

 20 21  0  0  0  0            999 V2000
   -3.1083    6.7625    0.0000 N   0  0
   -2.8458    7.5417    0.0000 N   0  0
   -3.8708    2.9833    0.0000 C   0  0
   -2.0208    7.5292    0.0000 C   0  0
   -1.7708    6.7542    0.0000 C   0  0
   -2.4375    6.2750    0.0000 C   0  0
   -3.8708    3.8083    0.0000 C   0  0
   -4.5833    2.5833    0.0000 C   0  0
   -3.1500    2.5833    0.0000 C   0  0
   -4.5833    4.2167    0.0000 O   0  0
   -3.1583    4.2125    0.0000 N   0  0
   -2.4375    5.4417    0.0000 C   0  0
   -5.2958    2.9833    0.0000 Cl  0  0
   -2.4458    2.9833    0.0000 F   0  0
   -3.3333    8.2042    0.0000 C   0  0
   -3.1583    5.0417    0.0000 C   0  0
   -1.5333    8.1917    0.0000 C   0  0
   -3.8625    1.3333    0.0000 C   0  0
   -3.1500    1.7500    0.0000 C   0  0
   -4.5833    1.7500    0.0000 C   0  0
  2  1  1  0
  3  7  1  0
  4  2  1  0
  5  6  1  0
  6  1  2  0
  7 11  1  0
  8  3  1  0
  9  3  2  0
 10  7  2  0
 11 16  1  0
 12  6  1  0
 13  8  1  0
 14  9  1  0
 15  2  1  0
 16 12  1  0
 17  4  1  0
 18 19  2  0
 19  9  1  0
 20  8  2  0
  4  5  2  0
 20 18  1  0
M  END
> <SMILES>
Cc1cc(CCNC(=O)c2c(F)cccc2Cl)nn1C

> <Salt Data>


> <InChI>
InChI=1S/C14H15ClFN3O/c1-9-8-10(18-19(9)2)6-7-17-14(20)13-11(15)4-3-5-12(13)16/h3-5,8H,6-7H2,1-2H3,(H,17,20)

> <InChI Key>
CIDUHYZSLTYRGJ-UHFFFAOYSA-N

> <Molecular Weight>
295.74499999999995

> <Compound ID>
F6502-8964

> <Plate Well Position>
I17

> <Plate ID>
10001

$$$$

  SciTegic05171710462D

 15 14  0  0  0  0            999 V2000
    3.2667   -0.9167    0.0000 C   0  0
    2.8250   -0.3125    0.0000 N   0  0
    2.8292   -1.5292    0.0000 S   0  0
    4.0167   -0.9167    0.0000 C   0  0
    2.1042   -0.5542    0.0000 C   0  0
    2.1167   -1.3042    0.0000 C   0  0
    4.4000   -1.5625    0.0000 C   0  0
    5.1500   -1.5500    0.0000 C   0  0
    7.6750   -1.9750    0.0000 Cl  0  0
    7.6750   -0.4417    0.0000 Cl  0  0
    6.2875   -2.1792    0.0000 N   0  0
    4.3875   -0.2542    0.0000 C   0  0
    5.1375   -0.2500    0.0000 C   0  0
    5.5375   -2.1917    0.0000 C   0  0
    5.5167   -0.8917    0.0000 C   0  0
  2  1  2  0
  3  1  1  0
  4  1  1  0
  5  2  1  0
  6  3  1  0
  7  4  2  0
  8  7  1  0
 11 14  1  0
 12  4  1  0
 13 12  2  0
 14  8  1  0
 15 13  1  0
  5  6  2  0
  8 15  2  0
M  END
> <SMILES>
Cl.Cl.NCc1cccc(-c2nccs2)c1

> <Salt Data>
2 HCl

> <InChI>
InChI=1S/C10H10N2S.2ClH/c11-7-8-2-1-3-9(6-8)10-12-4-5-13-10;;/h1-6H,7,11H2;2*1H

> <InChI Key>
SVXUPAISSGYXHL-UHFFFAOYSA-N

> <Molecular Weight>
263.193

> <Compound ID>
F2150-0035

> <Plate Well Position>
I18

> <Plate ID>
10001

$$$$

  SciTegic05171710462D

 19 20  0  0  0  0            999 V2000
   -2.4458    3.3958    0.0000 N   0  0
   -2.4458    2.5625    0.0000 C   0  0
   -3.1583    2.1583    0.0000 C   0  0
   -1.7333    3.7958    0.0000 C   0  0
   -3.1583    3.8083    0.0000 C   0  0
   -3.8625    2.5625    0.0000 N   0  0
   -3.8625    3.3958    0.0000 C   0  0
   -4.5833    0.5125    0.0000 N   0  0
   -1.0208    3.3833    0.0000 C   0  0
   -4.5833    1.3375    0.0000 C   0  0
   -1.7250    2.1500    0.0000 O   0  0
   -3.1583    1.3333    0.0000 O   0  0
   -1.7250    4.6167    0.0000 C   0  0
   -1.0125    5.0250    0.0000 C   0  0
   -0.3083    3.7958    0.0000 C   0  0
   -4.5833    2.1583    0.0000 C   0  0
   -0.3000    4.6042    0.0000 C   0  0
    0.4042    3.3750    0.0000 Cl  0  0
   -2.4458    5.0250    0.0000 C   0  0
  2  1  1  0
  3  2  1  0
  4  1  1  0
  5  1  1  0
  6  7  1  0
  7  5  2  0
  8 10  3  0
  9  4  1  0
 10 16  1  0
 11  2  2  0
 12  3  2  0
 13  4  2  0
 14 13  1  0
 15  9  2  0
 16  6  1  0
 17 14  2  0
 18 15  1  0
 19 13  1  0
  6  3  1  0
 17 15  1  0
M  END
> <SMILES>
Cc1ccc(Cl)cc1-n1ccn(CC#N)c(=O)c1=O

> <Salt Data>


> <InChI>
InChI=1S/C13H10ClN3O2/c1-9-2-3-10(14)8-11(9)17-7-6-16(5-4-15)12(18)13(17)19/h2-3,6-8H,5H2,1H3

> <InChI Key>
SMSALJARDORALC-UHFFFAOYSA-N

> <Molecular Weight>
275.695

> <Compound ID>
F2580-0660

> <Plate Well Position>
I19

> <Plate ID>
10001

$$$$

  SciTegic05171710462D

 12 13  0  0  0  0            999 V2000
    3.2250   -5.4792    0.0000 N   0  0
    3.6375   -4.7625    0.0000 C   0  0
    2.3292   -4.4875    0.0000 C   0  0
    3.0792   -4.1500    0.0000 C   0  0
    2.4167   -5.3042    0.0000 C   0  0
    0.1792   -4.0792    0.0000 N   0  0
    4.4542   -4.6750    0.0000 O   0  0
    1.6125   -4.0792    0.0000 C   0  0
    0.8917   -4.4917    0.0000 C   0  0
    0.1792   -3.2500    0.0000 C   0  0
    1.6125   -3.2500    0.0000 C   0  0
    0.8917   -2.8375    0.0000 C   0  0
  2  1  1  0
  3  5  1  0
  4  2  1  0
  5  1  1  0
  6  9  1  0
  7  2  2  0
  8  3  1  0
  9  8  2  0
 10 12  1  0
 11  8  1  0
 12 11  2  0
  3  4  1  0
  6 10  2  0
M  END
> <SMILES>
O=C1CC(c2cccnc2)CN1

> <Salt Data>


> <InChI>
InChI=1S/C9H10N2O/c12-9-4-8(6-11-9)7-2-1-3-10-5-7/h1-3,5,8H,4,6H2,(H,11,12)

> <InChI Key>
MZFLMYXJIGUFBN-UHFFFAOYSA-N

> <Molecular Weight>
162.192

> <Compound ID>
F2147-0764

> <Plate Well Position>
I20

> <Plate ID>
10001

$$$$

  SciTegic05171710462D

 19 20  0  0  0  0            999 V2000
   -1.9708    1.7958    0.0000 C   0  0
   -0.8875    1.0083    0.0000 N   0  0
   -1.5583    0.5250    0.0000 N   0  0
   -1.1458    1.7958    0.0000 C   0  0
   -2.2250    1.0083    0.0000 C   0  0
   -3.7583    3.0458    0.0000 C   0  0
   -2.4583    2.4708    0.0000 C   0  0
   -3.2750    2.3833    0.0000 N   0  0
   -3.4208    3.8000    0.0000 O   0  0
   -4.5833    2.9625    0.0000 C   0  0
   -4.9083    2.2083    0.0000 C   0  0
   -5.5833    0.7125    0.0000 C   0  0
   -5.9125   -0.0292    0.0000 Cl  0  0
   -4.7708    0.8000    0.0000 C   0  0
   -6.0625    1.3875    0.0000 C   0  0
   -4.4250    1.5458    0.0000 C   0  0
   -5.7250    2.1333    0.0000 C   0  0
   -1.5583   -0.2917    0.0000 C   0  0
   -0.6625    2.4625    0.0000 C   0  0
  2  4  2  0
  3  5  1  0
  4  1  1  0
  5  1  2  0
  6  8  1  0
  7  1  1  0
  8  7  1  0
  9  6  2  0
 10  6  1  0
 11 10  1  0
 12 15  1  0
 13 12  1  0
 14 16  1  0
 15 17  2  0
 16 11  2  0
 17 11  1  0
 18  3  1  0
 19  4  1  0
  3  2  1  0
 12 14  2  0
M  END
> <SMILES>
Cc1nn(C)cc1CNC(=O)Cc1ccc(Cl)cc1

> <Salt Data>


> <InChI>
InChI=1S/C14H16ClN3O/c1-10-12(9-18(2)17-10)8-16-14(19)7-11-3-5-13(15)6-4-11/h3-6,9H,7-8H2,1-2H3,(H,16,19)

> <InChI Key>
LFRRMTAFECNHEB-UHFFFAOYSA-N

> <Molecular Weight>
277.75500000000005

> <Compound ID>
F5304-0090

> <Plate Well Position>
I21

> <Plate ID>
10001

$$$$

  SciTegic05171710462D

 19 20  0  0  0  0            999 V2000
   -0.2083    2.9708    0.0000 S   0  0
   -3.2583    3.1458    0.0000 N   0  0
   -4.0833    3.1333    0.0000 C   0  0
   -4.3333    2.3500    0.0000 S   0  0
   -3.0000    2.3625    0.0000 C   0  0
   -3.6583    1.8708    0.0000 C   0  0
    0.3500    2.3583    0.0000 O   0  0
   -0.7625    3.5833    0.0000 O   0  0
   -0.8125    2.4125    0.0000 N   0  0
   -4.5833    3.7958    0.0000 C   0  0
   -2.2125    2.1208    0.0000 C   0  0
    0.4000    3.5208    0.0000 C   0  0
   -1.6083    2.6708    0.0000 C   0  0
   -5.3833    3.6958    0.0000 C   0  0
   -4.2458    4.5417    0.0000 C   0  0
    0.2250    4.3167    0.0000 C   0  0
   -5.8750    4.3417    0.0000 C   0  0
   -4.7333    5.2042    0.0000 C   0  0
   -5.5500    5.1042    0.0000 C   0  0
  2  5  1  0
  3  2  2  0
  4  6  1  0
  5 11  1  0
  6  5  2  0
  7  1  2  0
  8  1  2  0
  9  1  1  0
 10  3  1  0
 11 13  1  0
 12  1  1  0
 13  9  1  0
 14 10  1  0
 15 10  2  0
 16 12  1  0
 17 14  2  0
 18 15  1  0
 19 18  2  0
  4  3  1  0
 19 17  1  0
M  END
> <SMILES>
CCS(=O)(=O)NCCc1csc(-c2ccccc2)n1

> <Salt Data>


> <InChI>
InChI=1S/C13H16N2O2S2/c1-2-19(16,17)14-9-8-12-10-18-13(15-12)11-6-4-3-5-7-11/h3-7,10,14H,2,8-9H2,1H3

> <InChI Key>
HRCNTNJTBZXKLI-UHFFFAOYSA-N

> <Molecular Weight>
296.417

> <Compound ID>
F0685-0078

> <Plate Well Position>
I22

> <Plate ID>
10001

$$$$

  SciTegic05171710462D

 12 11  0  0  0  0            999 V2000
    2.3667    0.9083    0.0000 N   0  0
    2.1125    0.1208    0.0000 C   0  0
    3.1917    0.9083    0.0000 C   0  0
    3.4500    0.1208    0.0000 N   0  0
    2.7792   -0.3625    0.0000 O   0  0
    1.3292   -0.1375    0.0000 C   0  0
    3.6792    1.5750    0.0000 C   0  0
    5.8917    0.3625    0.0000 Cl  0  0
    4.5042    1.5750    0.0000 N   0  0
    0.7125    0.4125    0.0000 C   0  0
    1.1542   -0.9417    0.0000 C   0  0
    1.2792    0.6875    0.0000 C   0  0
  2  1  2  0
  3  1  1  0
  4  3  2  0
  5  2  1  0
  6  2  1  0
  7  3  1  0
  9  7  1  0
 10  6  1  0
 11  6  1  0
 12  6  1  0
  5  4  1  0
M  END
> <SMILES>
CC(C)(C)c1nc(CN)no1.Cl

> <Salt Data>
HCl

> <InChI>
InChI=1S/C7H13N3O.ClH/c1-7(2,3)6-9-5(4-8)10-11-6;/h4,8H2,1-3H3;1H

> <InChI Key>
LUKYDIRAXXXNTI-UHFFFAOYSA-N

> <Molecular Weight>
191.662

> <Compound ID>
F2185-0036

> <Plate Well Position>
I23

> <Plate ID>
10001

$$$$

  SciTegic05171710462D

 21 23  0  0  0  0            999 V2000
   -2.5708    5.9667    0.0000 C   0  0
   -2.4458    6.7917    0.0000 N   0  0
   -1.6375    6.9042    0.0000 N   0  0
   -1.8500    5.6042    0.0000 C   0  0
   -6.1542    5.7167    0.0000 C   0  0
   -1.2708    6.1792    0.0000 C   0  0
   -7.5000    5.6542    0.0000 N   0  0
   -7.2000    4.8917    0.0000 O   0  0
   -6.3750    4.9292    0.0000 C   0  0
   -6.8542    6.1792    0.0000 C   0  0
   -3.3083    5.5917    0.0000 C   0  0
   -5.4250    6.1042    0.0000 C   0  0
   -4.7333    5.6542    0.0000 C   0  0
   -4.0000    6.0292    0.0000 N   0  0
   -4.7833    4.8292    0.0000 O   0  0
   -1.4833    4.8792    0.0000 C   0  0
   -3.0083    7.3917    0.0000 C   0  0
   -0.5500    5.8125    0.0000 C   0  0
   -5.8708    4.2667    0.0000 C   0  0
   -0.6583    5.0125    0.0000 C   0  0
   -6.9042    7.0042    0.0000 C   0  0
  2  1  1  0
  3  2  1  0
  4  1  2  0
  5 12  1  0
  6  4  1  0
  7 10  2  0
  8  9  1  0
  9  5  2  0
 10  5  1  0
 11  1  1  0
 12 13  1  0
 13 14  1  0
 14 11  1  0
 15 13  2  0
 16  4  1  0
 17  2  1  0
 18  6  1  0
 19  9  1  0
 20 16  1  0
 21 10  1  0
  3  6  2  0
 18 20  1  0
  7  8  1  0
M  END
> <SMILES>
Cc1noc(C)c1CC(=O)NCc1c2c(nn1C)CCC2

> <Salt Data>


> <InChI>
InChI=1S/C15H20N4O2/c1-9-12(10(2)21-18-9)7-15(20)16-8-14-11-5-4-6-13(11)17-19(14)3/h4-8H2,1-3H3,(H,16,20)

> <InChI Key>
XZNVKKACFOPGLT-UHFFFAOYSA-N

> <Molecular Weight>
288.351

> <Compound ID>
F6525-0174

> <Plate Well Position>
I24

> <Plate ID>
10001

$$$$

     RDKit          2D

  4  3  0  0  0  0  0  0  0  0999 V2000
    0.0000    0.0000    0.0000 C   0  0  0  0  0  0  0  0  0  0  0  0
    1.2990    0.7500    0.0000 S   0  0  0  0  0  0  0  0  0  0  0  0
    1.2990    2.2500    0.0000 O   0  0  0  0  0  0  0  0  0  0  0  0
    2.5981   -0.0000    0.0000 C   0  0  0  0  0  0  0  0  0  0  0  0
  1  2  1  0
  2  3  2  0
  2  4  1  0
M  END
> <SMILES>
CS(C)=O

> <Salt Data>


> <InChI>
InChI=1S/C2H6OS/c1-4(2)3/h1-2H3

> <InChI Key>
IAZDPXIOMUYVGZ-UHFFFAOYSA-N

> <Molecular Weight>
78.13600000000001

> <Compound ID>
DMSO

> <Plate Well Position>
J1

> <Plate ID>
10001

$$$$

     RDKit          2D

  4  3  0  0  0  0  0  0  0  0999 V2000
    0.0000    0.0000    0.0000 C   0  0  0  0  0  0  0  0  0  0  0  0
    1.2990    0.7500    0.0000 S   0  0  0  0  0  0  0  0  0  0  0  0
    1.2990    2.2500    0.0000 O   0  0  0  0  0  0  0  0  0  0  0  0
    2.5981   -0.0000    0.0000 C   0  0  0  0  0  0  0  0  0  0  0  0
  1  2  1  0
  2  3  2  0
  2  4  1  0
M  END
> <SMILES>
CS(C)=O

> <Salt Data>


> <InChI>
InChI=1S/C2H6OS/c1-4(2)3/h1-2H3

> <InChI Key>
IAZDPXIOMUYVGZ-UHFFFAOYSA-N

> <Molecular Weight>
78.13600000000001

> <Compound ID>
DMSO

> <Plate Well Position>
J2

> <Plate ID>
10001

$$$$

  SciTegic05171710462D

 11 12  0  0  0  0            999 V2000
    5.5667   -1.8875    0.0000 C   0  0
    6.2792   -2.3042    0.0000 C   0  0
    4.8625   -3.1292    0.0000 N   0  0
    6.2792   -3.1292    0.0000 O   0  0
    4.8625   -2.3042    0.0000 C   0  0
    5.5667   -1.0667    0.0000 C   0  0
    4.1417   -1.9000    0.0000 C   0  0
    7.0000   -1.8917    0.0000 N   0  0
    4.8542   -0.6625    0.0000 C   0  0
    4.1417   -1.0750    0.0000 C   0  0
    4.8542    0.1625    0.0000 C   0  0
  2  1  2  0
  3  5  2  0
  4  2  1  0
  5  1  1  0
  6  1  1  0
  7  5  1  0
  8  2  1  0
  9  6  1  0
 10  9  1  0
 11  9  1  0
  3  4  1  0
 10  7  1  0
M  END
> <SMILES>
CC1CCc2noc(N)c2C1

> <Salt Data>


> <InChI>
InChI=1S/C8H12N2O/c1-5-2-3-7-6(4-5)8(9)11-10-7/h5H,2-4,9H2,1H3

> <InChI Key>
IABXPHLYZUSVSO-UHFFFAOYSA-N

> <Molecular Weight>
152.197

> <Compound ID>
F1984-0143

> <Plate Well Position>
J3

> <Plate ID>
10001

$$$$

  SciTegic05171710462D

 20 22  0  0  0  0            999 V2000
    6.0750   -5.7625    0.0000 C   0  0
    7.3417   -6.1875    0.0000 C   0  0
    6.8625   -5.5125    0.0000 N   0  0
    5.2792   -5.5000    0.0000 C   0  0
    6.0667   -6.6000    0.0000 C   0  0
    8.1667   -6.1917    0.0000 N   0  0
    6.8542   -6.8500    0.0000 S   0  0
    8.5875   -5.4792    0.0000 C   0  0
    5.0292   -4.7125    0.0000 C   0  0
    4.7792   -6.1750    0.0000 C   0  0
    5.2667   -6.8542    0.0000 C   0  0
    8.1792   -4.7625    0.0000 O   0  0
    9.4125   -5.4875    0.0000 C   0  0
    5.5875   -4.1042    0.0000 O   0  0
    4.2250   -4.5375    0.0000 O   0  0
    9.8167   -6.2042    0.0000 C   0  0
    9.8250   -4.7792    0.0000 C   0  0
   10.6417   -4.7792    0.0000 C   0  0
   10.6375   -6.2125    0.0000 C   0  0
   11.0542   -5.5000    0.0000 C   0  0
  2  3  2  0
  3  1  1  0
  4  1  1  0
  5  1  2  0
  6  2  1  0
  7  5  1  0
  8  6  1  0
  9  4  1  0
 10  4  1  0
 11  5  1  0
 12  8  2  0
 13  8  1  0
 14  9  2  0
 15  9  1  0
 16 13  2  0
 17 13  1  0
 18 17  2  0
 19 16  1  0
 20 18  1  0
 11 10  1  0
  2  7  1  0
 20 19  2  0
M  END
> <SMILES>
O=C(Nc1nc2c(s1)CCC2C(=O)O)c1ccccc1

> <Salt Data>


> <InChI>
InChI=1S/C14H12N2O3S/c17-12(8-4-2-1-3-5-8)16-14-15-11-9(13(18)19)6-7-10(11)20-14/h1-5,9H,6-7H2,(H,18,19)(H,15,16,17)

> <InChI Key>
NHLKZTYVPMLBOD-UHFFFAOYSA-N

> <Molecular Weight>
288.328

> <Compound ID>
F2158-0003

> <Plate Well Position>
J4

> <Plate ID>
10001

$$$$

  SciTegic05171710462D

 10  9  0  0  0  0            999 V2000
    5.4250   -2.4917    0.0000 C   0  0
    4.9417   -3.1750    0.0000 N   0  0
    4.9417   -1.8292    0.0000 O   0  0
    4.1500   -2.9042    0.0000 N   0  0
    6.2542   -2.4917    0.0000 C   0  0
    4.1500   -2.0875    0.0000 C   0  0
    6.6625   -1.7792    0.0000 O   0  0
    6.6625   -3.2167    0.0000 O   0  0
    8.3542   -2.4500    0.0000 K   0  3
    3.4667   -1.6042    0.0000 C   0  0
  2  1  2  0
  3  1  1  0
  4  2  1  0
  5  1  1  0
  6  3  1  0
  7  5  1  0
  8  5  2  0
 10  6  1  0
  6  4  2  0
M  CHG  1   9   1
M  END
> <SMILES>
Cc1nnc(C(=O)O)o1.[K+]

> <Salt Data>
K+

> <InChI>
InChI=1S/C4H4N2O3.K/c1-2-5-6-3(9-2)4(7)8;/h1H3,(H,7,8);/q;+1

> <InChI Key>
BRHMYHXNUGVBCU-UHFFFAOYSA-N

> <Molecular Weight>
167.18499999999997

> <Compound ID>
F2147-1032

> <Plate Well Position>
J5

> <Plate ID>
10001

$$$$

     RDKit          2D

  4  3  0  0  0  0  0  0  0  0999 V2000
    0.0000    0.0000    0.0000 C   0  0  0  0  0  0  0  0  0  0  0  0
    1.2990    0.7500    0.0000 S   0  0  0  0  0  0  0  0  0  0  0  0
    1.2990    2.2500    0.0000 O   0  0  0  0  0  0  0  0  0  0  0  0
    2.5981   -0.0000    0.0000 C   0  0  0  0  0  0  0  0  0  0  0  0
  1  2  1  0
  2  3  2  0
  2  4  1  0
M  END
> <SMILES>
CS(C)=O

> <Salt Data>


> <InChI>
InChI=1S/C2H6OS/c1-4(2)3/h1-2H3

> <InChI Key>
IAZDPXIOMUYVGZ-UHFFFAOYSA-N

> <Molecular Weight>
78.13600000000001

> <Compound ID>
DMSO

> <Plate Well Position>
J6

> <Plate ID>
10001

$$$$

  SciTegic05171710462D

 19 21  0  0  0  0            999 V2000
    5.4500   -0.3625    0.0000 N   0  0
    1.8792    0.1333    0.0000 N   0  0
    2.1875    1.0875    0.0000 N   0  0
    6.4417   -0.2625    0.0000 C   0  0
    7.0292   -1.0750    0.0000 C   0  0
    0.5667    1.0875    0.0000 C   0  0
    0.8792    0.1333    0.0000 C   0  0
    8.4292   -0.0542    0.0000 N   0  0
    4.8667    0.4458    0.0000 C   0  0
    5.0417   -1.2792    0.0000 C   0  0
    1.3792    1.6708    0.0000 C   0  0
    8.0167   -0.9667    0.0000 C   0  0
    2.4667   -0.6792    0.0000 C   0  0
    6.8500    0.6500    0.0000 C   0  0
    7.8500    0.7500    0.0000 C   0  0
    4.0500   -1.3792    0.0000 C   0  0
    3.8667    0.3375    0.0000 C   0  0
    3.4625   -0.5750    0.0000 C   0  0
    8.6042   -1.7792    0.0000 C   0  0
  2 13  1  0
  3  2  1  0
  4  1  1  0
  5  4  2  0
  6  7  2  0
  7  2  1  0
  8 15  1  0
  9  1  1  0
 10  1  1  0
 11  3  2  0
 12  5  1  0
 13 18  1  0
 14  4  1  0
 15 14  2  0
 16 10  1  0
 17  9  1  0
 18 16  1  0
 19 12  1  0
 18 17  1  0
  8 12  2  0
  6 11  1  0
M  END
> <SMILES>
Cc1cc(N2CCC(Cn3cccn3)CC2)ccn1

> <Salt Data>


> <InChI>
InChI=1S/C15H20N4/c1-13-11-15(3-7-16-13)18-9-4-14(5-10-18)12-19-8-2-6-17-19/h2-3,6-8,11,14H,4-5,9-10,12H2,1H3

> <InChI Key>
SYIYGZSVXQFINH-UHFFFAOYSA-N

> <Molecular Weight>
256.35299999999995

> <Compound ID>
F6544-1143

> <Plate Well Position>
J7

> <Plate ID>
10001

$$$$

  SciTegic05171710462D

  9  9  0  0  0  0            999 V2000
   -2.8708   -5.0667    0.0000 N   0  0
   -1.6458   -5.3250    0.0000 N   0  0
   -2.6583   -7.0750    0.0000 C   0  0
   -1.5125   -6.5667    0.0000 C   0  0
   -3.4958   -6.1417    0.0000 C   0  0
   -0.4333   -7.1917    0.0000 C   0  0
    1.7292   -7.1917    0.0000 N   0  0
    0.6500   -6.5667    0.0000 C   0  0
   -4.7333   -6.2792    0.0000 C   0  0
  2  1  1  0
  3  5  1  0
  4  2  1  0
  5  1  2  0
  6  4  1  0
  7  8  1  0
  8  6  1  0
  9  5  1  0
  4  3  2  0
M  END
> <SMILES>
Cc1cc(CCN)[nH]n1

> <Salt Data>


> <InChI>
InChI=1S/C6H11N3/c1-5-4-6(2-3-7)9-8-5/h4H,2-3,7H2,1H3,(H,8,9)

> <InChI Key>
TXHATVNPKQCJMW-UHFFFAOYSA-N

> <Molecular Weight>
125.17500000000001

> <Compound ID>
F2198-0069

> <Plate Well Position>
J8

> <Plate ID>
10001

$$$$

  SciTegic05171710462D

 12 12  0  0  0  0            999 V2000
    2.8167   -1.9292    0.0000 N   0  0
    2.8167    0.0625    0.0000 O   0  0
    2.8167   -0.7625    0.0000 C   0  0
    3.5292    0.4750    0.0000 C   0  0
    2.2375   -1.3417    0.0000 C   0  0
    3.4042   -1.3417    0.0000 C   0  0
    6.3500   -0.1042    0.0000 Cl  0  0
    4.2500    0.0625    0.0000 C   0  0
    3.5292    1.3000    0.0000 C   0  0
    4.2500    1.7125    0.0000 C   0  0
    4.9625    0.4750    0.0000 C   0  0
    4.9625    1.3000    0.0000 C   0  0
  2  3  1  0
  3  6  1  0
  4  2  1  0
  5  1  1  0
  6  1  1  0
  8  4  2  0
  9  4  1  0
 10  9  2  0
 11  8  1  0
 12 11  2  0
  5  3  1  0
 10 12  1  0
M  END
> <SMILES>
Cl.c1ccc(OC2CNC2)cc1

> <Salt Data>
HCl

> <InChI>
InChI=1S/C9H11NO.ClH/c1-2-4-8(5-3-1)11-9-6-10-7-9;/h1-5,9-10H,6-7H2;1H

> <InChI Key>
BDSCNJYDEAUDGY-UHFFFAOYSA-N

> <Molecular Weight>
185.65400000000005

> <Compound ID>
F8888-5628

> <Plate Well Position>
J9

> <Plate ID>
10001

$$$$

  SciTegic05171710462D

 20 21  0  0  0  0            999 V2000
   -4.5833    3.8000    0.0000 C   0  0
   -4.5833    2.9708    0.0000 C   0  0
   -3.1458    6.2792    0.0000 C   0  0
   -3.8625    4.2125    0.0000 N   0  0
   -3.9208    2.4875    0.0000 O   0  0
   -5.2500    2.4833    0.0000 C   0  0
   -3.8708    6.6875    0.0000 C   0  0
   -5.2958    4.2042    0.0000 O   0  0
   -4.1708    1.7083    0.0000 C   0  0
   -3.8625    5.0292    0.0000 C   0  0
   -3.1458    5.4500    0.0000 C   0  0
   -5.0000    1.7125    0.0000 C   0  0
   -4.5958    6.2667    0.0000 O   0  0
   -2.4333    5.0292    0.0000 O   0  0
   -2.4375    6.7042    0.0000 C   0  0
   -3.8708    7.5292    0.0000 C   0  0
   -5.3083    6.6792    0.0000 C   0  0
   -1.7208    5.4625    0.0000 C   0  0
   -2.4375    7.5250    0.0000 C   0  0
   -3.1500    7.9375    0.0000 C   0  0
  2  1  1  0
  3 11  1  0
  4  1  1  0
  5  2  1  0
  6  2  2  0
  7  3  1  0
  8  1  2  0
  9  5  1  0
 10  4  1  0
 11 10  1  0
 12  6  1  0
 13  7  1  0
 14 11  1  0
 15  3  2  0
 16  7  2  0
 17 13  1  0
 18 14  1  0
 19 15  1  0
 20 19  2  0
  9 12  2  0
 20 16  1  0
M  END
> <SMILES>
COc1ccccc1C(CNC(=O)c1ccco1)OC

> <Salt Data>


> <InChI>
InChI=1S/C15H17NO4/c1-18-12-7-4-3-6-11(12)14(19-2)10-16-15(17)13-8-5-9-20-13/h3-9,14H,10H2,1-2H3,(H,16,17)

> <InChI Key>
YNUHKPYMVMESQO-UHFFFAOYSA-N

> <Molecular Weight>
275.304

> <Compound ID>
F6451-0015

> <Plate Well Position>
J10

> <Plate ID>
10001

$$$$

  SciTegic05171710462D

 15 15  0  0  0  0            999 V2000
    3.9792    0.4500    0.0000 C   0  0
    2.2500   -0.5500    0.0000 C   0  0
    2.2500    0.4500    0.0000 N   0  0
    3.1042   -1.0500    0.0000 N   0  0
    3.1042    0.9500    0.0000 C   0  0
    3.9792   -0.5500    0.0000 C   0  0
    5.0167    1.0500    0.0000 N   0  0
    5.0167    2.0583    0.0000 C   0  0
    5.8792    2.5500    0.0000 O   0  0
    1.3792   -1.0500    0.0000 O   0  0
    4.8417   -1.0500    0.0000 C   0  0
    3.1042    1.5500    0.0000 C   0  0
    4.1500    2.5583    0.0000 C   0  0
    1.3792   -2.0542    0.0000 C   0  0
    0.5167   -2.5500    0.0000 C   0  0
  2  4  1  0
  3  5  1  0
  4  6  2  0
  5  1  2  0
  6  1  1  0
  7  1  1  0
  8  7  1  0
  9  8  2  0
 10  2  1  0
 11  6  1  0
 12  5  1  0
 13  8  1  0
 14 10  1  0
 15 14  1  0
  3  2  2  0
M  END
> <SMILES>
CCOc1nc(C)c(NC(C)=O)c(C)n1

> <Salt Data>


> <InChI>
InChI=1S/C10H15N3O2/c1-5-15-10-11-6(2)9(7(3)12-10)13-8(4)14/h5H2,1-4H3,(H,13,14)

> <InChI Key>
AONNVDOIJSOOCV-UHFFFAOYSA-N

> <Molecular Weight>
209.24899999999997

> <Compound ID>
F6438-0443

> <Plate Well Position>
J11

> <Plate ID>
10001

$$$$

  SciTegic05171710462D

 16 18  0  0  0  0            999 V2000
    6.3542  -10.2500    0.0000 C   0  0
    7.0125  -10.7417    0.0000 O   0  0
    6.6167   -9.4667    0.0000 N   0  0
    5.5667  -10.4917    0.0000 C   0  0
    7.4417   -9.4792    0.0000 N   0  0
    7.6875  -10.2667    0.0000 C   0  0
    4.9667   -9.9292    0.0000 O   0  0
    4.6000  -11.5417    0.0000 O   0  0
    4.1792  -10.1792    0.0000 C   0  0
    5.3917  -11.3000    0.0000 C   0  0
    3.9917  -10.9792    0.0000 C   0  0
    8.4667  -10.5292    0.0000 N   0  0
    3.5792   -9.6167    0.0000 C   0  0
    3.2125  -11.2167    0.0000 C   0  0
    2.7917   -9.8542    0.0000 C   0  0
    2.6125  -10.6625    0.0000 C   0  0
  2  1  1  0
  3  1  2  0
  4  1  1  0
  5  3  1  0
  6  2  1  0
  7  4  1  0
  8 10  1  0
  9  7  1  0
 10  4  1  0
 11  8  1  0
 12  6  1  0
 13  9  1  0
 14 11  1  0
 15 13  2  0
 16 14  2  0
  5  6  2  0
 11  9  2  0
 16 15  1  0
M  END
> <SMILES>
Nc1nnc(C2COc3ccccc3O2)o1

> <Salt Data>


> <InChI>
InChI=1S/C10H9N3O3/c11-10-13-12-9(16-10)8-5-14-6-3-1-2-4-7(6)15-8/h1-4,8H,5H2,(H2,11,13)

> <InChI Key>
RCXFDMQIMKOVCS-UHFFFAOYSA-N

> <Molecular Weight>
219.2

> <Compound ID>
F2158-1514

> <Plate Well Position>
J12

> <Plate ID>
10001

$$$$

  SciTegic05171710462D

 14 15  0  0  0  0            999 V2000
   -3.5875    2.5833    0.0000 N   0  0
   -5.0833    1.4583    0.0000 C   0  0
   -3.0583    2.8833    0.0000 C   0  0
   -4.6750    1.9083    0.0000 O   0  0
   -4.7833    0.9250    0.0000 N   0  0
   -4.1208    1.6583    0.0000 C   0  0
   -3.5875    1.9625    0.0000 C   0  0
   -4.1083    2.8833    0.0000 C   0  0
   -3.0583    3.4958    0.0000 C   0  0
   -5.6958    1.5208    0.0000 O   0  0
   -2.5333    2.5792    0.0000 O   0  0
   -4.1083    3.4958    0.0000 C   0  0
   -3.5875    3.8000    0.0000 C   0  0
   -4.1833    1.0500    0.0000 C   0  0
  2  4  1  0
  3  1  1  0
  4  6  1  0
  5 14  1  0
  6  7  1  0
  7  1  1  0
  8  1  1  0
  9  3  1  0
 10  2  2  0
 11  3  2  0
 12  8  2  0
 13 12  1  0
 14  6  1  0
  9 13  2  0
  2  5  1  0
M  END
> <SMILES>
O=C1NCC(Cn2ccccc2=O)O1

> <Salt Data>


> <InChI>
InChI=1S/C9H10N2O3/c12-8-3-1-2-4-11(8)6-7-5-10-9(13)14-7/h1-4,7H,5-6H2,(H,10,13)

> <InChI Key>
UNPKMPGAWOEBRP-UHFFFAOYSA-N

> <Molecular Weight>
194.18999999999997

> <Compound ID>
F2147-1826

> <Plate Well Position>
J13

> <Plate ID>
10001

$$$$

  SciTegic05171710462D

 13 14  0  0  0  0            999 V2000
    0.9292    0.1375    0.0000 N   0  0
    0.1500   -0.1167    0.0000 C   0  0
    0.8875   -2.4125    0.0000 C   0  0
    0.4750   -3.1250    0.0000 C   0  0
    1.3000   -3.1250    0.0000 C   0  0
    1.6000   -0.3500    0.0000 C   0  0
    0.8875   -1.5875    0.0000 N   0  0
   -0.4708    0.4375    0.0000 O   0  0
    1.6000   -1.1750    0.0000 C   0  0
    1.1875    0.9250    0.0000 C   0  0
   -0.0208   -0.9250    0.0000 C   0  0
    2.0042    0.9250    0.0000 C   0  0
    2.2667    0.1375    0.0000 C   0  0
  2  1  1  0
  3  7  1  0
  4  3  1  0
  5  3  1  0
  6  1  1  0
  7  9  1  0
  8  2  2  0
  9  6  1  0
 10  1  1  0
 11  2  1  0
 12 10  1  0
 13  6  1  0
 12 13  1  0
  4  5  1  0
M  END
> <SMILES>
CC(=O)N1CCCC1CNC1CC1

> <Salt Data>


> <InChI>
InChI=1S/C10H18N2O/c1-8(13)12-6-2-3-10(12)7-11-9-4-5-9/h9-11H,2-7H2,1H3

> <InChI Key>
TVHNNAVSFWINGD-UHFFFAOYSA-N

> <Molecular Weight>
182.26699999999997

> <Compound ID>
F1905-0365

> <Plate Well Position>
J14

> <Plate ID>
10001

$$$$

  SciTegic05171710462D

 11 12  0  0  0  0            999 V2000
    1.7750    0.2250    0.0000 N   0  0
    1.7750    1.5583    0.0000 S   0  0
    0.9917    0.4750    0.0000 C   0  0
    2.2667    0.8833    0.0000 C   0  0
    0.9917    1.2958    0.0000 C   0  0
    0.2792    0.0583    0.0000 C   0  0
    0.2792    1.7083    0.0000 C   0  0
   -0.4333    0.4750    0.0000 C   0  0
   -0.4333    1.2958    0.0000 C   0  0
   -1.1458    0.0625    0.0000 O   0  0
    3.0792    0.8833    0.0000 C   0  0
  2  4  1  0
  3  1  1  0
  4  1  2  0
  5  3  2  0
  6  3  1  0
  7  5  1  0
  8  6  2  0
  9  8  1  0
 10  8  1  0
 11  4  1  0
  5  2  1  0
  9  7  2  0
M  END
> <SMILES>
Cc1nc2cc(O)ccc2s1

> <Salt Data>


> <InChI>
InChI=1S/C8H7NOS/c1-5-9-7-4-6(10)2-3-8(7)11-5/h2-4,10H,1H3

> <InChI Key>
LAKVUPMDDFICNR-UHFFFAOYSA-N

> <Molecular Weight>
165.21699999999998

> <Compound ID>
F9995-0047

> <Plate Well Position>
J15

> <Plate ID>
10001

$$$$

  SciTegic05171710462D

 10 10  0  0  0  0            999 V2000
   -0.1333   -0.8500    0.0000 S   0  0
    0.5292   -0.3667    0.0000 C   0  0
   -0.8083   -0.3667    0.0000 C   0  0
    1.3167   -0.6167    0.0000 C   0  0
   -0.5458    0.4208    0.0000 C   0  0
    0.2792    0.4208    0.0000 C   0  0
    1.9000   -0.0292    0.0000 C   0  0
    1.6750    0.7708    0.0000 O   0  0
   -1.5875   -0.6167    0.0000 Cl  0  0
    2.7000   -0.2375    0.0000 O   0  0
  2  1  1  0
  3  1  1  0
  4  2  1  0
  5  3  2  0
  6  2  2  0
  7  4  1  0
  8  7  2  0
  9  3  1  0
 10  7  1  0
  6  5  1  0
M  END
> <SMILES>
O=C(O)Cc1ccc(Cl)s1

> <Salt Data>


> <InChI>
InChI=1S/C6H5ClO2S/c7-5-2-1-4(10-5)3-6(8)9/h1-2H,3H2,(H,8,9)

> <InChI Key>
QAHATWMAZYFBSC-UHFFFAOYSA-N

> <Molecular Weight>
176.62399999999997

> <Compound ID>
F2145-0500

> <Plate Well Position>
J16

> <Plate ID>
10001

$$$$

  SciTegic05171710462D

 16 17  0  0  0  0            999 V2000
   -1.1500    2.6458    0.0000 N   0  0
   -1.9333    2.4083    0.0000 C   0  0
   -1.9458    1.5875    0.0000 S   0  0
   -0.6708    1.9833    0.0000 C   0  0
   -1.1708    1.3208    0.0000 C   0  0
   -2.5958    2.9083    0.0000 N   0  0
   -3.1583    4.2042    0.0000 C   0  0
   -2.5000    3.7208    0.0000 N   0  0
    0.1417    1.8833    0.0000 C   0  0
   -3.2583    5.0292    0.0000 O   0  0
   -0.8583    0.5583    0.0000 C   0  0
   -0.0333    0.4708    0.0000 C   0  0
   -3.8708    3.8000    0.0000 C   0  0
    0.4625    1.1250    0.0000 C   0  0
    0.6375    2.5458    0.0000 C   0  0
   -3.8708    2.9833    0.0000 C   0  0
  2  1  2  0
  3  2  1  0
  4  1  1  0
  5  4  2  0
  6  2  1  0
  7  8  1  0
  8  6  1  0
  9  4  1  0
 10  7  2  0
 11  5  1  0
 12 14  1  0
 13  7  1  0
 14  9  2  0
 15  9  1  0
 16 13  1  0
  5  3  1  0
 11 12  2  0
M  END
> <SMILES>
CCC(=O)NNc1nc2c(C)cccc2s1

> <Salt Data>


> <InChI>
InChI=1S/C11H13N3OS/c1-3-9(15)13-14-11-12-10-7(2)5-4-6-8(10)16-11/h4-6H,3H2,1-2H3,(H,12,14)(H,13,15)

> <InChI Key>
JZKQQUPJVWPXDO-UHFFFAOYSA-N

> <Molecular Weight>
235.31199999999998

> <Compound ID>
F0642-0087

> <Plate Well Position>
J17

> <Plate ID>
10001

$$$$

  SciTegic05171710462D

 18 19  0  0  0  0            999 V2000
    2.4417    1.9208    0.0000 C   0  0
    2.0375    1.0000    0.0000 N   0  0
    1.8542    2.7250    0.0000 N   0  0
    2.4042   -2.4375    0.0000 C   0  0
    3.4417    2.0208    0.0000 N   0  0
    2.8125   -1.5292    0.0000 N   0  0
    1.4125   -2.5417    0.0000 O   0  0
    2.6250    0.1958    0.0000 C   0  0
    3.0000   -3.2500    0.0000 C   0  0
    2.2167   -0.7167    0.0000 C   0  0
    4.0292    1.2083    0.0000 C   0  0
    3.6167    0.3000    0.0000 C   0  0
    0.8542    2.7250    0.0000 C   0  0
    2.1667    3.6833    0.0000 C   0  0
    2.5917   -4.1542    0.0000 C   0  0
    3.9917   -3.1417    0.0000 C   0  0
    1.3542    4.2542    0.0000 C   0  0
    0.5417    3.6833    0.0000 C   0  0
  2  1  2  0
  3  1  1  0
  4  6  1  0
  5  1  1  0
  6 10  1  0
  7  4  2  0
  8  2  1  0
  9  4  1  0
 10  8  1  0
 11  5  2  0
 12 11  1  0
 13  3  1  0
 14  3  1  0
 15  9  1  0
 16  9  1  0
 17 14  1  0
 18 13  1  0
  8 12  2  0
 17 18  1  0
M  END
> <SMILES>
CC(C)C(=O)NCc1ccnc(N2CCCC2)n1

> <Salt Data>


> <InChI>
InChI=1S/C13H20N4O/c1-10(2)12(18)15-9-11-5-6-14-13(16-11)17-7-3-4-8-17/h5-6,10H,3-4,7-9H2,1-2H3,(H,15,18)

> <InChI Key>
WYBPQHFBOHKSKR-UHFFFAOYSA-N

> <Molecular Weight>
248.32999999999993

> <Compound ID>
F6438-1569

> <Plate Well Position>
J18

> <Plate ID>
10001

$$$$

  SciTegic05171710462D

 14 15  0  0  0  0            999 V2000
    3.3542    1.0500    0.0000 N   0  0
    3.8375    0.5208    0.0000 C   0  0
    2.7042    0.7583    0.0000 C   0  0
    3.4792   -0.0917    0.0000 S   0  0
    2.7792    0.0458    0.0000 C   0  0
    4.5500    0.5958    0.0000 N   0  0
    2.0792    1.1208    0.0000 C   0  0
    1.4625    0.7583    0.0000 O   0  0
    0.7667    0.9458    0.0000 C   0  0
    0.5792    1.6458    0.0000 C   0  0
    0.2542    0.4333    0.0000 C   0  0
   -0.4458    0.6208    0.0000 C   0  0
   -0.1208    1.8333    0.0000 C   0  0
   -0.6333    1.3250    0.0000 C   0  0
  2  1  2  0
  3  1  1  0
  4  2  1  0
  5  3  2  0
  6  2  1  0
  7  3  1  0
  8  7  1  0
  9  8  1  0
 10  9  2  0
 11  9  1  0
 12 11  2  0
 13 10  1  0
 14 12  1  0
  5  4  1  0
 13 14  2  0
M  END
> <SMILES>
Nc1nc(COc2ccccc2)cs1

> <Salt Data>


> <InChI>
InChI=1S/C10H10N2OS/c11-10-12-8(7-14-10)6-13-9-4-2-1-3-5-9/h1-5,7H,6H2,(H2,11,12)

> <InChI Key>
OAQVZJWKWGNLRJ-UHFFFAOYSA-N

> <Molecular Weight>
206.27000000000004

> <Compound ID>
F1924-0022

> <Plate Well Position>
J19

> <Plate ID>
10001

$$$$

  SciTegic05171710462D

 13 14  0  0  0  0            999 V2000
    3.2042    0.7250    0.0000 N   0  0
    1.3375   -0.3167    0.0000 O   0  0
    3.8167    0.1708    0.0000 C   0  0
    2.4167    0.4708    0.0000 C   0  0
    4.6042    0.4250    0.0000 C   0  0
    1.7500    0.9583    0.0000 C   0  0
    1.0875    0.4708    0.0000 C   0  0
    2.1625   -0.3167    0.0000 C   0  0
    5.2125   -0.1292    0.0000 C   0  0
    4.7667    1.2333    0.0000 C   0  0
    5.5542    1.4833    0.0000 C   0  0
    5.9917    0.1208    0.0000 C   0  0
    6.1667    0.9333    0.0000 C   0  0
  2  8  1  0
  3  1  1  0
  4  1  1  0
  5  3  1  0
  6  4  1  0
  7  6  1  0
  8  4  1  0
  9  5  2  0
 10  5  1  0
 11 10  2  0
 12  9  1  0
 13 11  1  0
  7  2  1  0
 12 13  2  0
M  END
> <SMILES>
c1ccc(CNC2CCOC2)cc1

> <Salt Data>


> <InChI>
InChI=1S/C11H15NO/c1-2-4-10(5-3-1)8-12-11-6-7-13-9-11/h1-5,11-12H,6-9H2

> <InChI Key>
FBMSAAPBKKNIEI-UHFFFAOYSA-N

> <Molecular Weight>
177.24700000000004

> <Compound ID>
F1906-0105

> <Plate Well Position>
J20

> <Plate ID>
10001

$$$$

     RDKit          2D

  4  3  0  0  0  0  0  0  0  0999 V2000
    0.0000    0.0000    0.0000 C   0  0  0  0  0  0  0  0  0  0  0  0
    1.2990    0.7500    0.0000 S   0  0  0  0  0  0  0  0  0  0  0  0
    1.2990    2.2500    0.0000 O   0  0  0  0  0  0  0  0  0  0  0  0
    2.5981   -0.0000    0.0000 C   0  0  0  0  0  0  0  0  0  0  0  0
  1  2  1  0
  2  3  2  0
  2  4  1  0
M  END
> <SMILES>
CS(C)=O

> <Salt Data>


> <InChI>
InChI=1S/C2H6OS/c1-4(2)3/h1-2H3

> <InChI Key>
IAZDPXIOMUYVGZ-UHFFFAOYSA-N

> <Molecular Weight>
78.13600000000001

> <Compound ID>
DMSO

> <Plate Well Position>
J21

> <Plate ID>
10001

$$$$

  SciTegic05171710462D

 20 22  0  0  0  0            999 V2000
    3.1125   -1.8167    0.0000 N   0  0
    5.7042   -0.3167    0.0000 N   0  0
    3.9792   -1.3167    0.0000 C   0  0
    2.2417   -1.3167    0.0000 C   0  0
    4.8500   -1.8167    0.0000 C   0  0
    3.9792   -0.3167    0.0000 C   0  0
    4.8500    0.1833    0.0000 C   0  0
    5.7042   -1.3167    0.0000 C   0  0
    6.5750    0.1833    0.0000 C   0  0
    3.1125   -2.8167    0.0000 C   0  0
    1.3792   -1.8167    0.0000 C   0  0
    6.5792    1.1833    0.0000 C   0  0
    0.5167   -1.3167    0.0000 O   0  0
    2.2417   -3.3167    0.0000 C   0  0
    1.3792   -2.8167    0.0000 C   0  0
    7.4417    1.6833    0.0000 C   0  0
    5.7125    1.6833    0.0000 C   0  0
    5.7167    2.6875    0.0000 C   0  0
    7.4417    2.6833    0.0000 C   0  0
    6.5792    3.1833    0.0000 C   0  0
  2  7  1  0
  3  1  1  0
  4  1  1  0
  5  3  1  0
  6  3  1  0
  7  6  1  0
  8  5  1  0
  9  2  1  0
 10  1  1  0
 11  4  1  0
 12  9  1  0
 13 11  1  0
 14 10  1  0
 15 14  1  0
 16 12  2  0
 17 12  1  0
 18 17  2  0
 19 16  1  0
 20 18  1  0
 15 11  1  0
  2  8  1  0
 20 19  2  0
M  END
> <SMILES>
OC1CCCN(C2CCN(Cc3ccccc3)CC2)C1

> <Salt Data>


> <InChI>
InChI=1S/C17H26N2O/c20-17-7-4-10-19(14-17)16-8-11-18(12-9-16)13-15-5-2-1-3-6-15/h1-3,5-6,16-17,20H,4,7-14H2

> <InChI Key>
JJGZIJKFINXDTR-UHFFFAOYSA-N

> <Molecular Weight>
274.408

> <Compound ID>
F6541-0794

> <Plate Well Position>
J22

> <Plate ID>
10001

$$$$

  SciTegic05171710462D

 15 15  0  0  0  0            999 V2000
   -3.8458    2.5583    0.0000 N   0  0
   -3.8458    1.7333    0.0000 C   0  0
   -2.4250    1.7333    0.0000 C   0  0
   -3.1375    2.9833    0.0000 C   0  0
   -2.4250    2.5583    0.0000 C   0  0
   -3.1375    1.3250    0.0000 N   0  0
   -1.7083    1.3208    0.0000 C   0  0
   -0.9958    1.7333    0.0000 C   0  0
   -4.5625    1.3208    0.0000 O   0  0
   -3.1375    3.8000    0.0000 O   0  0
   -0.9958    2.5583    0.0000 O   0  0
   -0.2833    1.3208    0.0000 N   0  0
    1.8542    1.7333    0.0000 O   0  0
    0.4292    1.7333    0.0000 C   0  0
    1.1417    1.3208    0.0000 C   0  0
  2  1  1  0
  3  5  2  0
  4  1  1  0
  5  4  1  0
  6  2  1  0
  7  3  1  0
  8  7  1  0
  9  2  2  0
 10  4  2  0
 11  8  2  0
 12  8  1  0
 13 15  1  0
 14 12  1  0
 15 14  1  0
  3  6  1  0
M  END
> <SMILES>
O=C(Cc1cc(=O)[nH]c(=O)[nH]1)NCCO

> <Salt Data>


> <InChI>
InChI=1S/C8H11N3O4/c12-2-1-9-6(13)3-5-4-7(14)11-8(15)10-5/h4,12H,1-3H2,(H,9,13)(H2,10,11,14,15)

> <InChI Key>
YQIFCNDMWBRFFI-UHFFFAOYSA-N

> <Molecular Weight>
213.19299999999998

> <Compound ID>
F1811-0078

> <Plate Well Position>
J23

> <Plate ID>
10001

$$$$

  SciTegic05171710462D

 14 14  0  0  0  0            999 V2000
    5.6167   -6.6750    0.0000 C   0  0
    6.3292   -6.2542    0.0000 C   0  0
    7.0292   -5.0125    0.0000 N   0  0
    6.3250   -5.4292    0.0000 C   0  0
    4.9000   -6.2625    0.0000 C   0  0
    5.6167   -7.5042    0.0000 C   0  0
    7.0417   -6.6667    0.0000 N   0  0
    4.8917   -5.4375    0.0000 Cl  0  0
    6.3292   -7.9167    0.0000 F   0  0
    4.1875   -7.5042    0.0000 C   0  0
    4.9000   -7.9167    0.0000 C   0  0
    4.1875   -6.6750    0.0000 C   0  0
    7.7542   -6.2542    0.0000 C   0  0
    7.0417   -7.4917    0.0000 C   0  0
  2  1  1  0
  3  4  3  0
  4  2  1  0
  5  1  2  0
  6  1  1  0
  7  2  1  0
  8  5  1  0
  9  6  1  0
 10 11  1  0
 11  6  2  0
 12  5  1  0
 13  7  1  0
 14  7  1  0
 10 12  2  0
M  END
> <SMILES>
CN(C)C(C#N)c1c(F)cccc1Cl

> <Salt Data>


> <InChI>
InChI=1S/C10H10ClFN2/c1-14(2)9(6-13)10-7(11)4-3-5-8(10)12/h3-5,9H,1-2H3

> <InChI Key>
SJDKTUGIDIZNBH-UHFFFAOYSA-N

> <Molecular Weight>
212.655

> <Compound ID>
F2189-0161

> <Plate Well Position>
J24

> <Plate ID>
10001

$$$$

     RDKit          2D

  4  3  0  0  0  0  0  0  0  0999 V2000
    0.0000    0.0000    0.0000 C   0  0  0  0  0  0  0  0  0  0  0  0
    1.2990    0.7500    0.0000 S   0  0  0  0  0  0  0  0  0  0  0  0
    1.2990    2.2500    0.0000 O   0  0  0  0  0  0  0  0  0  0  0  0
    2.5981   -0.0000    0.0000 C   0  0  0  0  0  0  0  0  0  0  0  0
  1  2  1  0
  2  3  2  0
  2  4  1  0
M  END
> <SMILES>
CS(C)=O

> <Salt Data>


> <InChI>
InChI=1S/C2H6OS/c1-4(2)3/h1-2H3

> <InChI Key>
IAZDPXIOMUYVGZ-UHFFFAOYSA-N

> <Molecular Weight>
78.13600000000001

> <Compound ID>
DMSO

> <Plate Well Position>
K1

> <Plate ID>
10001

$$$$

     RDKit          2D

  4  3  0  0  0  0  0  0  0  0999 V2000
    0.0000    0.0000    0.0000 C   0  0  0  0  0  0  0  0  0  0  0  0
    1.2990    0.7500    0.0000 S   0  0  0  0  0  0  0  0  0  0  0  0
    1.2990    2.2500    0.0000 O   0  0  0  0  0  0  0  0  0  0  0  0
    2.5981   -0.0000    0.0000 C   0  0  0  0  0  0  0  0  0  0  0  0
  1  2  1  0
  2  3  2  0
  2  4  1  0
M  END
> <SMILES>
CS(C)=O

> <Salt Data>


> <InChI>
InChI=1S/C2H6OS/c1-4(2)3/h1-2H3

> <InChI Key>
IAZDPXIOMUYVGZ-UHFFFAOYSA-N

> <Molecular Weight>
78.13600000000001

> <Compound ID>
DMSO

> <Plate Well Position>
K2

> <Plate ID>
10001

$$$$

  SciTegic05171710462D

 15 16  0  0  0  0            999 V2000
   -2.6458    1.2208    0.0000 N   0  0
   -1.0833    1.2208    0.0000 C   0  0
   -1.8625    1.6833    0.0000 C   0  0
   -2.6458    0.3208    0.0000 C   0  0
   -1.0833    0.3208    0.0000 C   0  0
   -1.8625   -0.1375    0.0000 N   0  0
   -0.3000    1.6625    0.0000 N   0  0
   -1.8625    2.5833    0.0000 O   0  0
   -3.4458   -0.1542    0.0000 O   0  0
   -0.3000    2.5625    0.0000 C   0  0
    0.4792    3.0208    0.0000 C   0  0
   -1.0833    3.0000    0.0000 C   0  0
   -1.0833    3.9208    0.0000 C   0  0
    0.4792    3.9208    0.0000 C   0  0
   -0.3000    4.3667    0.0000 C   0  0
  2  3  1  0
  3  1  1  0
  4  1  1  0
  5  6  1  0
  6  4  1  0
  7  2  1  0
  8  3  2  0
  9  4  2  0
 10  7  1  0
 11 10  2  0
 12 10  1  0
 13 12  2  0
 14 11  1  0
 15 13  1  0
  2  5  2  0
 15 14  2  0
M  END
> <SMILES>
O=c1[nH]cc(Nc2ccccc2)c(=O)[nH]1

> <Salt Data>


> <InChI>
InChI=1S/C10H9N3O2/c14-9-8(6-11-10(15)13-9)12-7-4-2-1-3-5-7/h1-6,12H,(H2,11,13,14,15)

> <InChI Key>
JGUKCLIEQQTBFX-UHFFFAOYSA-N

> <Molecular Weight>
203.20100000000002

> <Compound ID>
F0262-0003

> <Plate Well Position>
K3

> <Plate ID>
10001

$$$$

  SciTegic05171710462D

 21 22  0  0  0  0            999 V2000
   -3.7833    2.4250    0.0000 N   0  0
   -3.1208    2.9083    0.0000 C   0  0
   -4.1958    3.6958    0.0000 N   0  0
   -4.4583    2.9083    0.0000 N   0  0
   -3.3708    3.6958    0.0000 N   0  0
   -3.7833    1.6000    0.0000 C   0  0
   -2.3333    2.6500    0.0000 C   0  0
   -0.9333    2.9458    0.0000 C   0  0
   -1.7208    3.2083    0.0000 N   0  0
   -0.7625    2.1458    0.0000 O   0  0
   -3.0708    1.1833    0.0000 C   0  0
   -4.5000    1.1875    0.0000 C   0  0
   -3.7875   -0.0542    0.0000 C   0  0
   -3.0708    0.3583    0.0000 C   0  0
   -4.5000    0.3625    0.0000 C   0  0
   -3.7958   -0.8792    0.0000 O   0  0
   -0.3208    3.4958    0.0000 C   0  0
   -0.4958    4.3042    0.0000 O   0  0
   -1.2750    4.5625    0.0000 C   0  0
   -3.0833   -1.2917    0.0000 C   0  0
   -1.4375    5.3667    0.0000 C   0  0
  2  1  1  0
  3  4  2  0
  4  1  1  0
  5  2  2  0
  6  1  1  0
  7  2  1  0
  8  9  1  0
  9  7  1  0
 10  8  2  0
 11  6  1  0
 12  6  2  0
 13 15  2  0
 14 11  2  0
 15 12  1  0
 16 13  1  0
 17  8  1  0
 18 17  1  0
 19 18  1  0
 20 16  1  0
 21 19  1  0
  5  3  1  0
 13 14  1  0
M  END
> <SMILES>
CCOCC(=O)NCc1nnnn1-c1ccc(OC)cc1

> <Salt Data>


> <InChI>
InChI=1S/C13H17N5O3/c1-3-21-9-13(19)14-8-12-15-16-17-18(12)10-4-6-11(20-2)7-5-10/h4-7H,3,8-9H2,1-2H3,(H,14,19)

> <InChI Key>
DZQPVCARITWCOG-UHFFFAOYSA-N

> <Molecular Weight>
291.3110000000001

> <Compound ID>
F2070-0181

> <Plate Well Position>
K4

> <Plate ID>
10001

$$$$

  SciTegic05171710462D

 17 17  0  0  0  0            999 V2000
    6.4000   -2.8917    0.0000 S   0  0
    5.6042   -2.6375    0.0000 C   0  0
    4.9375   -3.1250    0.0000 O   0  0
    4.2667   -2.6417    0.0000 C   0  0
    5.3417   -1.8500    0.0000 C   0  0
    3.4792   -2.8917    0.0000 C   0  0
    4.5292   -1.8542    0.0000 C   0  0
    6.6500   -2.1000    0.0000 O   0  0
    6.1500   -3.6792    0.0000 O   0  0
    7.1917   -3.1417    0.0000 N   0  0
    3.4250   -3.6167    0.0000 O   0  0
    2.8917   -2.4292    0.0000 N   0  0
    1.1000   -2.2542    0.0000 O   0  0
    7.3667   -3.9417    0.0000 C   0  0
    2.2292   -2.5917    0.0000 C   0  0
    1.7625   -2.1000    0.0000 C   0  0
    0.6292   -1.7625    0.0000 C   0  0
  2  1  1  0
  3  2  1  0
  4  3  1  0
  5  2  2  0
  6  4  1  0
  7  5  1  0
  8  1  2  0
  9  1  2  0
 10  1  1  0
 11  6  2  0
 12  6  1  0
 13 16  1  0
 14 10  1  0
 15 12  1  0
 16 15  1  0
 17 13  1  0
  7  4  2  0
M  END
> <SMILES>
CNS(=O)(=O)c1ccc(C(=O)NCCOC)o1

> <Salt Data>


> <InChI>
InChI=1S/C9H14N2O5S/c1-10-17(13,14)8-4-3-7(16-8)9(12)11-5-6-15-2/h3-4,10H,5-6H2,1-2H3,(H,11,12)

> <InChI Key>
XFHZMWUYHBBSDB-UHFFFAOYSA-N

> <Molecular Weight>
262.287

> <Compound ID>
F5570-0155

> <Plate Well Position>
K5

> <Plate ID>
10001

$$$$

  SciTegic05171710462D

 11 12  0  0  0  0            999 V2000
    3.2292   -2.2417    0.0000 C   0  0
    4.0542   -2.2500    0.0000 N   0  0
    2.9750   -3.0292    0.0000 C   0  0
    4.3042   -3.0292    0.0000 C   0  0
    3.6375   -3.5167    0.0000 S   0  0
    2.5625   -1.7625    0.0000 C   0  0
    2.1500   -3.0292    0.0000 C   0  0
    1.8917   -2.2417    0.0000 C   0  0
    5.0917   -3.2917    0.0000 N   0  0
    3.1417   -1.1750    0.0000 C   0  0
    2.1417   -1.0417    0.0000 C   0  0
  2  1  1  0
  3  1  2  0
  4  2  2  0
  5  3  1  0
  6  1  1  0
  7  3  1  0
  8  6  1  0
  9  4  1  0
 10  6  1  0
 11  6  1  0
  7  8  1  0
  4  5  1  0
M  END
> <SMILES>
CC1(C)CCc2sc(N)nc21

> <Salt Data>


> <InChI>
InChI=1S/C8H12N2S/c1-8(2)4-3-5-6(8)10-7(9)11-5/h3-4H2,1-2H3,(H2,9,10)

> <InChI Key>
MARLCVHEFBWNER-UHFFFAOYSA-N

> <Molecular Weight>
168.265

> <Compound ID>
F9995-1183

> <Plate Well Position>
K6

> <Plate ID>
10001

$$$$

  SciTegic05171710462D

 21 23  0  0  0  0            999 V2000
    7.0292   -3.4417    0.0000 C   0  0
    7.0250   -4.2167    0.0000 C   0  0
    6.3667   -3.0625    0.0000 C   0  0
    8.3542   -4.2250    0.0000 N   0  0
    6.3667   -4.6000    0.0000 N   0  0
    7.6875   -4.6000    0.0000 N   0  0
    5.6917   -3.4417    0.0000 N   0  0
    6.3667   -2.2917    0.0000 N   0  0
    5.6917   -4.2167    0.0000 C   0  0
    6.3667    0.0208    0.0000 C   0  0
    8.3667   -3.4542    0.0000 C   0  0
    5.7042    0.4083    0.0000 C   0  0
    6.3667   -0.7500    0.0000 C   0  0
    5.0292    0.0208    0.0000 C   0  0
    5.7000   -1.1292    0.0000 C   0  0
    5.7000   -1.9042    0.0000 C   0  0
    5.0292   -0.7500    0.0000 C   0  0
    7.0375    0.4083    0.0000 O   0  0
    5.7000    1.1750    0.0000 O   0  0
    7.0375    1.1750    0.0000 C   0  0
    5.0292    1.5625    0.0000 C   0  0
  2  1  2  0
  3  1  1  0
  4 11  2  0
  5  2  1  0
  6  2  1  0
  7  3  2  0
  8  3  1  0
  9  7  1  0
 10 13  1  0
 11  1  1  0
 12 14  1  0
 13 15  2  0
 14 17  2  0
 15 16  1  0
 16  8  1  0
 17 15  1  0
 18 10  1  0
 19 12  1  0
 20 18  1  0
 21 19  1  0
  6  4  1  0
  9  5  2  0
 10 12  2  0
M  END
> <SMILES>
COc1ccc(CNc2ncnc3[nH]ncc23)cc1OC

> <Salt Data>


> <InChI>
InChI=1S/C14H15N5O2/c1-20-11-4-3-9(5-12(11)21-2)6-15-13-10-7-18-19-14(10)17-8-16-13/h3-5,7-8H,6H2,1-2H3,(H2,15,16,17,18,19)

> <InChI Key>
SQGKAPVJCRZESO-UHFFFAOYSA-N

> <Molecular Weight>
285.307

> <Compound ID>
F5285-0070

> <Plate Well Position>
K7

> <Plate ID>
10001

$$$$

  SciTegic05171710462D

 19 20  0  0  0  0            999 V2000
   -0.7583    0.0250    0.0000 C   0  0
   -0.0083   -0.3125    0.0000 N   0  0
    0.5542    0.3083    0.0000 C   0  0
   -0.6708    0.8500    0.0000 S   0  0
    0.1292    1.0208    0.0000 C   0  0
   -1.4833   -0.3917    0.0000 N   0  0
   -2.1833   -0.8000    0.0000 C   0  0
    1.3667    0.2208    0.0000 C   0  0
   -2.1833   -1.6292    0.0000 O   0  0
    1.8417    0.8833    0.0000 C   0  0
    1.7042   -0.5375    0.0000 C   0  0
    2.6667    0.8000    0.0000 C   0  0
    2.5167   -0.6167    0.0000 C   0  0
    3.0042    0.0458    0.0000 C   0  0
    0.4667    1.7833    0.0000 C   0  0
   -2.9083   -0.3917    0.0000 C   0  0
   -3.6208   -0.8000    0.0000 O   0  0
    3.8167   -0.0292    0.0000 C   0  0
   -4.3333   -0.3917    0.0000 C   0  0
  2  1  2  0
  3  2  1  0
  4  1  1  0
  5  4  1  0
  6  1  1  0
  7  6  1  0
  8  3  1  0
  9  7  2  0
 10  8  1  0
 11  8  2  0
 12 10  2  0
 13 11  1  0
 14 13  2  0
 15  5  1  0
 16  7  1  0
 17 16  1  0
 18 14  1  0
 19 17  1  0
  5  3  2  0
 14 12  1  0
M  END
> <SMILES>
COCC(=O)Nc1nc(-c2ccc(C)cc2)c(C)s1

> <Salt Data>


> <InChI>
InChI=1S/C14H16N2O2S/c1-9-4-6-11(7-5-9)13-10(2)19-14(16-13)15-12(17)8-18-3/h4-7H,8H2,1-3H3,(H,15,16,17)

> <InChI Key>
APIAHKGXXPGVIH-UHFFFAOYSA-N

> <Molecular Weight>
276.36100000000005

> <Compound ID>
F3098-5733

> <Plate Well Position>
K8

> <Plate ID>
10001

$$$$

  SciTegic05171710462D

 16 17  0  0  0  0            999 V2000
    2.4667   -0.5875    0.0000 C   0  0
    1.8792    0.2208    0.0000 N   0  0
    2.0625   -1.5042    0.0000 N   0  0
    3.4625   -0.4792    0.0000 C   0  0
    2.6417   -2.3042    0.0000 C   0  0
    3.6417   -2.2042    0.0000 N   0  0
    1.3792    1.7583    0.0000 C   0  0
    2.1875    1.1833    0.0000 C   0  0
    4.0500   -1.2917    0.0000 C   0  0
    1.3792    2.7583    0.0000 C   0  0
    0.8792    0.2208    0.0000 C   0  0
    0.5667    1.1833    0.0000 C   0  0
    2.2417    3.2708    0.0000 O   0  0
    2.2417   -3.2250    0.0000 C   0  0
    0.5167    3.2583    0.0000 C   0  0
    5.0417   -1.1917    0.0000 C   0  0
  2  1  1  0
  3  1  1  0
  4  1  2  0
  5  3  2  0
  6  9  2  0
  7  8  1  0
  8  2  1  0
  9  4  1  0
 10  7  1  0
 11  2  1  0
 12 11  1  0
 13 10  2  0
 14  5  1  0
 15 10  1  0
 16  9  1  0
  6  5  1  0
 12  7  1  0
M  END
> <SMILES>
CC(=O)C1CCN(c2cc(C)nc(C)n2)C1

> <Salt Data>


> <InChI>
InChI=1S/C12H17N3O/c1-8-6-12(14-10(3)13-8)15-5-4-11(7-15)9(2)16/h6,11H,4-5,7H2,1-3H3

> <InChI Key>
ICXBSCQMPULQRQ-UHFFFAOYSA-N

> <Molecular Weight>
219.28799999999995

> <Compound ID>
F6545-0139

> <Plate Well Position>
K9

> <Plate ID>
10001

$$$$

  SciTegic05171710462D

 10 11  0  0  0  0            999 V2000
    5.4125   -3.4542    0.0000 C   0  0
    5.4125   -2.6292    0.0000 N   0  0
    6.2000   -2.3667    0.0000 N   0  0
    6.2000   -3.7167    0.0000 C   0  0
    4.6917   -3.8667    0.0000 N   0  0
    6.6917   -3.0417    0.0000 C   0  0
    4.6917   -2.2167    0.0000 C   0  0
    3.9792   -2.6292    0.0000 C   0  0
    3.9792   -3.4542    0.0000 C   0  0
    7.5167   -3.0417    0.0000 C   0  0
  2  1  1  0
  3  2  1  0
  4  1  2  0
  5  1  1  0
  6  4  1  0
  7  2  1  0
  8  9  1  0
  9  5  2  0
 10  6  1  0
  6  3  2  0
  7  8  2  0
M  END
> <SMILES>
Cc1cc2ncccn2n1

> <Salt Data>


> <InChI>
InChI=1S/C7H7N3/c1-6-5-7-8-3-2-4-10(7)9-6/h2-5H,1H3

> <InChI Key>
SMQAQNWCDKDKKO-UHFFFAOYSA-N

> <Molecular Weight>
133.15399999999997

> <Compound ID>
F2167-0832

> <Plate Well Position>
K10

> <Plate ID>
10001

$$$$

  SciTegic05171710462D

 16 17  0  0  0  0            999 V2000
   -3.1500    4.2042    0.0000 N   0  0
   -0.5333    5.0417    0.0000 C   0  0
   -3.8625    3.8000    0.0000 C   0  0
   -0.8708    5.8167    0.0000 N   0  0
    0.2917    4.9625    0.0000 N   0  0
   -2.4000    3.8833    0.0000 C   0  0
   -3.0625    5.0292    0.0000 C   0  0
   -1.0250    4.3917    0.0000 O   0  0
   -1.8458    4.4792    0.0000 C   0  0
   -4.5833    4.2042    0.0000 O   0  0
    0.4542    6.3875    0.0000 C   0  0
   -2.2500    5.1917    0.0000 C   0  0
   -0.3708    6.4792    0.0000 C   0  0
    0.7792    5.6292    0.0000 C   0  0
    0.9417    7.0500    0.0000 F   0  0
   -3.8708    2.9833    0.0000 C   0  0
  2  8  1  0
  3  1  1  0
  4  2  1  0
  5  2  2  0
  6  1  1  0
  7  1  1  0
  8  9  1  0
  9  6  1  0
 10  3  2  0
 11 14  2  0
 12  7  1  0
 13  4  2  0
 14  5  1  0
 15 11  1  0
 16  3  1  0
  9 12  1  0
 13 11  1  0
M  END
> <SMILES>
CC(=O)N1CCC(Oc2ncc(F)cn2)C1

> <Salt Data>


> <InChI>
InChI=1S/C10H12FN3O2/c1-7(15)14-3-2-9(6-14)16-10-12-4-8(11)5-13-10/h4-5,9H,2-3,6H2,1H3

> <InChI Key>
XIQLNQLPVZJLRG-UHFFFAOYSA-N

> <Molecular Weight>
225.22299999999996

> <Compound ID>
F6478-1214

> <Plate Well Position>
K11

> <Plate ID>
10001

$$$$

  SciTegic05171710462D

 14 15  0  0  0  0            999 V2000
    4.1625   -1.0667    0.0000 C   0  0
    4.8792   -2.3042    0.0000 N   0  0
    4.1625   -1.8917    0.0000 C   0  0
    4.8792   -0.6542    0.0000 C   0  0
    5.6875   -2.4792    0.0000 N   0  0
    4.4625   -3.0292    0.0000 C   0  0
    5.0167   -3.6417    0.0000 C   0  0
    4.8792    0.1750    0.0000 O   0  0
    5.7667   -3.3000    0.0000 C   0  0
    5.6000   -1.0667    0.0000 O   0  0
    3.4500   -0.6542    0.0000 C   0  0
    3.4500   -2.3042    0.0000 C   0  0
    2.7292   -1.0667    0.0000 C   0  0
    2.7292   -1.8917    0.0000 C   0  0
  2  3  1  0
  3  1  1  0
  4  1  1  0
  5  2  1  0
  6  2  1  0
  7  6  2  0
  8  4  2  0
  9  5  2  0
 10  4  1  0
 11  1  2  0
 12  3  2  0
 13 11  1  0
 14 13  2  0
 12 14  1  0
  9  7  1  0
M  END
> <SMILES>
O=C(O)c1ccccc1-n1cccn1

> <Salt Data>


> <InChI>
InChI=1S/C10H8N2O2/c13-10(14)8-4-1-2-5-9(8)12-7-3-6-11-12/h1-7H,(H,13,14)

> <InChI Key>
MHACZVWKWUMHRR-UHFFFAOYSA-N

> <Molecular Weight>
188.186

> <Compound ID>
F1903-0386

> <Plate Well Position>
K12

> <Plate ID>
10001

$$$$

  SciTegic05171710462D

 17 18  0  0  0  0            999 V2000
   -4.5833    2.9833    0.0000 C   0  0
   -3.1458    5.4500    0.0000 C   0  0
   -4.5833    3.8000    0.0000 C   0  0
   -3.8625    4.2125    0.0000 N   0  0
   -2.7333    6.1667    0.0000 C   0  0
   -3.5583    6.1667    0.0000 C   0  0
   -5.3000    2.5833    0.0000 C   0  0
   -3.8625    2.5625    0.0000 C   0  0
   -3.8625    5.0417    0.0000 C   0  0
   -5.2958    4.2042    0.0000 O   0  0
   -6.0125    2.9875    0.0000 F   0  0
   -3.1500    2.9708    0.0000 Cl  0  0
   -2.4375    5.0417    0.0000 C   0  0
   -1.7208    5.4542    0.0000 O   0  0
   -4.5958    1.3333    0.0000 C   0  0
   -5.3083    1.7500    0.0000 C   0  0
   -3.8708    1.7375    0.0000 C   0  0
  2  9  1  0
  3  1  1  0
  4  3  1  0
  5  2  1  0
  6  2  1  0
  7  1  2  0
  8  1  1  0
  9  4  1  0
 10  3  2  0
 11  7  1  0
 12  8  1  0
 13  2  1  0
 14 13  1  0
 15 17  1  0
 16  7  1  0
 17  8  2  0
 16 15  2  0
  6  5  1  0
M  END
> <SMILES>
O=C(NCC1(CO)CC1)c1c(F)cccc1Cl

> <Salt Data>


> <InChI>
InChI=1S/C12H13ClFNO2/c13-8-2-1-3-9(14)10(8)11(17)15-6-12(7-16)4-5-12/h1-3,16H,4-7H2,(H,15,17)

> <InChI Key>
BQEHVQGEZIPLNR-UHFFFAOYSA-N

> <Molecular Weight>
257.692

> <Compound ID>
F5964-0106

> <Plate Well Position>
K13

> <Plate ID>
10001

$$$$

  SciTegic05171710462D

 17 18  0  0  0  0            999 V2000
   -1.0250    5.4542    0.0000 S   0  0
   -1.7375    5.0292    0.0000 N   0  0
   -0.3208    5.0417    0.0000 C   0  0
   -1.7333    4.2042    0.0000 C   0  0
   -1.0208    3.8083    0.0000 N   0  0
   -0.3083    4.2167    0.0000 C   0  0
   -0.4458    6.0292    0.0000 O   0  0
   -1.6125    6.0292    0.0000 O   0  0
    0.3917    5.4625    0.0000 C   0  0
   -3.1458    5.8542    0.0000 N   0  0
   -3.1583    5.0250    0.0000 C   0  0
   -2.4458    3.8000    0.0000 S   0  0
    0.4000    3.8208    0.0000 C   0  0
    1.1042    5.0542    0.0000 C   0  0
    1.1167    4.2167    0.0000 C   0  0
    1.8167    5.4667    0.0000 Cl  0  0
   -3.1583    4.2042    0.0000 C   0  0
  2  1  1  0
  3  1  1  0
  4  2  2  0
  5  6  1  0
  6  3  2  0
  7  1  2  0
  8  1  2  0
  9  3  1  0
 10 11  3  0
 11 17  1  0
 12  4  1  0
 13  6  1  0
 14  9  2  0
 15 14  1  0
 16 14  1  0
 17 12  1  0
  4  5  1  0
 13 15  2  0
M  END
> <SMILES>
N#CCSC1=NS(=O)(=O)c2cc(Cl)ccc2N1

> <Salt Data>


> <InChI>
InChI=1S/C9H6ClN3O2S2/c10-6-1-2-7-8(5-6)17(14,15)13-9(12-7)16-4-3-11/h1-2,5H,4H2,(H,12,13)

> <InChI Key>
QMEABEMUKBMNGW-UHFFFAOYSA-N

> <Molecular Weight>
287.75300000000004

> <Compound ID>
F2700-0523

> <Plate Well Position>
K14

> <Plate ID>
10001

$$$$

  SciTegic05171710462D

 11 12  0  0  0  0            999 V2000
    8.7125  -13.3875    0.0000 S   0  0
   10.5917  -12.3000    0.0000 C   0  0
   10.5917  -10.1250    0.0000 N   0  0
    6.8500  -12.3000    0.0000 C   0  0
    6.8500  -10.1250    0.0000 N   0  0
   12.4792  -13.3875    0.0000 C   0  0
   12.7292  -15.5500    0.0000 O   0  0
    4.9625  -13.3875    0.0000 N   0  0
   14.8625  -16.0000    0.0000 C   0  0
   14.5000  -12.5042    0.0000 C   0  0
   15.9500  -14.1125    0.0000 C   0  0
  2  1  1  0
  3  2  2  0
  4  1  1  0
  5  4  2  0
  6  2  1  0
  7  6  1  0
  8  4  1  0
  9  7  1  0
 10  6  1  0
 11 10  1  0
  3  5  1  0
 11  9  1  0
M  END
> <SMILES>
Nc1nnc(C2CCCO2)s1

> <Salt Data>


> <InChI>
InChI=1S/C6H9N3OS/c7-6-9-8-5(11-6)4-2-1-3-10-4/h4H,1-3H2,(H2,7,9)

> <InChI Key>
OPDRNIZRTJOIEJ-UHFFFAOYSA-N

> <Molecular Weight>
171.22499999999997

> <Compound ID>
F0918-5354

> <Plate Well Position>
K15

> <Plate ID>
10001

$$$$

  SciTegic05171710462D

 18 20  0  0  0  0            999 V2000
   -2.1458   -1.1792    0.0000 N   0  0
   -1.3625   -0.9292    0.0000 C   0  0
   -2.4083   -1.9667    0.0000 C   0  0
   -1.1083   -0.1417    0.0000 N   0  0
   -2.8208   -0.6917    0.0000 N   0  0
   -3.2333   -1.9667    0.0000 C   0  0
   -0.6958   -1.4125    0.0000 S   0  0
   -0.2833   -0.1417    0.0000 C   0  0
   -3.4833   -1.1792    0.0000 C   0  0
   -0.0250   -0.9292    0.0000 C   0  0
    0.2000    0.5250    0.0000 C   0  0
   -1.9208   -2.6292    0.0000 N   0  0
   -4.2708   -0.9292    0.0000 C   0  0
   -0.1375    1.2750    0.0000 C   0  0
    1.0167    0.4375    0.0000 C   0  0
    1.5042    1.1083    0.0000 C   0  0
    0.3417    1.9458    0.0000 C   0  0
    1.1667    1.8583    0.0000 C   0  0
  2  1  1  0
  3  1  1  0
  4  2  2  0
  5  1  1  0
  6  3  2  0
  7  2  1  0
  8  4  1  0
  9  5  2  0
 10  7  1  0
 11  8  1  0
 12  3  1  0
 13  9  1  0
 14 11  1  0
 15 11  2  0
 16 15  1  0
 17 14  2  0
 18 16  2  0
  9  6  1  0
 10  8  2  0
 18 17  1  0
M  END
> <SMILES>
Cc1cc(N)n(-c2nc(-c3ccccc3)cs2)n1

> <Salt Data>


> <InChI>
InChI=1S/C13H12N4S/c1-9-7-12(14)17(16-9)13-15-11(8-18-13)10-5-3-2-4-6-10/h2-8H,14H2,1H3

> <InChI Key>
UFLJUMQTUAPAJB-UHFFFAOYSA-N

> <Molecular Weight>
256.334

> <Compound ID>
F2135-0586

> <Plate Well Position>
K16

> <Plate ID>
10001

$$$$

  SciTegic05171710462D

 16 17  0  0  0  0            999 V2000
    2.4542   -0.8250    0.0000 N   0  0
    3.4542   -0.8250    0.0000 C   0  0
    3.9625   -1.6917    0.0000 N   0  0
    7.4542   -0.8167    0.0000 N   0  0
    6.4542   -0.8167    0.0000 C   0  0
    1.9500    0.0458    0.0000 C   0  0
    5.4542   -0.8167    0.0000 C   0  0
    3.9542    0.0458    0.0000 C   0  0
    4.9542   -1.6875    0.0000 C   0  0
    4.9542    0.0458    0.0000 C   0  0
    1.9542   -1.6917    0.0000 C   0  0
    0.9542    0.0375    0.0000 C   0  0
    0.4542    0.9000    0.0000 O   0  0
    0.9542   -1.6917    0.0000 C   0  0
    0.4542   -0.8292    0.0000 C   0  0
    0.9500    1.7708    0.0000 C   0  0
  2  1  1  0
  3  2  1  0
  4  5  3  0
  5  7  1  0
  6  1  1  0
  7 10  2  0
  8  2  2  0
  9  3  2  0
 10  8  1  0
 11  1  1  0
 12  6  1  0
 13 12  1  0
 14 11  1  0
 15 14  1  0
 16 13  1  0
 12 15  1  0
  9  7  1  0
M  END
> <SMILES>
COC1CCCN(c2ccc(C#N)cn2)C1

> <Salt Data>


> <InChI>
InChI=1S/C12H15N3O/c1-16-11-3-2-6-15(9-11)12-5-4-10(7-13)8-14-12/h4-5,8,11H,2-3,6,9H2,1H3

> <InChI Key>
QRQKDGGCCFQSFL-UHFFFAOYSA-N

> <Molecular Weight>
217.27199999999993

> <Compound ID>
F6540-4194

> <Plate Well Position>
K17

> <Plate ID>
10001

$$$$

  SciTegic05171710462D

 20 22  0  0  0  0            999 V2000
   -1.7333    1.9708    0.0000 C   0  0
   -1.7333    2.7958    0.0000 C   0  0
   -2.4458    1.5583    0.0000 O   0  0
   -1.1500    3.3833    0.0000 N   0  0
   -3.1625    2.7958    0.0000 C   0  0
   -0.3208    3.1708    0.0000 C   0  0
   -3.1583    1.9708    0.0000 C   0  0
   -1.1500    1.3875    0.0000 C   0  0
   -0.0875    2.3333    0.0000 O   0  0
   -1.7375    0.8083    0.0000 O   0  0
    0.2875    3.7958    0.0000 C   0  0
   -0.5708    0.8083    0.0000 N   0  0
   -3.8750    3.2083    0.0000 C   0  0
   -3.8750    1.5583    0.0000 C   0  0
    1.1417    3.6708    0.0000 C   0  0
    0.1417    4.6292    0.0000 C   0  0
   -4.5833    2.7958    0.0000 C   0  0
   -4.5833    1.9708    0.0000 C   0  0
    0.9000    5.0292    0.0000 C   0  0
    1.5167    4.4292    0.0000 C   0  0
  2  1  2  0
  3  1  1  0
  4  2  1  0
  5  2  1  0
  6  4  1  0
  7  3  1  0
  8  1  1  0
  9  6  2  0
 10  8  2  0
 11  6  1  0
 12  8  1  0
 13  5  1  0
 14  7  1  0
 15 11  1  0
 16 11  1  0
 17 13  2  0
 18 14  2  0
 19 16  1  0
 20 15  1  0
  5  7  2  0
 17 18  1  0
 19 20  1  0
M  END
> <SMILES>
NC(=O)c1oc2ccccc2c1NC(=O)C1CCCC1

> <Salt Data>


> <InChI>
InChI=1S/C15H16N2O3/c16-14(18)13-12(10-7-3-4-8-11(10)20-13)17-15(19)9-5-1-2-6-9/h3-4,7-9H,1-2,5-6H2,(H2,16,18)(H,17,19)

> <InChI Key>
OOPDTBIJZNIEDB-UHFFFAOYSA-N

> <Molecular Weight>
272.30400000000003

> <Compound ID>
F2688-0010

> <Plate Well Position>
K18

> <Plate ID>
10001

$$$$

  SciTegic05171710462D

 16 16  0  0  0  0            999 V2000
    4.8417    0.2333    0.0000 C   0  0
    3.9792   -1.2667    0.0000 N   0  0
    5.7042    0.7333    0.0000 N   0  0
    4.8417   -0.7667    0.0000 C   0  0
    3.9792    0.7333    0.0000 O   0  0
    5.7042    1.7333    0.0000 C   0  0
    3.1042   -2.7667    0.0000 C   0  0
    2.2500   -1.2667    0.0000 C   0  0
    3.9792   -2.2667    0.0000 C   0  0
    3.1042   -0.7667    0.0000 C   0  0
    2.2500   -2.2667    0.0000 C   0  0
    1.3792   -2.7667    0.0000 O   0  0
    4.8417    2.2333    0.0000 C   0  0
    6.0417    2.6750    0.0000 C   0  0
    6.6875    1.5583    0.0000 C   0  0
    0.5167   -2.2667    0.0000 C   0  0
  2  4  1  0
  3  1  1  0
  4  1  1  0
  5  1  2  0
  6  3  1  0
  7  9  1  0
  8 10  1  0
  9  2  1  0
 10  2  1  0
 11  8  1  0
 12 11  1  0
 13  6  1  0
 14  6  1  0
 15  6  1  0
 16 12  1  0
 11  7  1  0
M  END
> <SMILES>
COC1CCN(CC(=O)NC(C)(C)C)CC1

> <Salt Data>


> <InChI>
InChI=1S/C12H24N2O2/c1-12(2,3)13-11(15)9-14-7-5-10(16-4)6-8-14/h10H,5-9H2,1-4H3,(H,13,15)

> <InChI Key>
HQQMIJMMLHPWCZ-UHFFFAOYSA-N

> <Molecular Weight>
228.33599999999998

> <Compound ID>
F6544-0038

> <Plate Well Position>
K19

> <Plate ID>
10001

$$$$

  SciTegic05171710462D

 21 23  0  0  0  0            999 V2000
    3.6042    1.1833    0.0000 C   0  0
    3.9167    2.1458    0.0000 N   0  0
    4.1917    0.3708    0.0000 C   0  0
    3.7875   -0.5417    0.0000 C   0  0
    2.2917    2.1458    0.0000 N   0  0
    2.6042    1.1833    0.0000 O   0  0
    3.1042    2.7208    0.0000 C   0  0
    4.3792   -1.3542    0.0000 N   0  0
    2.7917   -0.6500    0.0000 N   0  0
    0.9917   -2.5917    0.0000 C   0  0
    1.3917   -1.6750    0.0000 C   0  0
    2.3917   -1.5667    0.0000 C   0  0
    1.5875   -3.3917    0.0000 C   0  0
    5.7750   -0.3292    0.0000 N   0  0
    5.3667   -1.2417    0.0000 C   0  0
    2.5750   -3.2875    0.0000 C   0  0
    5.1917    0.4750    0.0000 C   0  0
    0.0000   -2.7000    0.0000 F   0  0
    2.9792   -2.3667    0.0000 C   0  0
    1.1875   -4.3125    0.0000 F   0  0
    3.1042    3.7208    0.0000 C   0  0
  2  1  2  0
  3  1  1  0
  4  3  2  0
  5  6  1  0
  6  1  1  0
  7  2  1  0
  8  4  1  0
  9  4  1  0
 10 11  1  0
 11 12  2  0
 12  9  1  0
 13 16  1  0
 14 17  2  0
 15 14  1  0
 16 19  2  0
 17  3  1  0
 18 10  1  0
 19 12  1  0
 20 13  1  0
 21  7  1  0
  5  7  2  0
 15  8  2  0
 13 10  2  0
M  END
> <SMILES>
Cc1noc(-c2cncnc2Nc2ccc(F)c(F)c2)n1

> <Salt Data>


> <InChI>
InChI=1S/C13H9F2N5O/c1-7-18-13(21-20-7)9-5-16-6-17-12(9)19-8-2-3-10(14)11(15)4-8/h2-6H,1H3,(H,16,17,19)

> <InChI Key>
CMYRLNMJVOJHIC-UHFFFAOYSA-N

> <Molecular Weight>
289.24500000000006

> <Compound ID>
F6240-7193

> <Plate Well Position>
K20

> <Plate ID>
10001

$$$$

  SciTegic05171710462D

 13 14  0  0  0  0            999 V2000
    6.0917   -2.4542    0.0000 O   0  0
    5.9500   -1.1417    0.0000 N   0  0
    6.5042   -1.7292    0.0000 C   0  0
    5.1917   -1.4792    0.0000 N   0  0
    5.2792   -2.2917    0.0000 C   0  0
    4.7000   -2.8875    0.0000 C   0  0
    7.3375   -1.6167    0.0000 N   0  0
    3.8917   -2.6792    0.0000 C   0  0
    3.6750   -1.8750    0.0000 C   0  0
    3.3167   -3.2625    0.0000 C   0  0
    2.5167   -3.0542    0.0000 C   0  0
    2.8750   -1.6625    0.0000 C   0  0
    2.2917   -2.2542    0.0000 C   0  0
  2  3  2  0
  3  1  1  0
  4  5  2  0
  5  1  1  0
  6  5  1  0
  7  3  1  0
  8  6  1  0
  9  8  2  0
 10  8  1  0
 11 10  2  0
 12  9  1  0
 13 11  1  0
  4  2  1  0
 13 12  2  0
M  END
> <SMILES>
Nc1nnc(Cc2ccccc2)o1

> <Salt Data>


> <InChI>
InChI=1S/C9H9N3O/c10-9-12-11-8(13-9)6-7-4-2-1-3-5-7/h1-5H,6H2,(H2,10,12)

> <InChI Key>
UEHXUDSFIIVUNO-UHFFFAOYSA-N

> <Molecular Weight>
175.19100000000003

> <Compound ID>
F2182-0018

> <Plate Well Position>
K21

> <Plate ID>
10001

$$$$

  SciTegic05171710462D

 11 10  0  0  0  0            999 V2000
   -3.5083    1.6833    0.0000 C   0  0
   -4.7792    0.9583    0.0000 C   0  0
   -1.0000    3.1583    0.0000 N   0  0
   -4.7792   -0.5000    0.0000 F   0  0
    1.6542    1.7375    0.0000 Cl  0  0
   -3.5083    3.1458    0.0000 C   0  0
   -6.0292    3.1458    0.0000 C   0  0
   -2.2583    3.8833    0.0000 C   0  0
   -6.0292    1.6833    0.0000 C   0  0
   -4.7792    3.8708    0.0000 C   0  0
    0.2667    3.8833    0.0000 C   0  0
  2  1  2  0
  3  8  1  0
  4  2  1  0
  6  1  1  0
  7  9  2  0
  8  6  1  0
  9  2  1  0
 10  6  2  0
 11  3  1  0
 10  7  1  0
M  END
> <SMILES>
CNCc1cccc(F)c1.Cl

> <Salt Data>
HCl

> <InChI>
InChI=1S/C8H10FN.ClH/c1-10-6-7-3-2-4-8(9)5-7;/h2-5,10H,6H2,1H3;1H

> <InChI Key>
MRDXZDQDUZPTTJ-UHFFFAOYSA-N

> <Molecular Weight>
175.634

> <Compound ID>
F2169-1363

> <Plate Well Position>
K22

> <Plate ID>
10001

$$$$

  SciTegic05171710462D

 21 22  0  0  0  0            999 V2000
   -3.4250    1.8333    0.0000 N   0  0
   -2.6458    0.6750    0.0000 N   0  0
   -3.4583    1.0500    0.0000 C   0  0
   -2.7375    2.1458    0.0000 C   0  0
   -2.0833    1.1458    0.0000 C   0  0
   -2.0833    1.9708    0.0000 C   0  0
   -1.3708    0.7333    0.0000 N   0  0
   -3.8333    0.6458    0.0000 O   0  0
   -1.3708    2.3833    0.0000 C   0  0
   -2.7708    2.6750    0.0000 O   0  0
   -4.1083    2.2875    0.0000 C   0  0
   -2.5833   -0.0792    0.0000 C   0  0
   -0.6583    1.1458    0.0000 C   0  0
   -0.6583    1.9708    0.0000 C   0  0
   -1.3958    3.3000    0.0000 O   0  0
   -4.8958    1.1083    0.0000 O   0  0
   -4.8458    1.9333    0.0000 C   0  0
   -2.1208    3.6875    0.0000 C   0  0
   -5.6333    0.7458    0.0000 C   0  0
   -2.8208    3.2583    0.0000 C   0  0
   -5.6833   -0.0750    0.0000 C   0  0
  2  3  1  0
  3  1  1  0
  4  1  1  0
  5  6  2  0
  6  4  1  0
  7  5  1  0
  8  3  2  0
  9  6  1  0
 10  4  2  0
 11  1  1  0
 12  2  1  0
 13 14  1  0
 14  9  2  0
 15  9  1  0
 16 17  1  0
 17 11  1  0
 18 15  1  0
 19 16  1  0
 20 18  1  0
 21 19  1  0
  5  2  1  0
 13  7  2  0
M  END
> <SMILES>
CCOCCn1c(=O)c2c(OCC)ccnc2n(C)c1=O

> <Salt Data>


> <InChI>
InChI=1S/C14H19N3O4/c1-4-20-9-8-17-13(18)11-10(21-5-2)6-7-15-12(11)16(3)14(17)19/h6-7H,4-5,8-9H2,1-3H3

> <InChI Key>
JSQNNVDXDIKBJZ-UHFFFAOYSA-N

> <Molecular Weight>
293.32300000000004

> <Compound ID>
F2094-0863

> <Plate Well Position>
K23

> <Plate ID>
10001

$$$$

  SciTegic05171710462D

 22 24  0  0  0  0            999 V2000
   -2.2625    6.4417    0.0000 N   0  0
   -1.8500    5.7167    0.0000 C   0  0
   -3.0625    6.2667    0.0000 N   0  0
   -2.4000    5.1042    0.0000 C   0  0
   -3.1500    5.4417    0.0000 C   0  0
   -1.0250    5.6417    0.0000 C   0  0
   -0.2750    5.9917    0.0000 C   0  0
   -0.3583    5.1542    0.0000 C   0  0
   -4.5833    3.8000    0.0000 C   0  0
   -3.8625    4.2042    0.0000 N   0  0
   -5.2833    2.5625    0.0000 O   0  0
   -5.2958    1.7458    0.0000 C   0  0
   -5.2958    4.2042    0.0000 O   0  0
   -3.8625    5.0250    0.0000 C   0  0
   -6.0000    1.3250    0.0000 C   0  0
   -4.5833    2.9833    0.0000 C   0  0
   -1.9208    7.1917    0.0000 C   0  0
   -4.5833    1.3333    0.0000 C   0  0
   -6.7167    1.7500    0.0000 C   0  0
   -6.0167    0.5083    0.0000 C   0  0
   -4.5958    0.4875    0.0000 C   0  0
   -5.3208    0.0833    0.0000 C   0  0
  2  1  1  0
  3  1  1  0
  4  2  2  0
  5  3  2  0
  6  2  1  0
  7  6  1  0
  8  6  1  0
  9 10  1  0
 10 14  1  0
 11 16  1  0
 12 11  1  0
 13  9  2  0
 14  5  1  0
 15 12  2  0
 16  9  1  0
 17  1  1  0
 18 12  1  0
 19 15  1  0
 20 15  1  0
 21 18  2  0
 22 21  1  0
  5  4  1  0
  8  7  1  0
 22 20  2  0
M  END
> <SMILES>
Cc1ccccc1OCC(=O)NCc1cc(C2CC2)n(C)n1

> <Salt Data>


> <InChI>
InChI=1S/C17H21N3O2/c1-12-5-3-4-6-16(12)22-11-17(21)18-10-14-9-15(13-7-8-13)20(2)19-14/h3-6,9,13H,7-8,10-11H2,1-2H3,(H,18,21)

> <InChI Key>
IUFCPIFXPXIHJV-UHFFFAOYSA-N

> <Molecular Weight>
299.37399999999997

> <Compound ID>
F6440-3915

> <Plate Well Position>
K24

> <Plate ID>
10001

$$$$

     RDKit          2D

  4  3  0  0  0  0  0  0  0  0999 V2000
    0.0000    0.0000    0.0000 C   0  0  0  0  0  0  0  0  0  0  0  0
    1.2990    0.7500    0.0000 S   0  0  0  0  0  0  0  0  0  0  0  0
    1.2990    2.2500    0.0000 O   0  0  0  0  0  0  0  0  0  0  0  0
    2.5981   -0.0000    0.0000 C   0  0  0  0  0  0  0  0  0  0  0  0
  1  2  1  0
  2  3  2  0
  2  4  1  0
M  END
> <SMILES>
CS(C)=O

> <Salt Data>


> <InChI>
InChI=1S/C2H6OS/c1-4(2)3/h1-2H3

> <InChI Key>
IAZDPXIOMUYVGZ-UHFFFAOYSA-N

> <Molecular Weight>
78.13600000000001

> <Compound ID>
DMSO

> <Plate Well Position>
L1

> <Plate ID>
10001

$$$$

     RDKit          2D

  4  3  0  0  0  0  0  0  0  0999 V2000
    0.0000    0.0000    0.0000 C   0  0  0  0  0  0  0  0  0  0  0  0
    1.2990    0.7500    0.0000 S   0  0  0  0  0  0  0  0  0  0  0  0
    1.2990    2.2500    0.0000 O   0  0  0  0  0  0  0  0  0  0  0  0
    2.5981   -0.0000    0.0000 C   0  0  0  0  0  0  0  0  0  0  0  0
  1  2  1  0
  2  3  2  0
  2  4  1  0
M  END
> <SMILES>
CS(C)=O

> <Salt Data>


> <InChI>
InChI=1S/C2H6OS/c1-4(2)3/h1-2H3

> <InChI Key>
IAZDPXIOMUYVGZ-UHFFFAOYSA-N

> <Molecular Weight>
78.13600000000001

> <Compound ID>
DMSO

> <Plate Well Position>
L2

> <Plate ID>
10001

$$$$

  SciTegic05171710462D

 12 13  0  0  0  0            999 V2000
    6.5042   -3.9792    0.0000 N   0  0
    5.7917   -3.5667    0.0000 C   0  0
    5.0750   -3.9875    0.0000 C   0  0
    5.7917   -2.7417    0.0000 C   0  0
    7.2167   -3.5667    0.0000 C   0  0
    6.5000   -2.3292    0.0000 C   0  0
    5.0667   -4.8125    0.0000 N   0  0
    7.2167   -2.7375    0.0000 C   0  0
    4.3625   -2.7500    0.0000 C   0  0
    4.3625   -3.5750    0.0000 C   0  0
    5.0750   -2.3292    0.0000 C   0  0
    7.9375   -3.9750    0.0000 C   0  0
  2  1  1  0
  3  2  2  0
  4  2  1  0
  5  1  2  0
  6  8  2  0
  7  3  1  0
  8  5  1  0
  9 11  1  0
 10  3  1  0
 11  4  2  0
 12  5  1  0
  4  6  1  0
  9 10  2  0
M  END
> <SMILES>
Cc1ccc2cccc(N)c2n1

> <Salt Data>


> <InChI>
InChI=1S/C10H10N2/c1-7-5-6-8-3-2-4-9(11)10(8)12-7/h2-6H,11H2,1H3

> <InChI Key>
JHIAOWGCGNMQKA-UHFFFAOYSA-N

> <Molecular Weight>
158.20399999999998

> <Compound ID>
F1716-0336

> <Plate Well Position>
L3

> <Plate ID>
10001

$$$$

  SciTegic05171710462D

 20 22  0  0  0  0            999 V2000
   -1.2875   -2.5042    0.0000 N   0  0
    1.5625   -2.5042    0.0000 N   0  0
   -0.5750   -2.9250    0.0000 C   0  0
   -1.3750   -1.6875    0.0000 N   0  0
   -2.0458   -2.8417    0.0000 C   0  0
    0.8542   -2.9167    0.0000 C   0  0
    2.5667   -1.9167    0.0000 C   0  0
    0.1375   -2.5042    0.0000 C   0  0
   -2.5958   -2.2292    0.0000 C   0  0
    2.3625   -2.7167    0.0000 C   0  0
    1.7750   -1.7042    0.0000 C   0  0
   -0.5750   -3.7500    0.0000 N   0  0
    3.2792   -1.5042    0.0000 C   0  0
   -2.1833   -1.5167    0.0000 C   0  0
    0.8542   -3.7500    0.0000 N   0  0
    0.1375   -4.1625    0.0000 C   0  0
    3.2792   -0.6792    0.0000 O   0  0
    4.0000   -1.9125    0.0000 O   0  0
   -2.2125   -3.6500    0.0000 C   0  0
   -2.5208   -0.7625    0.0000 C   0  0
  2  6  1  0
  3  1  1  0
  4  1  1  0
  5  1  1  0
  6  8  2  0
  7 11  1  0
  8  3  1  0
  9  5  2  0
 10  2  1  0
 11  2  1  0
 12  3  2  0
 13  7  1  0
 14  4  2  0
 15 16  2  0
 16 12  1  0
 17 13  2  0
 18 13  1  0
 19  5  1  0
 20 14  1  0
  9 14  1  0
  6 15  1  0
  7 10  1  0
M  END
> <SMILES>
Cc1cc(C)n(-c2cc(N3CC(C(=O)O)C3)ncn2)n1

> <Salt Data>


> <InChI>
InChI=1S/C13H15N5O2/c1-8-3-9(2)18(16-8)12-4-11(14-7-15-12)17-5-10(6-17)13(19)20/h3-4,7,10H,5-6H2,1-2H3,(H,19,20)

> <InChI Key>
MTRCOYLVKIZUKR-UHFFFAOYSA-N

> <Molecular Weight>
273.29599999999994

> <Compound ID>
F1967-2610

> <Plate Well Position>
L4

> <Plate ID>
10001

$$$$

  SciTegic05171710462D

 13 14  0  0  0  0            999 V2000
    8.4167  -16.9250    0.0000 C   0  0
    9.1292  -17.3375    0.0000 N   0  0
    7.7000  -17.3375    0.0000 N   0  0
    8.4167  -16.0917    0.0000 C   0  0
    6.9875  -16.1000    0.0000 C   0  0
    6.9875  -16.9250    0.0000 C   0  0
    7.7000  -15.6792    0.0000 C   0  0
    6.2750  -14.8625    0.0000 N   0  0
    9.8875  -16.9917    0.0000 C   0  0
    9.2167  -18.1542    0.0000 C   0  0
    6.2750  -15.6875    0.0000 C   0  0
   10.4417  -17.6042    0.0000 C   0  0
   10.0292  -18.3250    0.0000 C   0  0
  2  1  1  0
  3  1  2  0
  4  1  1  0
  5  7  1  0
  6  3  1  0
  7  4  2  0
  8 11  1  0
  9  2  1  0
 10  2  1  0
 11  5  1  0
 12  9  1  0
 13 10  1  0
  5  6  2  0
 13 12  1  0
M  END
> <SMILES>
NCc1ccc(N2CCCC2)nc1

> <Salt Data>


> <InChI>
InChI=1S/C10H15N3/c11-7-9-3-4-10(12-8-9)13-5-1-2-6-13/h3-4,8H,1-2,5-7,11H2

> <InChI Key>
NVXFTULJPIFMJJ-UHFFFAOYSA-N

> <Molecular Weight>
177.25099999999995

> <Compound ID>
F2147-1544

> <Plate Well Position>
L5

> <Plate ID>
10001

$$$$

  SciTegic05171710462D

 16 18  0  0  0  0            999 V2000
    4.0042    0.7250    0.0000 C   0  0
    4.0042    1.5583    0.0000 C   0  0
    4.7167    0.3208    0.0000 C   0  0
    3.2167    1.8125    0.0000 N   0  0
    3.2167    0.4708    0.0000 N   0  0
    2.7292    1.1458    0.0000 C   0  0
    5.4292    0.7250    0.0000 N   0  0
    4.7167   -0.5042    0.0000 C   0  0
    4.0000   -0.9167    0.0000 C   0  0
    5.4292   -0.9167    0.0000 C   0  0
    4.7167    1.9708    0.0000 C   0  0
    5.4292    1.5500    0.0000 C   0  0
    4.7167   -2.1542    0.0000 C   0  0
    5.4292   -1.7375    0.0000 C   0  0
    4.0000   -1.7417    0.0000 C   0  0
    4.7167   -2.9792    0.0000 F   0  0
  2  1  2  0
  3  1  1  0
  4  2  1  0
  5  1  1  0
  6  5  1  0
  7  3  1  0
  8  3  1  0
  9  8  2  0
 10  8  1  0
 11  2  1  0
 12  7  1  0
 13 14  1  0
 14 10  2  0
 15  9  1  0
 16 13  1  0
  4  6  2  0
 12 11  1  0
 15 13  2  0
M  END
> <SMILES>
Fc1ccc(C2NCCc3nc[nH]c32)cc1

> <Salt Data>


> <InChI>
InChI=1S/C12H12FN3/c13-9-3-1-8(2-4-9)11-12-10(5-6-14-11)15-7-16-12/h1-4,7,11,14H,5-6H2,(H,15,16)

> <InChI Key>
ORABCGATFDOVFL-UHFFFAOYSA-N

> <Molecular Weight>
217.24699999999996

> <Compound ID>
F1925-0002

> <Plate Well Position>
L6

> <Plate ID>
10001

$$$$

  SciTegic05171710462D

 18 19  0  0  0  0            999 V2000
    2.3042   -1.2667    0.0000 C   0  0
    3.1292   -1.2667    0.0000 C   0  0
    1.0292   -0.8500    0.0000 N   0  0
    1.8167   -1.9375    0.0000 C   0  0
    1.0292   -1.6792    0.0000 N   0  0
    3.5500   -1.9792    0.0000 N   0  0
    1.8167   -0.5917    0.0000 S   0  0
    4.3792   -1.9792    0.0000 C   0  0
    4.7917   -1.2667    0.0000 C   0  0
    3.5500   -0.5417    0.0000 O   0  0
    4.7917   -2.7000    0.0000 C   0  0
    5.6250   -2.7000    0.0000 C   0  0
    5.6167   -1.2625    0.0000 C   0  0
    6.0375   -1.9792    0.0000 C   0  0
    6.0250   -0.5417    0.0000 Cl  0  0
    4.3792   -3.4167    0.0000 O   0  0
    2.0667   -2.7167    0.0000 C   0  0
    3.5542   -3.4167    0.0000 C   0  0
  2  1  1  0
  3  7  1  0
  4  1  2  0
  5  4  1  0
  6  2  1  0
  7  1  1  0
  8  6  1  0
  9  8  1  0
 10  2  2  0
 11  8  2  0
 12 11  1  0
 13  9  2  0
 14 12  2  0
 15 13  1  0
 16 11  1  0
 17  4  1  0
 18 16  1  0
  5  3  2  0
 14 13  1  0
M  END
> <SMILES>
COc1ccc(Cl)cc1NC(=O)c1snnc1C

> <Salt Data>


> <InChI>
InChI=1S/C11H10ClN3O2S/c1-6-10(18-15-14-6)11(16)13-8-5-7(12)3-4-9(8)17-2/h3-5H,1-2H3,(H,13,16)

> <InChI Key>
BEQCNEPDFONAIC-UHFFFAOYSA-N

> <Molecular Weight>
283.74

> <Compound ID>
F2630-0104

> <Plate Well Position>
L7

> <Plate ID>
10001

$$$$

  SciTegic05171710462D

 16 15  0  0  0  0            999 V2000
   -3.4583    1.8583    0.0000 N   0  0
   -3.4583    1.0333    0.0000 C   0  0
   -2.7500    0.6250    0.0000 N   0  0
   -2.7500    2.2750    0.0000 C   0  0
   -2.0375    1.8583    0.0000 C   0  0
   -2.0375    1.0333    0.0000 C   0  0
   -3.4625   -0.6125    0.0000 C   0  0
   -2.7500   -0.2000    0.0000 C   0  0
   -4.1750    0.6208    0.0000 O   0  0
   -2.7500    3.1083    0.0000 O   0  0
   -3.4625   -1.4375    0.0000 F   0  0
   -4.1833   -0.2000    0.0000 F   0  0
   -4.1833   -1.0167    0.0000 F   0  0
   -1.3208    2.2708    0.0000 C   0  0
   -0.6083    1.8583    0.0000 N   0  0
    0.7792    0.8458    0.0000 Cl  0  0
  2  1  1  0
  3  2  1  0
  4  1  1  0
  5  4  1  0
  6  3  1  0
  7  8  1  0
  8  3  1  0
  9  2  2  0
 10  4  2  0
 11  7  1  0
 12  7  1  0
 13  7  1  0
 14  5  1  0
 15 14  1  0
  5  6  2  0
M  END
> <SMILES>
Cl.NCc1cn(CC(F)(F)F)c(=O)[nH]c1=O

> <Salt Data>
HCl

> <InChI>
InChI=1S/C7H8F3N3O2.ClH/c8-7(9,10)3-13-2-4(1-11)5(14)12-6(13)15;/h2H,1,3,11H2,(H,12,14,15);1H

> <InChI Key>
RVQGFLPGXFHNMS-UHFFFAOYSA-N

> <Molecular Weight>
259.61499999999995

> <Compound ID>
F2185-0490

> <Plate Well Position>
L8

> <Plate ID>
10001

$$$$

  SciTegic05171710462D

 16 16  0  0  0  0            999 V2000
   -2.7083  -12.2542    0.0000 C   0  0
   -3.5333  -12.2542    0.0000 N   0  0
   -3.7833  -11.4667    0.0000 N   0  0
   -2.4500  -11.4667    0.0000 C   0  0
   -3.1208  -10.9875    0.0000 C   0  0
   -2.2208  -12.9250    0.0000 C   0  0
    0.2417  -12.6667    0.0000 N   0  0
   -1.4000  -12.8333    0.0000 C   0  0
   -2.5583  -13.6792    0.0000 O   0  0
   -4.5708  -11.2167    0.0000 C   0  0
    1.6292  -11.9125    0.0000 Cl  0  0
   -3.1208  -10.1625    0.0000 C   0  0
   -0.2458  -12.0000    0.0000 C   0  0
   -0.1000  -13.4167    0.0000 C   0  0
   -1.0708  -12.0792    0.0000 C   0  0
   -0.9208  -13.5042    0.0000 C   0  0
  2  1  2  0
  3  2  1  0
  4  1  1  0
  5  4  2  0
  6  1  1  0
  7 13  1  0
  8  6  1  0
  9  6  1  0
 10  3  1  0
 12  5  1  0
 13 15  1  0
 14 16  1  0
 15  8  1  0
 16  8  1  0
  5  3  1  0
 14  7  1  0
M  END
> <SMILES>
Cc1cc(C(O)C2CCNCC2)nn1C.Cl

> <Salt Data>
HCl

> <InChI>
InChI=1S/C11H19N3O.ClH/c1-8-7-10(13-14(8)2)11(15)9-3-5-12-6-4-9;/h7,9,11-12,15H,3-6H2,1-2H3;1H

> <InChI Key>
ULTHCIBADPABPC-UHFFFAOYSA-N

> <Molecular Weight>
245.75399999999993

> <Compound ID>
F9994-0354

> <Plate Well Position>
L9

> <Plate ID>
10001

$$$$

  SciTegic05171710462D

 21 23  0  0  0  0            999 V2000
   -3.1833    1.6208    0.0000 C   0  0
   -3.1833    2.0375    0.0000 C   0  0
   -2.8250    1.4125    0.0000 N   0  0
   -3.5833    1.4958    0.0000 N   0  0
   -2.8250    2.2458    0.0000 C   0  0
   -2.4625    2.0375    0.0000 N   0  0
   -3.8208    1.8333    0.0000 N   0  0
   -2.4625    1.6208    0.0000 C   0  0
   -3.5833    2.1625    0.0000 C   0  0
   -2.0958    2.2458    0.0000 C   0  0
   -3.7333    1.1125    0.0000 C   0  0
   -1.7333    2.0333    0.0000 C   0  0
   -2.8250    2.6625    0.0000 O   0  0
   -1.7375    1.6208    0.0000 O   0  0
   -4.1458    1.0500    0.0000 C   0  0
   -3.4708    0.7833    0.0000 C   0  0
   -1.3750    2.2458    0.0000 N   0  0
   -4.0458    0.3375    0.0000 C   0  0
   -4.2958    0.6625    0.0000 C   0  0
   -3.6250    0.4000    0.0000 C   0  0
   -4.2083   -0.0542    0.0000 F   0  0
  2  1  2  0
  3  1  1  0
  4  1  1  0
  5  2  1  0
  6  8  1  0
  7  4  1  0
  8  3  2  0
  9  2  1  0
 10  6  1  0
 11  4  1  0
 12 10  1  0
 13  5  2  0
 14 12  2  0
 15 11  1  0
 16 11  2  0
 17 12  1  0
 18 20  2  0
 19 15  2  0
 20 16  1  0
 21 18  1  0
  7  9  2  0
  6  5  1  0
 18 19  1  0
M  END
> <SMILES>
NC(=O)Cn1cnc2c(cnn2-c2ccc(F)cc2)c1=O

> <Salt Data>


> <InChI>
InChI=1S/C13H10FN5O2/c14-8-1-3-9(4-2-8)19-12-10(5-17-19)13(21)18(7-16-12)6-11(15)20/h1-5,7H,6H2,(H2,15,20)

> <InChI Key>
JYNJAOPSADVPHM-UHFFFAOYSA-N

> <Molecular Weight>
287.25399999999996

> <Compound ID>
F0679-0360

> <Plate Well Position>
L10

> <Plate ID>
10001

$$$$

  SciTegic05171710462D

 19 20  0  0  0  0            999 V2000
   -4.5833    3.8000    0.0000 C   0  0
   -4.5833    2.9833    0.0000 N   0  0
   -2.4250    7.5167    0.0000 N   0  0
   -3.8500    7.5250    0.0000 N   0  0
   -5.2958    4.2042    0.0000 O   0  0
   -3.8625    4.2125    0.0000 N   0  0
   -3.1333    7.9292    0.0000 C   0  0
   -3.1458    6.2750    0.0000 C   0  0
   -5.3000    2.5625    0.0000 C   0  0
   -3.8625    5.0417    0.0000 C   0  0
   -2.4333    6.6917    0.0000 C   0  0
   -3.8583    6.6917    0.0000 C   0  0
   -3.1458    5.4417    0.0000 C   0  0
   -5.2333    1.7458    0.0000 C   0  0
   -5.9750    3.0333    0.0000 C   0  0
   -5.8458    1.1833    0.0000 C   0  0
   -6.7667    2.7875    0.0000 C   0  0
   -6.6500    1.3000    0.0000 C   0  0
   -7.0625    2.0083    0.0000 C   0  0
  2  1  1  0
  3 11  2  0
  4 12  1  0
  5  1  2  0
  6  1  1  0
  7  4  2  0
  8 13  1  0
  9  2  1  0
 10  6  1  0
 11  8  1  0
 12  8  2  0
 13 10  1  0
 14  9  1  0
 15  9  1  0
 16 14  1  0
 17 15  1  0
 18 16  1  0
 19 17  1  0
 18 19  1  0
  7  3  1  0
M  END
> <SMILES>
O=C(NCCc1cncnc1)NC1CCCCCC1

> <Salt Data>


> <InChI>
InChI=1S/C14H22N4O/c19-14(18-13-5-3-1-2-4-6-13)17-8-7-12-9-15-11-16-10-12/h9-11,13H,1-8H2,(H2,17,18,19)

> <InChI Key>
JOMNJMZQICQUCU-UHFFFAOYSA-N

> <Molecular Weight>
262.3569999999999

> <Compound ID>
F6284-0373

> <Plate Well Position>
L11

> <Plate ID>
10001

$$$$

  SciTegic05171710462D

 17 18  0  0  0  0            999 V2000
   -3.2458    1.5875    0.0000 C   0  0
   -3.5000    2.3750    0.0000 C   0  0
   -2.4625    1.3333    0.0000 N   0  0
   -2.2958    0.5250    0.0000 C   0  0
   -3.0208    3.0458    0.0000 C   0  0
   -3.9125    1.1083    0.0000 S   0  0
   -4.3333    2.3750    0.0000 C   0  0
   -4.5833    1.5875    0.0000 C   0  0
   -2.9083   -0.0250    0.0000 O   0  0
   -1.5125    0.2750    0.0000 C   0  0
   -2.1958    2.9583    0.0000 O   0  0
   -3.3583    3.8000    0.0000 N   0  0
   -0.9083    0.8333    0.0000 C   0  0
   -1.3458   -0.5292    0.0000 C   0  0
   -0.1208    0.5750    0.0000 C   0  0
   -0.5583   -0.7792    0.0000 C   0  0
    0.0542   -0.2292    0.0000 C   0  0
  2  1  2  0
  3  1  1  0
  4  3  1  0
  5  2  1  0
  6  1  1  0
  7  2  1  0
  8  6  1  0
  9  4  2  0
 10  4  1  0
 11  5  2  0
 12  5  1  0
 13 10  1  0
 14 10  2  0
 15 13  2  0
 16 14  1  0
 17 16  2  0
  7  8  2  0
 15 17  1  0
M  END
> <SMILES>
NC(=O)c1ccsc1NC(=O)c1ccccc1

> <Salt Data>


> <InChI>
InChI=1S/C12H10N2O2S/c13-10(15)9-6-7-17-12(9)14-11(16)8-4-2-1-3-5-8/h1-7H,(H2,13,15)(H,14,16)

> <InChI Key>
YIEFAXKYWGGKEC-UHFFFAOYSA-N

> <Molecular Weight>
246.291

> <Compound ID>
F1358-0264

> <Plate Well Position>
L12

> <Plate ID>
10001

$$$$

  SciTegic05171710462D

 15 16  0  0  0  0            999 V2000
    5.0375   -2.8917    0.0000 N   0  0
    4.2042   -2.8917    0.0000 N   0  0
    5.4500   -3.6167    0.0000 C   0  0
    6.2792   -3.6167    0.0000 N   0  0
    3.7917   -3.6125    0.0000 C   0  0
    2.9625   -3.6125    0.0000 N   0  0
    7.9292   -3.6292    0.0000 N   0  0
    5.0375   -4.3375    0.0000 C   0  0
    4.2042   -4.3292    0.0000 C   0  0
    6.6875   -4.3417    0.0000 C   0  0
    6.6917   -2.9042    0.0000 C   0  0
    7.5167   -2.9042    0.0000 C   0  0
    7.5167   -4.3417    0.0000 C   0  0
    2.5500   -4.3167    0.0000 C   0  0
    2.5542   -2.8792    0.0000 C   0  0
  2  1  2  0
  3  1  1  0
  4  3  1  0
  5  2  1  0
  6  5  1  0
  7 12  1  0
  8  3  2  0
  9  8  1  0
 10  4  1  0
 11  4  1  0
 12 11  1  0
 13 10  1  0
 14  6  1  0
 15  6  1  0
  5  9  2  0
 13  7  1  0
M  END
> <SMILES>
CN(C)c1ccc(N2CCNCC2)nn1

> <Salt Data>


> <InChI>
InChI=1S/C10H17N5/c1-14(2)9-3-4-10(13-12-9)15-7-5-11-6-8-15/h3-4,11H,5-8H2,1-2H3

> <InChI Key>
DHZJMEPLXLPMJJ-UHFFFAOYSA-N

> <Molecular Weight>
207.28099999999992

> <Compound ID>
F1912-0090

> <Plate Well Position>
L13

> <Plate ID>
10001

$$$$

  SciTegic05171710462D

 21 23  0  0  0  0            999 V2000
   -3.1833    1.6208    0.0000 C   0  0
   -3.1833    2.0375    0.0000 C   0  0
   -2.8250    1.4125    0.0000 N   0  0
   -3.5833    1.4958    0.0000 N   0  0
   -2.8250    2.2458    0.0000 C   0  0
   -2.4625    2.0375    0.0000 N   0  0
   -3.8208    1.8333    0.0000 N   0  0
   -2.4625    1.6208    0.0000 C   0  0
   -3.5833    2.1625    0.0000 C   0  0
   -2.0958    2.2458    0.0000 C   0  0
   -3.7333    1.1125    0.0000 C   0  0
   -1.7333    2.0333    0.0000 C   0  0
   -2.8250    2.6625    0.0000 O   0  0
   -1.7375    1.6208    0.0000 O   0  0
   -4.1458    1.0500    0.0000 C   0  0
   -3.4708    0.7833    0.0000 C   0  0
   -1.3750    2.2458    0.0000 N   0  0
   -4.2958    0.6625    0.0000 C   0  0
   -3.6250    0.4000    0.0000 C   0  0
   -4.0458    0.3375    0.0000 C   0  0
   -4.2083   -0.0542    0.0000 C   0  0
  2  1  2  0
  3  1  1  0
  4  1  1  0
  5  2  1  0
  6  8  1  0
  7  4  1  0
  8  3  2  0
  9  2  1  0
 10  6  1  0
 11  4  1  0
 12 10  1  0
 13  5  2  0
 14 12  2  0
 15 11  1  0
 16 11  2  0
 17 12  1  0
 18 15  2  0
 19 16  1  0
 20 19  2  0
 21 20  1  0
  7  9  2  0
  6  5  1  0
 20 18  1  0
M  END
> <SMILES>
Cc1ccc(-n2ncc3c(=O)n(CC(N)=O)cnc32)cc1

> <Salt Data>


> <InChI>
InChI=1S/C14H13N5O2/c1-9-2-4-10(5-3-9)19-13-11(6-17-19)14(21)18(8-16-13)7-12(15)20/h2-6,8H,7H2,1H3,(H2,15,20)

> <InChI Key>
WZGCZUAYIBWZAN-UHFFFAOYSA-N

> <Molecular Weight>
283.291

> <Compound ID>
F0679-0130

> <Plate Well Position>
L14

> <Plate ID>
10001

$$$$

  SciTegic05171710462D

 20 22  0  0  0  0            999 V2000
    2.4417   -1.2292    0.0000 C   0  0
    1.8542   -0.4250    0.0000 N   0  0
    3.4417   -1.1292    0.0000 C   0  0
    1.3542    2.1125    0.0000 C   0  0
    0.5500    2.7083    0.0000 N   0  0
    1.3542    1.1125    0.0000 C   0  0
    2.1667    2.7083    0.0000 N   0  0
    4.0292   -1.9375    0.0000 C   0  0
    2.1667    0.5333    0.0000 C   0  0
    0.8625    3.6708    0.0000 C   0  0
    1.8542    3.6583    0.0000 O   0  0
    0.8542   -0.4250    0.0000 C   0  0
    5.0250   -1.8292    0.0000 N   0  0
    2.0375   -2.1500    0.0000 O   0  0
    0.5417    0.5333    0.0000 C   0  0
    3.6250   -2.8542    0.0000 S   0  0
    3.8500   -0.2125    0.0000 C   0  0
    5.4250   -0.9167    0.0000 C   0  0
    4.2167   -3.6542    0.0000 C   0  0
    4.8375   -0.1042    0.0000 C   0  0
  2  1  1  0
  3  1  1  0
  4  6  1  0
  5  4  1  0
  6  9  1  0
  7  4  2  0
  8  3  2  0
  9  2  1  0
 10  5  2  0
 11  7  1  0
 12  2  1  0
 13  8  1  0
 14  1  2  0
 15 12  1  0
 16  8  1  0
 17  3  1  0
 18 20  1  0
 19 16  1  0
 20 17  2  0
 15  6  1  0
 18 13  2  0
 10 11  1  0
M  END
> <SMILES>
CSc1ncccc1C(=O)N1CCC(c2ncon2)C1

> <Salt Data>


> <InChI>
InChI=1S/C13H14N4O2S/c1-20-12-10(3-2-5-14-12)13(18)17-6-4-9(7-17)11-15-8-19-16-11/h2-3,5,8-9H,4,6-7H2,1H3

> <InChI Key>
RJYZQTRJVPZURX-UHFFFAOYSA-N

> <Molecular Weight>
290.348

> <Compound ID>
F6524-1945

> <Plate Well Position>
L15

> <Plate ID>
10001

$$$$

  SciTegic05171710462D

 14 16  0  0  0  0            999 V2000
    1.8417   -0.9542    0.0000 C   0  0
    2.6042   -0.6250    0.0000 C   0  0
    1.5500   -1.7167    0.0000 N   0  0
    3.4917    0.3708    0.0000 N   0  0
    3.9250   -0.3292    0.0000 C   0  0
    3.3667   -0.9542    0.0000 S   0  0
    2.7042    0.2083    0.0000 C   0  0
    0.4875   -0.9250    0.0000 S   0  0
    1.1875   -0.4542    0.0000 C   0  0
    0.7250   -1.6875    0.0000 C   0  0
    2.0042    0.6958    0.0000 C   0  0
    1.2792    0.3708    0.0000 C   0  0
    4.7500   -0.3667    0.0000 N   0  0
    0.1917   -2.3500    0.0000 C   0  0
  2  1  1  0
  3  1  1  0
  4  7  1  0
  5  6  1  0
  6  2  1  0
  7  2  2  0
  8  9  1  0
  9  1  2  0
 10  3  2  0
 11 12  2  0
 12  9  1  0
 13  5  1  0
 14 10  1  0
 10  8  1  0
  7 11  1  0
  4  5  2  0
M  END
> <SMILES>
Cc1nc2c(ccc3nc(N)sc32)s1

> <Salt Data>


> <InChI>
InChI=1S/C9H7N3S2/c1-4-11-7-6(13-4)3-2-5-8(7)14-9(10)12-5/h2-3H,1H3,(H2,10,12)

> <InChI Key>
UCLUWGOFEQZGBZ-UHFFFAOYSA-N

> <Molecular Weight>
221.31

> <Compound ID>
F0737-0222

> <Plate Well Position>
L16

> <Plate ID>
10001

$$$$

  SciTegic05171710462D

 14 15  0  0  0  0            999 V2000
   -0.5875   -6.0542    0.0000 C   0  0
   -1.6708   -6.6792    0.0000 C   0  0
    0.4917   -6.6792    0.0000 N   0  0
   -1.6708   -7.9292    0.0000 C   0  0
   -2.7583   -6.0542    0.0000 N   0  0
   -0.5875   -4.8042    0.0000 N   0  0
    0.4917   -7.9292    0.0000 C   0  0
   -0.5875   -8.5542    0.0000 C   0  0
   -2.7583   -8.5542    0.0000 C   0  0
   -3.8375   -6.6792    0.0000 C   0  0
    0.4917   -4.1792    0.0000 C   0  0
   -1.6708   -4.1792    0.0000 C   0  0
    1.5750   -8.5542    0.0000 C   0  0
   -3.8375   -7.9292    0.0000 C   0  0
  2  1  1  0
  3  1  2  0
  4  2  2  0
  5  2  1  0
  6  1  1  0
  7  3  1  0
  8  7  2  0
  9  4  1  0
 10  5  1  0
 11  6  1  0
 12  6  1  0
 13  7  1  0
 14 10  1  0
  4  8  1  0
 14  9  1  0
M  END
> <SMILES>
Cc1cc2c(c(N(C)C)n1)NCCC2

> <Salt Data>


> <InChI>
InChI=1S/C11H17N3/c1-8-7-9-5-4-6-12-10(9)11(13-8)14(2)3/h7,12H,4-6H2,1-3H3

> <InChI Key>
BLPVMHIDANEBGA-UHFFFAOYSA-N

> <Molecular Weight>
191.27799999999996

> <Compound ID>
F1957-0182

> <Plate Well Position>
L17

> <Plate ID>
10001

$$$$

  SciTegic05171710462D

 15 16  0  0  0  0            999 V2000
    1.6167    1.7958    0.0000 N   0  0
    1.3042    0.8333    0.0000 C   0  0
    0.3042    0.8333    0.0000 N   0  0
    0.0000    1.7958    0.0000 N   0  0
    0.8042    2.3708    0.0000 C   0  0
    1.8917    0.0208    0.0000 S   0  0
    2.0792   -1.7000    0.0000 C   0  0
    1.4917   -0.8917    0.0000 C   0  0
    3.0750   -1.5917    0.0000 C   0  0
    3.4792   -0.6792    0.0000 Cl  0  0
    0.8042    3.3708    0.0000 C   0  0
    1.6750   -2.6042    0.0000 C   0  0
    3.6625   -2.4042    0.0000 C   0  0
    2.2542   -3.4167    0.0000 C   0  0
    3.2500   -3.3167    0.0000 C   0  0
  2  1  1  0
  3  2  2  0
  4  5  2  0
  5  1  1  0
  6  2  1  0
  7  8  1  0
  8  6  1  0
  9  7  2  0
 10  9  1  0
 11  5  1  0
 12  7  1  0
 13  9  1  0
 14 12  2  0
 15 14  1  0
  4  3  1  0
 15 13  2  0
M  END
> <SMILES>
Cc1nnc(SCc2ccccc2Cl)[nH]1

> <Salt Data>


> <InChI>
InChI=1S/C10H10ClN3S/c1-7-12-10(14-13-7)15-6-8-4-2-3-5-9(8)11/h2-5H,6H2,1H3,(H,12,13,14)

> <InChI Key>
SPAVORJAMPDWCB-UHFFFAOYSA-N

> <Molecular Weight>
239.73100000000002

> <Compound ID>
F3162-0034

> <Plate Well Position>
L18

> <Plate ID>
10001

$$$$

  SciTegic05171710462D

 15 15  0  0  0  0            999 V2000
    1.7292   -0.5750    0.0000 C   0  0
    3.1542   -0.5667    0.0000 N   0  0
    2.4417   -0.1542    0.0000 C   0  0
    1.0125   -0.1542    0.0000 C   0  0
    4.5792   -1.3875    0.0000 N   0  0
    1.0042    0.6625    0.0000 Cl  0  0
    5.9667   -0.5292    0.0000 Cl  0  0
    3.8667   -0.1500    0.0000 C   0  0
    3.1542   -1.3917    0.0000 C   0  0
    1.7292   -1.4042    0.0000 C   0  0
    3.8667   -1.8000    0.0000 C   0  0
    4.5792   -0.5625    0.0000 C   0  0
    0.3000   -0.5792    0.0000 C   0  0
    1.0125   -1.8167    0.0000 C   0  0
    0.3000   -1.4042    0.0000 C   0  0
  2  3  1  0
  3  1  1  0
  4  1  2  0
  5 12  1  0
  6  4  1  0
  8  2  1  0
  9  2  1  0
 10  1  1  0
 11  9  1  0
 12  8  1  0
 13  4  1  0
 14 10  2  0
 15 14  1  0
 15 13  2  0
  5 11  1  0
M  END
> <SMILES>
Cl.Clc1ccccc1CN1CCNCC1

> <Salt Data>
HCl

> <InChI>
InChI=1S/C11H15ClN2.ClH/c12-11-4-2-1-3-10(11)9-14-7-5-13-6-8-14;/h1-4,13H,5-9H2;1H

> <InChI Key>
OVVARYZAMVDNDQ-UHFFFAOYSA-N

> <Molecular Weight>
247.16899999999998

> <Compound ID>
F2130-0053

> <Plate Well Position>
L19

> <Plate ID>
10001

$$$$

  SciTegic05171710462D

 11 11  0  0  0  0            999 V2000
    2.0667   -1.9375    0.0000 C   0  0
    2.3292   -2.7250    0.0000 N   0  0
    1.6625   -3.2125    0.0000 N   0  0
    1.0000   -2.7250    0.0000 C   0  0
    1.2500   -1.9375    0.0000 C   0  0
    2.5625   -1.2667    0.0000 C   0  0
    0.2167   -2.9792    0.0000 O   0  0
    2.2250   -0.5167    0.0000 O   0  0
    3.3792   -1.3542    0.0000 O   0  0
    1.6625   -4.0375    0.0000 C   0  0
    3.7167   -2.1042    0.0000 C   0  0
  2  1  2  0
  3  2  1  0
  4  5  1  0
  5  1  1  0
  6  1  1  0
  7  4  2  0
  8  6  2  0
  9  6  1  0
 10  3  1  0
 11  9  1  0
  4  3  1  0
M  END
> <SMILES>
COC(=O)C1=NN(C)C(=O)C1

> <Salt Data>


> <InChI>
InChI=1S/C6H8N2O3/c1-8-5(9)3-4(7-8)6(10)11-2/h3H2,1-2H3

> <InChI Key>
WANMFNLIGZQKRD-UHFFFAOYSA-N

> <Molecular Weight>
156.141

> <Compound ID>
F2381-0348

> <Plate Well Position>
L20

> <Plate ID>
10001

$$$$

  SciTegic05171710462D

 16 17  0  0  0  0            999 V2000
   -2.2083   -0.6542    0.0000 N   0  0
   -1.4208   -0.4042    0.0000 C   0  0
   -1.4208    0.4208    0.0000 C   0  0
   -2.6875    0.0125    0.0000 N   0  0
   -2.2083    0.6833    0.0000 N   0  0
   -0.7083    0.8375    0.0000 C   0  0
   -2.4583   -1.4417    0.0000 C   0  0
   -1.9083   -2.0417    0.0000 C   0  0
   -0.7083   -0.8125    0.0000 N   0  0
   -0.7083    1.6625    0.0000 O   0  0
    0.0042    0.4208    0.0000 N   0  0
   -2.1583   -2.8292    0.0000 C   0  0
   -1.6083   -3.4417    0.0000 F   0  0
   -3.2708   -1.6042    0.0000 C   0  0
   -3.5208   -2.3917    0.0000 C   0  0
   -2.9708   -3.0042    0.0000 C   0  0
  2  1  1  0
  3  2  2  0
  4  1  1  0
  5  4  2  0
  6  3  1  0
  7  1  1  0
  8  7  1  0
  9  2  1  0
 10  6  2  0
 11  6  1  0
 12  8  2  0
 13 12  1  0
 14  7  2  0
 15 14  1  0
 16 15  2  0
  5  3  1  0
 16 12  1  0
M  END
> <SMILES>
NC(=O)c1nnn(-c2cccc(F)c2)c1N

> <Salt Data>


> <InChI>
InChI=1S/C9H8FN5O/c10-5-2-1-3-6(4-5)15-8(11)7(9(12)16)13-14-15/h1-4H,11H2,(H2,12,16)

> <InChI Key>
WFLACHNVWAXVES-UHFFFAOYSA-N

> <Molecular Weight>
221.195

> <Compound ID>
F2147-0358

> <Plate Well Position>
L21

> <Plate ID>
10001

$$$$

  SciTegic05171710462D

 16 16  0  0  0  0            999 V2000
   -3.5625    6.3292    0.0000 C   0  0
   -3.1583    5.0625    0.0000 C   0  0
   -3.8125    5.5625    0.0000 S   0  0
   -2.7208    6.2917    0.0000 C   0  0
   -2.4958    5.5417    0.0000 C   0  0
   -3.1583    4.2042    0.0000 N   0  0
   -4.0333    7.0167    0.0000 C   0  0
   -3.8708    3.8000    0.0000 C   0  0
   -3.6583    7.7417    0.0000 O   0  0
   -4.5958    4.2125    0.0000 O   0  0
   -4.8500    6.9792    0.0000 O   0  0
   -2.2083    6.9417    0.0000 C   0  0
   -3.8708    2.9833    0.0000 C   0  0
   -5.3000    7.6667    0.0000 C   0  0
   -4.5833    2.5708    0.0000 C   0  0
   -6.1250    7.6042    0.0000 C   0  0
  2  3  1  0
  3  1  1  0
  4  1  2  0
  5  4  1  0
  6  2  1  0
  7  1  1  0
  8  6  1  0
  9  7  2  0
 10  8  2  0
 11  7  1  0
 12  4  1  0
 13  8  1  0
 14 11  1  0
 15 13  1  0
 16 14  1  0
  5  2  2  0
M  END
> <SMILES>
CCOC(=O)c1sc(NC(=O)CC)cc1C

> <Salt Data>


> <InChI>
InChI=1S/C11H15NO3S/c1-4-8(13)12-9-6-7(3)10(16-9)11(14)15-5-2/h6H,4-5H2,1-3H3,(H,12,13)

> <InChI Key>
SVIVWHLDEUTZRY-UHFFFAOYSA-N

> <Molecular Weight>
241.31199999999993

> <Compound ID>
F0882-0747

> <Plate Well Position>
L22

> <Plate ID>
10001

$$$$

  SciTegic05171710462D

 15 15  0  0  0  0            999 V2000
    1.7292    0.4833    0.0000 N   0  0
    0.8667   -0.0167    0.0000 C   0  0
    3.4625    1.4833    0.0000 N   0  0
    2.5917   -0.0167    0.0000 C   0  0
    1.7292    1.4833    0.0000 C   0  0
    0.0000    0.4833    0.0000 O   0  0
    2.5917    1.9833    0.0000 C   0  0
    3.4625    0.4833    0.0000 C   0  0
    0.8625   -1.0167    0.0000 C   0  0
    3.4542    3.4833    0.0000 F   0  0
    4.3292    1.9833    0.0000 C   0  0
    1.7292   -1.5167    0.0000 O   0  0
    4.3292    2.9833    0.0000 C   0  0
    1.7292   -2.5125    0.0000 C   0  0
    2.6000   -3.0167    0.0000 C   0  0
  2  1  1  0
  3  7  1  0
  4  1  1  0
  5  1  1  0
  6  2  2  0
  7  5  1  0
  8  4  1  0
  9  2  1  0
 10 13  1  0
 11  3  1  0
 12  9  1  0
 13 11  1  0
 14 12  1  0
 15 14  1  0
  8  3  1  0
M  END
> <SMILES>
CCOCC(=O)N1CCN(CCF)CC1

> <Salt Data>


> <InChI>
InChI=1S/C10H19FN2O2/c1-2-15-9-10(14)13-7-5-12(4-3-11)6-8-13/h2-9H2,1H3

> <InChI Key>
SRHKUKBDRVTXRG-UHFFFAOYSA-N

> <Molecular Weight>
218.27199999999996

> <Compound ID>
F6559-1627

> <Plate Well Position>
L23

> <Plate ID>
10001

$$$$

  SciTegic05171710462D

 22 24  0  0  0  0            999 V2000
    5.2042   -4.3750    0.0000 N   0  0
    4.4542   -4.0375    0.0000 N   0  0
    3.9042   -4.6500    0.0000 N   0  0
    4.3125   -5.3667    0.0000 N   0  0
    8.0625   -2.7125    0.0000 C   0  0
    5.1167   -5.1917    0.0000 C   0  0
    8.7792   -3.1167    0.0000 N   0  0
    5.9167   -3.9542    0.0000 C   0  0
    7.3500   -3.1292    0.0000 C   0  0
    8.0542   -1.8875    0.0000 O   0  0
    6.6292   -4.3667    0.0000 C   0  0
    5.9167   -3.1292    0.0000 C   0  0
    7.3500   -3.9542    0.0000 C   0  0
    6.6292   -2.7167    0.0000 C   0  0
    9.4917   -2.7042    0.0000 C   0  0
   10.9167   -1.8792    0.0000 C   0  0
   10.2042   -3.1167    0.0000 C   0  0
    9.4792   -1.8917    0.0000 C   0  0
   10.1917   -1.4667    0.0000 C   0  0
   10.9167   -2.7042    0.0000 C   0  0
   11.6250   -1.4625    0.0000 O   0  0
   11.6167   -0.6417    0.0000 C   0  0
  2  1  1  0
  3  2  2  0
  4  6  2  0
  5  9  1  0
  6  1  1  0
  7  5  1  0
  8  1  1  0
  9 14  2  0
 10  5  2  0
 11  8  1  0
 12  8  2  0
 13 11  2  0
 14 12  1  0
 15  7  1  0
 16 19  1  0
 17 15  2  0
 18 15  1  0
 19 18  2  0
 20 17  1  0
 21 16  1  0
 22 21  1  0
  3  4  1  0
 13  9  1  0
 16 20  2  0
M  END
> <SMILES>
COc1ccc(NC(=O)c2ccc(-n3cnnn3)cc2)cc1

> <Salt Data>


> <InChI>
InChI=1S/C15H13N5O2/c1-22-14-8-4-12(5-9-14)17-15(21)11-2-6-13(7-3-11)20-10-16-18-19-20/h2-10H,1H3,(H,17,21)

> <InChI Key>
HVQJSZRZGSTCPC-UHFFFAOYSA-N

> <Molecular Weight>
295.3020000000001

> <Compound ID>
F3244-0368

> <Plate Well Position>
L24

> <Plate ID>
10001

$$$$

     RDKit          2D

  4  3  0  0  0  0  0  0  0  0999 V2000
    0.0000    0.0000    0.0000 C   0  0  0  0  0  0  0  0  0  0  0  0
    1.2990    0.7500    0.0000 S   0  0  0  0  0  0  0  0  0  0  0  0
    1.2990    2.2500    0.0000 O   0  0  0  0  0  0  0  0  0  0  0  0
    2.5981   -0.0000    0.0000 C   0  0  0  0  0  0  0  0  0  0  0  0
  1  2  1  0
  2  3  2  0
  2  4  1  0
M  END
> <SMILES>
CS(C)=O

> <Salt Data>


> <InChI>
InChI=1S/C2H6OS/c1-4(2)3/h1-2H3

> <InChI Key>
IAZDPXIOMUYVGZ-UHFFFAOYSA-N

> <Molecular Weight>
78.13600000000001

> <Compound ID>
DMSO

> <Plate Well Position>
M1

> <Plate ID>
10001

$$$$

     RDKit          2D

  4  3  0  0  0  0  0  0  0  0999 V2000
    0.0000    0.0000    0.0000 C   0  0  0  0  0  0  0  0  0  0  0  0
    1.2990    0.7500    0.0000 S   0  0  0  0  0  0  0  0  0  0  0  0
    1.2990    2.2500    0.0000 O   0  0  0  0  0  0  0  0  0  0  0  0
    2.5981   -0.0000    0.0000 C   0  0  0  0  0  0  0  0  0  0  0  0
  1  2  1  0
  2  3  2  0
  2  4  1  0
M  END
> <SMILES>
CS(C)=O

> <Salt Data>


> <InChI>
InChI=1S/C2H6OS/c1-4(2)3/h1-2H3

> <InChI Key>
IAZDPXIOMUYVGZ-UHFFFAOYSA-N

> <Molecular Weight>
78.13600000000001

> <Compound ID>
DMSO

> <Plate Well Position>
M2

> <Plate ID>
10001

$$$$

  SciTegic05171710462D

 14 13  0  0  0  0            999 V2000
    3.8667   -2.2917    0.0000 C   0  0
    3.4000   -2.9667    0.0000 N   0  0
    3.5250   -1.5500    0.0000 N   0  0
    4.6917   -2.3667    0.0000 C   0  0
    5.0417   -3.1167    0.0000 N   0  0
    2.5750   -2.8917    0.0000 C   0  0
    6.5583   -2.8000    0.0000 Cl  0  0
    6.5583   -1.2667    0.0000 Cl  0  0
    1.6417   -2.5000    0.0000 C   0  0
    4.0000   -0.8667    0.0000 C   0  0
    5.1667   -1.6875    0.0000 C   0  0
    1.8542   -3.3000    0.0000 C   0  0
    2.3542   -2.0917    0.0000 C   0  0
    4.8167   -0.9417    0.0000 C   0  0
  2  1  1  0
  3  1  1  0
  4  1  2  0
  5  4  1  0
  6  2  1  0
  9 13  1  0
 10  3  2  0
 11  4  1  0
 12  6  1  0
 13  6  1  0
 14 10  1  0
 11 14  2  0
 12  9  1  0
M  END
> <SMILES>
Cl.Cl.Nc1cccnc1NC1CCC1

> <Salt Data>
2 HCl

> <InChI>
InChI=1S/C9H13N3.2ClH/c10-8-5-2-6-11-9(8)12-7-3-1-4-7;;/h2,5-7H,1,3-4,10H2,(H,11,12);2*1H

> <InChI Key>
FLSRRURMXLRUMV-UHFFFAOYSA-N

> <Molecular Weight>
236.146

> <Compound ID>
F1905-6495

> <Plate Well Position>
M3

> <Plate ID>
10001

$$$$

  SciTegic05171710462D

 21 23  0  0  0  0            999 V2000
   -1.7208    4.2167    0.0000 C   0  0
   -2.4375    3.8000    0.0000 C   0  0
   -2.4875    7.9375    0.0000 C   0  0
   -0.8208    5.2042    0.0000 N   0  0
   -1.6375    5.0292    0.0000 O   0  0
   -3.1583    4.2125    0.0000 N   0  0
   -0.9750    3.8833    0.0000 C   0  0
   -2.4958    8.7667    0.0000 N   0  0
   -1.7583    7.5292    0.0000 N   0  0
   -2.4458    2.9833    0.0000 O   0  0
   -3.1875    7.5125    0.0000 O   0  0
   -0.4083    4.4917    0.0000 C   0  0
   -3.1583    5.0417    0.0000 C   0  0  2  0  0  0
   -3.1833    6.6792    0.0000 C   0  0  1  0  0  0
   -3.8750    5.4417    0.0000 C   0  0
   -2.4500    5.4542    0.0000 C   0  0
   -2.4583    6.2792    0.0000 C   0  0
   -3.8958    6.2542    0.0000 C   0  0
   -1.0625    8.7875    0.0000 C   0  0
   -1.0458    7.9625    0.0000 C   0  0
   -1.7875    9.1917    0.0000 C   0  0
  2  1  1  0
  3 11  1  0
  4  5  1  0
  5  1  1  0
  6  2  1  0
  7  1  2  0
  8  3  2  0
  9  3  1  0
 10  2  2  0
 14 11  1  1
 12  7  1  0
 13  6  1  6
 14 17  1  0
 15 13  1  0
 16 13  1  0
 17 16  1  0
 18 15  1  0
 19 20  1  0
 20  9  2  0
 21  8  1  0
 12  4  2  0
 18 14  1  0
 21 19  2  0
M  END
> <SMILES>
O=C(N[C@H]1CC[C@H](Oc2ncccn2)CC1)c1ccno1

> <Salt Data>


> <InChI>
InChI=1S/C14H16N4O3/c19-13(12-6-9-17-21-12)18-10-2-4-11(5-3-10)20-14-15-7-1-8-16-14/h1,6-11H,2-5H2,(H,18,19)/t10-,11-

> <InChI Key>
BFBWSBDJZPWZER-XYPYZODXSA-N

> <Molecular Weight>
288.30699999999996

> <Compound ID>
F6485-0001

> <Plate Well Position>
M4

> <Plate ID>
10001

$$$$

  SciTegic05171710462D

 10 11  0  0  0  0            999 V2000
    4.2792   -9.8292    0.0000 N   0  0
    4.5292  -10.6167    0.0000 C   0  0
    4.9417   -9.3500    0.0000 C   0  0
    3.4917   -9.5792    0.0000 C   0  0
    5.3542  -10.6167    0.0000 N   0  0
    2.9375   -8.9667    0.0000 C   0  0
    2.6792   -9.7542    0.0000 C   0  0
    5.6125   -9.8292    0.0000 C   0  0
    4.0417  -11.2875    0.0000 O   0  0
    4.9417   -8.5250    0.0000 O   0  0
  2  1  1  0
  3  1  1  0
  4  1  1  0
  5  2  1  0
  6  4  1  0
  7  4  1  0
  8  3  1  0
  9  2  2  0
 10  3  2  0
  7  6  1  0
  5  8  1  0
M  END
> <SMILES>
O=C1CNC(=O)N1C1CC1

> <Salt Data>


> <InChI>
InChI=1S/C6H8N2O2/c9-5-3-7-6(10)8(5)4-1-2-4/h4H,1-3H2,(H,7,10)

> <InChI Key>
CKMZRUJBGDIMRP-UHFFFAOYSA-N

> <Molecular Weight>
140.142

> <Compound ID>
F2163-0124

> <Plate Well Position>
M5

> <Plate ID>
10001

$$$$

  SciTegic05171710462D

 15 16  0  0  0  0            999 V2000
   -0.6958   -0.1375    0.0000 C   0  0
   -0.8500   -0.7792    0.0000 N   0  0
   -1.5125   -0.8000    0.0000 C   0  0
   -1.2333    0.2458    0.0000 S   0  0
   -0.0500    0.1125    0.0000 N   0  0
   -1.7500   -0.1792    0.0000 C   0  0
    0.4792   -0.3167    0.0000 C   0  0
   -1.9500   -1.3042    0.0000 C   0  0
    1.1042   -0.0667    0.0000 O   0  0
   -1.7208   -1.9375    0.0000 O   0  0
   -2.4125   -0.0542    0.0000 C   0  0
   -2.8458   -0.5792    0.0000 C   0  0
    0.3500   -0.9667    0.0000 C   0  0
   -2.6125   -1.1875    0.0000 C   0  0
   -1.0625   -2.0667    0.0000 C   0  0
  2  1  2  0
  3  2  1  0
  4  1  1  0
  5  1  1  0
  6  4  1  0
  7  5  1  0
  8  3  1  0
  9  7  2  0
 10  8  1  0
 11  6  1  0
 12 11  2  0
 13  7  1  0
 14  8  2  0
 15 10  1  0
  3  6  2  0
 14 12  1  0
M  END
> <SMILES>
COc1cccc2sc(NC(C)=O)nc12

> <Salt Data>


> <InChI>
InChI=1S/C10H10N2O2S/c1-6(13)11-10-12-9-7(14-2)4-3-5-8(9)15-10/h3-5H,1-2H3,(H,11,12,13)

> <InChI Key>
AQDZPXNDPBKKSZ-UHFFFAOYSA-N

> <Molecular Weight>
222.269

> <Compound ID>
F0015-0065

> <Plate Well Position>
M6

> <Plate ID>
10001

$$$$

  SciTegic05171710462D

 16 16  0  0  0  0            999 V2000
   -4.5833    3.8000    0.0000 C   0  0
   -3.1583    6.2917    0.0000 C   0  0
   -3.8625    4.2125    0.0000 N   0  0
   -2.4583    6.7042    0.0000 C   0  0
   -5.3000    4.2167    0.0000 O   0  0
   -3.8625    5.0292    0.0000 C   0  0
   -3.1583    5.4625    0.0000 C   0  0
   -2.4708    7.5417    0.0000 C   0  0
   -1.7583    7.9667    0.0000 F   0  0
   -2.4375    5.0542    0.0000 O   0  0
   -3.8833    6.6875    0.0000 C   0  0
   -3.8958    7.5042    0.0000 C   0  0
   -4.5833    2.9833    0.0000 C   0  0
   -3.1833    7.9417    0.0000 C   0  0
   -1.7208    5.4667    0.0000 C   0  0
   -5.2875    2.5708    0.0000 C   0  0
  2  7  1  0
  3  1  1  0
  4  2  2  0
  5  1  2  0
  6  3  1  0
  7  6  1  0
  8  4  1  0
  9  8  1  0
 10  7  1  0
 11  2  1  0
 12 11  2  0
 13  1  1  0
 14 12  1  0
 15 10  1  0
 16 13  1  0
  8 14  2  0
M  END
> <SMILES>
CCC(=O)NCC(OC)c1cccc(F)c1

> <Salt Data>


> <InChI>
InChI=1S/C12H16FNO2/c1-3-12(15)14-8-11(16-2)9-5-4-6-10(13)7-9/h4-7,11H,3,8H2,1-2H3,(H,14,15)

> <InChI Key>
RNIJNYQYYQSATE-UHFFFAOYSA-N

> <Molecular Weight>
225.263

> <Compound ID>
F6451-1046

> <Plate Well Position>
M7

> <Plate ID>
10001

$$$$

  SciTegic05171710462D

 21 22  0  0  0  0            999 V2000
   -1.7708    0.8125    0.0000 C   0  0
   -2.0333    1.6000    0.0000 C   0  0
   -2.4458    0.3333    0.0000 O   0  0
   -2.8500    1.5958    0.0000 C   0  0
   -3.1083    0.8125    0.0000 C   0  0
   -0.9875    0.5583    0.0000 C   0  0
   -1.5458    2.2708    0.0000 N   0  0
   -1.8833    3.0208    0.0000 C   0  0
   -0.3750    1.1125    0.0000 O   0  0
   -2.7000    3.1083    0.0000 O   0  0
   -0.8208   -0.2417    0.0000 O   0  0
   -3.4000    2.2083    0.0000 C   0  0
   -3.9083    0.6458    0.0000 C   0  0
   -1.4000    3.6833    0.0000 C   0  0
   -1.7375    4.4292    0.0000 O   0  0
   -0.0333   -0.5000    0.0000 C   0  0
   -2.5500    4.5167    0.0000 C   0  0
   -4.2083    2.0375    0.0000 C   0  0
   -4.4583    1.2500    0.0000 C   0  0
    0.5792    0.0583    0.0000 C   0  0
   -2.8833    5.2667    0.0000 C   0  0
  2  1  2  0
  3  1  1  0
  4  2  1  0
  5  3  1  0
  6  1  1  0
  7  2  1  0
  8  7  1  0
  9  6  2  0
 10  8  2  0
 11  6  1  0
 12  4  1  0
 13  5  1  0
 14  8  1  0
 15 14  1  0
 16 11  1  0
 17 15  1  0
 18 12  2  0
 19 13  2  0
 20 16  1  0
 21 17  1  0
  5  4  2  0
 18 19  1  0
M  END
> <SMILES>
CCOCC(=O)Nc1c(C(=O)OCC)oc2ccccc12

> <Salt Data>


> <InChI>
InChI=1S/C15H17NO5/c1-3-19-9-12(17)16-13-10-7-5-6-8-11(10)21-14(13)15(18)20-4-2/h5-8H,3-4,9H2,1-2H3,(H,16,17)

> <InChI Key>
SDJPZQUYSUJDQD-UHFFFAOYSA-N

> <Molecular Weight>
291.303

> <Compound ID>
F0666-1519

> <Plate Well Position>
M8

> <Plate ID>
10001

$$$$

  SciTegic05171710462D

 12 13  0  0  0  0            999 V2000
   16.0000    0.0000    0.0000 N   0  0
   11.5875    5.9792    0.0000 C   0  0
   11.6250   -6.1000    0.0000 C   0  0
    4.4125    3.6875    0.0000 C   0  0
    4.4125   -3.8292    0.0000 C   0  0
   -2.0750   -7.6292    0.0000 C   0  0
   -2.1125    7.4042    0.0000 C   0  0
   13.8500   13.1542    0.0000 O   0  0
   14.0792  -13.1542    0.0000 O   0  0
   -8.7042    3.5708    0.0000 C   0  0
   -8.5917   -3.9500    0.0000 C   0  0
  -15.3792    7.2792    0.0000 N   0  0
  2  1  1  0
  3  1  1  0
  4  2  1  0
  5  3  1  0
  6  5  2  0
  7  4  2  0
  8  2  2  0
  9  3  2  0
 10  7  1  0
 11  6  1  0
 12 10  1  0
  4  5  1  0
 10 11  2  0
M  END
> <SMILES>
Nc1ccc2c(c1)C(=O)NC2=O

> <Salt Data>


> <InChI>
InChI=1S/C8H6N2O2/c9-4-1-2-5-6(3-4)8(12)10-7(5)11/h1-3H,9H2,(H,10,11,12)

> <InChI Key>
PXRKCOCTEMYUEG-UHFFFAOYSA-N

> <Molecular Weight>
162.14799999999997

> <Compound ID>
F0907-4240

> <Plate Well Position>
M9

> <Plate ID>
10001

$$$$

  SciTegic05171710462D

 15 16  0  0  0  0            999 V2000
    7.0667   -5.2792    0.0000 C   0  0
    6.3542   -4.8667    0.0000 C   0  0
    5.6417   -6.1042    0.0000 C   0  0
    5.6375   -5.2792    0.0000 C   0  0
    7.0667   -6.1042    0.0000 O   0  0
    6.3542   -6.5167    0.0000 C   0  0
    7.7792   -4.8625    0.0000 C   0  0
    4.9292   -6.5167    0.0000 C   0  0
    4.9250   -4.8750    0.0000 O   0  0
    7.7792   -4.0375    0.0000 O   0  0
    6.3625   -7.3417    0.0000 C   0  0
    4.9292   -7.3417    0.0000 C   0  0
    8.5000   -5.2750    0.0000 O   0  0
    5.6417   -7.7542    0.0000 C   0  0
    4.2167   -7.7542    0.0000 Br  0  0
  2  1  2  0
  3  6  2  0
  4  2  1  0
  5  1  1  0
  6  5  1  0
  7  1  1  0
  8  3  1  0
  9  4  2  0
 10  7  2  0
 11  6  1  0
 12 14  1  0
 13  7  1  0
 14 11  2  0
 15 12  1  0
  4  3  1  0
 12  8  2  0
M  END
> <SMILES>
O=C(O)c1cc(=O)c2cc(Br)ccc2o1

> <Salt Data>


> <InChI>
InChI=1S/C10H5BrO4/c11-5-1-2-8-6(3-5)7(12)4-9(15-8)10(13)14/h1-4H,(H,13,14)

> <InChI Key>
QSBZDBNPXSVVHH-UHFFFAOYSA-N

> <Molecular Weight>
269.04999999999995

> <Compound ID>
F3308-1191

> <Plate Well Position>
M10

> <Plate ID>
10001

$$$$

  SciTegic05171710462D

 10 11  0  0  0  0            999 V2000
    2.6625    0.1583    0.0000 N   0  0
    2.9250    0.9458    0.0000 C   0  0
    3.7292    1.1083    0.0000 N   0  0
    3.2042   -0.4625    0.0000 C   0  0
    1.8417    0.1583    0.0000 N   0  0
    2.2542    1.4250    0.0000 C   0  0
    4.0250   -0.3000    0.0000 C   0  0
    4.2875    0.4875    0.0000 C   0  0
    1.5917    0.9458    0.0000 C   0  0
    4.5667   -0.9167    0.0000 N   0  0
  2  1  1  0
  3  2  1  0
  4  1  1  0
  5  1  1  0
  6  2  2  0
  7  4  2  0
  8  7  1  0
  9  5  2  0
 10  7  1  0
  9  6  1  0
  8  3  2  0
M  END
> <SMILES>
Nc1cnc2ccnn2c1

> <Salt Data>


> <InChI>
InChI=1S/C6H6N4/c7-5-3-8-6-1-2-9-10(6)4-5/h1-4H,7H2

> <InChI Key>
QBONEWMRHLTZCX-UHFFFAOYSA-N

> <Molecular Weight>
134.14199999999997

> <Compound ID>
F2198-0038

> <Plate Well Position>
M11

> <Plate ID>
10001

$$$$

  SciTegic05171710462D

 20 21  0  0  0  0            999 V2000
   -4.5833    3.8000    0.0000 C   0  0
   -4.5833    2.9708    0.0000 N   0  0
   -2.4250    7.5167    0.0000 N   0  0
   -3.8500    7.5250    0.0000 N   0  0
   -5.2958    4.2125    0.0000 O   0  0
   -3.8625    4.2125    0.0000 N   0  0
   -3.1333    7.9292    0.0000 C   0  0
   -3.1458    6.2750    0.0000 C   0  0
   -5.2833    2.5583    0.0000 C   0  0
   -5.2708    0.0750    0.0000 C   0  0
   -5.2833    1.7333    0.0000 C   0  0
   -5.2708   -0.7542    0.0000 F   0  0
   -5.9833    0.4833    0.0000 C   0  0
   -4.5583    0.4875    0.0000 C   0  0
   -5.9958    1.3083    0.0000 C   0  0
   -4.5583    1.3208    0.0000 C   0  0
   -3.8625    5.0417    0.0000 C   0  0
   -3.8583    6.6917    0.0000 C   0  0
   -2.4333    6.6917    0.0000 C   0  0
   -3.1458    5.4417    0.0000 C   0  0
  2  1  1  0
  3 19  2  0
  4 18  1  0
  5  1  2  0
  6  1  1  0
  7  3  1  0
  8 20  1  0
  9  2  1  0
 10 14  1  0
 11  9  1  0
 12 10  1  0
 13 15  1  0
 14 16  2  0
 15 11  2  0
 16 11  1  0
 17  6  1  0
 18  8  2  0
 19  8  1  0
 20 17  1  0
 13 10  2  0
  4  7  2  0
M  END
> <SMILES>
O=C(NCCc1cncnc1)NCc1ccc(F)cc1

> <Salt Data>


> <InChI>
InChI=1S/C14H15FN4O/c15-13-3-1-11(2-4-13)9-19-14(20)18-6-5-12-7-16-10-17-8-12/h1-4,7-8,10H,5-6,9H2,(H2,18,19,20)

> <InChI Key>
MFBUEBLFTFVMSW-UHFFFAOYSA-N

> <Molecular Weight>
274.29900000000004

> <Compound ID>
F6284-0344

> <Plate Well Position>
M12

> <Plate ID>
10001

$$$$

  SciTegic05171710462D

 21 22  0  0  0  0            999 V2000
   -3.6208    0.6000    0.0000 C   0  0
   -3.6208    1.3583    0.0000 C   0  0
   -4.2708    0.2208    0.0000 N   0  0
   -1.0083    1.3333    0.0000 C   0  0
   -2.9708    0.2250    0.0000 O   0  0
   -4.2708    1.7333    0.0000 O   0  0
   -6.8542   -0.5250    0.0000 N   0  0
   -2.9625    1.7208    0.0000 N   0  0
   -1.0083    0.5833    0.0000 C   0  0
   -4.9208    0.6000    0.0000 C   0  0
   -2.3125    1.3458    0.0000 C   0  0
   -5.5708    0.2250    0.0000 C   0  0
   -1.6583    1.7208    0.0000 C   0  0
   -6.8542    0.2250    0.0000 C   0  0
   -6.2125   -0.9000    0.0000 C   0  0
   -0.3583    1.7083    0.0000 C   0  0
   -0.3583    0.2083    0.0000 C   0  0
   -6.2125    0.6000    0.0000 C   0  0
   -5.5708   -0.5250    0.0000 C   0  0
    0.2917    1.3333    0.0000 C   0  0
    0.2917    0.5833    0.0000 C   0  0
  2  1  1  0
  3  1  1  0
  4 13  1  0
  5  1  2  0
  6  2  2  0
  7 15  1  0
  8  2  1  0
  9  4  2  0
 10  3  1  0
 11  8  1  0
 12 10  1  0
 13 11  1  0
 14 18  1  0
 15 19  2  0
 16  4  1  0
 17  9  1  0
 18 12  2  0
 19 12  1  0
 20 16  1  0
 21 20  1  0
  7 14  2  0
 21 17  1  0
M  END
> <SMILES>
O=C(NCCC1=CCCCC1)C(=O)NCc1ccncc1

> <Salt Data>


> <InChI>
InChI=1S/C16H21N3O2/c20-15(18-11-8-13-4-2-1-3-5-13)16(21)19-12-14-6-9-17-10-7-14/h4,6-7,9-10H,1-3,5,8,11-12H2,(H,18,20)(H,19,21)

> <InChI Key>
GPNMQVBAVYLTEM-UHFFFAOYSA-N

> <Molecular Weight>
287.363

> <Compound ID>
F2879-3982

> <Plate Well Position>
M13

> <Plate ID>
10001

$$$$

  SciTegic05171710462D

 21 22  0  0  0  0            999 V2000
    7.3917   -8.0375    0.0000 C   0  0
    6.9542   -9.3167    0.0000 N   0  0
    4.5542   -5.4917    0.0000 C   0  0
    5.2667   -5.9167    0.0000 N   0  0
    7.7917   -9.3375    0.0000 O   0  0
    8.0667   -8.5417    0.0000 C   0  0
    6.7167   -8.5167    0.0000 C   0  0
    7.4167   -7.2000    0.0000 C   0  0
    6.7000   -6.7750    0.0000 N   0  0
    4.5625   -4.6542    0.0000 O   0  0
    5.2625   -6.7417    0.0000 C   0  0
    6.0000   -5.5125    0.0000 C   0  0
    3.8417   -5.8792    0.0000 C   0  0
    5.9667   -7.1792    0.0000 C   0  0
    6.7167   -5.9375    0.0000 C   0  0
   10.2542   -6.9792    0.0000 Cl  0  0
    8.8667   -8.3042    0.0000 C   0  0
    5.9292   -8.2417    0.0000 C   0  0
    2.8125   -6.4542    0.0000 C   0  0
    3.0417   -5.6542    0.0000 C   0  0
    3.6042   -6.6792    0.0000 C   0  0
  2  7  2  0
  3  4  1  0
  4 12  1  0
  5  6  1  0
  6  1  2  0
  7  1  1  0
  8  1  1  0
  9  8  1  0
 10  3  2  0
 11 14  1  0
 12 15  1  0
 13  3  1  0
 14  9  1  0
 15  9  1  0
 17  6  1  0
 18  7  1  0
 19 20  1  0
 20 13  1  0
 21 13  1  0
  2  5  1  0
  4 11  1  0
 19 21  1  0
M  END
> <SMILES>
Cc1noc(C)c1CN1CCN(C(=O)C2CCC2)CC1.Cl

> <Salt Data>
HCl

> <InChI>
InChI=1S/C15H23N3O2.ClH/c1-11-14(12(2)20-16-11)10-17-6-8-18(9-7-17)15(19)13-4-3-5-13;/h13H,3-10H2,1-2H3;1H

> <InChI Key>
SPQFHQDXXAUSTA-UHFFFAOYSA-N

> <Molecular Weight>
313.8290000000001

> <Compound ID>
F5860-0333

> <Plate Well Position>
M14

> <Plate ID>
10001

$$$$

  SciTegic05171710462D

 17 17  0  0  0  0            999 V2000
   -2.8583    2.4750    0.0000 S   0  0
   -2.8583    3.3000    0.0000 C   0  0
   -2.8583    1.6500    0.0000 C   0  0
   -2.0333    2.4750    0.0000 O   0  0
   -3.6833    2.4750    0.0000 O   0  0
   -2.8583    0.0000    0.0000 N   0  0
   -3.5750    3.7125    0.0000 C   0  0
   -2.1458    1.2375    0.0000 C   0  0
   -3.5750    1.2375    0.0000 C   0  0
   -0.6458    2.4833    0.0000 Cl  0  0
   -2.1458    0.4125    0.0000 C   0  0
   -3.5750    0.4125    0.0000 C   0  0
   -3.5750    4.5292    0.0000 C   0  0
   -4.2875    3.3000    0.0000 C   0  0
   -4.2875    4.9500    0.0000 C   0  0
   -5.0083    3.7125    0.0000 C   0  0
   -5.0083    4.5292    0.0000 C   0  0
  2  1  1  0
  3  1  1  0
  4  1  2  0
  5  1  2  0
  6 12  1  0
  7  2  1  0
  8  3  1  0
  9  3  1  0
 11  8  1  0
 12  9  1  0
 13  7  1  0
 14  7  2  0
 15 13  2  0
 16 14  1  0
 17 15  1  0
 11  6  1  0
 16 17  2  0
M  END
> <SMILES>
Cl.O=S(=O)(Cc1ccccc1)C1CCNCC1

> <Salt Data>
HCl

> <InChI>
InChI=1S/C12H17NO2S.ClH/c14-16(15,12-6-8-13-9-7-12)10-11-4-2-1-3-5-11;/h1-5,12-13H,6-10H2;1H

> <InChI Key>
VNXWAORMGUJLBR-UHFFFAOYSA-N

> <Molecular Weight>
275.801

> <Compound ID>
F2167-0245

> <Plate Well Position>
M15

> <Plate ID>
10001

$$$$

  SciTegic05171710462D

 21 24  0  0  0  0            999 V2000
    4.0625   -4.4375    0.0000 N   0  0
    3.2875   -4.1292    0.0000 C   0  0
    4.0042   -5.2667    0.0000 C   0  0
    4.7667   -3.9917    0.0000 C   0  0
    5.7542   -3.3667    0.0000 N   0  0
    3.1917   -5.4667    0.0000 C   0  0
    2.7542   -4.7667    0.0000 C   0  0
    4.9542   -3.1875    0.0000 C   0  0
    5.5750   -4.1792    0.0000 C   0  0
    3.0792   -3.3292    0.0000 O   0  0
    4.6292   -5.8000    0.0000 O   0  0
    6.4667   -2.9375    0.0000 C   0  0
    7.8667   -2.0542    0.0000 O   0  0
    7.1917   -3.3250    0.0000 C   0  0
    6.4292   -2.1042    0.0000 C   0  0
    1.9250   -4.8000    0.0000 C   0  0
    2.8125   -6.2042    0.0000 C   0  0
    7.8917   -2.8792    0.0000 C   0  0
    7.1292   -1.6667    0.0000 C   0  0
    1.9792   -6.2375    0.0000 C   0  0
    1.5375   -5.5292    0.0000 C   0  0
  2  1  1  0
  3  1  1  0
  4  1  1  0
  5  9  1  0
  6  3  1  0
  7  2  1  0
  8  4  1  0
  9  4  1  0
 10  2  2  0
 11  3  2  0
 12  5  1  0
 13 19  1  0
 14 12  1  0
 15 12  1  0
 16  7  1  0
 17  6  1  0
 18 14  1  0
 19 15  1  0
 20 17  2  0
 21 16  2  0
  8  5  1  0
  6  7  2  0
 21 20  1  0
 18 13  1  0
M  END
> <SMILES>
O=C1c2ccccc2C(=O)N1C1CN(C2CCOCC2)C1

> <Salt Data>


> <InChI>
InChI=1S/C16H18N2O3/c19-15-13-3-1-2-4-14(13)16(20)18(15)12-9-17(10-12)11-5-7-21-8-6-11/h1-4,11-12H,5-10H2

> <InChI Key>
ICGKDVGPFKCQNV-UHFFFAOYSA-N

> <Molecular Weight>
286.331

> <Compound ID>
F2167-1184

> <Plate Well Position>
M16

> <Plate ID>
10001

$$$$

  SciTegic05171710462D

 19 21  0  0  0  0            999 V2000
    6.6875   -8.5875    0.0000 C   0  0
    6.2792   -9.3042    0.0000 S   0  0
    6.4292   -7.8000    0.0000 N   0  0
    5.6292   -7.6250    0.0000 C   0  0
    5.3792   -6.8375    0.0000 C   0  0
    7.4917   -8.7625    0.0000 N   0  0
    7.5750   -9.5792    0.0000 N   0  0
    4.5917   -6.5792    0.0000 C   0  0
    5.3792   -5.5042    0.0000 C   0  0
    4.5917   -5.7542    0.0000 C   0  0
    5.8625   -6.1750    0.0000 C   0  0
    6.8375   -9.9167    0.0000 C   0  0
    5.0792   -8.2292    0.0000 O   0  0
    5.6292   -4.7167    0.0000 O   0  0
    3.8792   -6.9917    0.0000 C   0  0
    3.8792   -5.3417    0.0000 C   0  0
    6.6875  -10.7292    0.0000 C   0  0
    3.1667   -6.5792    0.0000 C   0  0
    3.1667   -5.7542    0.0000 C   0  0
  2  1  1  0
  3  1  1  0
  4  3  1  0
  5  4  1  0
  6  1  2  0
  7  6  1  0
  8  5  1  0
  9 11  1  0
 10  8  1  0
 11  5  1  0
 12  2  1  0
 13  4  2  0
 14  9  2  0
 15  8  2  0
 16 10  2  0
 17 12  1  0
 18 15  1  0
 19 18  2  0
 12  7  2  0
 10  9  1  0
 19 16  1  0
M  END
> <SMILES>
Cc1nnc(NC(=O)C2CC(=O)c3ccccc32)s1

> <Salt Data>


> <InChI>
InChI=1S/C13H11N3O2S/c1-7-15-16-13(19-7)14-12(18)10-6-11(17)9-5-3-2-4-8(9)10/h2-5,10H,6H2,1H3,(H,14,16,18)

> <InChI Key>
VRQHBXFYKGIQPI-UHFFFAOYSA-N

> <Molecular Weight>
273.31699999999995

> <Compound ID>
F5735-0036

> <Plate Well Position>
M17

> <Plate ID>
10001

$$$$

  SciTegic05171710462D

 22 24  0  0  0  0            999 V2000
   -3.0333    4.1042    0.0000 N   0  0
   -3.7458    3.6958    0.0000 C   0  0
   -1.3125    5.9167    0.0000 C   0  0
   -0.6000    6.3250    0.0000 C   0  0
   -0.5958    7.1417    0.0000 C   0  0
   -2.0250    6.3250    0.0000 C   0  0
   -3.7458    2.8708    0.0000 C   0  0
   -1.3083    7.5542    0.0000 O   0  0
   -2.0208    7.1417    0.0000 C   0  0
   -2.0208    4.6875    0.0000 C   0  0
   -2.2333    3.8958    0.0000 C   0  0
   -2.8208    4.9000    0.0000 C   0  0
   -1.3083    5.0917    0.0000 O   0  0
   -4.4583    4.1042    0.0000 O   0  0
    0.1167    7.5542    0.0000 O   0  0
   -4.4583    2.4833    0.0000 C   0  0
   -3.0333    2.4833    0.0000 C   0  0
   -2.7333    7.5667    0.0000 C   0  0
   -5.1583    2.9000    0.0000 C   0  0
   -4.4708    1.6458    0.0000 C   0  0
   -3.0458    1.6458    0.0000 C   0  0
   -3.7583    1.2250    0.0000 C   0  0
  2  1  1  0
  3 13  1  0
  4  3  2  0
  5  4  1  0
  6  3  1  0
  7  2  1  0
  8  9  1  0
  9  6  2  0
 10 12  1  0
 11  1  1  0
 12  1  1  0
 13 10  1  0
 14  2  2  0
 15  5  2  0
 16  7  1  0
 17  7  2  0
 18  9  1  0
 19 16  1  0
 20 16  2  0
 21 17  1  0
 22 21  2  0
 11 10  1  0
 20 22  1  0
  5  8  1  0
M  END
> <SMILES>
Cc1cc(OC2CN(C(=O)c3ccccc3C)C2)cc(=O)o1

> <Salt Data>


> <InChI>
InChI=1S/C17H17NO4/c1-11-5-3-4-6-15(11)17(20)18-9-14(10-18)22-13-7-12(2)21-16(19)8-13/h3-8,14H,9-10H2,1-2H3

> <InChI Key>
BRFUJPXPAXIAKD-UHFFFAOYSA-N

> <Molecular Weight>
299.32599999999996

> <Compound ID>
F6473-6018

> <Plate Well Position>
M18

> <Plate ID>
10001

$$$$

  SciTegic05171710462D

 20 21  0  0  0  0            999 V2000
    3.9542   -0.1750    0.0000 N   0  0
    3.9625   -1.0000    0.0000 C   0  0
    4.7417   -1.2500    0.0000 N   0  0
    4.7417    0.0833    0.0000 C   0  0
    5.2167   -0.5750    0.0000 C   0  0
    3.2417   -1.4125    0.0000 S   0  0
    3.2917    0.3208    0.0000 C   0  0
    3.3917    1.1458    0.0000 C   0  0
    2.7292    1.6375    0.0000 O   0  0
    4.1500    1.4708    0.0000 N   0  0
    2.5292   -1.0000    0.0000 C   0  0
    0.3875   -2.2417    0.0000 C   0  0
    1.8125   -1.4167    0.0000 C   0  0
    5.0042    0.8708    0.0000 C   0  0
   -0.3333   -2.6625    0.0000 F   0  0
    1.0917   -2.6542    0.0000 C   0  0
    0.3875   -1.4167    0.0000 C   0  0
    1.8125   -2.2417    0.0000 C   0  0
    1.0917   -1.0042    0.0000 C   0  0
    5.8000    1.1250    0.0000 O   0  0
  2  1  1  0
  3  2  2  0
  4  1  1  0
  5  4  2  0
  6  2  1  0
  7  1  1  0
  8  7  1  0
  9  8  2  0
 10  8  1  0
 11  6  1  0
 12 17  2  0
 13 11  1  0
 14  4  1  0
 15 12  1  0
 16 18  2  0
 17 19  1  0
 18 13  1  0
 19 13  2  0
 20 14  1  0
  5  3  1  0
 12 16  1  0
M  END
> <SMILES>
NC(=O)Cn1c(CO)cnc1SCc1ccc(F)cc1

> <Salt Data>


> <InChI>
InChI=1S/C13H14FN3O2S/c14-10-3-1-9(2-4-10)8-20-13-16-5-11(7-18)17(13)6-12(15)19/h1-5,18H,6-8H2,(H2,15,19)

> <InChI Key>
PVTBDURHZPJDEU-UHFFFAOYSA-N

> <Molecular Weight>
295.33899999999994

> <Compound ID>
F2258-0742

> <Plate Well Position>
M19

> <Plate ID>
10001

$$$$

  SciTegic05171710462D

 22 24  0  0  0  0            999 V2000
   -4.5708    2.9833    0.0000 C   0  0
   -4.5833    3.8000    0.0000 C   0  0
   -3.8625    4.2125    0.0000 N   0  0
   -3.8583    2.5625    0.0000 C   0  0
   -3.8708    1.7500    0.0000 N   0  0
   -5.3000    2.5708    0.0000 C   0  0
   -4.5625    1.3250    0.0000 C   0  0
   -5.2833    1.7375    0.0000 C   0  0
   -1.0083    5.0542    0.0000 C   0  0
   -0.2958    5.4667    0.0000 N   0  0
   -3.8583    5.0292    0.0000 C   0  0
   -3.1458    3.8083    0.0000 C   0  0
   -5.2875    4.2167    0.0000 O   0  0
   -4.5583    0.5083    0.0000 O   0  0
   -1.7333    5.4625    0.0000 O   0  0
   -2.4250    4.2167    0.0000 C   0  0
   -3.1583    5.4542    0.0000 C   0  0
   -2.4458    5.0292    0.0000 C   0  0
    0.4292    5.0625    0.0000 C   0  0
   -1.0083    4.2167    0.0000 C   0  0
    0.4292    4.2292    0.0000 C   0  0
   -0.2833    3.8208    0.0000 C   0  0
  2  1  1  0
  3  2  1  0
  4  1  2  0
  5  4  1  0
  6  1  1  0
  7  8  1  0
  8  6  2  0
  9 15  1  0
 10  9  2  0
 11  3  1  0
 12  3  1  0
 13  2  2  0
 14  7  2  0
 15 18  1  0
 16 12  1  0
 17 11  1  0
 18 16  1  0
 19 10  1  0
 20  9  1  0
 21 22  1  0
 22 20  2  0
  7  5  1  0
 18 17  1  0
 21 19  2  0
M  END
> <SMILES>
O=C(c1ccc(=O)[nH]c1)N1CCC(Oc2ccccn2)CC1

> <Salt Data>


> <InChI>
InChI=1S/C16H17N3O3/c20-14-5-4-12(11-18-14)16(21)19-9-6-13(7-10-19)22-15-3-1-2-8-17-15/h1-5,8,11,13H,6-7,9-10H2,(H,18,20)

> <InChI Key>
GMKZCMVTSSWBMV-UHFFFAOYSA-N

> <Molecular Weight>
299.3299999999999

> <Compound ID>
F6359-0013

> <Plate Well Position>
M20

> <Plate ID>
10001

$$$$

  SciTegic05171710462D

 17 18  0  0  0  0            999 V2000
   -3.1583    4.2042    0.0000 C   0  0
   -2.4833    4.6875    0.0000 C   0  0
   -2.5583    5.5125    0.0000 N   0  0
   -1.8833    5.9792    0.0000 N   0  0
   -3.9083    4.5417    0.0000 N   0  0
   -1.1458    5.6417    0.0000 C   0  0
   -3.0750    3.3958    0.0000 O   0  0
   -1.7333    4.3417    0.0000 C   0  0
   -6.0667    4.7417    0.0000 N   0  0
   -4.6583    4.8792    0.0000 C   0  0
   -1.0708    4.8167    0.0000 C   0  0
   -0.4708    6.1167    0.0000 O   0  0
   -5.3208    4.4042    0.0000 C   0  0
   -6.1500    5.5667    0.0000 C   0  0
   -4.7375    5.7042    0.0000 C   0  0
    0.2792    5.7750    0.0000 C   0  0
   -5.4875    6.0417    0.0000 C   0  0
  2  1  1  0
  3  2  1  0
  4  3  2  0
  5  1  1  0
  6 11  2  0
  7  1  2  0
  8  2  2  0
  9 13  1  0
 10  5  1  0
 11  8  1  0
 12  6  1  0
 13 10  2  0
 14 17  1  0
 15 10  1  0
 16 12  1  0
 17 15  2  0
  6  4  1  0
 14  9  2  0
M  END
> <SMILES>
COc1ccc(C(=O)Nc2cccnc2)nn1

> <Salt Data>


> <InChI>
InChI=1S/C11H10N4O2/c1-17-10-5-4-9(14-15-10)11(16)13-8-3-2-6-12-7-8/h2-7H,1H3,(H,13,16)

> <InChI Key>
UPAHPHCCQDKBPQ-UHFFFAOYSA-N

> <Molecular Weight>
230.227

> <Compound ID>
F6090-0038

> <Plate Well Position>
M21

> <Plate ID>
10001

$$$$

  SciTegic05171710462D

 10 10  0  0  0  0            999 V2000
    3.9667   -1.7542    0.0000 C   0  0
    3.2542   -1.3375    0.0000 O   0  0
    3.9667   -2.5792    0.0000 O   0  0
    1.1167   -2.5750    0.0000 O   0  0
    4.6875   -1.3417    0.0000 N   0  0
    2.5417   -1.7500    0.0000 C   0  0
    2.5417   -2.5750    0.0000 C   0  0
    1.8292   -1.3292    0.0000 C   0  0
    1.8292   -2.9792    0.0000 C   0  0
    1.1167   -1.7500    0.0000 C   0  0
  2  1  1  0
  3  1  2  0
  4 10  1  0
  5  1  1  0
  6  2  1  0
  7  6  1  0
  8  6  1  0
  9  7  1  0
 10  8  1  0
  9  4  1  0
M  END
> <SMILES>
NC(=O)OC1CCOCC1

> <Salt Data>


> <InChI>
InChI=1S/C6H11NO3/c7-6(8)10-5-1-3-9-4-2-5/h5H,1-4H2,(H2,7,8)

> <InChI Key>
FMCPHGPMGDIHMK-UHFFFAOYSA-N

> <Molecular Weight>
145.158

> <Compound ID>
F2147-1715

> <Plate Well Position>
M22

> <Plate ID>
10001

$$$$

  SciTegic05171710462D

 19 21  0  0  0  0            999 V2000
   -3.1583    4.2042    0.0000 N   0  0
   -3.8708    3.8000    0.0000 C   0  0
   -3.2125    5.0167    0.0000 C   0  0
   -3.8708    2.9833    0.0000 C   0  0
   -4.2833    2.2750    0.0000 C   0  0
   -3.4583    2.2833    0.0000 C   0  0
   -3.6083    6.2542    0.0000 N   0  0
   -3.9625    5.3042    0.0000 C   0  0
   -4.5833    4.2042    0.0000 O   0  0
   -1.8333    5.4417    0.0000 S   0  0
   -2.4833    3.7708    0.0000 C   0  0
   -2.6208    5.5667    0.0000 C   0  0
   -1.7125    3.9958    0.0000 C   0  0
   -1.4208    4.7417    0.0000 C   0  0
   -4.3583    6.5417    0.0000 C   0  0
   -2.9833    6.7542    0.0000 C   0  0
   -3.1083    7.5417    0.0000 C   0  0
   -4.4750    7.3417    0.0000 C   0  0
   -3.8458    7.8417    0.0000 C   0  0
  2  1  1  0
  3  1  1  0
  4  2  1  0
  5  4  1  0
  6  4  1  0
  7  8  1  0
  8  3  1  0
  9  2  2  0
 10 12  1  0
 11  1  1  0
 12  3  1  0
 13 11  1  0
 14 13  1  0
 15  7  1  0
 16  7  1  0
 17 16  1  0
 18 15  1  0
 19 17  1  0
 10 14  1  0
  5  6  1  0
 19 18  1  0
M  END
> <SMILES>
O=C(C1CC1)N1CCCSCC1CN1CCCCC1

> <Salt Data>


> <InChI>
InChI=1S/C15H26N2OS/c18-15(13-5-6-13)17-9-4-10-19-12-14(17)11-16-7-2-1-3-8-16/h13-14H,1-12H2

> <InChI Key>
ZQGJIRBYVPHFDV-UHFFFAOYSA-N

> <Molecular Weight>
282.453

> <Compound ID>
F6400-0886

> <Plate Well Position>
M23

> <Plate ID>
10001

$$$$

  SciTegic05171710462D

 22 24  0  0  0  0            999 V2000
   -3.1833    1.6208    0.0000 C   0  0
   -3.1833    2.0375    0.0000 C   0  0
   -3.5833    1.4958    0.0000 N   0  0
   -2.8250    1.4125    0.0000 N   0  0
   -2.8250    2.2458    0.0000 C   0  0
   -2.4625    2.0375    0.0000 N   0  0
   -3.8208    1.8333    0.0000 N   0  0
   -2.4625    1.6208    0.0000 C   0  0
   -3.5833    2.1625    0.0000 C   0  0
   -3.7208    1.0958    0.0000 C   0  0
   -2.0958    2.2458    0.0000 C   0  0
   -2.8250    2.6625    0.0000 O   0  0
   -1.7333    2.0333    0.0000 C   0  0
   -1.7333    1.6208    0.0000 C   0  0
   -1.3750    1.4083    0.0000 C   0  0
   -1.0125    2.0333    0.0000 C   0  0
   -4.1208    1.2333    0.0000 C   0  0
   -3.8583    0.6958    0.0000 C   0  0
   -3.3208    0.9583    0.0000 C   0  0
   -1.3708    2.2458    0.0000 C   0  0
   -1.0208    1.6208    0.0000 C   0  0
   -1.3750    0.9958    0.0000 C   0  0
  2  1  2  0
  3  1  1  0
  4  1  1  0
  5  2  1  0
  6  8  1  0
  7  3  1  0
  8  4  2  0
  9  2  1  0
 10  3  1  0
 11  6  1  0
 12  5  2  0
 13 11  1  0
 14 13  2  0
 15 14  1  0
 16 20  2  0
 17 10  1  0
 18 10  1  0
 19 10  1  0
 20 13  1  0
 21 16  1  0
 22 15  1  0
  7  9  2  0
  6  5  1  0
 15 21  2  0
M  END
> <SMILES>
Cc1cccc(Cn2cnc3c(cnn3C(C)(C)C)c2=O)c1

> <Salt Data>


> <InChI>
InChI=1S/C17H20N4O/c1-12-6-5-7-13(8-12)10-20-11-18-15-14(16(20)22)9-19-21(15)17(2,3)4/h5-9,11H,10H2,1-4H3

> <InChI Key>
BBCICWLKBLJOBJ-UHFFFAOYSA-N

> <Molecular Weight>
296.37399999999997

> <Compound ID>
F0679-0656

> <Plate Well Position>
M24

> <Plate ID>
10001

$$$$

     RDKit          2D

  4  3  0  0  0  0  0  0  0  0999 V2000
    0.0000    0.0000    0.0000 C   0  0  0  0  0  0  0  0  0  0  0  0
    1.2990    0.7500    0.0000 S   0  0  0  0  0  0  0  0  0  0  0  0
    1.2990    2.2500    0.0000 O   0  0  0  0  0  0  0  0  0  0  0  0
    2.5981   -0.0000    0.0000 C   0  0  0  0  0  0  0  0  0  0  0  0
  1  2  1  0
  2  3  2  0
  2  4  1  0
M  END
> <SMILES>
CS(C)=O

> <Salt Data>


> <InChI>
InChI=1S/C2H6OS/c1-4(2)3/h1-2H3

> <InChI Key>
IAZDPXIOMUYVGZ-UHFFFAOYSA-N

> <Molecular Weight>
78.13600000000001

> <Compound ID>
DMSO

> <Plate Well Position>
N1

> <Plate ID>
10001

$$$$

     RDKit          2D

  4  3  0  0  0  0  0  0  0  0999 V2000
    0.0000    0.0000    0.0000 C   0  0  0  0  0  0  0  0  0  0  0  0
    1.2990    0.7500    0.0000 S   0  0  0  0  0  0  0  0  0  0  0  0
    1.2990    2.2500    0.0000 O   0  0  0  0  0  0  0  0  0  0  0  0
    2.5981   -0.0000    0.0000 C   0  0  0  0  0  0  0  0  0  0  0  0
  1  2  1  0
  2  3  2  0
  2  4  1  0
M  END
> <SMILES>
CS(C)=O

> <Salt Data>


> <InChI>
InChI=1S/C2H6OS/c1-4(2)3/h1-2H3

> <InChI Key>
IAZDPXIOMUYVGZ-UHFFFAOYSA-N

> <Molecular Weight>
78.13600000000001

> <Compound ID>
DMSO

> <Plate Well Position>
N2

> <Plate ID>
10001

$$$$

  SciTegic05171710462D

 14 12  0  0  0  0            999 V2000
    0.0625    0.5458    0.0000 N   0  0
    0.5417   -0.1292    0.0000 C   0  0
    0.0625   -0.7917    0.0000 S   0  0
   -0.7333    0.2875    0.0000 C   0  0
   -0.7333   -0.5417    0.0000 C   0  0
    1.3667   -0.1292    0.0000 C   0  0
   -1.5125    0.5458    0.0000 C   0  0
   -1.5125   -0.7917    0.0000 C   0  0
    4.0000   -0.1250    0.0000 Cl  0  0
    4.0625   -1.4667    0.0000 Cl  0  0
    2.6125    0.5958    0.0000 N   0  0
    1.7792    0.5958    0.0000 C   0  0
   -1.9958   -0.1292    0.0000 C   0  0
    4.2375    1.2875    0.0000 O   0  0
  2  1  2  0
  3  2  1  0
  4  1  1  0
  5  4  2  0
  6  2  1  0
  7  4  1  0
  8  5  1  0
 11 12  1  0
 12  6  1  0
 13  7  1  0
  5  3  1  0
 13  8  1  0
M  END
> <SMILES>
Cl.Cl.NCCc1nc2c(s1)CCC2.O

> <Salt Data>
2 HCl/H2O

> <InChI>
InChI=1S/C8H12N2S.2ClH.H2O/c9-5-4-8-10-6-2-1-3-7(6)11-8;;;/h1-5,9H2;2*1H;1H2

> <InChI Key>
CQXDHCYZACUKNI-UHFFFAOYSA-N

> <Molecular Weight>
259.20200000000006

> <Compound ID>
F8881-8598

> <Plate Well Position>
N3

> <Plate ID>
10001

$$$$

  SciTegic05171710462D

 14 15  0  0  0  0            999 V2000
   -0.8708    1.0208    0.0000 N   0  0
   -3.9333    1.2458    0.0000 C   0  0
   -0.8708   -0.3542    0.0000 N   0  0
   -0.3958    0.3458    0.0000 C   0  0
   -1.6958    0.7625    0.0000 C   0  0
   -1.6958   -0.0917    0.0000 C   0  0
   -3.1708    0.7833    0.0000 C   0  0
   -2.4333    1.2000    0.0000 C   0  0
   -2.4333   -0.5375    0.0000 C   0  0
   -3.1708   -0.1167    0.0000 C   0  0
   -4.6958    1.6833    0.0000 F   0  0
   -3.4958    1.9833    0.0000 F   0  0
   -4.3958    0.4833    0.0000 F   0  0
    0.4875    0.3458    0.0000 C   0  0
  2  7  1  0
  3  4  1  0
  4  1  2  0
  5  1  1  0
  6  5  2  0
  7  8  2  0
  8  5  1  0
  9  6  1  0
 10  7  1  0
 11  2  1  0
 12  2  1  0
 13  2  1  0
 14  4  1  0
  3  6  1  0
 10  9  2  0
M  END
> <SMILES>
Cc1nc2cc(C(F)(F)F)ccc2[nH]1

> <Salt Data>


> <InChI>
InChI=1S/C9H7F3N2/c1-5-13-7-3-2-6(9(10,11)12)4-8(7)14-5/h2-4H,1H3,(H,13,14)

> <InChI Key>
MXJRRPABGUWERH-UHFFFAOYSA-N

> <Molecular Weight>
200.16299999999993

> <Compound ID>
F0293-0046

> <Plate Well Position>
N4

> <Plate ID>
10001

$$$$

  SciTegic05171710462D

 13 14  0  0  0  0            999 V2000
    3.4000   -0.8417    0.0000 N   0  0
    2.9917   -0.2667    0.0000 C   0  0
    2.9917   -1.4167    0.0000 C   0  0
    2.3042   -0.4792    0.0000 C   0  0
    2.3042   -1.2042    0.0000 C   0  0
    1.7000   -1.5542    0.0000 C   0  0
    3.2750    0.3750    0.0000 O   0  0
    1.7000   -0.1375    0.0000 C   0  0
    3.1542   -2.1042    0.0000 O   0  0
    4.1125   -0.8417    0.0000 C   0  0
    1.0875   -0.4792    0.0000 C   0  0
    1.0875   -1.2042    0.0000 C   0  0
    0.4417   -0.1375    0.0000 N   0  0
  2  1  1  0
  3  1  1  0
  4  2  1  0
  5  3  1  0
  6  5  1  0
  7  2  2  0
  8  4  1  0
  9  3  2  0
 10  1  1  0
 11  8  2  0
 12  6  2  0
 13 11  1  0
  4  5  2  0
 12 11  1  0
M  END
> <SMILES>
CN1C(=O)c2ccc(N)cc2C1=O

> <Salt Data>


> <InChI>
InChI=1S/C9H8N2O2/c1-11-8(12)6-3-2-5(10)4-7(6)9(11)13/h2-4H,10H2,1H3

> <InChI Key>
KMEBUNSLFRQSEM-UHFFFAOYSA-N

> <Molecular Weight>
176.17499999999995

> <Compound ID>
F1386-0358

> <Plate Well Position>
N5

> <Plate ID>
10001

$$$$

  SciTegic05171710462D

 18 20  0  0  0  0            999 V2000
    0.8792   -0.4667    0.0000 C   0  0
    0.6250   -1.2500    0.0000 N   0  0
    0.2250    0.0208    0.0000 S   0  0
    1.6667   -0.2125    0.0000 N   0  0
    3.0667   -0.5500    0.0000 C   0  0
   -0.1958   -1.2500    0.0000 C   0  0
    2.2750   -0.7667    0.0000 C   0  0
    3.6750   -1.1125    0.0000 C   0  0
   -0.4500   -0.4667    0.0000 C   0  0
    4.4625   -0.8667    0.0000 O   0  0
    3.4875   -1.9125    0.0000 O   0  0
    1.8417    0.5875    0.0000 C   0  0
    3.2375    0.2875    0.0000 C   0  0
    2.6292    0.8458    0.0000 C   0  0
   -0.7500   -1.8542    0.0000 C   0  0
   -1.2583   -0.2917    0.0000 C   0  0
   -1.8083   -0.9042    0.0000 C   0  0
   -1.5500   -1.6792    0.0000 C   0  0
  2  1  2  0
  3  1  1  0
  4  1  1  0
  5  7  1  0
  6  2  1  0
  7  4  1  0
  8  5  1  0
  9  3  1  0
 10  8  2  0
 11  8  1  0
 12  4  1  0
 13 14  1  0
 14 12  1  0
 15  6  1  0
 16  9  1  0
 17 16  2  0
 18 15  2  0
  6  9  2  0
  5 13  1  0
 17 18  1  0
M  END
> <SMILES>
O=C(O)C1CCCN(c2nc3ccccc3s2)C1

> <Salt Data>


> <InChI>
InChI=1S/C13H14N2O2S/c16-12(17)9-4-3-7-15(8-9)13-14-10-5-1-2-6-11(10)18-13/h1-2,5-6,9H,3-4,7-8H2,(H,16,17)

> <InChI Key>
ZGKSEYKEPXUKJZ-UHFFFAOYSA-N

> <Molecular Weight>
262.33399999999995

> <Compound ID>
F2145-1025

> <Plate Well Position>
N6

> <Plate ID>
10001

$$$$

  SciTegic05171710462D

 21 23  0  0  0  0            999 V2000
   -3.8708    2.9833    0.0000 N   0  0
   -3.8708    3.8000    0.0000 C   0  0
   -3.1583    4.2042    0.0000 N   0  0
   -3.2208    2.4708    0.0000 C   0  0
   -2.4750    3.7500    0.0000 C   0  0
   -3.5208    1.6958    0.0000 N   0  0
   -4.5833    4.2125    0.0000 O   0  0
   -1.6958    3.9958    0.0000 C   0  0
   -2.4333    2.6833    0.0000 O   0  0
   -4.5583    2.5333    0.0000 C   0  0
   -1.1333    3.3958    0.0000 C   0  0
   -4.3458    1.7333    0.0000 C   0  0
   -3.2208    5.0292    0.0000 C   0  0
   -1.3958    4.7542    0.0000 C   0  0
   -1.3750    2.6083    0.0000 C   0  0
   -0.3333    3.5833    0.0000 C   0  0
   -2.6125    5.5917    0.0000 C   0  0
   -1.7958    5.4667    0.0000 C   0  0
    0.2292    2.9833    0.0000 C   0  0
   -0.8125    2.0000    0.0000 C   0  0
   -0.0083    2.1875    0.0000 C   0  0
  2  1  1  0
  3  2  1  0
  4  1  1  0
  5  3  1  0
  6  4  1  0
  7  2  2  0
  8  5  1  0
  9  4  2  0
 10  1  1  0
 11  8  1  0
 12 10  1  0
 13  3  1  0
 14  8  1  0
 15 11  2  0
 16 11  1  0
 17 13  1  0
 18 17  1  0
 19 16  2  0
 20 15  1  0
 21 19  1  0
  6 12  1  0
 14 18  1  0
 21 20  2  0
M  END
> <SMILES>
O=C1NCCN1C(=O)N1CCCCC(c2ccccc2)C1

> <Salt Data>


> <InChI>
InChI=1S/C16H21N3O2/c20-15-17-9-11-19(15)16(21)18-10-5-4-8-14(12-18)13-6-2-1-3-7-13/h1-3,6-7,14H,4-5,8-12H2,(H,17,20)

> <InChI Key>
XJXCFJHHHHDTPB-UHFFFAOYSA-N

> <Molecular Weight>
287.36299999999994

> <Compound ID>
F6464-0101

> <Plate Well Position>
N7

> <Plate ID>
10001

$$$$

  SciTegic05171710462D

 19 20  0  0  0  0            999 V2000
   -1.7250    2.1500    0.0000 N   0  0
   -2.4458    2.5708    0.0000 C   0  0
   -1.0083    2.5625    0.0000 C   0  0
   -1.0083    3.3958    0.0000 C   0  0
   -1.7250    3.8083    0.0000 C   0  0
   -2.4375    3.3958    0.0000 C   0  0
   -3.1583    2.1500    0.0000 C   0  0
    1.8500    3.3833    0.0000 C   0  0
   -0.2958    2.1500    0.0000 O   0  0
   -3.8708    2.5625    0.0000 C   0  0
   -3.1583    3.8083    0.0000 C   0  0
    1.8500    2.5625    0.0000 O   0  0
   -3.8708    3.3958    0.0000 C   0  0
    1.1375    3.8000    0.0000 N   0  0
   -0.2958    3.8000    0.0000 C   0  0
    0.4167    3.3958    0.0000 C   0  0
   -3.1500    1.3250    0.0000 C   0  0
    2.5667    3.7958    0.0000 C   0  0
   -4.5833    2.1500    0.0000 C   0  0
  2  1  1  0
  3  1  1  0
  4  3  1  0
  5  4  2  0
  6  2  1  0
  7  2  2  0
  8 14  1  0
  9  3  2  0
 10  7  1  0
 11  6  2  0
 12  8  2  0
 13 10  2  0
 14 16  1  0
 15  4  1  0
 16 15  1  0
 17  7  1  0
 18  8  1  0
 19 10  1  0
  6  5  1  0
 11 13  1  0
M  END
> <SMILES>
CC(=O)NCCc1cc2ccc(C)c(C)c2[nH]c1=O

> <Salt Data>


> <InChI>
InChI=1S/C15H18N2O2/c1-9-4-5-12-8-13(6-7-16-11(3)18)15(19)17-14(12)10(9)2/h4-5,8H,6-7H2,1-3H3,(H,16,18)(H,17,19)

> <InChI Key>
HRXDVZKNUSJCAE-UHFFFAOYSA-N

> <Molecular Weight>
258.32099999999997

> <Compound ID>
F0611-0818

> <Plate Well Position>
N8

> <Plate ID>
10001

$$$$

  SciTegic05171710462D

 20 20  0  0  0  0            999 V2000
   -3.1833    8.7542    0.0000 C   0  0
   -4.5708    3.8000    0.0000 C   0  0
   -4.5833    2.9833    0.0000 C   0  0
   -3.8583    4.2125    0.0000 N   0  0
   -3.1833    7.9417    0.0000 C   0  0
   -3.1583    6.2792    0.0000 C   0  0
   -5.2958    4.2125    0.0000 O   0  0
   -3.8583    2.5708    0.0000 O   0  0
   -3.8583    5.0417    0.0000 C   0  0
   -3.8958    7.5167    0.0000 C   0  0
   -2.4500    7.5292    0.0000 C   0  0
   -3.1833    9.5875    0.0000 F   0  0
   -4.0083    8.7542    0.0000 F   0  0
   -2.3625    8.7667    0.0000 F   0  0
   -3.8833    6.6917    0.0000 C   0  0
   -2.4458    6.7042    0.0000 C   0  0
   -5.2833    2.5625    0.0000 N   0  0
   -3.1458    5.4542    0.0000 C   0  0
   -2.4250    5.0542    0.0000 O   0  0
   -5.2708    1.7375    0.0000 C   0  0
  2  4  1  0
  3  2  1  0
  4  9  1  0
  5  1  1  0
  6 16  2  0
  7  2  2  0
  8  3  2  0
  9 18  1  0
 10  5  1  0
 11  5  2  0
 12  1  1  0
 13  1  1  0
 14  1  1  0
 15 10  2  0
 16 11  1  0
 17  3  1  0
 18  6  1  0
 19 18  1  0
 20 17  1  0
  6 15  1  0
M  END
> <SMILES>
CNC(=O)C(=O)NCC(O)c1ccc(C(F)(F)F)cc1

> <Salt Data>


> <InChI>
InChI=1S/C12H13F3N2O3/c1-16-10(19)11(20)17-6-9(18)7-2-4-8(5-3-7)12(13,14)15/h2-5,9,18H,6H2,1H3,(H,16,19)(H,17,20)

> <InChI Key>
KNJVPRJJSNCIQH-UHFFFAOYSA-N

> <Molecular Weight>
290.24100000000004

> <Compound ID>
F6200-2312

> <Plate Well Position>
N9

> <Plate ID>
10001

$$$$

  SciTegic05171710462D

 22 24  0  0  0  0            999 V2000
    4.0542    0.1958    0.0000 N   0  0
    3.1792    0.6958    0.0000 C   0  0
    2.3167    0.1958    0.0000 N   0  0
    7.5125    0.2083    0.0000 C   0  0
    4.9125    0.6958    0.0000 C   0  0
    6.6500    0.7000    0.0000 N   0  0
    4.9125    1.6958    0.0000 N   0  0
    3.1792    1.6958    0.0000 C   0  0
    8.3792    0.7083    0.0000 O   0  0
    7.5125   -2.7917    0.0000 N   0  0
    7.5125   -0.7917    0.0000 C   0  0
    5.7792    0.2000    0.0000 C   0  0
    4.0542    2.1958    0.0000 C   0  0
    1.4500    0.6958    0.0000 C   0  0
    2.3167   -0.8042    0.0000 C   0  0
    6.6417   -2.2917    0.0000 C   0  0
    8.3750   -2.3000    0.0000 C   0  0
    6.6417   -1.3000    0.0000 C   0  0
    8.3792   -1.2917    0.0000 C   0  0
    1.4500   -1.3042    0.0000 C   0  0
    0.5875    0.1958    0.0000 C   0  0
    0.5875   -0.8042    0.0000 C   0  0
  2  1  1  0
  3  2  1  0
  4  6  1  0
  5  1  2  0
  6 12  1  0
  7  5  1  0
  8  2  2  0
  9  4  2  0
 10 17  1  0
 11  4  1  0
 12  5  1  0
 13  7  2  0
 14  3  1  0
 15  3  1  0
 16 18  1  0
 17 19  2  0
 18 11  2  0
 19 11  1  0
 20 15  1  0
 21 14  1  0
 22 20  1  0
 13  8  1  0
 21 22  1  0
 16 10  2  0
M  END
> <SMILES>
O=C(NCc1nccc(N2CCCCC2)n1)c1ccncc1

> <Salt Data>


> <InChI>
InChI=1S/C16H19N5O/c22-16(13-4-7-17-8-5-13)19-12-14-18-9-6-15(20-14)21-10-2-1-3-11-21/h4-9H,1-3,10-12H2,(H,19,22)

> <InChI Key>
YSZIEHNOXWZZLN-UHFFFAOYSA-N

> <Molecular Weight>
297.3620000000001

> <Compound ID>
F6438-0763

> <Plate Well Position>
N10

> <Plate ID>
10001

$$$$

  SciTegic05171710462D

 13 14  0  0  0  0            999 V2000
    2.9292   -1.5750    0.0000 N   0  0
    3.6417   -1.9875    0.0000 N   0  0
    2.9292   -0.7500    0.0000 C   0  0
    4.3542   -1.5750    0.0000 C   0  0
    0.7875    0.4958    0.0000 N   0  0
    2.2167   -0.3375    0.0000 C   0  0
    3.6417   -0.3292    0.0000 C   0  0
    4.3542   -0.7417    0.0000 C   0  0
    5.0750   -1.9875    0.0000 O   0  0
    1.5042    0.9083    0.0000 C   0  0
    0.7917   -0.3375    0.0000 C   0  0
    2.2167    0.4958    0.0000 C   0  0
    1.5042   -0.7417    0.0000 C   0  0
  2  1  1  0
  3  1  2  0
  4  2  2  0
  5 11  1  0
  6  3  1  0
  7  3  1  0
  8  7  2  0
  9  4  1  0
 10 12  1  0
 11 13  2  0
 12  6  2  0
 13  6  1  0
  8  4  1  0
  5 10  2  0
M  END
> <SMILES>
Oc1ccc(-c2ccncc2)nn1

> <Salt Data>


> <InChI>
InChI=1S/C9H7N3O/c13-9-2-1-8(11-12-9)7-3-5-10-6-4-7/h1-6H,(H,12,13)

> <InChI Key>
LPRDIYKZZIDTPV-UHFFFAOYSA-N

> <Molecular Weight>
173.175

> <Compound ID>
F1967-0360

> <Plate Well Position>
N11

> <Plate ID>
10001

$$$$

  SciTegic05171710462D

 20 21  0  0  0  0            999 V2000
   -2.4208    1.2708    0.0000 C   0  0
   -3.0708    2.4083    0.0000 C   0  0
   -3.0708    1.6500    0.0000 N   0  0
   -1.1208    0.5208    0.0000 N   0  0
   -2.4208    0.5208    0.0000 C   0  0
   -3.7208    2.7833    0.0000 C   0  0
   -1.7708    0.1458    0.0000 C   0  0
   -1.7708    1.6458    0.0000 C   0  0
   -1.1208    1.2708    0.0000 C   0  0
   -2.4208    2.7833    0.0000 O   0  0
   -4.3625    2.4083    0.0000 O   0  0
   -3.7208    3.5333    0.0000 N   0  0
   -3.0625    0.1458    0.0000 C   0  0
   -5.0083    5.0292    0.0000 O   0  0
   -1.7708   -0.6042    0.0000 C   0  0
   -0.4708    1.6458    0.0000 C   0  0
   -4.3625    3.9083    0.0000 C   0  0
   -4.3625    4.6542    0.0000 C   0  0
   -3.0708   -0.6042    0.0000 C   0  0
   -2.4208   -0.9792    0.0000 C   0  0
  2  3  1  0
  3  1  1  0
  4  9  2  0
  5  1  1  0
  6  2  1  0
  7  5  1  0
  8  1  2  0
  9  8  1  0
 10  2  2  0
 11  6  2  0
 12  6  1  0
 13  5  2  0
 14 18  1  0
 15  7  2  0
 16  9  1  0
 17 12  1  0
 18 17  1  0
 19 13  1  0
 20 19  2  0
  4  7  1  0
 15 20  1  0
M  END
> <SMILES>
Cc1cc(NC(=O)C(=O)NCCO)c2ccccc2n1

> <Salt Data>


> <InChI>
InChI=1S/C14H15N3O3/c1-9-8-12(10-4-2-3-5-11(10)16-9)17-14(20)13(19)15-6-7-18/h2-5,8,18H,6-7H2,1H3,(H,15,19)(H,16,17,20)

> <InChI Key>
SALYXBZUNIKHLH-UHFFFAOYSA-N

> <Molecular Weight>
273.292

> <Compound ID>
F2879-6289

> <Plate Well Position>
N12

> <Plate ID>
10001

$$$$

  SciTegic05171710462D

 10 10  0  0  0  0            999 V2000
    4.9042   -6.9292    0.0000 C   0  0
    5.6167   -4.8542    0.0000 C   0  0
    5.6167   -7.3417    0.0000 N   0  0
    5.6167   -5.6792    0.0000 C   0  0
    4.9042   -6.1042    0.0000 C   0  0
    4.9042   -4.4417    0.0000 O   0  0
    4.1792   -7.3417    0.0000 O   0  0
    6.3292   -4.4417    0.0000 O   0  0
    6.3292   -6.9292    0.0000 C   0  0
    6.3292   -6.1042    0.0000 C   0  0
  2  4  1  0
  3  1  1  0
  4  5  1  0
  5  1  1  0
  6  2  2  0
  7  1  2  0
  8  2  1  0
  9  3  1  0
 10  4  1  0
  9 10  1  0
M  END
> <SMILES>
O=C1CC(C(=O)O)CCN1

> <Salt Data>


> <InChI>
InChI=1S/C6H9NO3/c8-5-3-4(6(9)10)1-2-7-5/h4H,1-3H2,(H,7,8)(H,9,10)

> <InChI Key>
BKZYLQVOHBJVPC-UHFFFAOYSA-N

> <Molecular Weight>
143.14199999999997

> <Compound ID>
F2147-1745

> <Plate Well Position>
N13

> <Plate ID>
10001

$$$$

  SciTegic05171710462D

 22 25  0  0  0  0            999 V2000
   -4.2833    5.4667    0.0000 N   0  0
   -4.5833    2.1458    0.0000 C   0  0
   -3.4708    5.4792    0.0000 N   0  0
   -4.5375    4.6917    0.0000 C   0  0
   -3.8625    4.2042    0.0000 C   0  0
   -3.8958    1.6625    0.0000 O   0  0
   -4.5833    2.9708    0.0000 C   0  0
   -5.2375    1.6583    0.0000 C   0  0
   -3.8625    3.3833    0.0000 N   0  0
   -3.2000    4.6917    0.0000 C   0  0
   -4.1583    0.8708    0.0000 C   0  0
   -4.9708    0.8708    0.0000 C   0  0
   -4.7833    6.1417    0.0000 C   0  0
   -5.2958    3.3833    0.0000 O   0  0
   -5.2083    7.4042    0.0000 O   0  0
   -5.6083    6.1292    0.0000 C   0  0
   -4.5333    6.9167    0.0000 C   0  0
   -5.8708    6.9167    0.0000 C   0  0
   -3.7250    0.1708    0.0000 C   0  0
   -5.3833    0.1458    0.0000 C   0  0
   -4.9708   -0.5625    0.0000 C   0  0
   -4.1458   -0.5417    0.0000 C   0  0
  2  7  1  0
  3  1  1  0
  4  1  1  0
  5  4  2  0
  6  2  1  0
  7  9  1  0
  8  2  2  0
  9  5  1  0
 10  3  2  0
 11  6  1  0
 12  8  1  0
 13  1  1  0
 14  7  2  0
 15 17  1  0
 16 13  1  0
 17 13  1  0
 18 16  1  0
 19 11  1  0
 20 12  1  0
 21 20  2  0
 22 19  2  0
 10  5  1  0
 18 15  1  0
 11 12  2  0
 21 22  1  0
M  END
> <SMILES>
O=C(Nc1cnn(C2CCOC2)c1)c1cc2ccccc2o1

> <Salt Data>


> <InChI>
InChI=1S/C16H15N3O3/c20-16(15-7-11-3-1-2-4-14(11)22-15)18-12-8-17-19(9-12)13-5-6-21-10-13/h1-4,7-9,13H,5-6,10H2,(H,18,20)

> <InChI Key>
LHMIXVVVORPZTB-UHFFFAOYSA-N

> <Molecular Weight>
297.31399999999996

> <Compound ID>
F6448-0704

> <Plate Well Position>
N14

> <Plate ID>
10001

$$$$

  SciTegic05171710462D

 12 13  0  0  0  0            999 V2000
   -1.3250   -0.0542    0.0000 N   0  0
   -0.6083    1.1833    0.0000 N   0  0
   -1.3250    0.7708    0.0000 C   0  0
   -1.7375   -1.3292    0.0000 N   0  0
   -1.9958   -0.5417    0.0000 C   0  0
   -0.6083    2.0083    0.0000 C   0  0
   -0.6583   -0.5417    0.0000 C   0  0
   -0.9125   -1.3292    0.0000 C   0  0
    0.1042    2.4208    0.0000 O   0  0
   -2.0375    1.1833    0.0000 C   0  0
   -2.0375    2.0083    0.0000 C   0  0
   -1.3250    2.4208    0.0000 C   0  0
  2  3  1  0
  3  1  1  0
  4  5  2  0
  5  1  1  0
  6  2  2  0
  7  1  1  0
  8  7  2  0
  9  6  1  0
 10  3  2  0
 11 10  1  0
 12 11  2  0
  8  4  1  0
  6 12  1  0
M  END
> <SMILES>
Oc1cccc(-n2ccnc2)n1

> <Salt Data>


> <InChI>
InChI=1S/C8H7N3O/c12-8-3-1-2-7(10-8)11-5-4-9-6-11/h1-6H,(H,10,12)

> <InChI Key>
AXZMUNUNLLUTCP-UHFFFAOYSA-N

> <Molecular Weight>
161.164

> <Compound ID>
F1905-0482

> <Plate Well Position>
N15

> <Plate ID>
10001

$$$$

  SciTegic05171710462D

 14 15  0  0  0  0            999 V2000
    2.9625    0.0333    0.0000 O   0  0
    2.2042    0.3708    0.0000 C   0  0
    2.2917    1.1958    0.0000 N   0  0
    3.1000    1.3708    0.0000 N   0  0
    3.5125    0.6458    0.0000 C   0  0
    1.4917   -0.0417    0.0000 C   0  0
    1.4917   -0.8792    0.0000 C   0  0
    4.3417    0.5708    0.0000 N   0  0
    0.7750   -1.3000    0.0000 C   0  0
    0.7750   -2.1167    0.0000 O   0  0
    0.7750    0.3708    0.0000 C   0  0
    0.0542   -0.0542    0.0000 C   0  0
    0.0542   -0.8792    0.0000 C   0  0
    1.4917   -2.5292    0.0000 C   0  0
  2  1  1  0
  3  2  2  0
  4  5  2  0
  5  1  1  0
  6  2  1  0
  7  6  1  0
  8  5  1  0
  9  7  2  0
 10  9  1  0
 11  6  2  0
 12 11  1  0
 13 12  2  0
 14 10  1  0
  4  3  1  0
 13  9  1  0
M  END
> <SMILES>
COc1cccc(-c2nnc(N)o2)c1

> <Salt Data>


> <InChI>
InChI=1S/C9H9N3O2/c1-13-7-4-2-3-6(5-7)8-11-12-9(10)14-8/h2-5H,1H3,(H2,10,12)

> <InChI Key>
FUZRSOHZLMZNAX-UHFFFAOYSA-N

> <Molecular Weight>
191.19

> <Compound ID>
F2146-0068

> <Plate Well Position>
N16

> <Plate ID>
10001

$$$$

  SciTegic05171710462D

 21 23  0  0  0  0            999 V2000
   -3.1833    2.3750    0.0000 C   0  0
   -6.3375    2.9833    0.0000 C   0  0
   -5.7250    3.5250    0.0000 C   0  0
   -7.0417    3.4083    0.0000 N   0  0
   -2.5208    1.8833    0.0000 N   0  0
   -6.8542    4.2042    0.0000 C   0  0
   -3.9708    2.1208    0.0000 C   0  0
   -1.8583    2.3625    0.0000 N   0  0
   -2.9208    3.1708    0.0000 C   0  0
   -4.9083    3.4333    0.0000 C   0  0
   -6.0417    4.2792    0.0000 C   0  0
   -4.5833    2.6708    0.0000 N   0  0
   -2.0958    3.1708    0.0000 C   0  0
   -6.2667    2.1708    0.0000 O   0  0
   -7.4000    4.8250    0.0000 O   0  0
   -4.1458    1.3083    0.0000 O   0  0
   -2.5083    1.0708    0.0000 C   0  0
   -4.4125    4.0792    0.0000 C   0  0
   -5.5583    4.9417    0.0000 C   0  0
   -4.7375    4.8375    0.0000 C   0  0
   -1.6125    3.8333    0.0000 C   0  0
  2  3  1  0
  3 10  1  0
  4  2  1  0
  5  1  1  0
  6 11  1  0
  7  1  1  0
  8  5  1  0
  9  1  2  0
 10 12  1  0
 11  3  2  0
 12  7  1  0
 13  9  1  0
 14  2  2  0
 15  6  2  0
 16  7  2  0
 17  5  1  0
 18 10  2  0
 19 20  2  0
 20 18  1  0
 21 13  1  0
  8 13  2  0
 19 11  1  0
  6  4  1  0
M  END
> <SMILES>
Cc1cc(C(=O)Nc2cccc3c2C(=O)NC3=O)n(C)n1

> <Salt Data>


> <InChI>
InChI=1S/C14H12N4O3/c1-7-6-10(18(2)17-7)13(20)15-9-5-3-4-8-11(9)14(21)16-12(8)19/h3-6H,1-2H3,(H,15,20)(H,16,19,21)

> <InChI Key>
LNVDMHDPXFITBK-UHFFFAOYSA-N

> <Molecular Weight>
284.27500000000003

> <Compound ID>
F2447-0470

> <Plate Well Position>
N17

> <Plate ID>
10001

$$$$

  SciTegic05171710462D

 22 25  0  0  0  0            999 V2000
   -0.9458    0.2833    0.0000 C   0  0
   -0.1208    0.5833    0.0000 C   0  0
   -0.4208    0.1208    0.0000 N   0  0
   -0.9458    0.8458    0.0000 C   0  0
   -0.4208    1.0000    0.0000 N   0  0
   -1.4208    0.0208    0.0000 N   0  0
   -1.9083    0.2833    0.0000 C   0  0
   -1.9083    0.8458    0.0000 N   0  0
   -1.4208    1.1000    0.0000 C   0  0
    0.4375    0.6458    0.0000 N   0  0
   -2.3833    0.0000    0.0000 O   0  0
   -1.4208    1.6625    0.0000 O   0  0
    0.7542    0.2000    0.0000 C   0  0
   -0.2000    1.5000    0.0000 C   0  0
   -1.4208   -0.5375    0.0000 C   0  0
    0.6542    1.1458    0.0000 C   0  0
    0.3375    1.5625    0.0000 C   0  0
    0.5167   -0.3000    0.0000 C   0  0
    1.3000    0.2458    0.0000 C   0  0
    1.6000   -0.2167    0.0000 C   0  0
    0.8375   -0.7375    0.0000 C   0  0
    1.3792   -0.7000    0.0000 C   0  0
  2  3  2  0
  3  1  1  0
  4  1  2  0
  5  4  1  0
  6  1  1  0
  7  6  1  0
  8  7  1  0
  9  4  1  0
 10  2  1  0
 11  7  2  0
 12  9  2  0
 13 10  1  0
 14  5  1  0
 15  6  1  0
 16 10  1  0
 17 14  1  0
 18 13  2  0
 19 13  1  0
 20 19  2  0
 21 18  1  0
 22 20  1  0
  8  9  1  0
  2  5  1  0
 16 17  1  0
 22 21  2  0
M  END
> <SMILES>
Cn1c(=O)[nH]c(=O)c2c1nc1n2CCCN1c1ccccc1

> <Salt Data>


> <InChI>
InChI=1S/C15H15N5O2/c1-18-12-11(13(21)17-15(18)22)20-9-5-8-19(14(20)16-12)10-6-3-2-4-7-10/h2-4,6-7H,5,8-9H2,1H3,(H,17,21,22)

> <InChI Key>
JLJMDTWFIVXJPV-UHFFFAOYSA-N

> <Molecular Weight>
297.3179999999999

> <Compound ID>
F0372-0789

> <Plate Well Position>
N18

> <Plate ID>
10001

$$$$

  SciTegic05171710462D

 17 17  0  0  0  0            999 V2000
    3.8792   -1.8292    0.0000 C   0  0
    4.5917   -2.2500    0.0000 N   0  0
    3.1750   -2.2500    0.0000 C   0  0
    3.8792   -3.4792    0.0000 N   0  0
    4.5917   -3.0750    0.0000 C   0  0
    3.1750   -3.0750    0.0000 C   0  0
    6.0250   -2.2542    0.0000 C   0  0
    6.7417   -1.8417    0.0000 C   0  0
    5.3125   -1.8375    0.0000 C   0  0
    3.8792   -1.0042    0.0000 O   0  0
    6.7417   -1.0167    0.0000 O   0  0
    2.4667   -1.8375    0.0000 C   0  0
    7.4542   -2.2542    0.0000 O   0  0
    8.8417   -2.2292    0.0000 Cl  0  0
    2.4625   -3.4792    0.0000 C   0  0
    1.7500   -2.2417    0.0000 C   0  0
    1.7542   -3.0750    0.0000 C   0  0
  2  1  1  0
  3  1  1  0
  4  5  2  0
  5  2  1  0
  6  3  2  0
  7  9  1  0
  8  7  1  0
  9  2  1  0
 10  1  2  0
 11  8  2  0
 12  3  1  0
 13  8  1  0
 15  6  1  0
 16 12  2  0
 17 16  1  0
  6  4  1  0
 15 17  2  0
M  END
> <SMILES>
Cl.O=C(O)CCn1cnc2ccccc2c1=O

> <Salt Data>
HCl

> <InChI>
InChI=1S/C11H10N2O3.ClH/c14-10(15)5-6-13-7-12-9-4-2-1-3-8(9)11(13)16;/h1-4,7H,5-6H2,(H,14,15);1H

> <InChI Key>
XADGWNPBBOBRJK-UHFFFAOYSA-N

> <Molecular Weight>
254.67300000000003

> <Compound ID>
F2161-0007

> <Plate Well Position>
N19

> <Plate ID>
10001

$$$$

  SciTegic05171710462D

 20 22  0  0  0  0            999 V2000
   -0.9000    4.2917    0.0000 N   0  0
   -0.4958    3.5875    0.0000 C   0  0
   -3.0333    4.1042    0.0000 N   0  0
   -1.7250    4.3792    0.0000 C   0  0
   -3.7458    3.6958    0.0000 C   0  0
   -0.3500    4.9000    0.0000 C   0  0
    0.3125    3.7583    0.0000 O   0  0
   -2.2833    3.7708    0.0000 C   0  0
   -2.1458    5.0917    0.0000 C   0  0
   -2.9500    4.9167    0.0000 C   0  0
   -3.7458    2.8708    0.0000 C   0  0
    0.3917    4.5667    0.0000 C   0  0
   -0.8333    2.8375    0.0000 O   0  0
   -3.0250    2.4708    0.0000 N   0  0
   -4.4458    4.0917    0.0000 O   0  0
   -0.5208    5.7125    0.0000 O   0  0
   -3.0333    1.6375    0.0000 C   0  0
   -4.4583    2.4625    0.0000 C   0  0
   -3.7583    1.2208    0.0000 C   0  0
   -4.4583    1.6458    0.0000 C   0  0
  2  1  1  0
  3  8  1  0
  4  1  1  0
  5  3  1  0
  6  1  1  0
  7  2  1  0
  8  4  1  0
  9  4  1  0
 10  9  1  0
 11  5  1  0
 12  6  1  0
 13  2  2  0
 14 11  2  0
 15  5  2  0
 16  6  2  0
 17 14  1  0
 18 11  1  0
 19 20  1  0
 20 18  2  0
  7 12  1  0
 10  3  1  0
 19 17  2  0
M  END
> <SMILES>
O=C(c1ccccn1)N1CCC(N2C(=O)COC2=O)C1

> <Salt Data>


> <InChI>
InChI=1S/C13H13N3O4/c17-11-8-20-13(19)16(11)9-4-6-15(7-9)12(18)10-3-1-2-5-14-10/h1-3,5,9H,4,6-8H2

> <InChI Key>
ZPGPOVNLQJYRDL-UHFFFAOYSA-N

> <Molecular Weight>
275.26399999999995

> <Compound ID>
F6474-0512

> <Plate Well Position>
N20
[truncated: 506,004 more chars]
