# Supplementary material for: Processing binding data using an open-source workflow
Source: J Cheminform. 2021 Dec 11;13:99. doi: 10.1186/s13321-021-00577-1 (PMC8666039; doi:10.1186/s13321-021-00577-1)
Supplement: Supplementary file 5 — Additional file 5. Plate Map (CSV format). [file 13321_2021_577_MOESM5_ESM.csv]

SMILES	Salt Data	InChI	InChI Key	Molecular Weight	Compound ID	Plate Well Position	Plate ID
CS(C)=O		InChI=1S/C2H6OS/c1-4(2)3/h1-2H3	IAZDPXIOMUYVGZ-UHFFFAOYSA-N	78.13600000000001	DMSO	A1	10001
CS(C)=O		InChI=1S/C2H6OS/c1-4(2)3/h1-2H3	IAZDPXIOMUYVGZ-UHFFFAOYSA-N	78.13600000000001	DMSO	A2	10001
Cc1cccc(C(=O)N2CCC(Oc3ccncc3)CC2)c1		InChI=1S/C18H20N2O2/c1-14-3-2-4-15(13-14)18(21)20-11-7-17(8-12-20)22-16-5-9-19-10-6-16/h2-6,9-10,13,17H,7-8,11-12H2,1H3	MMSXDZOYTWCQNU-UHFFFAOYSA-N	296.37	F6479-2397	A3	10001
Cc1c(Br)cncc1C#N		InChI=1S/C7H5BrN2/c1-5-6(2-9)3-10-4-7(5)8/h3-4H,1H3	HVTPZRXPJRFYHD-UHFFFAOYSA-N	197.035	F1957-0028	A4	10001
Cl.O=C1CC(CNC2CC2)CN1	HCl	InChI=1S/C8H14N2O.ClH/c11-8-3-6(5-10-8)4-9-7-1-2-7;/h6-7,9H,1-5H2,(H,10,11);1H	QPLALMUWHZRXPB-UHFFFAOYSA-N	190.67399999999998	F1905-0438	A5	10001
O=C(NCc1cccnc1-c1ccncc1)c1cnccn1		InChI=1S/C16H13N5O/c22-16(14-11-18-8-9-19-14)21-10-13-2-1-5-20-15(13)12-3-6-17-7-4-12/h1-9,11H,10H2,(H,21,22)	QYURIAQZNCJAMF-UHFFFAOYSA-N	291.314	F6482-5248	A6	10001
CCC(=O)N1CCC(C(C)(F)F)CC1		InChI=1S/C10H17F2NO/c1-3-9(14)13-6-4-8(5-7-13)10(2,11)12/h8H,3-7H2,1-2H3	USMVKSBTCKKWDP-UHFFFAOYSA-N	205.24799999999996	F6545-0772	A7	10001
COc1ccccc1C1(C(=O)O)CCOCC1		InChI=1S/C13H16O4/c1-16-11-5-3-2-4-10(11)13(12(14)15)6-8-17-9-7-13/h2-5H,6-9H2,1H3,(H,14,15)	KHVYTMKXKQRQFG-UHFFFAOYSA-N	236.26699999999997	F2189-0458	A8	10001
CN1CCC(CO)CC1		InChI=1S/C7H15NO/c1-8-4-2-7(6-9)3-5-8/h7,9H,2-6H2,1H3	KJZLJGZZDNGGCA-UHFFFAOYSA-N	129.20299999999997	F2167-0014	A9	10001
COc1cccc(C(=O)N2CCN=C2SC)c1		InChI=1S/C12H14N2O2S/c1-16-10-5-3-4-9(8-10)11(15)14-7-6-13-12(14)17-2/h3-5,8H,6-7H2,1-2H3	KNHHMCGWOGEBNO-UHFFFAOYSA-N	250.32299999999995	F0630-0016	A10	10001
Cc1cc(N2CCn3nc4c(c3C2)CCC4)nc(C)n1		InChI=1S/C15H19N5/c1-10-8-15(17-11(2)16-10)19-6-7-20-14(9-19)12-4-3-5-13(12)18-20/h8H,3-7,9H2,1-2H3	WTCXPVSUNVGPOU-UHFFFAOYSA-N	269.352	F6547-0236	A11	10001
NC(=O)C1Cc2ccccc2CN1		InChI=1S/C10H12N2O/c11-10(13)9-5-7-3-1-2-4-8(7)6-12-9/h1-4,9,12H,5-6H2,(H2,11,13)	JFMNKDRNEZZRBW-UHFFFAOYSA-N	176.21900000000002	F9995-2573	A12	10001
Cn1ccc(C2CCCN(C(=O)c3cccc(F)c3)C2)n1		InChI=1S/C16H18FN3O/c1-19-9-7-15(18-19)13-5-3-8-20(11-13)16(21)12-4-2-6-14(17)10-12/h2,4,6-7,9-10,13H,3,5,8,11H2,1H3	NTTSFGPDFMUVGW-UHFFFAOYSA-N	287.338	F6554-0701	A13	10001
COc1cccc(CNC(=O)c2nc(C)ns2)c1		InChI=1S/C12H13N3O2S/c1-8-14-12(18-15-8)11(16)13-7-9-4-3-5-10(6-9)17-2/h3-6H,7H2,1-2H3,(H,13,16)	HGTVASYKYRINMA-UHFFFAOYSA-N	263.322	F6437-0124	A14	10001
CN1CCc2nn(-c3ccccc3)c(N)c2C1		InChI=1S/C13H16N4/c1-16-8-7-12-11(9-16)13(14)17(15-12)10-5-3-2-4-6-10/h2-6H,7-9,14H2,1H3	XOOPXXBKIHIAQC-UHFFFAOYSA-N	228.299	F2150-0051	A15	10001
Cc1csc(COc2ccc(C(=O)O)cc2)n1		InChI=1S/C12H11NO3S/c1-8-7-17-11(13-8)6-16-10-4-2-9(3-5-10)12(14)15/h2-5,7H,6H2,1H3,(H,14,15)	GMAXVPUNJLXEQY-UHFFFAOYSA-N	249.291	F2158-1178	A16	10001
CCc1nnc(NC(=O)c2ccc(OC)cc2OC)s1		InChI=1S/C13H15N3O3S/c1-4-11-15-16-13(20-11)14-12(17)9-6-5-8(18-2)7-10(9)19-3/h5-7H,4H2,1-3H3,(H,14,16,17)	GERFCFCAFVHXCD-UHFFFAOYSA-N	293.34800000000007	F0326-0611	A17	10001
OCc1ccnc(C2CC2)n1		InChI=1S/C8H10N2O/c11-5-7-3-4-9-8(10-7)6-1-2-6/h3-4,6,11H,1-2,5H2	IXZQCHBBQDRTJI-UHFFFAOYSA-N	150.18099999999998	F8883-1686	A18	10001
CN(C1CCNCC1)S(=O)(=O)NCC(F)(F)F.Cl	HCl	InChI=1S/C8H16F3N3O2S.ClH/c1-14(7-2-4-12-5-3-7)17(15,16)13-6-8(9,10)11;/h7,12-13H,2-6H2,1H3;1H	AJPLNGXZLCEQRH-UHFFFAOYSA-N	311.75700000000006	F1906-0114	A19	10001
CCOC(=O)c1nc(Br)sc1Cl		InChI=1S/C6H5BrClNO2S/c1-2-11-5(10)3-4(8)12-6(7)9-3/h2H2,1H3	GNUVSLOHOLUDJE-UHFFFAOYSA-N	270.53499999999997	F2158-0231	A20	10001
Cc1cc(C)n2c(SCC(=O)O)nnc2n1		InChI=1S/C9H10N4O2S/c1-5-3-6(2)13-8(10-5)11-12-9(13)16-4-7(14)15/h3H,4H2,1-2H3,(H,14,15)	OVGCPCFQTVGRJD-UHFFFAOYSA-N	238.27199999999996	F0896-0388	A21	10001
CS(C)=O		InChI=1S/C2H6OS/c1-4(2)3/h1-2H3	IAZDPXIOMUYVGZ-UHFFFAOYSA-N	78.13600000000001	DMSO	A22	10001
Nc1nc(-c2ccccc2)ns1		InChI=1S/C8H7N3S/c9-8-10-7(11-12-8)6-4-2-1-3-5-6/h1-5H,(H2,9,10,11)	OYAHSBDYBOBAAQ-UHFFFAOYSA-N	177.23200000000003	F9995-0582	A23	10001
c1cnc(N2CCc3sccc3C2)cn1		InChI=1S/C11H11N3S/c1-5-14(11-7-12-3-4-13-11)8-9-2-6-15-10(1)9/h2-4,6-7H,1,5,8H2	FEJANIWAWZIRAS-UHFFFAOYSA-N	217.297	F6541-1564	A24	10001
CS(C)=O		InChI=1S/C2H6OS/c1-4(2)3/h1-2H3	IAZDPXIOMUYVGZ-UHFFFAOYSA-N	78.13600000000001	DMSO	B1	10001
CS(C)=O		InChI=1S/C2H6OS/c1-4(2)3/h1-2H3	IAZDPXIOMUYVGZ-UHFFFAOYSA-N	78.13600000000001	DMSO	B2	10001
CC(C)NC(=O)C(C)N1CCNCC1		InChI=1S/C10H21N3O/c1-8(2)12-10(14)9(3)13-6-4-11-5-7-13/h8-9,11H,4-7H2,1-3H3,(H,12,14)	VMGKQRQGNUCHLD-UHFFFAOYSA-N	199.29799999999997	F2185-0010	B3	10001
COc1ccc(CSc2nc[nH]n2)cc1		InChI=1S/C10H11N3OS/c1-14-9-4-2-8(3-5-9)6-15-10-11-7-12-13-10/h2-5,7H,6H2,1H3,(H,11,12,13)	KFYAPEBBSZVGIF-UHFFFAOYSA-N	221.28500000000003	F9995-0091	B4	10001
Cl.Cl.c1cnc(NC2CNC2)cn1	2 HCl	InChI=1S/C7H10N4.2ClH/c1-2-10-7(5-8-1)11-6-3-9-4-6;;/h1-2,5-6,9H,3-4H2,(H,10,11);2*1H	CLJMUXBOHVWXQU-UHFFFAOYSA-N	223.10700000000006	F2167-2742	B5	10001
O=C(O)c1cc2ccc(O)cc2[nH]1		InChI=1S/C9H7NO3/c11-6-2-1-5-3-8(9(12)13)10-7(5)4-6/h1-4,10-11H,(H,12,13)	HJUFFOMJRAXIRF-UHFFFAOYSA-N	177.159	F2158-0631	B6	10001
Cl.OCC1CCN(c2ncccc2Cl)CC1	HCl	InChI=1S/C11H15ClN2O.ClH/c12-10-2-1-5-13-11(10)14-6-3-9(8-15)4-7-14;/h1-2,5,9,15H,3-4,6-8H2;1H	IUIZKCWZAXOHFR-UHFFFAOYSA-N	263.168	F6541-1867	B7	10001
Cl.NC1COc2ccccc21	HCl	InChI=1S/C8H9NO.ClH/c9-7-5-10-8-4-2-1-3-6(7)8;/h1-4,7H,5,9H2;1H	IVRJMBYBAPVRHB-UHFFFAOYSA-N	171.62700000000004	F2167-2683	B8	10001
CN1C[C@@H](C(=O)O)N(C)C1=O		InChI=1S/C6H10N2O3/c1-7-3-4(5(9)10)8(2)6(7)11/h4H,3H2,1-2H3,(H,9,10)/t4-/m0/s1	WWEBUHYSGAZECX-BYPYZUCNSA-N	158.15699999999998	F2147-2562	B9	10001
CCc1ncnc(N2CCNC(=O)C2)c1F		InChI=1S/C10H13FN4O/c1-2-7-9(11)10(14-6-13-7)15-4-3-12-8(16)5-15/h6H,2-5H2,1H3,(H,12,16)	SAVNILMQPYTPEM-UHFFFAOYSA-N	224.23899999999995	F6541-2495	B10	10001
CC(=O)C1CCN(c2nccn(C)c2=O)C1		InChI=1S/C11H15N3O2/c1-8(15)9-3-5-14(7-9)10-11(16)13(2)6-4-12-10/h4,6,9H,3,5,7H2,1-2H3	KRBMCGWFOHPZRW-UHFFFAOYSA-N	221.25999999999996	F6545-0106	B11	10001
COc1ccc(-c2nc(N)sc2C)cc1		InChI=1S/C11H12N2OS/c1-7-10(13-11(12)15-7)8-3-5-9(14-2)6-4-8/h3-6H,1-2H3,(H2,12,13)	WUTXFLYFZOMYSF-UHFFFAOYSA-N	220.297	F2146-0051	B12	10001
Cc1cc(NC(=O)C(=O)NCCC2=CCCCC2)no1		InChI=1S/C14H19N3O3/c1-10-9-12(17-20-10)16-14(19)13(18)15-8-7-11-5-3-2-4-6-11/h5,9H,2-4,6-8H2,1H3,(H,15,18)(H,16,17,19)	FNMJGFBJDACYBH-UHFFFAOYSA-N	277.324	F2879-0969	B13	10001
Cc1c(Br)c(N)nc2cccnc12		InChI=1S/C9H8BrN3/c1-5-7(10)9(11)13-6-3-2-4-12-8(5)6/h2-4H,1H3,(H2,11,13)	JAHQFOXAJYDJNA-UHFFFAOYSA-N	238.088	F1957-0185	B14	10001
Cc1cc(SCC(=O)O)ncn1		InChI=1S/C7H8N2O2S/c1-5-2-6(9-4-8-5)12-3-7(10)11/h2,4H,3H2,1H3,(H,10,11)	CFSNFUIDTYQLSG-UHFFFAOYSA-N	184.21999999999997	F3358-0161	B15	10001
O=C(O)CCN1CCc2ccccc2C1c1ccncc1		InChI=1S/C17H18N2O2/c20-16(21)8-12-19-11-7-13-3-1-2-4-15(13)17(19)14-5-9-18-10-6-14/h1-6,9-10,17H,7-8,11-12H2,(H,20,21)	UZNOTGVPJYCZSU-UHFFFAOYSA-N	282.343	F1926-0034	B16	10001
Cl.NCC(=O)NCCc1nc(-c2ccccc2)no1	HCl	InChI=1S/C12H14N4O2.ClH/c13-8-10(17)14-7-6-11-15-12(16-18-11)9-4-2-1-3-5-9;/h1-5H,6-8,13H2,(H,14,17);1H	YDWPNNNQRODKIO-UHFFFAOYSA-N	282.731	F2185-0093	B17	10001
COC(=O)C[n+]1c(N)sc2cc3c(cc21)OCCO3.[Br-]	Br-	InChI=1S/C12H12N2O4S.BrH/c1-16-11(15)6-14-7-4-8-9(18-3-2-17-8)5-10(7)19-12(14)13;/h4-5,13H,2-3,6H2,1H3;1H	YGHZGMQQLUBSNT-UHFFFAOYSA-N	361.2170000000001	F2145-0535	B18	10001
CCNC(=O)Cn1cnc2c1c(=O)[nH]c(=O)n2C		InChI=1S/C10H13N5O3/c1-3-11-6(16)4-15-5-12-8-7(15)9(17)13-10(18)14(8)2/h5H,3-4H2,1-2H3,(H,11,16)(H,13,17,18)	FJIJNDRSBDVHKE-UHFFFAOYSA-N	251.24599999999995	F3260-0814	B19	10001
CCOC(=O)c1c[nH]c2c(c(C)nn2-c2ccccc2)c1=O		InChI=1S/C16H15N3O3/c1-3-22-16(21)12-9-17-15-13(14(12)20)10(2)18-19(15)11-7-5-4-6-8-11/h4-9H,3H2,1-2H3,(H,17,20)	PSXPZMASRLGEOU-UHFFFAOYSA-N	297.31399999999996	F1967-0987	B20	10001
O=C(COc1ccccc1F)Nc1onc2c1CSC2		InChI=1S/C13H11FN2O3S/c14-9-3-1-2-4-11(9)18-5-12(17)15-13-8-6-20-7-10(8)16-19-13/h1-4H,5-7H2,(H,15,17)	OUTSEYCZPUSTSE-UHFFFAOYSA-N	294.30699999999996	F5860-3299	B21	10001
O=C(c1ccc(Cl)s1)N1CCc2ncncc2C1		InChI=1S/C12H10ClN3OS/c13-11-2-1-10(18-11)12(17)16-4-3-9-8(6-16)5-14-7-15-9/h1-2,5,7H,3-4,6H2	HHKOBCPOFWMHJI-UHFFFAOYSA-N	279.75199999999995	F6445-6044	B22	10001
CC(C)(C)C(=O)N1CCN(CCO)CC1.Cl	HCl	InChI=1S/C11H22N2O2.ClH/c1-11(2,3)10(15)13-6-4-12(5-7-13)8-9-14;/h14H,4-9H2,1-3H3;1H	AWDANSUQRISUEM-UHFFFAOYSA-N	250.76999999999998	F3093-0031	B23	10001
O=C(NCc1ccccc1C(F)(F)F)c1cnn[nH]1		InChI=1S/C11H9F3N4O/c12-11(13,14)8-4-2-1-3-7(8)5-15-10(19)9-6-16-18-17-9/h1-4,6H,5H2,(H,15,19)(H,16,17,18)	UNHGSRGLKOCOFO-UHFFFAOYSA-N	270.21399999999994	F6252-8400	B24	10001
CS(C)=O		InChI=1S/C2H6OS/c1-4(2)3/h1-2H3	IAZDPXIOMUYVGZ-UHFFFAOYSA-N	78.13600000000001	DMSO	C1	10001
CS(C)=O		InChI=1S/C2H6OS/c1-4(2)3/h1-2H3	IAZDPXIOMUYVGZ-UHFFFAOYSA-N	78.13600000000001	DMSO	C2	10001
NCC(O)c1ccc2c(c1)CCO2		InChI=1S/C10H13NO2/c11-6-9(12)7-1-2-10-8(5-7)3-4-13-10/h1-2,5,9,12H,3-4,6,11H2	WYYIHCZPZVOGMY-UHFFFAOYSA-N	179.21899999999994	F2189-0818	C3	10001
CC(=O)N1CCCc2ccc(NC(=O)c3ccccc3)cc21		InChI=1S/C18H18N2O2/c1-13(21)20-11-5-8-14-9-10-16(12-17(14)20)19-18(22)15-6-3-2-4-7-15/h2-4,6-7,9-10,12H,5,8,11H2,1H3,(H,19,22)	DLKZKPPSNORICK-UHFFFAOYSA-N	294.3539999999999	F2670-0036	C4	10001
CC1CCCCN1CCn1cccn1		InChI=1S/C11H19N3/c1-11-5-2-3-7-13(11)9-10-14-8-4-6-12-14/h4,6,8,11H,2-3,5,7,9-10H2,1H3	DNOBZZSWTGZNDU-UHFFFAOYSA-N	193.29399999999993	F1905-0396	C5	10001
O=C(Nc1ccc(F)cc1)C(=O)NC1CC1		InChI=1S/C11H11FN2O2/c12-7-1-3-8(4-2-7)13-10(15)11(16)14-9-5-6-9/h1-4,9H,5-6H2,(H,13,15)(H,14,16)	IQAAJNJMGJVYPW-UHFFFAOYSA-N	222.219	F2616-0520	C6	10001
OCCNc1nc2ccccc2[nH]1		InChI=1S/C9H11N3O/c13-6-5-10-9-11-7-3-1-2-4-8(7)12-9/h1-4,13H,5-6H2,(H2,10,11,12)	FGPOQZOBPMSSAQ-UHFFFAOYSA-N	177.20699999999997	F0307-0652	C7	10001
O=C1Nc2cccc3cccc1c23		InChI=1S/C11H7NO/c13-11-8-5-1-3-7-4-2-6-9(12-11)10(7)8/h1-6H,(H,12,13)	GPYLCFQEKPUWLD-UHFFFAOYSA-N	169.183	F1113-0546	C8	10001
COC(=O)c1cc(-c2ccccc2)on1		InChI=1S/C11H9NO3/c1-14-11(13)9-7-10(15-12-9)8-5-3-2-4-6-8/h2-7H,1H3	XMPLCJOQBDGMKT-UHFFFAOYSA-N	203.197	F1727-0213	C9	10001
Cl.NCC1CN(c2ccccc2)C(=O)O1	HCl	InChI=1S/C10H12N2O2.ClH/c11-6-9-7-12(10(13)14-9)8-4-2-1-3-5-8;/h1-5,9H,6-7,11H2;1H	ZNDXECFYUAOJNS-UHFFFAOYSA-N	228.67900000000003	F2147-0059	C10	10001
Cc1noc(C)c1C(=O)N1CCC(Oc2ccncc2)C1		InChI=1S/C15H17N3O3/c1-10-14(11(2)21-17-10)15(19)18-8-5-13(9-18)20-12-3-6-16-7-4-12/h3-4,6-7,13H,5,8-9H2,1-2H3	NQJLXZGMQAUTSF-UHFFFAOYSA-N	287.319	F6476-5462	C11	10001
CC(=O)NC1CCN(c2ccncc2Cl)CC1		InChI=1S/C12H16ClN3O/c1-9(17)15-10-3-6-16(7-4-10)12-2-5-14-8-11(12)13/h2,5,8,10H,3-4,6-7H2,1H3,(H,15,17)	VHCOMTXKVOQFIA-UHFFFAOYSA-N	253.733	F6544-0728	C12	10001
Cc1c(C(=O)O)nnn1-c1ccccc1		InChI=1S/C10H9N3O2/c1-7-9(10(14)15)11-12-13(7)8-5-3-2-4-6-8/h2-6H,1H3,(H,14,15)	RRHCZOBPABYIJZ-UHFFFAOYSA-N	203.20100000000002	F0346-0183	C13	10001
Cn1cc(C(=O)Nc2ccc(F)c(Cl)c2)nn1		InChI=1S/C10H8ClFN4O/c1-16-5-9(14-15-16)10(17)13-6-2-3-8(12)7(11)4-6/h2-5H,1H3,(H,13,17)	JWGGMUIGZBMUFZ-UHFFFAOYSA-N	254.652	F5791-3539	C14	10001
CN(C)S(=O)(=O)c1cccc(-c2csc(N)n2)c1		InChI=1S/C11H13N3O2S2/c1-14(2)18(15,16)9-5-3-4-8(6-9)10-7-17-11(12)13-10/h3-7H,1-2H3,(H2,12,13)	UEPJPFQJMDNMLN-UHFFFAOYSA-N	283.378	F2158-1760	C15	10001
COc1cccc(-c2cc(C(=O)N3CC(CF)C3)[nH]n2)c1		InChI=1S/C15H16FN3O2/c1-21-12-4-2-3-11(5-12)13-6-14(18-17-13)15(20)19-8-10(7-16)9-19/h2-6,10H,7-9H2,1H3,(H,17,18)	YHWMDLIZQHSJNN-UHFFFAOYSA-N	289.31	F6554-4682	C16	10001
CCc1c(C)nc(SCC(=O)O)[nH]c1=O		InChI=1S/C9H12N2O3S/c1-3-6-5(2)10-9(11-8(6)14)15-4-7(12)13/h3-4H2,1-2H3,(H,12,13)(H,10,11,14)	QWSHBMYGGACYGT-UHFFFAOYSA-N	228.27299999999997	F2135-0005	C17	10001
COc1ccccc1-c1nnc(N)o1		InChI=1S/C9H9N3O2/c1-13-7-5-3-2-4-6(7)8-11-12-9(10)14-8/h2-5H,1H3,(H2,10,12)	HTILGWBWTPTFES-UHFFFAOYSA-N	191.19	F2146-0067	C18	10001
CCn1nccc1C(=O)NCCc1ccncc1		InChI=1S/C13H16N4O/c1-2-17-12(6-10-16-17)13(18)15-9-5-11-3-7-14-8-4-11/h3-4,6-8,10H,2,5,9H2,1H3,(H,15,18)	XBCPDSLLISGYIR-UHFFFAOYSA-N	244.29799999999997	F5772-7255	C19	10001
Nc1nc(Cc2ccccc2)cs1		InChI=1S/C10H10N2S/c11-10-12-9(7-13-10)6-8-4-2-1-3-5-8/h1-5,7H,6H2,(H2,11,12)	FDUDPXVHCZKIOJ-UHFFFAOYSA-N	190.27100000000004	F2112-0001	C20	10001
COCCNC(=O)NCc1nnc2c(OC)nccn12		InChI=1S/C11H16N6O3/c1-19-6-4-13-11(18)14-7-8-15-16-9-10(20-2)12-3-5-17(8)9/h3,5H,4,6-7H2,1-2H3,(H2,13,14,18)	RZZYSDSZAUSTKB-UHFFFAOYSA-N	280.288	F6524-4822	C21	10001
Cc1cc(-c2nnc(N)o2)nn1C(C)C		InChI=1S/C9H13N5O/c1-5(2)14-6(3)4-7(13-14)8-11-12-9(10)15-8/h4-5H,1-3H3,(H2,10,12)	BOSRRBUCCLOYFI-UHFFFAOYSA-N	207.237	F2145-0321	C22	10001
CN(C)S(=O)(=O)N1CCn2nc(C3CC3)cc2C1		InChI=1S/C11H18N4O2S/c1-13(2)18(16,17)14-5-6-15-10(8-14)7-11(12-15)9-3-4-9/h7,9H,3-6,8H2,1-2H3	VCUNLYAEPLLWCG-UHFFFAOYSA-N	270.35799999999995	F6526-0316	C23	10001
CC1CCc2nc(NC(=O)c3ccnn3C)sc2C1		InChI=1S/C13H16N4OS/c1-8-3-4-9-11(7-8)19-13(15-9)16-12(18)10-5-6-14-17(10)2/h5-6,8H,3-4,7H2,1-2H3,(H,15,16,18)	IWYUNSQSUIVDMR-UHFFFAOYSA-N	276.365	F5086-0017	C24	10001
CS(C)=O		InChI=1S/C2H6OS/c1-4(2)3/h1-2H3	IAZDPXIOMUYVGZ-UHFFFAOYSA-N	78.13600000000001	DMSO	D1	10001
CS(C)=O		InChI=1S/C2H6OS/c1-4(2)3/h1-2H3	IAZDPXIOMUYVGZ-UHFFFAOYSA-N	78.13600000000001	DMSO	D2	10001
Cl.Cl.O=c1[nH]cc(CN2CCNCC2)c(=O)[nH]1	2 HCl	InChI=1S/C9H14N4O2.2ClH/c14-8-7(5-11-9(15)12-8)6-13-3-1-10-2-4-13;;/h5,10H,1-4,6H2,(H2,11,12,14,15);2*1H	CSXWDSLIEPPCNB-UHFFFAOYSA-N	283.1590000000001	F2145-0420	D3	10001
Cc1csc(Br)n1		InChI=1S/C4H4BrNS/c1-3-2-7-4(5)6-3/h2H,1H3	KLFWJAAGXUDNIS-UHFFFAOYSA-N	178.054	F2167-0084	D4	10001
Cl.O=C(O)c1cccn(Cc2ccccn2)c1=O	HCl	InChI=1S/C12H10N2O3.ClH/c15-11-10(12(16)17)5-3-7-14(11)8-9-4-1-2-6-13-9;/h1-7H,8H2,(H,16,17);1H	KWEVQBBSJFVHMV-UHFFFAOYSA-N	266.68399999999997	F1907-0958	D5	10001
Cc1cc(O)cc2c1C(=O)CO2		InChI=1S/C9H8O3/c1-5-2-6(10)3-8-9(5)7(11)4-12-8/h2-3,10H,4H2,1H3	JANZWCJQQFVOPT-UHFFFAOYSA-N	164.16	F2106-0044	D6	10001
CCc1nccn1CC1CCN(S(=O)(=O)C2CC2)CC1		InChI=1S/C14H23N3O2S/c1-2-14-15-7-10-16(14)11-12-5-8-17(9-6-12)20(18,19)13-3-4-13/h7,10,12-13H,2-6,8-9,11H2,1H3	OYRVNUPJCXDJQF-UHFFFAOYSA-N	297.42400000000004	F5822-1759	D7	10001
COc1ccc(CNC(=O)Cn2nc(C)ccc2=O)cc1		InChI=1S/C15H17N3O3/c1-11-3-8-15(20)18(17-11)10-14(19)16-9-12-4-6-13(21-2)7-5-12/h3-8H,9-10H2,1-2H3,(H,16,19)	OJFMHERQBOQVOU-UHFFFAOYSA-N	287.319	F5652-1678	D8	10001
COC1CCN(C2CCNCC2)CC1.O=C(O)C(=O)O	(COOH)2	InChI=1S/C11H22N2O.C2H2O4/c1-14-11-4-8-13(9-5-11)10-2-6-12-7-3-10;3-1(4)2(5)6/h10-12H,2-9H2,1H3;(H,3,4)(H,5,6)	IGNNFPHIAHBXLO-UHFFFAOYSA-N	288.344	F2167-0806	D9	10001
Cl.O=C(O)c1cc2ncccc2o1	HCl	InChI=1S/C8H5NO3.ClH/c10-8(11)7-4-5-6(12-7)2-1-3-9-5;/h1-4H,(H,10,11);1H	COYXEKGHLJCIHX-UHFFFAOYSA-N	199.593	F2147-0090	D10	10001
O=C1NCCc2c(O)cccc21		InChI=1S/C9H9NO2/c11-8-3-1-2-7-6(8)4-5-10-9(7)12/h1-3,11H,4-5H2,(H,10,12)	CMNQIVHHHBBVSC-UHFFFAOYSA-N	163.17600000000002	F2135-0735	D11	10001
Cl.Cl.NCc1cncc(-c2ccccc2)c1	2 HCl	InChI=1S/C12H12N2.2ClH/c13-7-10-6-12(9-14-8-10)11-4-2-1-3-5-11;;/h1-6,8-9H,7,13H2;2*1H	OJQLQLQJRVZVTH-UHFFFAOYSA-N	257.164	F1905-6556	D12	10001
CC(C(=O)O)N1C(=O)c2ccccc2S1(=O)=O		InChI=1S/C10H9NO5S/c1-6(10(13)14)11-9(12)7-4-2-3-5-8(7)17(11,15)16/h2-6H,1H3,(H,13,14)	QXJJZZQKDCRNJJ-UHFFFAOYSA-N	255.25099999999998	F2158-0099	D13	10001
Cl.Cl.NCc1c(O)ccc2ncccc12	2 HCl	InChI=1S/C10H10N2O.2ClH/c11-6-8-7-2-1-5-12-9(7)3-4-10(8)13;;/h1-5,13H,6,11H2;2*1H	XDWNOVILGQGLQM-UHFFFAOYSA-N	247.125	F2197-0053	D14	10001
CNCc1nc(C)no1.Cl	HCl	InChI=1S/C5H9N3O.ClH/c1-4-7-5(3-6-2)9-8-4;/h6H,3H2,1-2H3;1H	SAFSJUJJAANXCH-UHFFFAOYSA-N	163.608	F2185-0031	D15	10001
CC(=O)NC1CCN(c2ncccn2)CC1		InChI=1S/C11H16N4O/c1-9(16)14-10-3-7-15(8-4-10)11-12-5-2-6-13-11/h2,5-6,10H,3-4,7-8H2,1H3,(H,14,16)	ZVXAROMXPLDLIO-UHFFFAOYSA-N	220.27599999999998	F6544-0729	D16	10001
O=C(Nc1ccc(Br)cc1)c1ccno1		InChI=1S/C10H7BrN2O2/c11-7-1-3-8(4-2-7)13-10(14)9-5-6-12-15-9/h1-6H,(H,13,14)	PCUKCLIWBVCTLL-UHFFFAOYSA-N	267.082	F2833-0180	D17	10001
COC1(CNS(C)(=O)=O)CCSC1		InChI=1S/C7H15NO3S2/c1-11-7(3-4-12-6-7)5-8-13(2,9)10/h8H,3-6H2,1-2H3	YOGNCLSBENXVAC-UHFFFAOYSA-N	225.33499999999995	F6420-0722	D18	10001
Cc1noc(CNC(=O)c2ccc3ccccc3c2)n1		InChI=1S/C15H13N3O2/c1-10-17-14(20-18-10)9-16-15(19)13-7-6-11-4-2-3-5-12(11)8-13/h2-8H,9H2,1H3,(H,16,19)	ZPNGQJZCSGVHOG-UHFFFAOYSA-N	267.28799999999995	F5871-1996	D19	10001
Br.CN1Cc2ccccc2CC1C(=O)O	HBr	InChI=1S/C11H13NO2.BrH/c1-12-7-9-5-3-2-4-8(9)6-10(12)11(13)14;/h2-5,10H,6-7H2,1H3,(H,13,14);1H	SABJDKNFWNGJER-UHFFFAOYSA-N	272.142	F9995-1595	D20	10001
O=C(NCc1ccncc1)NC1CCCC1		InChI=1S/C12H17N3O/c16-12(15-11-3-1-2-4-11)14-9-10-5-7-13-8-6-10/h5-8,11H,1-4,9H2,(H2,14,15,16)	SKMXOMYFAMJSDH-UHFFFAOYSA-N	219.28799999999995	F6541-3763	D21	10001
Cl.Cn1cc(S(=O)(=O)N2CCCNCC2)cn1	HCl	InChI=1S/C9H16N4O2S.ClH/c1-12-8-9(7-11-12)16(14,15)13-5-2-3-10-4-6-13;/h7-8,10H,2-6H2,1H3;1H	LZBMFEVKRJPTOJ-UHFFFAOYSA-N	280.78100000000006	F2199-0299	D22	10001
COC(=O)C1CNc2ccccc21		InChI=1S/C10H11NO2/c1-13-10(12)8-6-11-9-5-3-2-4-7(8)9/h2-5,8,11H,6H2,1H3	QLMBVRCJGIGWBV-UHFFFAOYSA-N	177.203	F2196-0114	D23	10001
Cl.Cl.NCCNC1CCS(=O)(=O)C1	2 HCl	InChI=1S/C6H14N2O2S.2ClH/c7-2-3-8-6-1-4-11(9,10)5-6;;/h6,8H,1-5,7H2;2*1H	TWESOKZFQLWQGC-UHFFFAOYSA-N	251.179	F1068-0119	D24	10001
CS(C)=O		InChI=1S/C2H6OS/c1-4(2)3/h1-2H3	IAZDPXIOMUYVGZ-UHFFFAOYSA-N	78.13600000000001	DMSO	E1	10001
CS(C)=O		InChI=1S/C2H6OS/c1-4(2)3/h1-2H3	IAZDPXIOMUYVGZ-UHFFFAOYSA-N	78.13600000000001	DMSO	E2	10001
COc1c2ccc(C(=O)O)cc2nn1C		InChI=1S/C10H10N2O3/c1-12-9(15-2)7-4-3-6(10(13)14)5-8(7)11-12/h3-5H,1-2H3,(H,13,14)	GMKIZCNHXPWDGI-UHFFFAOYSA-N	206.20099999999996	F2167-0022	E3	10001
Cl.NC(=O)NC1CCNCC1	HCl	InChI=1S/C6H13N3O.ClH/c7-6(10)9-5-1-3-8-4-2-5;/h5,8H,1-4H2,(H3,7,9,10);1H	QRTZJALNMZMDSM-UHFFFAOYSA-N	179.65099999999995	F2167-4141	E4	10001
Cc1csc(C(=O)Nc2cnc3cc(C)nn3c2)c1		InChI=1S/C13H12N4OS/c1-8-3-11(19-7-8)13(18)15-10-5-14-12-4-9(2)16-17(12)6-10/h3-7H,1-2H3,(H,15,18)	CAPGMLNNRKEEGA-UHFFFAOYSA-N	272.333	F6439-5400	E5	10001
CN1CCCN(C(=O)N2CCOCC2)CC1.Cl	HCl	InChI=1S/C11H21N3O2.ClH/c1-12-3-2-4-13(6-5-12)11(15)14-7-9-16-10-8-14;/h2-10H2,1H3;1H	WSXRHVPLBMSNDL-UHFFFAOYSA-N	263.76899999999995	F6541-5167	E6	10001
OCCN1CC2(COC2)C1		InChI=1S/C7H13NO2/c9-2-1-8-3-7(4-8)5-10-6-7/h9H,1-6H2	BYZTUEFZDFUKGN-UHFFFAOYSA-N	143.186	F2147-2560	E7	10001
Cl.NC(Cn1nccn1)c1ccccc1	HCl	InChI=1S/C10H12N4.ClH/c11-10(8-14-12-6-7-13-14)9-4-2-1-3-5-9;/h1-7,10H,8,11H2;1H	UJRKMCAHDGVREI-UHFFFAOYSA-N	224.69500000000002	F2167-1623	E8	10001
FC(F)(F)c1cccnc1NCc1ccncc1		InChI=1S/C12H10F3N3/c13-12(14,15)10-2-1-5-17-11(10)18-8-9-3-6-16-7-4-9/h1-7H,8H2,(H,17,18)	SLNJTOYZLYIAMM-UHFFFAOYSA-N	253.22700000000003	F6541-3719	E9	10001
COCC(C)NC(=O)C1CN(S(C)(=O)=O)C1		InChI=1S/C9H18N2O4S/c1-7(6-15-2)10-9(12)8-4-11(5-8)16(3,13)14/h7-8H,4-6H2,1-3H3,(H,10,12)	CHOHRZCXAFPVPJ-UHFFFAOYSA-N	250.31999999999996	F6125-2609	E10	10001
COC(=O)N1CCC(CNC(=O)CC2CCCC2)CC1		InChI=1S/C15H26N2O3/c1-20-15(19)17-8-6-13(7-9-17)11-16-14(18)10-12-4-2-3-5-12/h12-13H,2-11H2,1H3,(H,16,18)	HEUVPFIOLZQDOK-UHFFFAOYSA-N	282.384	F5033-3321	E11	10001
Nc1nnc(CS(=O)(=O)c2ccccc2)o1		InChI=1S/C9H9N3O3S/c10-9-12-11-8(15-9)6-16(13,14)7-4-2-1-3-5-7/h1-5H,6H2,(H2,10,12)	AASVJLPOWFIKCY-UHFFFAOYSA-N	239.25600000000003	F2146-0111	E12	10001
CCn1ccnc1CN1CCCCC1C		InChI=1S/C12H21N3/c1-3-14-9-7-13-12(14)10-15-8-5-4-6-11(15)2/h7,9,11H,3-6,8,10H2,1-2H3	NFIIVWPXFDBKKX-UHFFFAOYSA-N	207.3209999999999	F1905-0231	E13	10001
Cc1nc2c([nH]1)CCC(C(=O)N1CCN(CCO)CC1)C2		InChI=1S/C15H24N4O2/c1-11-16-13-3-2-12(10-14(13)17-11)15(21)19-6-4-18(5-7-19)8-9-20/h12,20H,2-10H2,1H3,(H,16,17)	BTFAHVILORRJCR-UHFFFAOYSA-N	292.383	F6492-0565	E14	10001
N#Cc1ccccc1NC(=O)C(=O)NCc1ccc(F)cc1		InChI=1S/C16H12FN3O2/c17-13-7-5-11(6-8-13)10-19-15(21)16(22)20-14-4-2-1-3-12(14)9-18/h1-8H,10H2,(H,19,21)(H,20,22)	USJQVDKPOPVCFQ-UHFFFAOYSA-N	297.289	F2616-0333	E15	10001
COc1ccc(N2C(=O)c3sccc3S2(=O)=O)cc1		InChI=1S/C12H9NO4S2/c1-17-9-4-2-8(3-5-9)13-12(14)11-10(6-7-18-11)19(13,15)16/h2-7H,1H3	AHHPQGSYMRCOFO-UHFFFAOYSA-N	295.341	F3222-2863	E16	10001
c1cc2c(s1)CCN(Cc1nnc3n1CCC3)C2		InChI=1S/C13H16N4S/c1-2-12-14-15-13(17(12)5-1)9-16-6-3-11-10(8-16)4-7-18-11/h4,7H,1-3,5-6,8-9H2	QEZSWKSMSBSDIP-UHFFFAOYSA-N	260.366	F6541-1614	E17	10001
O=C(Nc1nccs1)N1CCN(c2ccccc2)CC1		InChI=1S/C14H16N4OS/c19-14(16-13-15-6-11-20-13)18-9-7-17(8-10-18)12-4-2-1-3-5-12/h1-6,11H,7-10H2,(H,15,16,19)	MRZDAHDIFBPLJI-UHFFFAOYSA-N	288.376	F2158-0379	E18	10001
CC(C)(CO)NC(=O)c1ccc(OCC2CCCO2)nc1		InChI=1S/C15H22N2O4/c1-15(2,10-18)17-14(19)11-5-6-13(16-8-11)21-9-12-4-3-7-20-12/h5-6,8,12,18H,3-4,7,9-10H2,1-2H3,(H,17,19)	QOSJMCAIIXTIRS-UHFFFAOYSA-N	294.35100000000006	F6475-2097	E19	10001
O=C(O)C(=O)O.c1ccc(CC2CNCCO2)cc1	(COOH)2	InChI=1S/C11H15NO.C2H2O4/c1-2-4-10(5-3-1)8-11-9-12-6-7-13-11;3-1(4)2(5)6/h1-5,11-12H,6-9H2;(H,3,4)(H,5,6)	WMCFSIXALHTQMC-UHFFFAOYSA-N	267.28099999999995	F2189-1061	E20	10001
O=C(c1ncc[nH]1)c1ccco1		InChI=1S/C8H6N2O2/c11-7(6-2-1-5-12-6)8-9-3-4-10-8/h1-5H,(H,9,10)	PMLIOWRFOHPJMX-UHFFFAOYSA-N	162.148	F0848-0158	E21	10001
Fc1cnc(N2CCC(Cn3ccnc3)CC2)nc1		InChI=1S/C13H16FN5/c14-12-7-16-13(17-8-12)19-4-1-11(2-5-19)9-18-6-3-15-10-18/h3,6-8,10-11H,1-2,4-5,9H2	HXXYOPISRGFUBN-UHFFFAOYSA-N	261.3039999999999	F6544-1086	E22	10001
Cc1ncn(-c2cc(N3CCNCC3)ncn2)c1C		InChI=1S/C13H18N6/c1-10-11(2)19(9-17-10)13-7-12(15-8-16-13)18-5-3-14-4-6-18/h7-9,14H,3-6H2,1-2H3	HOKBJEHZIAJDKI-UHFFFAOYSA-N	258.329	F1912-0138	E23	10001
Nc1ccccc1-c1nc2ccccc2[nH]1		InChI=1S/C13H11N3/c14-10-6-2-1-5-9(10)13-15-11-7-3-4-8-12(11)16-13/h1-8H,14H2,(H,15,16)	YWNXHTNWOQHFRL-UHFFFAOYSA-N	209.25200000000004	F0015-0750	E24	10001
CS(C)=O		InChI=1S/C2H6OS/c1-4(2)3/h1-2H3	IAZDPXIOMUYVGZ-UHFFFAOYSA-N	78.13600000000001	DMSO	F1	10001
CS(C)=O		InChI=1S/C2H6OS/c1-4(2)3/h1-2H3	IAZDPXIOMUYVGZ-UHFFFAOYSA-N	78.13600000000001	DMSO	F2	10001
CCOC(=O)c1c(N)sc2c1CCN(C(C)=O)C2		InChI=1S/C12H16N2O3S/c1-3-17-12(16)10-8-4-5-14(7(2)15)6-9(8)18-11(10)13/h3-6,13H2,1-2H3	ZBZSPXFRUVXRKH-UHFFFAOYSA-N	268.33799999999997	F0913-5122	F3	10001
CC(C)(C)C(=O)N1CCC(N2C(=O)CSC2=O)C1		InChI=1S/C12H18N2O3S/c1-12(2,3)10(16)13-5-4-8(6-13)14-9(15)7-18-11(14)17/h8H,4-7H2,1-3H3	GQGSJDQGACAMCF-UHFFFAOYSA-N	270.354	F6474-1506	F4	10001
CCNC(=O)NCC1CCN(CCOC)CC1		InChI=1S/C12H25N3O2/c1-3-13-12(16)14-10-11-4-6-15(7-5-11)8-9-17-2/h11H,3-10H2,1-2H3,(H2,13,14,16)	OTBNOZIEHMPHIY-UHFFFAOYSA-N	243.3509999999999	F5831-6418	F5	10001
Nc1ncc2[nH]ccc2c1Br		InChI=1S/C7H6BrN3/c8-6-4-1-2-10-5(4)3-11-7(6)9/h1-3,10H,(H2,9,11)	IZDMCCNKFUKBDD-UHFFFAOYSA-N	212.04999999999995	F1957-0229	F6	10001
COc1ccc(-c2cc(C(=O)O)nc(=O)n2C)cc1		InChI=1S/C13H12N2O4/c1-15-11(7-10(12(16)17)14-13(15)18)8-3-5-9(19-2)6-4-8/h3-7H,1-2H3,(H,16,17)	JZPFMUBFSIKHMA-UHFFFAOYSA-N	260.249	F2158-1784	F7	10001
CC(C)(C)n1nc2c(c1N)CSC2		InChI=1S/C9H15N3S/c1-9(2,3)12-8(10)6-4-13-5-7(6)11-12/h4-5,10H2,1-3H3	SRQDHVKBHBYCHI-UHFFFAOYSA-N	197.307	F1386-0063	F8	10001
CC(C)c1ccc(N2CCN(CC(=O)O)C2=O)cc1		InChI=1S/C14H18N2O3/c1-10(2)11-3-5-12(6-4-11)16-8-7-15(14(16)19)9-13(17)18/h3-6,10H,7-9H2,1-2H3,(H,17,18)	ICPCQFLYCUYLKO-UHFFFAOYSA-N	262.309	F2147-1758	F9	10001
N#CCN1CCC(c2nnc(C3CC3)o2)CC1		InChI=1S/C12H16N4O/c13-5-8-16-6-3-10(4-7-16)12-15-14-11(17-12)9-1-2-9/h9-10H,1-4,6-8H2	LPXHXVONWHPFKG-UHFFFAOYSA-N	232.28699999999992	F5596-1244	F10	10001
O=C(NCC1CCCO1)NCC1(O)CCOCC1		InChI=1S/C12H22N2O4/c15-11(13-8-10-2-1-5-18-10)14-9-12(16)3-6-17-7-4-12/h10,16H,1-9H2,(H2,13,14,15)	ACHSYXHETPBDBU-UHFFFAOYSA-N	258.3179999999999	F6089-9807	F11	10001
CNC(=O)c1ccsc1NC(=O)c1cc(C)on1		InChI=1S/C11H11N3O3S/c1-6-5-8(14-17-6)10(16)13-11-7(3-4-18-11)9(15)12-2/h3-5H,1-2H3,(H,12,15)(H,13,16)	UPXGNEHQHBSDCD-UHFFFAOYSA-N	265.294	F2450-0150	F12	10001
NCCn1ccc(C(F)(F)F)n1		InChI=1S/C6H8F3N3/c7-6(8,9)5-1-3-12(11-5)4-2-10/h1,3H,2,4,10H2	OBZDBRBYLJWVPQ-UHFFFAOYSA-N	179.14499999999995	F2198-0020	F13	10001
CCN(CC)C(=O)CSc1nnc(-c2ccncc2)o1		InChI=1S/C13H16N4O2S/c1-3-17(4-2)11(18)9-20-13-16-15-12(19-13)10-5-7-14-8-6-10/h5-8H,3-4,9H2,1-2H3	JBCYCUFLXVPLIC-UHFFFAOYSA-N	292.36400000000003	F2771-0045	F14	10001
CN1CCN(C2CCNCC2)C1=O		InChI=1S/C9H17N3O/c1-11-6-7-12(9(11)13)8-2-4-10-5-3-8/h8,10H,2-7H2,1H3	DWFGEKHJKFNGNW-UHFFFAOYSA-N	183.25499999999997	F8889-7378	F15	10001
CC(O)(CNC(=O)c1ccco1)C1CC1		InChI=1S/C11H15NO3/c1-11(14,8-4-5-8)7-12-10(13)9-3-2-6-15-9/h2-3,6,8,14H,4-5,7H2,1H3,(H,12,13)	MBKQTCWLOOYXSH-UHFFFAOYSA-N	209.24500000000003	F5857-5689	F16	10001
O=C(NCC1CCCN1c1nccs1)C1CC1		InChI=1S/C12H17N3OS/c16-11(9-3-4-9)14-8-10-2-1-6-15(10)12-13-5-7-17-12/h5,7,9-10H,1-4,6,8H2,(H,14,16)	KVIPKVVATXGWHF-UHFFFAOYSA-N	251.355	F6443-6524	F17	10001
Cc1cc(N)c2cc(C(=O)O)ccc2n1		InChI=1S/C11H10N2O2/c1-6-4-9(12)8-5-7(11(14)15)2-3-10(8)13-6/h2-5H,1H3,(H2,12,13)(H,14,15)	MRGARODDQXEDJP-UHFFFAOYSA-N	202.21299999999997	F2156-0003	F18	10001
Nc1ccc(CN2CCOCC2)cc1		InChI=1S/C11H16N2O/c12-11-3-1-10(2-4-11)9-13-5-7-14-8-6-13/h1-4H,5-9,12H2	WNYFVEFUHMDIRQ-UHFFFAOYSA-N	192.26199999999994	F2184-0004	F19	10001
O=C(Cc1ccc(F)cc1)Nc1onc2c1CCCC2		InChI=1S/C15H15FN2O2/c16-11-7-5-10(6-8-11)9-14(19)17-15-12-3-1-2-4-13(12)18-20-15/h5-8H,1-4,9H2,(H,17,19)	SVBLHYKPJZOHSY-UHFFFAOYSA-N	274.295	F2414-0128	F20	10001
COc1ncc(NC(=O)Cc2ccc(F)cc2)c(OC)n1		InChI=1S/C14H14FN3O3/c1-20-13-11(8-16-14(18-13)21-2)17-12(19)7-9-3-5-10(15)6-4-9/h3-6,8H,7H2,1-2H3,(H,17,19)	CRJUGQUFDFUTBU-UHFFFAOYSA-N	291.282	F6438-2060	F21	10001
O=C(NC1CCCCC1)N1CCC(N2C(=O)COC2=O)C1		InChI=1S/C14H21N3O4/c18-12-9-21-14(20)17(12)11-6-7-16(8-11)13(19)15-10-4-2-1-3-5-10/h10-11H,1-9H2,(H,15,19)	VXYHLBNDCGXDRG-UHFFFAOYSA-N	295.33900000000006	F6474-0862	F22	10001
NCC1(O)CCc2cc(F)ccc21		InChI=1S/C10H12FNO/c11-8-1-2-9-7(5-8)3-4-10(9,13)6-12/h1-2,5,13H,3-4,6,12H2	XDGGHCFIHUIYGR-UHFFFAOYSA-N	181.20999999999998	F9994-0423	F23	10001
Fc1cccc(C2CCNC2)c1		InChI=1S/C10H12FN/c11-10-3-1-2-8(6-10)9-4-5-12-7-9/h1-3,6,9,12H,4-5,7H2	RQGYSXVZGVZRPG-UHFFFAOYSA-N	165.21099999999998	F2148-0355	F24	10001
CS(C)=O		InChI=1S/C2H6OS/c1-4(2)3/h1-2H3	IAZDPXIOMUYVGZ-UHFFFAOYSA-N	78.13600000000001	DMSO	G1	10001
CS(C)=O		InChI=1S/C2H6OS/c1-4(2)3/h1-2H3	IAZDPXIOMUYVGZ-UHFFFAOYSA-N	78.13600000000001	DMSO	G2	10001
CS(=O)(=O)c1ncc(Br)c(C(=O)O)n1		InChI=1S/C6H5BrN2O4S/c1-14(12,13)6-8-2-3(7)4(9-6)5(10)11/h2H,1H3,(H,10,11)	UEYGRSDYBWXDKJ-UHFFFAOYSA-N	281.087	F2124-0044	G3	10001
O=C1Nc2ccccc2N2CCCC12		InChI=1S/C11H12N2O/c14-11-10-6-3-7-13(10)9-5-2-1-4-8(9)12-11/h1-2,4-5,10H,3,6-7H2,(H,12,14)	GWPNDQCLPKQEPD-UHFFFAOYSA-N	188.23000000000002	F0346-1998	G4	10001
Clc1cnc(NC2CCCOC2)nc1		InChI=1S/C9H12ClN3O/c10-7-4-11-9(12-5-7)13-8-2-1-3-14-6-8/h4-5,8H,1-3,6H2,(H,11,12,13)	GWHJDPSQDHZLCU-UHFFFAOYSA-N	213.66799999999995	F6540-4397	G5	10001
CS(C)=O		InChI=1S/C2H6OS/c1-4(2)3/h1-2H3	IAZDPXIOMUYVGZ-UHFFFAOYSA-N	78.13600000000001	DMSO	G6	10001
CNC(=O)c1ccsc1NC(=O)Cc1ccccc1		InChI=1S/C14H14N2O2S/c1-15-13(18)11-7-8-19-14(11)16-12(17)9-10-5-3-2-4-6-10/h2-8H,9H2,1H3,(H,15,18)(H,16,17)	LMVKPGCMHMJOEL-UHFFFAOYSA-N	274.34499999999997	F1358-0765	G7	10001
Cl.Fc1cccc(Cl)c1-c1noc(C2CNC2)n1	HCl	InChI=1S/C11H9ClFN3O.ClH/c12-7-2-1-3-8(13)9(7)10-15-11(17-16-10)6-4-14-5-6;/h1-3,6,14H,4-5H2;1H	QREVSXIHCVIWSR-UHFFFAOYSA-N	290.12499999999994	F2185-0175	G8	10001
CSc1nc(C)cc(O)n1		InChI=1S/C6H8N2OS/c1-4-3-5(9)8-6(7-4)10-2/h3H,1-2H3,(H,7,8,9)	OCOHPSHRDKBGOZ-UHFFFAOYSA-N	156.20999999999998	F0261-0003	G9	10001
NC(=O)C1Cc2ccccc2N1		InChI=1S/C9H10N2O/c10-9(12)8-5-6-3-1-2-4-7(6)11-8/h1-4,8,11H,5H2,(H2,10,12)	ATEDHUGCKSZDCP-UHFFFAOYSA-N	162.192	F2147-0070	G10	10001
CC(C)(C)c1cc(CN)[nH]n1		InChI=1S/C8H15N3/c1-8(2,3)7-4-6(5-9)10-11-7/h4H,5,9H2,1-3H3,(H,10,11)	UPXAEMPLVMJWAL-UHFFFAOYSA-N	153.229	F8882-8194	G11	10001
Cc1cccc(-c2nnc(N)o2)n1		InChI=1S/C8H8N4O/c1-5-3-2-4-6(10-5)7-11-12-8(9)13-7/h2-4H,1H3,(H2,9,12)	DKQVSXHRKAGNET-UHFFFAOYSA-N	176.17900000000003	F2145-0210	G12	10001
CC(O)(CNC(=O)Cc1ccc(F)cc1)C1CC1		InChI=1S/C14H18FNO2/c1-14(18,11-4-5-11)9-16-13(17)8-10-2-6-12(15)7-3-10/h2-3,6-7,11,18H,4-5,8-9H2,1H3,(H,16,17)	XNSAEEZMAWTXIQ-UHFFFAOYSA-N	251.30100000000002	F5857-5719	G13	10001
CC(O)(CNC(=O)c1c(F)cccc1Cl)C1CC1		InChI=1S/C13H15ClFNO2/c1-13(18,8-5-6-8)7-16-12(17)11-9(14)3-2-4-10(11)15/h2-4,8,18H,5-7H2,1H3,(H,16,17)	IETYWCUDYAVJDF-UHFFFAOYSA-N	271.719	F5857-5754	G14	10001
CN1CCC(N2CCOCC2)C1=O		InChI=1S/C9H16N2O2/c1-10-3-2-8(9(10)12)11-4-6-13-7-5-11/h8H,2-7H2,1H3	HGWIMAGTAVEUBA-UHFFFAOYSA-N	184.23899999999992	F1905-0300	G15	10001
O=C(O)c1cnccc1O		InChI=1S/C6H5NO3/c8-5-1-2-7-3-4(5)6(9)10/h1-3H,(H,7,8)(H,9,10)	CHCUBGPSZDGABM-UHFFFAOYSA-N	139.10999999999999	F1371-0219	G16	10001
N#CC1CN(c2ncc(Cl)cn2)C1		InChI=1S/C8H7ClN4/c9-7-2-11-8(12-3-7)13-4-6(1-10)5-13/h2-3,6H,4-5H2	PCHNITLZYRUVDY-UHFFFAOYSA-N	194.625	F6543-1325	G17	10001
Cl.Cl.c1cc(-c2noc(C3CNC3)n2)ccn1	2 HCl	InChI=1S/C10H10N4O.2ClH/c1-3-11-4-2-7(1)9-13-10(15-14-9)8-5-12-6-8;;/h1-4,8,12H,5-6H2;2*1H	AHHVNJCBOSFLCF-UHFFFAOYSA-N	275.139	F2145-0112	G18	10001
Cc1cc(C(=O)NCc2cc(-c3ccccn3)n(C)n2)no1		InChI=1S/C15H15N5O2/c1-10-7-13(19-22-10)15(21)17-9-11-8-14(20(2)18-11)12-5-3-4-6-16-12/h3-8H,9H2,1-2H3,(H,17,21)	OWKWSYSULUAOIE-UHFFFAOYSA-N	297.318	F6296-0025	G19	10001
O=C(O)c1ccc2c(c1)C(=O)N(c1ccccc1)C2=O		InChI=1S/C15H9NO4/c17-13-11-7-6-9(15(19)20)8-12(11)14(18)16(13)10-4-2-1-3-5-10/h1-8H,(H,19,20)	LJQKDUGNSCMZSJ-UHFFFAOYSA-N	267.23999999999995	F1018-1399	G20	10001
CC(F)(F)C1CCNCC1.Cl	HCl	InChI=1S/C7H13F2N.ClH/c1-7(8,9)6-2-4-10-5-3-6;/h6,10H,2-5H2,1H3;1H	MBAOAXQMNRAELO-UHFFFAOYSA-N	185.64499999999995	F1907-0987	G21	10001
CC1(C)NC(=O)N(c2cccc(C#N)c2)C1=O		InChI=1S/C12H11N3O2/c1-12(2)10(16)15(11(17)14-12)9-5-3-4-8(6-9)7-13/h3-6H,1-2H3,(H,14,17)	PNJNHUUNDQZVQQ-UHFFFAOYSA-N	229.239	F2163-0127	G22	10001
Cc1noc(CNC(=O)CCN)n1.Cl	HCl	InChI=1S/C7H12N4O2.ClH/c1-5-10-7(13-11-5)4-9-6(12)2-3-8;/h2-4,8H2,1H3,(H,9,12);1H	IDYCFFNKRQLTDN-UHFFFAOYSA-N	220.65999999999997	F2185-0094	G23	10001
O=C1CC(c2ccc(F)cc2)CC(=O)N1		InChI=1S/C11H10FNO2/c12-9-3-1-7(2-4-9)8-5-10(14)13-11(15)6-8/h1-4,8H,5-6H2,(H,13,14,15)	MXAMATMCPUOCEA-UHFFFAOYSA-N	207.204	F2189-0941	G24	10001
CS(C)=O		InChI=1S/C2H6OS/c1-4(2)3/h1-2H3	IAZDPXIOMUYVGZ-UHFFFAOYSA-N	78.13600000000001	DMSO	H1	10001
CS(C)=O		InChI=1S/C2H6OS/c1-4(2)3/h1-2H3	IAZDPXIOMUYVGZ-UHFFFAOYSA-N	78.13600000000001	DMSO	H2	10001
Nc1nc(-c2ccc(Cl)s2)cs1		InChI=1S/C7H5ClN2S2/c8-6-2-1-5(12-6)4-3-11-7(9)10-4/h1-3H,(H2,9,10)	KZOUOGWZDXYEDI-UHFFFAOYSA-N	216.71800000000002	F0174-0121	H3	10001
CN1CCCN(c2ncccc2C#N)CC1		InChI=1S/C12H16N4/c1-15-6-3-7-16(9-8-15)12-11(10-13)4-2-5-14-12/h2,4-5H,3,6-9H2,1H3	IKPGDAXCPQFABZ-UHFFFAOYSA-N	216.28799999999998	F6541-5036	H4	10001
CCn1cc(S(=O)(=O)N(C)C)cn1		InChI=1S/C7H13N3O2S/c1-4-10-6-7(5-8-10)13(11,12)9(2)3/h5-6H,4H2,1-3H3	VNJLFBASRYLLRS-UHFFFAOYSA-N	203.26699999999997	F1905-0427	H5	10001
CS(=O)(=O)C1CCN(C(=O)c2ccccc2)CC1		InChI=1S/C13H17NO3S/c1-18(16,17)12-7-9-14(10-8-12)13(15)11-5-3-2-4-6-11/h2-6,12H,7-10H2,1H3	DYTXIOWDJBZXHJ-UHFFFAOYSA-N	267.34999999999997	F6435-1426	H6	10001
Cc1c(N)ccc(F)c1F		InChI=1S/C7H7F2N/c1-4-6(10)3-2-5(8)7(4)9/h2-3H,10H2,1H3	HYODOAMUBRENLA-UHFFFAOYSA-N	143.136	F1905-6465	H7	10001
Cc1ccc(S(=O)(=O)N2CCC(=O)C2)cc1		InChI=1S/C11H13NO3S/c1-9-2-4-11(5-3-9)16(14,15)12-7-6-10(13)8-12/h2-5H,6-8H2,1H3	BMJNDUPYCKAYAG-UHFFFAOYSA-N	239.296	F9995-1846	H8	10001
CCOc1cc(NC(C)=O)ncn1		InChI=1S/C8H11N3O2/c1-3-13-8-4-7(9-5-10-8)11-6(2)12/h4-5H,3H2,1-2H3,(H,9,10,11,12)	GAQDODSLMQBZBO-UHFFFAOYSA-N	181.19499999999996	F6262-1822	H9	10001
COc1ncc(NC(=O)c2c(F)cccc2Cl)cn1		InChI=1S/C12H9ClFN3O2/c1-19-12-15-5-7(6-16-12)17-11(18)10-8(13)3-2-4-9(10)14/h2-6H,1H3,(H,17,18)	LMMNBTDWPHVAHM-UHFFFAOYSA-N	281.67400000000004	F6363-0178	H10	10001
CC(C)N1CCN(CC2CNC(=O)C2)CC1		InChI=1S/C12H23N3O/c1-10(2)15-5-3-14(4-6-15)9-11-7-12(16)13-8-11/h10-11H,3-9H2,1-2H3,(H,13,16)	DRUNCSYXBOACGJ-UHFFFAOYSA-N	225.33599999999996	F1905-0451	H11	10001
Cc1noc(CNS(=O)(=O)Cc2ccccc2)n1		InChI=1S/C11H13N3O3S/c1-9-13-11(17-14-9)7-12-18(15,16)8-10-5-3-2-4-6-10/h2-6,12H,7-8H2,1H3	WTIIRPYJCZOCEX-UHFFFAOYSA-N	267.30999999999995	F5871-4854	H12	10001
CC(=O)N1CCN(CC(=O)O)CC1		InChI=1S/C8H14N2O3/c1-7(11)10-4-2-9(3-5-10)6-8(12)13/h2-6H2,1H3,(H,12,13)	LOJWUWGLJZYAOE-UHFFFAOYSA-N	186.21099999999998	F1929-0366	H13	10001
NC(=O)c1nnn(-c2ccc(OC(F)(F)F)cc2)n1		InChI=1S/C9H6F3N5O2/c10-9(11,12)19-6-3-1-5(2-4-6)17-15-8(7(13)18)14-16-17/h1-4H,(H2,13,18)	JJFQLBVTHKGHCG-UHFFFAOYSA-N	273.174	F6237-3795	H14	10001
CN1C(=O)CCC1CN1CCC(O)CC1		InChI=1S/C11H20N2O2/c1-12-9(2-3-11(12)15)8-13-6-4-10(14)5-7-13/h9-10,14H,2-8H2,1H3	AUDLZLPAPMTPBQ-UHFFFAOYSA-N	212.29299999999998	F1905-0326	H15	10001
Cc1ccccc1-n1ncc2c(NCC(C)O)ncnc21		InChI=1S/C15H17N5O/c1-10-5-3-4-6-13(10)20-15-12(8-19-20)14(17-9-18-15)16-7-11(2)21/h3-6,8-9,11,21H,7H2,1-2H3,(H,16,17,18)	YEDDCBTZHANWAH-UHFFFAOYSA-N	283.335	F0521-0313	H16	10001
CCOC(=O)N1CCCSCC1CN1CCOCC1		InChI=1S/C13H24N2O3S/c1-2-18-13(16)15-4-3-9-19-11-12(15)10-14-5-7-17-8-6-14/h12H,2-11H2,1H3	AEPXXMYGRBFPEY-UHFFFAOYSA-N	288.413	F6400-1418	H17	10001
Cc1cccc(NC(=O)C(=O)NCc2ccncc2)c1C		InChI=1S/C16H17N3O2/c1-11-4-3-5-14(12(11)2)19-16(21)15(20)18-10-13-6-8-17-9-7-13/h3-9H,10H2,1-2H3,(H,18,20)(H,19,21)	OTNIDGOJNBRXNH-UHFFFAOYSA-N	283.331	F2616-0765	H18	10001
CCn1nccc1C(=O)Nc1ccc2c(c1)C(=O)N(C)C2=O		InChI=1S/C15H14N4O3/c1-3-19-12(6-7-16-19)13(20)17-9-4-5-10-11(8-9)15(22)18(2)14(10)21/h4-8H,3H2,1-2H3,(H,17,20)	TYVQKQMLVYISIJ-UHFFFAOYSA-N	298.3020000000001	F5118-0524	H19	10001
O=C(O)CC1CSc2nc3c(c(=O)n21)CCCC3		InChI=1S/C12H14N2O3S/c15-10(16)5-7-6-18-12-13-9-4-2-1-3-8(9)11(17)14(7)12/h7H,1-6H2,(H,15,16)	WKBCPRLIIIVMBL-UHFFFAOYSA-N	266.32199999999995	F2135-0504	H20	10001
Cc1ncsc1C(=O)N1Cc2ccccc2C1		InChI=1S/C13H12N2OS/c1-9-12(17-8-14-9)13(16)15-6-10-4-2-3-5-11(10)7-15/h2-5,8H,6-7H2,1H3	LGTSARRFQJCFJW-UHFFFAOYSA-N	244.31900000000002	F6543-8581	H21	10001
CCn1c(N)nc2c1c(=O)[nH]c(=O)n2C		InChI=1S/C8H11N5O2/c1-3-13-4-5(10-7(13)9)12(2)8(15)11-6(4)14/h3H2,1-2H3,(H2,9,10)(H,11,14,15)	AKPDWXCNDGHBAS-UHFFFAOYSA-N	209.20899999999997	F0373-0101	H22	10001
NCc1noc(Cn2ccccc2=O)n1		InChI=1S/C9H10N4O2/c10-5-7-11-8(15-12-7)6-13-4-2-1-3-9(13)14/h1-4H,5-6,10H2	OHLQMECHJIFHFC-UHFFFAOYSA-N	206.20499999999998	F2185-0187	H23	10001
CC(=O)N1CCN=C1SCc1ccccc1F		InChI=1S/C12H13FN2OS/c1-9(16)15-7-6-14-12(15)17-8-10-4-2-3-5-11(10)13/h2-5H,6-8H2,1H3	UNEXVUSOKODKFJ-UHFFFAOYSA-N	252.31399999999996	F0630-1565	H24	10001
CS(C)=O		InChI=1S/C2H6OS/c1-4(2)3/h1-2H3	IAZDPXIOMUYVGZ-UHFFFAOYSA-N	78.13600000000001	DMSO	I1	10001
CS(C)=O		InChI=1S/C2H6OS/c1-4(2)3/h1-2H3	IAZDPXIOMUYVGZ-UHFFFAOYSA-N	78.13600000000001	DMSO	I2	10001
Cc1ncc(N)c(C)c1Cl		InChI=1S/C7H9ClN2/c1-4-6(9)3-10-5(2)7(4)8/h3H,9H2,1-2H3	NQNRNACKHRSQNK-UHFFFAOYSA-N	156.61599999999999	F1957-0013	I3	10001
OCc1cnc2ccccn12		InChI=1S/C8H8N2O/c11-6-7-5-9-8-3-1-2-4-10(7)8/h1-5,11H,6H2	SWAGAGZXOOYJDS-UHFFFAOYSA-N	148.16499999999996	F2199-0350	I4	10001
COc1cc2sc(N)[n+](CCSC)c2cc1OC.[Cl-]	Cl-	InChI=1S/C12H16N2O2S2.ClH/c1-15-9-6-8-11(7-10(9)16-2)18-12(13)14(8)4-5-17-3;/h6-7,13H,4-5H2,1-3H3;1H	RZMXVZHIOXADIB-UHFFFAOYSA-N	320.8670000000001	F2145-0521	I5	10001
CCNC(=O)N1CCC(c2nn(C)c(=O)n2C2CC2)CC1		InChI=1S/C14H23N5O2/c1-3-15-13(20)18-8-6-10(7-9-18)12-16-17(2)14(21)19(12)11-4-5-11/h10-11H,3-9H2,1-2H3,(H,15,20)	KZXNBGUNENZHQK-UHFFFAOYSA-N	293.37100000000004	F6245-4744	I6	10001
Nc1cc(O)nc(C(F)(F)F)n1		InChI=1S/C5H4F3N3O/c6-5(7,8)4-10-2(9)1-3(12)11-4/h1H,(H3,9,10,11,12)	RCAWEPKTQGJPBV-UHFFFAOYSA-N	179.101	F2124-0817	I7	10001
CCOC(=O)c1sc(NC(=O)c2cc(C)on2)cc1C		InChI=1S/C13H14N2O4S/c1-4-18-13(17)11-7(2)5-10(20-11)14-12(16)9-6-8(3)19-15-9/h5-6H,4H2,1-3H3,(H,14,16)	FXNHWTJIJPMJGQ-UHFFFAOYSA-N	294.33200000000005	F0882-2735	I8	10001
O=C(Nc1ccc(Cl)cc1)c1cnn[nH]1		InChI=1S/C9H7ClN4O/c10-6-1-3-7(4-2-6)12-9(15)8-5-11-14-13-8/h1-5H,(H,12,15)(H,11,13,14)	VDGWRRIVXRBGSV-UHFFFAOYSA-N	222.635	F6252-8210	I9	10001
O=C(O)c1cnc[nH]c1=O		InChI=1S/C5H4N2O3/c8-4-3(5(9)10)1-6-2-7-4/h1-2H,(H,9,10)(H,6,7,8)	JKDACPUPAMICIA-UHFFFAOYSA-N	140.09799999999998	F2199-0023	I10	10001
Cn1c(=O)[nH]cc(C(=O)NCCc2ccccc2)c1=O		InChI=1S/C14H15N3O3/c1-17-13(19)11(9-16-14(17)20)12(18)15-8-7-10-5-3-2-4-6-10/h2-6,9H,7-8H2,1H3,(H,15,18)(H,16,20)	IETBLMBPBKWHQW-UHFFFAOYSA-N	273.292	F0696-0806	I11	10001
COC(=O)N1CCc2nc(N)sc2C1		InChI=1S/C8H11N3O2S/c1-13-8(12)11-3-2-5-6(4-11)14-7(9)10-5/h2-4H2,1H3,(H2,9,10)	HBRLUAXDUCJKGN-UHFFFAOYSA-N	213.26199999999997	F2146-0113	I12	10001
O=C(O)c1[nH]nc(C2CC2)c1Cc1ccccc1		InChI=1S/C14H14N2O2/c17-14(18)13-11(8-9-4-2-1-3-5-9)12(15-16-13)10-6-7-10/h1-5,10H,6-8H2,(H,15,16)(H,17,18)	PLNVCTBBEMVJNZ-UHFFFAOYSA-N	242.278	F2185-0056	I13	10001
CC(C)(C)C(=O)N1CCC(c2cc(C(N)=O)[nH]n2)CC1		InChI=1S/C14H22N4O2/c1-14(2,3)13(20)18-6-4-9(5-7-18)10-8-11(12(15)19)17-16-10/h8-9H,4-7H2,1-3H3,(H2,15,19)(H,16,17)	AYDBZHWCEMTMBR-UHFFFAOYSA-N	278.356	F6497-6832	I14	10001
CC(=O)NCCn1nc(C(F)(F)F)cc1C1CC1		InChI=1S/C11H14F3N3O/c1-7(18)15-4-5-17-9(8-2-3-8)6-10(16-17)11(12,13)14/h6,8H,2-5H2,1H3,(H,15,18)	NKDZZAHFFIBLHR-UHFFFAOYSA-N	261.24699999999996	F6439-3448	I15	10001
COCC(C)NC(=O)c1c(O)nc2scc(C)n2c1=O		InChI=1S/C12H15N3O4S/c1-6(4-19-3)13-9(16)8-10(17)14-12-15(11(8)18)7(2)5-20-12/h5-6,17H,4H2,1-3H3,(H,13,16)	FGWPAWGRJAKGCP-UHFFFAOYSA-N	297.33600000000007	F2624-0086	I16	10001
Cc1cc(CCNC(=O)c2c(F)cccc2Cl)nn1C		InChI=1S/C14H15ClFN3O/c1-9-8-10(18-19(9)2)6-7-17-14(20)13-11(15)4-3-5-12(13)16/h3-5,8H,6-7H2,1-2H3,(H,17,20)	CIDUHYZSLTYRGJ-UHFFFAOYSA-N	295.74499999999995	F6502-8964	I17	10001
Cl.Cl.NCc1cccc(-c2nccs2)c1	2 HCl	InChI=1S/C10H10N2S.2ClH/c11-7-8-2-1-3-9(6-8)10-12-4-5-13-10;;/h1-6H,7,11H2;2*1H	SVXUPAISSGYXHL-UHFFFAOYSA-N	263.193	F2150-0035	I18	10001
Cc1ccc(Cl)cc1-n1ccn(CC#N)c(=O)c1=O		InChI=1S/C13H10ClN3O2/c1-9-2-3-10(14)8-11(9)17-7-6-16(5-4-15)12(18)13(17)19/h2-3,6-8H,5H2,1H3	SMSALJARDORALC-UHFFFAOYSA-N	275.695	F2580-0660	I19	10001
O=C1CC(c2cccnc2)CN1		InChI=1S/C9H10N2O/c12-9-4-8(6-11-9)7-2-1-3-10-5-7/h1-3,5,8H,4,6H2,(H,11,12)	MZFLMYXJIGUFBN-UHFFFAOYSA-N	162.192	F2147-0764	I20	10001
Cc1nn(C)cc1CNC(=O)Cc1ccc(Cl)cc1		InChI=1S/C14H16ClN3O/c1-10-12(9-18(2)17-10)8-16-14(19)7-11-3-5-13(15)6-4-11/h3-6,9H,7-8H2,1-2H3,(H,16,19)	LFRRMTAFECNHEB-UHFFFAOYSA-N	277.75500000000005	F5304-0090	I21	10001
CCS(=O)(=O)NCCc1csc(-c2ccccc2)n1		InChI=1S/C13H16N2O2S2/c1-2-19(16,17)14-9-8-12-10-18-13(15-12)11-6-4-3-5-7-11/h3-7,10,14H,2,8-9H2,1H3	HRCNTNJTBZXKLI-UHFFFAOYSA-N	296.417	F0685-0078	I22	10001
CC(C)(C)c1nc(CN)no1.Cl	HCl	InChI=1S/C7H13N3O.ClH/c1-7(2,3)6-9-5(4-8)10-11-6;/h4,8H2,1-3H3;1H	LUKYDIRAXXXNTI-UHFFFAOYSA-N	191.662	F2185-0036	I23	10001
Cc1noc(C)c1CC(=O)NCc1c2c(nn1C)CCC2		InChI=1S/C15H20N4O2/c1-9-12(10(2)21-18-9)7-15(20)16-8-14-11-5-4-6-13(11)17-19(14)3/h4-8H2,1-3H3,(H,16,20)	XZNVKKACFOPGLT-UHFFFAOYSA-N	288.351	F6525-0174	I24	10001
CS(C)=O		InChI=1S/C2H6OS/c1-4(2)3/h1-2H3	IAZDPXIOMUYVGZ-UHFFFAOYSA-N	78.13600000000001	DMSO	J1	10001
CS(C)=O		InChI=1S/C2H6OS/c1-4(2)3/h1-2H3	IAZDPXIOMUYVGZ-UHFFFAOYSA-N	78.13600000000001	DMSO	J2	10001
CC1CCc2noc(N)c2C1		InChI=1S/C8H12N2O/c1-5-2-3-7-6(4-5)8(9)11-10-7/h5H,2-4,9H2,1H3	IABXPHLYZUSVSO-UHFFFAOYSA-N	152.197	F1984-0143	J3	10001
O=C(Nc1nc2c(s1)CCC2C(=O)O)c1ccccc1		InChI=1S/C14H12N2O3S/c17-12(8-4-2-1-3-5-8)16-14-15-11-9(13(18)19)6-7-10(11)20-14/h1-5,9H,6-7H2,(H,18,19)(H,15,16,17)	NHLKZTYVPMLBOD-UHFFFAOYSA-N	288.328	F2158-0003	J4	10001
Cc1nnc(C(=O)O)o1.[K+]	K+	InChI=1S/C4H4N2O3.K/c1-2-5-6-3(9-2)4(7)8;/h1H3,(H,7,8);/q;+1	BRHMYHXNUGVBCU-UHFFFAOYSA-N	167.18499999999997	F2147-1032	J5	10001
CS(C)=O		InChI=1S/C2H6OS/c1-4(2)3/h1-2H3	IAZDPXIOMUYVGZ-UHFFFAOYSA-N	78.13600000000001	DMSO	J6	10001
Cc1cc(N2CCC(Cn3cccn3)CC2)ccn1		InChI=1S/C15H20N4/c1-13-11-15(3-7-16-13)18-9-4-14(5-10-18)12-19-8-2-6-17-19/h2-3,6-8,11,14H,4-5,9-10,12H2,1H3	SYIYGZSVXQFINH-UHFFFAOYSA-N	256.35299999999995	F6544-1143	J7	10001
Cc1cc(CCN)[nH]n1		InChI=1S/C6H11N3/c1-5-4-6(2-3-7)9-8-5/h4H,2-3,7H2,1H3,(H,8,9)	TXHATVNPKQCJMW-UHFFFAOYSA-N	125.17500000000001	F2198-0069	J8	10001
Cl.c1ccc(OC2CNC2)cc1	HCl	InChI=1S/C9H11NO.ClH/c1-2-4-8(5-3-1)11-9-6-10-7-9;/h1-5,9-10H,6-7H2;1H	BDSCNJYDEAUDGY-UHFFFAOYSA-N	185.65400000000005	F8888-5628	J9	10001
COc1ccccc1C(CNC(=O)c1ccco1)OC		InChI=1S/C15H17NO4/c1-18-12-7-4-3-6-11(12)14(19-2)10-16-15(17)13-8-5-9-20-13/h3-9,14H,10H2,1-2H3,(H,16,17)	YNUHKPYMVMESQO-UHFFFAOYSA-N	275.304	F6451-0015	J10	10001
CCOc1nc(C)c(NC(C)=O)c(C)n1		InChI=1S/C10H15N3O2/c1-5-15-10-11-6(2)9(7(3)12-10)13-8(4)14/h5H2,1-4H3,(H,13,14)	AONNVDOIJSOOCV-UHFFFAOYSA-N	209.24899999999997	F6438-0443	J11	10001
Nc1nnc(C2COc3ccccc3O2)o1		InChI=1S/C10H9N3O3/c11-10-13-12-9(16-10)8-5-14-6-3-1-2-4-7(6)15-8/h1-4,8H,5H2,(H2,11,13)	RCXFDMQIMKOVCS-UHFFFAOYSA-N	219.2	F2158-1514	J12	10001
O=C1NCC(Cn2ccccc2=O)O1		InChI=1S/C9H10N2O3/c12-8-3-1-2-4-11(8)6-7-5-10-9(13)14-7/h1-4,7H,5-6H2,(H,10,13)	UNPKMPGAWOEBRP-UHFFFAOYSA-N	194.18999999999997	F2147-1826	J13	10001
CC(=O)N1CCCC1CNC1CC1		InChI=1S/C10H18N2O/c1-8(13)12-6-2-3-10(12)7-11-9-4-5-9/h9-11H,2-7H2,1H3	TVHNNAVSFWINGD-UHFFFAOYSA-N	182.26699999999997	F1905-0365	J14	10001
Cc1nc2cc(O)ccc2s1		InChI=1S/C8H7NOS/c1-5-9-7-4-6(10)2-3-8(7)11-5/h2-4,10H,1H3	LAKVUPMDDFICNR-UHFFFAOYSA-N	165.21699999999998	F9995-0047	J15	10001
O=C(O)Cc1ccc(Cl)s1		InChI=1S/C6H5ClO2S/c7-5-2-1-4(10-5)3-6(8)9/h1-2H,3H2,(H,8,9)	QAHATWMAZYFBSC-UHFFFAOYSA-N	176.62399999999997	F2145-0500	J16	10001
CCC(=O)NNc1nc2c(C)cccc2s1		InChI=1S/C11H13N3OS/c1-3-9(15)13-14-11-12-10-7(2)5-4-6-8(10)16-11/h4-6H,3H2,1-2H3,(H,12,14)(H,13,15)	JZKQQUPJVWPXDO-UHFFFAOYSA-N	235.31199999999998	F0642-0087	J17	10001
CC(C)C(=O)NCc1ccnc(N2CCCC2)n1		InChI=1S/C13H20N4O/c1-10(2)12(18)15-9-11-5-6-14-13(16-11)17-7-3-4-8-17/h5-6,10H,3-4,7-9H2,1-2H3,(H,15,18)	WYBPQHFBOHKSKR-UHFFFAOYSA-N	248.32999999999993	F6438-1569	J18	10001
Nc1nc(COc2ccccc2)cs1		InChI=1S/C10H10N2OS/c11-10-12-8(7-14-10)6-13-9-4-2-1-3-5-9/h1-5,7H,6H2,(H2,11,12)	OAQVZJWKWGNLRJ-UHFFFAOYSA-N	206.27000000000004	F1924-0022	J19	10001
c1ccc(CNC2CCOC2)cc1		InChI=1S/C11H15NO/c1-2-4-10(5-3-1)8-12-11-6-7-13-9-11/h1-5,11-12H,6-9H2	FBMSAAPBKKNIEI-UHFFFAOYSA-N	177.24700000000004	F1906-0105	J20	10001
CS(C)=O		InChI=1S/C2H6OS/c1-4(2)3/h1-2H3	IAZDPXIOMUYVGZ-UHFFFAOYSA-N	78.13600000000001	DMSO	J21	10001
OC1CCCN(C2CCN(Cc3ccccc3)CC2)C1		InChI=1S/C17H26N2O/c20-17-7-4-10-19(14-17)16-8-11-18(12-9-16)13-15-5-2-1-3-6-15/h1-3,5-6,16-17,20H,4,7-14H2	JJGZIJKFINXDTR-UHFFFAOYSA-N	274.408	F6541-0794	J22	10001
O=C(Cc1cc(=O)[nH]c(=O)[nH]1)NCCO		InChI=1S/C8H11N3O4/c12-2-1-9-6(13)3-5-4-7(14)11-8(15)10-5/h4,12H,1-3H2,(H,9,13)(H2,10,11,14,15)	YQIFCNDMWBRFFI-UHFFFAOYSA-N	213.19299999999998	F1811-0078	J23	10001
CN(C)C(C#N)c1c(F)cccc1Cl		InChI=1S/C10H10ClFN2/c1-14(2)9(6-13)10-7(11)4-3-5-8(10)12/h3-5,9H,1-2H3	SJDKTUGIDIZNBH-UHFFFAOYSA-N	212.655	F2189-0161	J24	10001
CS(C)=O		InChI=1S/C2H6OS/c1-4(2)3/h1-2H3	IAZDPXIOMUYVGZ-UHFFFAOYSA-N	78.13600000000001	DMSO	K1	10001
CS(C)=O		InChI=1S/C2H6OS/c1-4(2)3/h1-2H3	IAZDPXIOMUYVGZ-UHFFFAOYSA-N	78.13600000000001	DMSO	K2	10001
O=c1[nH]cc(Nc2ccccc2)c(=O)[nH]1		InChI=1S/C10H9N3O2/c14-9-8(6-11-10(15)13-9)12-7-4-2-1-3-5-7/h1-6,12H,(H2,11,13,14,15)	JGUKCLIEQQTBFX-UHFFFAOYSA-N	203.20100000000002	F0262-0003	K3	10001
CCOCC(=O)NCc1nnnn1-c1ccc(OC)cc1		InChI=1S/C13H17N5O3/c1-3-21-9-13(19)14-8-12-15-16-17-18(12)10-4-6-11(20-2)7-5-10/h4-7H,3,8-9H2,1-2H3,(H,14,19)	DZQPVCARITWCOG-UHFFFAOYSA-N	291.3110000000001	F2070-0181	K4	10001
CNS(=O)(=O)c1ccc(C(=O)NCCOC)o1		InChI=1S/C9H14N2O5S/c1-10-17(13,14)8-4-3-7(16-8)9(12)11-5-6-15-2/h3-4,10H,5-6H2,1-2H3,(H,11,12)	XFHZMWUYHBBSDB-UHFFFAOYSA-N	262.287	F5570-0155	K5	10001
CC1(C)CCc2sc(N)nc21		InChI=1S/C8H12N2S/c1-8(2)4-3-5-6(8)10-7(9)11-5/h3-4H2,1-2H3,(H2,9,10)	MARLCVHEFBWNER-UHFFFAOYSA-N	168.265	F9995-1183	K6	10001
COc1ccc(CNc2ncnc3[nH]ncc23)cc1OC		InChI=1S/C14H15N5O2/c1-20-11-4-3-9(5-12(11)21-2)6-15-13-10-7-18-19-14(10)17-8-16-13/h3-5,7-8H,6H2,1-2H3,(H2,15,16,17,18,19)	SQGKAPVJCRZESO-UHFFFAOYSA-N	285.307	F5285-0070	K7	10001
COCC(=O)Nc1nc(-c2ccc(C)cc2)c(C)s1		InChI=1S/C14H16N2O2S/c1-9-4-6-11(7-5-9)13-10(2)19-14(16-13)15-12(17)8-18-3/h4-7H,8H2,1-3H3,(H,15,16,17)	APIAHKGXXPGVIH-UHFFFAOYSA-N	276.36100000000005	F3098-5733	K8	10001
CC(=O)C1CCN(c2cc(C)nc(C)n2)C1		InChI=1S/C12H17N3O/c1-8-6-12(14-10(3)13-8)15-5-4-11(7-15)9(2)16/h6,11H,4-5,7H2,1-3H3	ICXBSCQMPULQRQ-UHFFFAOYSA-N	219.28799999999995	F6545-0139	K9	10001
Cc1cc2ncccn2n1		InChI=1S/C7H7N3/c1-6-5-7-8-3-2-4-10(7)9-6/h2-5H,1H3	SMQAQNWCDKDKKO-UHFFFAOYSA-N	133.15399999999997	F2167-0832	K10	10001
CC(=O)N1CCC(Oc2ncc(F)cn2)C1		InChI=1S/C10H12FN3O2/c1-7(15)14-3-2-9(6-14)16-10-12-4-8(11)5-13-10/h4-5,9H,2-3,6H2,1H3	XIQLNQLPVZJLRG-UHFFFAOYSA-N	225.22299999999996	F6478-1214	K11	10001
O=C(O)c1ccccc1-n1cccn1		InChI=1S/C10H8N2O2/c13-10(14)8-4-1-2-5-9(8)12-7-3-6-11-12/h1-7H,(H,13,14)	MHACZVWKWUMHRR-UHFFFAOYSA-N	188.186	F1903-0386	K12	10001
O=C(NCC1(CO)CC1)c1c(F)cccc1Cl		InChI=1S/C12H13ClFNO2/c13-8-2-1-3-9(14)10(8)11(17)15-6-12(7-16)4-5-12/h1-3,16H,4-7H2,(H,15,17)	BQEHVQGEZIPLNR-UHFFFAOYSA-N	257.692	F5964-0106	K13	10001
N#CCSC1=NS(=O)(=O)c2cc(Cl)ccc2N1		InChI=1S/C9H6ClN3O2S2/c10-6-1-2-7-8(5-6)17(14,15)13-9(12-7)16-4-3-11/h1-2,5H,4H2,(H,12,13)	QMEABEMUKBMNGW-UHFFFAOYSA-N	287.75300000000004	F2700-0523	K14	10001
Nc1nnc(C2CCCO2)s1		InChI=1S/C6H9N3OS/c7-6-9-8-5(11-6)4-2-1-3-10-4/h4H,1-3H2,(H2,7,9)	OPDRNIZRTJOIEJ-UHFFFAOYSA-N	171.22499999999997	F0918-5354	K15	10001
Cc1cc(N)n(-c2nc(-c3ccccc3)cs2)n1		InChI=1S/C13H12N4S/c1-9-7-12(14)17(16-9)13-15-11(8-18-13)10-5-3-2-4-6-10/h2-8H,14H2,1H3	UFLJUMQTUAPAJB-UHFFFAOYSA-N	256.334	F2135-0586	K16	10001
COC1CCCN(c2ccc(C#N)cn2)C1		InChI=1S/C12H15N3O/c1-16-11-3-2-6-15(9-11)12-5-4-10(7-13)8-14-12/h4-5,8,11H,2-3,6,9H2,1H3	QRQKDGGCCFQSFL-UHFFFAOYSA-N	217.27199999999993	F6540-4194	K17	10001
NC(=O)c1oc2ccccc2c1NC(=O)C1CCCC1		InChI=1S/C15H16N2O3/c16-14(18)13-12(10-7-3-4-8-11(10)20-13)17-15(19)9-5-1-2-6-9/h3-4,7-9H,1-2,5-6H2,(H2,16,18)(H,17,19)	OOPDTBIJZNIEDB-UHFFFAOYSA-N	272.30400000000003	F2688-0010	K18	10001
COC1CCN(CC(=O)NC(C)(C)C)CC1		InChI=1S/C12H24N2O2/c1-12(2,3)13-11(15)9-14-7-5-10(16-4)6-8-14/h10H,5-9H2,1-4H3,(H,13,15)	HQQMIJMMLHPWCZ-UHFFFAOYSA-N	228.33599999999998	F6544-0038	K19	10001
Cc1noc(-c2cncnc2Nc2ccc(F)c(F)c2)n1		InChI=1S/C13H9F2N5O/c1-7-18-13(21-20-7)9-5-16-6-17-12(9)19-8-2-3-10(14)11(15)4-8/h2-6H,1H3,(H,16,17,19)	CMYRLNMJVOJHIC-UHFFFAOYSA-N	289.24500000000006	F6240-7193	K20	10001
Nc1nnc(Cc2ccccc2)o1		InChI=1S/C9H9N3O/c10-9-12-11-8(13-9)6-7-4-2-1-3-5-7/h1-5H,6H2,(H2,10,12)	UEHXUDSFIIVUNO-UHFFFAOYSA-N	175.19100000000003	F2182-0018	K21	10001
CNCc1cccc(F)c1.Cl	HCl	InChI=1S/C8H10FN.ClH/c1-10-6-7-3-2-4-8(9)5-7;/h2-5,10H,6H2,1H3;1H	MRDXZDQDUZPTTJ-UHFFFAOYSA-N	175.634	F2169-1363	K22	10001
CCOCCn1c(=O)c2c(OCC)ccnc2n(C)c1=O		InChI=1S/C14H19N3O4/c1-4-20-9-8-17-13(18)11-10(21-5-2)6-7-15-12(11)16(3)14(17)19/h6-7H,4-5,8-9H2,1-3H3	JSQNNVDXDIKBJZ-UHFFFAOYSA-N	293.32300000000004	F2094-0863	K23	10001
Cc1ccccc1OCC(=O)NCc1cc(C2CC2)n(C)n1		InChI=1S/C17H21N3O2/c1-12-5-3-4-6-16(12)22-11-17(21)18-10-14-9-15(13-7-8-13)20(2)19-14/h3-6,9,13H,7-8,10-11H2,1-2H3,(H,18,21)	IUFCPIFXPXIHJV-UHFFFAOYSA-N	299.37399999999997	F6440-3915	K24	10001
CS(C)=O		InChI=1S/C2H6OS/c1-4(2)3/h1-2H3	IAZDPXIOMUYVGZ-UHFFFAOYSA-N	78.13600000000001	DMSO	L1	10001
CS(C)=O		InChI=1S/C2H6OS/c1-4(2)3/h1-2H3	IAZDPXIOMUYVGZ-UHFFFAOYSA-N	78.13600000000001	DMSO	L2	10001
Cc1ccc2cccc(N)c2n1		InChI=1S/C10H10N2/c1-7-5-6-8-3-2-4-9(11)10(8)12-7/h2-6H,11H2,1H3	JHIAOWGCGNMQKA-UHFFFAOYSA-N	158.20399999999998	F1716-0336	L3	10001
Cc1cc(C)n(-c2cc(N3CC(C(=O)O)C3)ncn2)n1		InChI=1S/C13H15N5O2/c1-8-3-9(2)18(16-8)12-4-11(14-7-15-12)17-5-10(6-17)13(19)20/h3-4,7,10H,5-6H2,1-2H3,(H,19,20)	MTRCOYLVKIZUKR-UHFFFAOYSA-N	273.29599999999994	F1967-2610	L4	10001
NCc1ccc(N2CCCC2)nc1		InChI=1S/C10H15N3/c11-7-9-3-4-10(12-8-9)13-5-1-2-6-13/h3-4,8H,1-2,5-7,11H2	NVXFTULJPIFMJJ-UHFFFAOYSA-N	177.25099999999995	F2147-1544	L5	10001
Fc1ccc(C2NCCc3nc[nH]c32)cc1		InChI=1S/C12H12FN3/c13-9-3-1-8(2-4-9)11-12-10(5-6-14-11)15-7-16-12/h1-4,7,11,14H,5-6H2,(H,15,16)	ORABCGATFDOVFL-UHFFFAOYSA-N	217.24699999999996	F1925-0002	L6	10001
COc1ccc(Cl)cc1NC(=O)c1snnc1C		InChI=1S/C11H10ClN3O2S/c1-6-10(18-15-14-6)11(16)13-8-5-7(12)3-4-9(8)17-2/h3-5H,1-2H3,(H,13,16)	BEQCNEPDFONAIC-UHFFFAOYSA-N	283.74	F2630-0104	L7	10001
Cl.NCc1cn(CC(F)(F)F)c(=O)[nH]c1=O	HCl	InChI=1S/C7H8F3N3O2.ClH/c8-7(9,10)3-13-2-4(1-11)5(14)12-6(13)15;/h2H,1,3,11H2,(H,12,14,15);1H	RVQGFLPGXFHNMS-UHFFFAOYSA-N	259.61499999999995	F2185-0490	L8	10001
Cc1cc(C(O)C2CCNCC2)nn1C.Cl	HCl	InChI=1S/C11H19N3O.ClH/c1-8-7-10(13-14(8)2)11(15)9-3-5-12-6-4-9;/h7,9,11-12,15H,3-6H2,1-2H3;1H	ULTHCIBADPABPC-UHFFFAOYSA-N	245.75399999999993	F9994-0354	L9	10001
NC(=O)Cn1cnc2c(cnn2-c2ccc(F)cc2)c1=O		InChI=1S/C13H10FN5O2/c14-8-1-3-9(4-2-8)19-12-10(5-17-19)13(21)18(7-16-12)6-11(15)20/h1-5,7H,6H2,(H2,15,20)	JYNJAOPSADVPHM-UHFFFAOYSA-N	287.25399999999996	F0679-0360	L10	10001
O=C(NCCc1cncnc1)NC1CCCCCC1		InChI=1S/C14H22N4O/c19-14(18-13-5-3-1-2-4-6-13)17-8-7-12-9-15-11-16-10-12/h9-11,13H,1-8H2,(H2,17,18,19)	JOMNJMZQICQUCU-UHFFFAOYSA-N	262.3569999999999	F6284-0373	L11	10001
NC(=O)c1ccsc1NC(=O)c1ccccc1		InChI=1S/C12H10N2O2S/c13-10(15)9-6-7-17-12(9)14-11(16)8-4-2-1-3-5-8/h1-7H,(H2,13,15)(H,14,16)	YIEFAXKYWGGKEC-UHFFFAOYSA-N	246.291	F1358-0264	L12	10001
CN(C)c1ccc(N2CCNCC2)nn1		InChI=1S/C10H17N5/c1-14(2)9-3-4-10(13-12-9)15-7-5-11-6-8-15/h3-4,11H,5-8H2,1-2H3	DHZJMEPLXLPMJJ-UHFFFAOYSA-N	207.28099999999992	F1912-0090	L13	10001
Cc1ccc(-n2ncc3c(=O)n(CC(N)=O)cnc32)cc1		InChI=1S/C14H13N5O2/c1-9-2-4-10(5-3-9)19-13-11(6-17-19)14(21)18(8-16-13)7-12(15)20/h2-6,8H,7H2,1H3,(H2,15,20)	WZGCZUAYIBWZAN-UHFFFAOYSA-N	283.291	F0679-0130	L14	10001
CSc1ncccc1C(=O)N1CCC(c2ncon2)C1		InChI=1S/C13H14N4O2S/c1-20-12-10(3-2-5-14-12)13(18)17-6-4-9(7-17)11-15-8-19-16-11/h2-3,5,8-9H,4,6-7H2,1H3	RJYZQTRJVPZURX-UHFFFAOYSA-N	290.348	F6524-1945	L15	10001
Cc1nc2c(ccc3nc(N)sc32)s1		InChI=1S/C9H7N3S2/c1-4-11-7-6(13-4)3-2-5-8(7)14-9(10)12-5/h2-3H,1H3,(H2,10,12)	UCLUWGOFEQZGBZ-UHFFFAOYSA-N	221.31	F0737-0222	L16	10001
Cc1cc2c(c(N(C)C)n1)NCCC2		InChI=1S/C11H17N3/c1-8-7-9-5-4-6-12-10(9)11(13-8)14(2)3/h7,12H,4-6H2,1-3H3	BLPVMHIDANEBGA-UHFFFAOYSA-N	191.27799999999996	F1957-0182	L17	10001
Cc1nnc(SCc2ccccc2Cl)[nH]1		InChI=1S/C10H10ClN3S/c1-7-12-10(14-13-7)15-6-8-4-2-3-5-9(8)11/h2-5H,6H2,1H3,(H,12,13,14)	SPAVORJAMPDWCB-UHFFFAOYSA-N	239.73100000000002	F3162-0034	L18	10001
Cl.Clc1ccccc1CN1CCNCC1	HCl	InChI=1S/C11H15ClN2.ClH/c12-11-4-2-1-3-10(11)9-14-7-5-13-6-8-14;/h1-4,13H,5-9H2;1H	OVVARYZAMVDNDQ-UHFFFAOYSA-N	247.16899999999998	F2130-0053	L19	10001
COC(=O)C1=NN(C)C(=O)C1		InChI=1S/C6H8N2O3/c1-8-5(9)3-4(7-8)6(10)11-2/h3H2,1-2H3	WANMFNLIGZQKRD-UHFFFAOYSA-N	156.141	F2381-0348	L20	10001
NC(=O)c1nnn(-c2cccc(F)c2)c1N		InChI=1S/C9H8FN5O/c10-5-2-1-3-6(4-5)15-8(11)7(9(12)16)13-14-15/h1-4H,11H2,(H2,12,16)	WFLACHNVWAXVES-UHFFFAOYSA-N	221.195	F2147-0358	L21	10001
CCOC(=O)c1sc(NC(=O)CC)cc1C		InChI=1S/C11H15NO3S/c1-4-8(13)12-9-6-7(3)10(16-9)11(14)15-5-2/h6H,4-5H2,1-3H3,(H,12,13)	SVIVWHLDEUTZRY-UHFFFAOYSA-N	241.31199999999993	F0882-0747	L22	10001
CCOCC(=O)N1CCN(CCF)CC1		InChI=1S/C10H19FN2O2/c1-2-15-9-10(14)13-7-5-12(4-3-11)6-8-13/h2-9H2,1H3	SRHKUKBDRVTXRG-UHFFFAOYSA-N	218.27199999999996	F6559-1627	L23	10001
COc1ccc(NC(=O)c2ccc(-n3cnnn3)cc2)cc1		InChI=1S/C15H13N5O2/c1-22-14-8-4-12(5-9-14)17-15(21)11-2-6-13(7-3-11)20-10-16-18-19-20/h2-10H,1H3,(H,17,21)	HVQJSZRZGSTCPC-UHFFFAOYSA-N	295.3020000000001	F3244-0368	L24	10001
CS(C)=O		InChI=1S/C2H6OS/c1-4(2)3/h1-2H3	IAZDPXIOMUYVGZ-UHFFFAOYSA-N	78.13600000000001	DMSO	M1	10001
CS(C)=O		InChI=1S/C2H6OS/c1-4(2)3/h1-2H3	IAZDPXIOMUYVGZ-UHFFFAOYSA-N	78.13600000000001	DMSO	M2	10001
Cl.Cl.Nc1cccnc1NC1CCC1	2 HCl	InChI=1S/C9H13N3.2ClH/c10-8-5-2-6-11-9(8)12-7-3-1-4-7;;/h2,5-7H,1,3-4,10H2,(H,11,12);2*1H	FLSRRURMXLRUMV-UHFFFAOYSA-N	236.146	F1905-6495	M3	10001
O=C(N[C@H]1CC[C@H](Oc2ncccn2)CC1)c1ccno1		InChI=1S/C14H16N4O3/c19-13(12-6-9-17-21-12)18-10-2-4-11(5-3-10)20-14-15-7-1-8-16-14/h1,6-11H,2-5H2,(H,18,19)/t10-,11-	BFBWSBDJZPWZER-XYPYZODXSA-N	288.30699999999996	F6485-0001	M4	10001
O=C1CNC(=O)N1C1CC1		InChI=1S/C6H8N2O2/c9-5-3-7-6(10)8(5)4-1-2-4/h4H,1-3H2,(H,7,10)	CKMZRUJBGDIMRP-UHFFFAOYSA-N	140.142	F2163-0124	M5	10001
COc1cccc2sc(NC(C)=O)nc12		InChI=1S/C10H10N2O2S/c1-6(13)11-10-12-9-7(14-2)4-3-5-8(9)15-10/h3-5H,1-2H3,(H,11,12,13)	AQDZPXNDPBKKSZ-UHFFFAOYSA-N	222.269	F0015-0065	M6	10001
CCC(=O)NCC(OC)c1cccc(F)c1		InChI=1S/C12H16FNO2/c1-3-12(15)14-8-11(16-2)9-5-4-6-10(13)7-9/h4-7,11H,3,8H2,1-2H3,(H,14,15)	RNIJNYQYYQSATE-UHFFFAOYSA-N	225.263	F6451-1046	M7	10001
CCOCC(=O)Nc1c(C(=O)OCC)oc2ccccc12		InChI=1S/C15H17NO5/c1-3-19-9-12(17)16-13-10-7-5-6-8-11(10)21-14(13)15(18)20-4-2/h5-8H,3-4,9H2,1-2H3,(H,16,17)	SDJPZQUYSUJDQD-UHFFFAOYSA-N	291.303	F0666-1519	M8	10001
Nc1ccc2c(c1)C(=O)NC2=O		InChI=1S/C8H6N2O2/c9-4-1-2-5-6(3-4)8(12)10-7(5)11/h1-3H,9H2,(H,10,11,12)	PXRKCOCTEMYUEG-UHFFFAOYSA-N	162.14799999999997	F0907-4240	M9	10001
O=C(O)c1cc(=O)c2cc(Br)ccc2o1		InChI=1S/C10H5BrO4/c11-5-1-2-8-6(3-5)7(12)4-9(15-8)10(13)14/h1-4H,(H,13,14)	QSBZDBNPXSVVHH-UHFFFAOYSA-N	269.04999999999995	F3308-1191	M10	10001
Nc1cnc2ccnn2c1		InChI=1S/C6H6N4/c7-5-3-8-6-1-2-9-10(6)4-5/h1-4H,7H2	QBONEWMRHLTZCX-UHFFFAOYSA-N	134.14199999999997	F2198-0038	M11	10001
O=C(NCCc1cncnc1)NCc1ccc(F)cc1		InChI=1S/C14H15FN4O/c15-13-3-1-11(2-4-13)9-19-14(20)18-6-5-12-7-16-10-17-8-12/h1-4,7-8,10H,5-6,9H2,(H2,18,19,20)	MFBUEBLFTFVMSW-UHFFFAOYSA-N	274.29900000000004	F6284-0344	M12	10001
O=C(NCCC1=CCCCC1)C(=O)NCc1ccncc1		InChI=1S/C16H21N3O2/c20-15(18-11-8-13-4-2-1-3-5-13)16(21)19-12-14-6-9-17-10-7-14/h4,6-7,9-10H,1-3,5,8,11-12H2,(H,18,20)(H,19,21)	GPNMQVBAVYLTEM-UHFFFAOYSA-N	287.363	F2879-3982	M13	10001
Cc1noc(C)c1CN1CCN(C(=O)C2CCC2)CC1.Cl	HCl	InChI=1S/C15H23N3O2.ClH/c1-11-14(12(2)20-16-11)10-17-6-8-18(9-7-17)15(19)13-4-3-5-13;/h13H,3-10H2,1-2H3;1H	SPQFHQDXXAUSTA-UHFFFAOYSA-N	313.8290000000001	F5860-0333	M14	10001
Cl.O=S(=O)(Cc1ccccc1)C1CCNCC1	HCl	InChI=1S/C12H17NO2S.ClH/c14-16(15,12-6-8-13-9-7-12)10-11-4-2-1-3-5-11;/h1-5,12-13H,6-10H2;1H	VNXWAORMGUJLBR-UHFFFAOYSA-N	275.801	F2167-0245	M15	10001
O=C1c2ccccc2C(=O)N1C1CN(C2CCOCC2)C1		InChI=1S/C16H18N2O3/c19-15-13-3-1-2-4-14(13)16(20)18(15)12-9-17(10-12)11-5-7-21-8-6-11/h1-4,11-12H,5-10H2	ICGKDVGPFKCQNV-UHFFFAOYSA-N	286.331	F2167-1184	M16	10001
Cc1nnc(NC(=O)C2CC(=O)c3ccccc32)s1		InChI=1S/C13H11N3O2S/c1-7-15-16-13(19-7)14-12(18)10-6-11(17)9-5-3-2-4-8(9)10/h2-5,10H,6H2,1H3,(H,14,16,18)	VRQHBXFYKGIQPI-UHFFFAOYSA-N	273.31699999999995	F5735-0036	M17	10001
Cc1cc(OC2CN(C(=O)c3ccccc3C)C2)cc(=O)o1		InChI=1S/C17H17NO4/c1-11-5-3-4-6-15(11)17(20)18-9-14(10-18)22-13-7-12(2)21-16(19)8-13/h3-8,14H,9-10H2,1-2H3	BRFUJPXPAXIAKD-UHFFFAOYSA-N	299.32599999999996	F6473-6018	M18	10001
NC(=O)Cn1c(CO)cnc1SCc1ccc(F)cc1		InChI=1S/C13H14FN3O2S/c14-10-3-1-9(2-4-10)8-20-13-16-5-11(7-18)17(13)6-12(15)19/h1-5,18H,6-8H2,(H2,15,19)	PVTBDURHZPJDEU-UHFFFAOYSA-N	295.33899999999994	F2258-0742	M19	10001
O=C(c1ccc(=O)[nH]c1)N1CCC(Oc2ccccn2)CC1		InChI=1S/C16H17N3O3/c20-14-5-4-12(11-18-14)16(21)19-9-6-13(7-10-19)22-15-3-1-2-8-17-15/h1-5,8,11,13H,6-7,9-10H2,(H,18,20)	GMKZCMVTSSWBMV-UHFFFAOYSA-N	299.3299999999999	F6359-0013	M20	10001
COc1ccc(C(=O)Nc2cccnc2)nn1		InChI=1S/C11H10N4O2/c1-17-10-5-4-9(14-15-10)11(16)13-8-3-2-6-12-7-8/h2-7H,1H3,(H,13,16)	UPAHPHCCQDKBPQ-UHFFFAOYSA-N	230.227	F6090-0038	M21	10001
NC(=O)OC1CCOCC1		InChI=1S/C6H11NO3/c7-6(8)10-5-1-3-9-4-2-5/h5H,1-4H2,(H2,7,8)	FMCPHGPMGDIHMK-UHFFFAOYSA-N	145.158	F2147-1715	M22	10001
O=C(C1CC1)N1CCCSCC1CN1CCCCC1		InChI=1S/C15H26N2OS/c18-15(13-5-6-13)17-9-4-10-19-12-14(17)11-16-7-2-1-3-8-16/h13-14H,1-12H2	ZQGJIRBYVPHFDV-UHFFFAOYSA-N	282.453	F6400-0886	M23	10001
Cc1cccc(Cn2cnc3c(cnn3C(C)(C)C)c2=O)c1		InChI=1S/C17H20N4O/c1-12-6-5-7-13(8-12)10-20-11-18-15-14(16(20)22)9-19-21(15)17(2,3)4/h5-9,11H,10H2,1-4H3	BBCICWLKBLJOBJ-UHFFFAOYSA-N	296.37399999999997	F0679-0656	M24	10001
CS(C)=O		InChI=1S/C2H6OS/c1-4(2)3/h1-2H3	IAZDPXIOMUYVGZ-UHFFFAOYSA-N	78.13600000000001	DMSO	N1	10001
CS(C)=O		InChI=1S/C2H6OS/c1-4(2)3/h1-2H3	IAZDPXIOMUYVGZ-UHFFFAOYSA-N	78.13600000000001	DMSO	N2	10001
Cl.Cl.NCCc1nc2c(s1)CCC2.O	2 HCl/H2O	InChI=1S/C8H12N2S.2ClH.H2O/c9-5-4-8-10-6-2-1-3-7(6)11-8;;;/h1-5,9H2;2*1H;1H2	CQXDHCYZACUKNI-UHFFFAOYSA-N	259.20200000000006	F8881-8598	N3	10001
Cc1nc2cc(C(F)(F)F)ccc2[nH]1		InChI=1S/C9H7F3N2/c1-5-13-7-3-2-6(9(10,11)12)4-8(7)14-5/h2-4H,1H3,(H,13,14)	MXJRRPABGUWERH-UHFFFAOYSA-N	200.16299999999993	F0293-0046	N4	10001
CN1C(=O)c2ccc(N)cc2C1=O		InChI=1S/C9H8N2O2/c1-11-8(12)6-3-2-5(10)4-7(6)9(11)13/h2-4H,10H2,1H3	KMEBUNSLFRQSEM-UHFFFAOYSA-N	176.17499999999995	F1386-0358	N5	10001
O=C(O)C1CCCN(c2nc3ccccc3s2)C1		InChI=1S/C13H14N2O2S/c16-12(17)9-4-3-7-15(8-9)13-14-10-5-1-2-6-11(10)18-13/h1-2,5-6,9H,3-4,7-8H2,(H,16,17)	ZGKSEYKEPXUKJZ-UHFFFAOYSA-N	262.33399999999995	F2145-1025	N6	10001
O=C1NCCN1C(=O)N1CCCCC(c2ccccc2)C1		InChI=1S/C16H21N3O2/c20-15-17-9-11-19(15)16(21)18-10-5-4-8-14(12-18)13-6-2-1-3-7-13/h1-3,6-7,14H,4-5,8-12H2,(H,17,20)	XJXCFJHHHHDTPB-UHFFFAOYSA-N	287.36299999999994	F6464-0101	N7	10001
CC(=O)NCCc1cc2ccc(C)c(C)c2[nH]c1=O		InChI=1S/C15H18N2O2/c1-9-4-5-12-8-13(6-7-16-11(3)18)15(19)17-14(12)10(9)2/h4-5,8H,6-7H2,1-3H3,(H,16,18)(H,17,19)	HRXDVZKNUSJCAE-UHFFFAOYSA-N	258.32099999999997	F0611-0818	N8	10001
CNC(=O)C(=O)NCC(O)c1ccc(C(F)(F)F)cc1		InChI=1S/C12H13F3N2O3/c1-16-10(19)11(20)17-6-9(18)7-2-4-8(5-3-7)12(13,14)15/h2-5,9,18H,6H2,1H3,(H,16,19)(H,17,20)	KNJVPRJJSNCIQH-UHFFFAOYSA-N	290.24100000000004	F6200-2312	N9	10001
O=C(NCc1nccc(N2CCCCC2)n1)c1ccncc1		InChI=1S/C16H19N5O/c22-16(13-4-7-17-8-5-13)19-12-14-18-9-6-15(20-14)21-10-2-1-3-11-21/h4-9H,1-3,10-12H2,(H,19,22)	YSZIEHNOXWZZLN-UHFFFAOYSA-N	297.3620000000001	F6438-0763	N10	10001
Oc1ccc(-c2ccncc2)nn1		InChI=1S/C9H7N3O/c13-9-2-1-8(11-12-9)7-3-5-10-6-4-7/h1-6H,(H,12,13)	LPRDIYKZZIDTPV-UHFFFAOYSA-N	173.175	F1967-0360	N11	10001
Cc1cc(NC(=O)C(=O)NCCO)c2ccccc2n1		InChI=1S/C14H15N3O3/c1-9-8-12(10-4-2-3-5-11(10)16-9)17-14(20)13(19)15-6-7-18/h2-5,8,18H,6-7H2,1H3,(H,15,19)(H,16,17,20)	SALYXBZUNIKHLH-UHFFFAOYSA-N	273.292	F2879-6289	N12	10001
O=C1CC(C(=O)O)CCN1		InChI=1S/C6H9NO3/c8-5-3-4(6(9)10)1-2-7-5/h4H,1-3H2,(H,7,8)(H,9,10)	BKZYLQVOHBJVPC-UHFFFAOYSA-N	143.14199999999997	F2147-1745	N13	10001
O=C(Nc1cnn(C2CCOC2)c1)c1cc2ccccc2o1		InChI=1S/C16H15N3O3/c20-16(15-7-11-3-1-2-4-14(11)22-15)18-12-8-17-19(9-12)13-5-6-21-10-13/h1-4,7-9,13H,5-6,10H2,(H,18,20)	LHMIXVVVORPZTB-UHFFFAOYSA-N	297.31399999999996	F6448-0704	N14	10001
Oc1cccc(-n2ccnc2)n1		InChI=1S/C8H7N3O/c12-8-3-1-2-7(10-8)11-5-4-9-6-11/h1-6H,(H,10,12)	AXZMUNUNLLUTCP-UHFFFAOYSA-N	161.164	F1905-0482	N15	10001
COc1cccc(-c2nnc(N)o2)c1		InChI=1S/C9H9N3O2/c1-13-7-4-2-3-6(5-7)8-11-12-9(10)14-8/h2-5H,1H3,(H2,10,12)	FUZRSOHZLMZNAX-UHFFFAOYSA-N	191.19	F2146-0068	N16	10001
Cc1cc(C(=O)Nc2cccc3c2C(=O)NC3=O)n(C)n1		InChI=1S/C14H12N4O3/c1-7-6-10(18(2)17-7)13(20)15-9-5-3-4-8-11(9)14(21)16-12(8)19/h3-6H,1-2H3,(H,15,20)(H,16,19,21)	LNVDMHDPXFITBK-UHFFFAOYSA-N	284.27500000000003	F2447-0470	N17	10001
Cn1c(=O)[nH]c(=O)c2c1nc1n2CCCN1c1ccccc1		InChI=1S/C15H15N5O2/c1-18-12-11(13(21)17-15(18)22)20-9-5-8-19(14(20)16-12)10-6-3-2-4-7-10/h2-4,6-7H,5,8-9H2,1H3,(H,17,21,22)	JLJMDTWFIVXJPV-UHFFFAOYSA-N	297.3179999999999	F0372-0789	N18	10001
Cl.O=C(O)CCn1cnc2ccccc2c1=O	HCl	InChI=1S/C11H10N2O3.ClH/c14-10(15)5-6-13-7-12-9-4-2-1-3-8(9)11(13)16;/h1-4,7H,5-6H2,(H,14,15);1H	XADGWNPBBOBRJK-UHFFFAOYSA-N	254.67300000000003	F2161-0007	N19	10001
O=C(c1ccccn1)N1CCC(N2C(=O)COC2=O)C1		InChI=1S/C13H13N3O4/c17-11-8-20-13(19)16(11)9-4-6-15(7-9)12(18)10-3-1-2-5-14-10/h1-3,5,9H,4,6-8H2	ZPGPOVNLQJYRDL-UHFFFAOYSA-N	275.26399999999995	F6474-0512	N20	10001
O=C(NC1CCCCC1)N1CCC(CO)CC1		InChI=1S/C13H24N2O2/c16-10-11-6-8-15(9-7-11)13(17)14-12-4-2-1-3-5-12/h11-12,16H,1-10H2,(H,14,17)	BUNXNVCZJJAQQR-UHFFFAOYSA-N	240.34699999999995	F6541-1970	N21	10001
O=C(Nc1ccncc1)c1ccc(F)cc1		InChI=1S/C12H9FN2O/c13-10-3-1-9(2-4-10)12(16)15-11-5-7-14-8-6-11/h1-8H,(H,14,15,16)	DPMZMSGLJJFLMW-UHFFFAOYSA-N	216.215	F1023-0054	N22	10001
CCOC(=O)NCc1nn(C)c2c1CCCC2		InChI=1S/C12H19N3O2/c1-3-17-12(16)13-8-10-9-6-4-5-7-11(9)15(2)14-10/h3-8H2,1-2H3,(H,13,16)	HJHNABCODPVICO-UHFFFAOYSA-N	237.3029999999999	F6440-2305	N23	10001
O=S(=O)(c1cccc(C(F)(F)F)c1)N1CCCC1		InChI=1S/C11H12F3NO2S/c12-11(13,14)9-4-3-5-10(8-9)18(16,17)15-6-1-2-7-15/h3-5,8H,1-2,6-7H2	PBXGXKFKCGMZHG-UHFFFAOYSA-N	279.283	F1499-0021	N24	10001
CS(C)=O		InChI=1S/C2H6OS/c1-4(2)3/h1-2H3	IAZDPXIOMUYVGZ-UHFFFAOYSA-N	78.13600000000001	DMSO	O1	10001
CS(C)=O		InChI=1S/C2H6OS/c1-4(2)3/h1-2H3	IAZDPXIOMUYVGZ-UHFFFAOYSA-N	78.13600000000001	DMSO	O2	10001
CCn1cc(S(=O)(=O)N2CCc3sccc3C2)cn1.Cl	HCl	InChI=1S/C12H15N3O2S2.ClH/c1-2-14-9-11(7-13-14)19(16,17)15-5-3-12-10(8-15)4-6-18-12;/h4,6-7,9H,2-3,5,8H2,1H3;1H	VLCFIGYODXYWTO-UHFFFAOYSA-N	333.866	F1905-0430	O3	10001
O=C1NCCN1c1ccncc1		InChI=1S/C8H9N3O/c12-8-10-5-6-11(8)7-1-3-9-4-2-7/h1-4H,5-6H2,(H,10,12)	HKCFTGZESMCKJA-UHFFFAOYSA-N	163.18	F2199-0359	O4	10001
CNC(=O)c1ccsc1NC(=O)c1ccc(F)cc1		InChI=1S/C13H11FN2O2S/c1-15-12(18)10-6-7-19-13(10)16-11(17)8-2-4-9(14)5-3-8/h2-7H,1H3,(H,15,18)(H,16,17)	KESPDBNPVPTXFT-UHFFFAOYSA-N	278.30800000000005	F1358-0664	O5	10001
Cl.Cl.Cn1c(CN2CCNCC2)nc2ccccc21	2 HCl	InChI=1S/C13H18N4.2ClH/c1-16-12-5-3-2-4-11(12)15-13(16)10-17-8-6-14-7-9-17;;/h2-5,14H,6-10H2,1H3;2*1H	NRNKIZPAAJGNKK-UHFFFAOYSA-N	303.2370000000001	F2145-0407	O6	10001
O=C1CN(C(=O)c2ccco2)c2ccccc2N1		InChI=1S/C13H10N2O3/c16-12-8-15(13(17)11-6-3-7-18-11)10-5-2-1-4-9(10)14-12/h1-7H,8H2,(H,14,16)	MHLBWXVMZIFVDJ-UHFFFAOYSA-N	242.234	F0346-4405	O7	10001
COS(=O)(=O)O.COc1ccc2sc(C)[n+](C)c2c1	CH3OSO3-	InChI=1S/C10H12NOS.CH4O4S/c1-7-11(2)9-6-8(12-3)4-5-10(9)13-7;1-5-6(2,3)4/h4-6H,1-3H3;1H3,(H,2,3,4)/q+1;	APLUBTCOCUIMAN-UHFFFAOYSA-N	306.38500000000005	F1716-0011	O8	10001
O=C(NCc1nc(-c2ccc[nH]c2=O)no1)c1ccoc1		InChI=1S/C13H10N4O4/c18-12(8-3-5-20-7-8)15-6-10-16-11(17-21-10)9-2-1-4-14-13(9)19/h1-5,7H,6H2,(H,14,19)(H,15,18)	BNWOIHPJEBGVGP-UHFFFAOYSA-N	286.24700000000007	F6524-1548	O9	10001
O=C(O)C1CCCN1S(=O)(=O)c1ccccc1F		InChI=1S/C11H12FNO4S/c12-8-4-1-2-6-10(8)18(16,17)13-7-3-5-9(13)11(14)15/h1-2,4,6,9H,3,5,7H2,(H,14,15)	MMRFYVHZNFNROR-UHFFFAOYSA-N	273.2849999999999	F9995-0612	O10	10001
Cc1cc(OC2CNC2)cc(=O)o1.Cl	HCl	InChI=1S/C9H11NO3.ClH/c1-6-2-7(3-9(11)12-6)13-8-4-10-5-8;/h2-3,8,10H,4-5H2,1H3;1H	UYXXPFMQVRHLRZ-UHFFFAOYSA-N	217.652	F2167-1084	O11	10001
COCCc1nsc(Cl)n1		InChI=1S/C5H7ClN2OS/c1-9-3-2-4-7-5(6)10-8-4/h2-3H2,1H3	MKAOOWRIYBWSMA-UHFFFAOYSA-N	178.644	F2111-0063	O12	10001
N[C@H]1CC[C@H](Oc2ncc(F)cn2)CC1		InChI=1S/C10H14FN3O/c11-7-5-13-10(14-6-7)15-9-3-1-8(12)2-4-9/h5-6,8-9H,1-4,12H2/t8-,9-	RHGSGOTWTNYDPT-KYZUINATSA-N	211.23999999999992	F2147-1867	O13	10001
Cc1cc(=O)cc(C)n1-c1ccc(C(=O)O)cc1		InChI=1S/C14H13NO3/c1-9-7-13(16)8-10(2)15(9)12-5-3-11(4-6-12)14(17)18/h3-8H,1-2H3,(H,17,18)	QFWPFBINOFPSJZ-UHFFFAOYSA-N	243.262	F0813-0017	O14	10001
Nc1ncc2c(n1)CCS2		InChI=1S/C6H7N3S/c7-6-8-3-5-4(9-6)1-2-10-5/h3H,1-2H2,(H2,7,8,9)	HIOORSCEWXZQPB-UHFFFAOYSA-N	153.20999999999998	F9995-1720	O15	10001
Cc1ccccc1N1CC(C(=O)O)CC1=O		InChI=1S/C12H13NO3/c1-8-4-2-3-5-10(8)13-7-9(12(15)16)6-11(13)14/h2-5,9H,6-7H2,1H3,(H,15,16)	GWCVJEVNUIDHPH-UHFFFAOYSA-N	219.24	F0916-2866	O16	10001
Cn1c2c(ccc1=O)C(O)CC(C)(C)C2		InChI=1S/C12H17NO2/c1-12(2)6-9-8(10(14)7-12)4-5-11(15)13(9)3/h4-5,10,14H,6-7H2,1-3H3	QFLLFDSFNOHPLU-UHFFFAOYSA-N	207.27299999999997	F2124-0303	O17	10001
COc1ncc(N)c(C)c1Br		InChI=1S/C7H9BrN2O/c1-4-5(9)3-10-7(11-2)6(4)8/h3H,9H2,1-2H3	RAOLNPQMPNCOOP-UHFFFAOYSA-N	217.06599999999997	F1957-0169	O18	10001
Cc1cc(NS(=O)(=O)N2CCCCCC2)no1		InChI=1S/C10H17N3O3S/c1-9-8-10(11-16-9)12-17(14,15)13-6-4-2-3-5-7-13/h8H,2-7H2,1H3,(H,11,12)	NIZNNUPOCUVGSB-UHFFFAOYSA-N	259.33099999999996	F3230-0153	O19	10001
CCOC(=O)Nc1nc2ccccc2[nH]1		InChI=1S/C10H11N3O2/c1-2-15-10(14)13-9-11-7-5-3-4-6-8(7)12-9/h3-6H,2H2,1H3,(H2,11,12,13,14)	OKOVSTKGUBOSTB-UHFFFAOYSA-N	205.21699999999998	F0348-2711	O20	10001
CS(C)=O		InChI=1S/C2H6OS/c1-4(2)3/h1-2H3	IAZDPXIOMUYVGZ-UHFFFAOYSA-N	78.13600000000001	DMSO	O21	10001
Cc1cc(NC(=O)c2cc(C)nn2C)n(C)n1		InChI=1S/C11H15N5O/c1-7-5-9(15(3)13-7)11(17)12-10-6-8(2)14-16(10)4/h5-6H,1-4H3,(H,12,17)	MANLFCYZPNCWFJ-UHFFFAOYSA-N	233.27499999999998	F5066-0179	O22	10001
Cc1nsc(C(=O)N2CCOCC2)n1		InChI=1S/C8H11N3O2S/c1-6-9-7(14-10-6)8(12)11-2-4-13-5-3-11/h2-5H2,1H3	CCOPWGHKUZVSMV-UHFFFAOYSA-N	213.26199999999994	F6437-0046	O23	10001
CC(C)(C)c1ccc(C(=O)N2CCn3nccc3C2)cc1		InChI=1S/C17H21N3O/c1-17(2,3)14-6-4-13(5-7-14)16(21)19-10-11-20-15(12-19)8-9-18-20/h4-9H,10-12H2,1-3H3	BTKSGVLQQPLZEL-UHFFFAOYSA-N	283.37500000000006	F6512-0088	O24	10001
CS(C)=O		InChI=1S/C2H6OS/c1-4(2)3/h1-2H3	IAZDPXIOMUYVGZ-UHFFFAOYSA-N	78.13600000000001	DMSO	P1	10001
CS(C)=O		InChI=1S/C2H6OS/c1-4(2)3/h1-2H3	IAZDPXIOMUYVGZ-UHFFFAOYSA-N	78.13600000000001	DMSO	P2	10001
O=C(O)c1cccc(-n2cccn2)c1		InChI=1S/C10H8N2O2/c13-10(14)8-3-1-4-9(7-8)12-6-2-5-11-12/h1-7H,(H,13,14)	KLMWJDGRIJPPSS-UHFFFAOYSA-N	188.186	F2135-1152	P3	10001
O=C(c1ccccc1)N1CCC(N2C(=O)COC2=O)CC1		InChI=1S/C15H16N2O4/c18-13-10-21-15(20)17(13)12-6-8-16(9-7-12)14(19)11-4-2-1-3-5-11/h1-5,12H,6-10H2	UOEXYGRMHRCVCA-UHFFFAOYSA-N	288.30299999999994	F6474-1009	P4	10001
Cc1ncc(C(=O)O)c(C)c1Br		InChI=1S/C8H8BrNO2/c1-4-6(8(11)12)3-10-5(2)7(4)9/h3H,1-2H3,(H,11,12)	QQGXFWWAZULHIZ-UHFFFAOYSA-N	230.06099999999998	F1957-0011	P5	10001
O=C(CSc1ccccc1)Nc1nccs1		InChI=1S/C11H10N2OS2/c14-10(13-11-12-6-7-15-11)8-16-9-4-2-1-3-5-9/h1-7H,8H2,(H,12,13,14)	JCNDQJBJFUDXGT-UHFFFAOYSA-N	250.34799999999998	F2537-1262	P6	10001
COc1ccc2sc(NCc3ccccn3)nc2c1		InChI=1S/C14H13N3OS/c1-18-11-5-6-13-12(8-11)17-14(19-13)16-9-10-4-2-3-7-15-10/h2-8H,9H2,1H3,(H,16,17)	FMIJYSFQLJIVOO-UHFFFAOYSA-N	271.34499999999997	F2146-0357	P7	10001
CN1C(=O)COc2ccccc21		InChI=1S/C9H9NO2/c1-10-7-4-2-3-5-8(7)12-6-9(10)11/h2-5H,6H2,1H3	DBJMEBUKQVZWMD-UHFFFAOYSA-N	163.17600000000002	F0918-7120	P8	10001
Cl.NCc1nncn1-c1ccc(Cl)c(Cl)c1	HCl	InChI=1S/C9H8Cl2N4.ClH/c10-7-2-1-6(3-8(7)11)15-5-13-14-9(15)4-12;/h1-3,5H,4,12H2;1H	POQQSEHFABBAQC-UHFFFAOYSA-N	279.55799999999994	F2147-0866	P9	10001
NCC1CCCN(c2nccs2)C1.O=C(O)C(=O)O	(COOH)2	InChI=1S/C9H15N3S.C2H2O4/c10-6-8-2-1-4-12(7-8)9-11-3-5-13-9;3-1(4)2(5)6/h3,5,8H,1-2,4,6-7,10H2;(H,3,4)(H,5,6)	DRAGIYAULALVHB-UHFFFAOYSA-N	287.3410000000001	F2167-1198	P10	10001
Cc1nc(Nc2cccnc2)sc1C(=O)O		InChI=1S/C10H9N3O2S/c1-6-8(9(14)15)16-10(12-6)13-7-3-2-4-11-5-7/h2-5H,1H3,(H,12,13)(H,14,15)	YNCHPIJBMYKRRE-UHFFFAOYSA-N	235.268	F2199-0268	P11	10001
O=C(CNC(=O)c1ccc(=O)[nH]c1)NCc1cccnc1		InChI=1S/C14H14N4O3/c19-12-4-3-11(8-17-12)14(21)18-9-13(20)16-7-10-2-1-5-15-6-10/h1-6,8H,7,9H2,(H,16,20)(H,17,19)(H,18,21)	YOTJJXWIMKOEEF-UHFFFAOYSA-N	286.29099999999994	F5890-0070	P12	10001
CN1CCN(CC#N)CC1		InChI=1S/C7H13N3/c1-9-4-6-10(3-2-8)7-5-9/h3-7H2,1H3	XCUQQNRWWCWVOP-UHFFFAOYSA-N	139.202	F2189-0994	P13	10001
O=C(c1ccc[nH]c1=O)N1CCC(c2ncon2)C1		InChI=1S/C12H12N4O3/c17-11-9(2-1-4-13-11)12(18)16-5-3-8(6-16)10-14-7-19-15-10/h1-2,4,7-8H,3,5-6H2,(H,13,17)	IIOMPLLSFIJGDQ-UHFFFAOYSA-N	260.253	F6524-1827	P14	10001
O=C(NCc1ccccc1)c1cnn[nH]1		InChI=1S/C10H10N4O/c15-10(9-7-12-14-13-9)11-6-8-4-2-1-3-5-8/h1-5,7H,6H2,(H,11,15)(H,12,13,14)	RWEZUMGQGUUTBY-UHFFFAOYSA-N	202.217	F6252-8238	P15	10001
O=C(NCC(O)c1cccs1)c1cccs1		InChI=1S/C11H11NO2S2/c13-8(9-3-1-5-15-9)7-12-11(14)10-4-2-6-16-10/h1-6,8,13H,7H2,(H,12,14)	GFWZPHXIFDAORM-UHFFFAOYSA-N	253.348	F5857-7903	P16	10001
O=C(O)C1CCN(S(=O)(=O)NCC(F)(F)F)CC1		InChI=1S/C8H13F3N2O4S/c9-8(10,11)5-12-18(16,17)13-3-1-6(2-4-13)7(14)15/h6,12H,1-5H2,(H,14,15)	NJNHEUHDILUVAE-UHFFFAOYSA-N	290.2629999999999	F1906-0093	P17	10001
NC(C(=O)O)c1cccc(F)c1		InChI=1S/C8H8FNO2/c9-6-3-1-2-5(4-6)7(10)8(11)12/h1-4,7H,10H2,(H,11,12)	LVYBCZIDQKJNFP-UHFFFAOYSA-N	169.15500000000003	F2167-0076	P18	10001
CC1CCc2cccc(C(=O)O)c2N1		InChI=1S/C11H13NO2/c1-7-5-6-8-3-2-4-9(11(13)14)10(8)12-7/h2-4,7,12H,5-6H2,1H3,(H,13,14)	XVUIDKYQOULPKJ-UHFFFAOYSA-N	191.23	F9995-1728	P19	10001
Cl.NS(=O)(=O)N1CCNCC1	HCl	InChI=1S/C4H11N3O2S.ClH/c5-10(8,9)7-3-1-6-2-4-7;/h6H,1-4H2,(H2,5,8,9);1H	NYTDLUUDHUJBJW-UHFFFAOYSA-N	201.679	F1906-0099	P20	10001
Cc1nc(N(C)C)nc(C)c1NC(=O)c1ccco1		InChI=1S/C13H16N4O2/c1-8-11(9(2)15-13(14-8)17(3)4)16-12(18)10-6-5-7-19-10/h5-7H,1-4H3,(H,16,18)	IPZMVVVMCOEWLE-UHFFFAOYSA-N	260.29699999999997	F6438-0028	P21	10001
CSc1ccc(C(O)CNC(=O)c2ccno2)cc1		InChI=1S/C13H14N2O3S/c1-19-10-4-2-9(3-5-10)11(16)8-14-13(17)12-6-7-15-18-12/h2-7,11,16H,8H2,1H3,(H,14,17)	AIDYBSNXUXJXCQ-UHFFFAOYSA-N	278.333	F6414-2003	P22	10001
COc1ccc2c(c1)CCCN2		InChI=1S/C10H13NO/c1-12-9-4-5-10-8(7-9)3-2-6-11-10/h4-5,7,11H,2-3,6H2,1H3	FRXSZNDVFUDTIR-UHFFFAOYSA-N	163.21999999999997	F9995-1237	P23	10001
CN1CCN(CCn2cccn2)CC1		InChI=1S/C10H18N4/c1-12-5-7-13(8-6-12)9-10-14-4-2-3-11-14/h2-4H,5-10H2,1H3	PJHXZCQRVMJDRM-UHFFFAOYSA-N	194.28199999999993	F1905-0395	P24	10001
CS(C)=O		InChI=1S/C2H6OS/c1-4(2)3/h1-2H3	IAZDPXIOMUYVGZ-UHFFFAOYSA-N	78.13600000000001	DMSO	A1	10002
CS(C)=O		InChI=1S/C2H6OS/c1-4(2)3/h1-2H3	IAZDPXIOMUYVGZ-UHFFFAOYSA-N	78.13600000000001	DMSO	A2	10002
O=S(=O)(c1ccccc1)N1CCNCC1		InChI=1S/C10H14N2O2S/c13-15(14,10-4-2-1-3-5-10)12-8-6-11-7-9-12/h1-5,11H,6-9H2	NANQJUFFKXWVJR-UHFFFAOYSA-N	226.301	F1986-0009	A3	10002
CS(C)=O		InChI=1S/C2H6OS/c1-4(2)3/h1-2H3	IAZDPXIOMUYVGZ-UHFFFAOYSA-N	78.13600000000001	DMSO	A4	10002
CS(C)=O		InChI=1S/C2H6OS/c1-4(2)3/h1-2H3	IAZDPXIOMUYVGZ-UHFFFAOYSA-N	78.13600000000001	DMSO	A5	10002
O=c1[nH]cnc2c1nnn2-c1ccc(F)cc1		InChI=1S/C10H6FN5O/c11-6-1-3-7(4-2-6)16-9-8(14-15-16)10(17)13-5-12-9/h1-5H,(H,12,13,17)	OXFYPLFTEIYDCS-UHFFFAOYSA-N	231.19	F2147-0340	A6	10002
O=C(C1CCC1)N1CC(N2C(=O)CNC2=O)C1		InChI=1S/C11H15N3O3/c15-9-4-12-11(17)14(9)8-5-13(6-8)10(16)7-2-1-3-7/h7-8H,1-6H2,(H,12,17)	IOYKHJJOOKRYBT-UHFFFAOYSA-N	237.25899999999996	F6474-7004	A7	10002
O=C(O)c1ccccc1C(=O)c1ccc(F)cc1		InChI=1S/C14H9FO3/c15-10-7-5-9(6-8-10)13(16)11-3-1-2-4-12(11)14(17)18/h1-8H,(H,17,18)	FJAZVXUPZQSZKI-UHFFFAOYSA-N	244.221	F9995-0299	A8	10002
NCCn1ccn2nccc12		InChI=1S/C7H10N4/c8-2-4-10-5-6-11-7(10)1-3-9-11/h1,3,5-6H,2,4,8H2	FFTJVMIOXYPMLY-UHFFFAOYSA-N	150.18499999999995	F2198-0035	A9	10002
CN(C)CCNC(=O)C(=O)Nc1ccc(F)c(Cl)c1		InChI=1S/C12H15ClFN3O2/c1-17(2)6-5-15-11(18)12(19)16-8-3-4-10(14)9(13)7-8/h3-4,7H,5-6H2,1-2H3,(H,15,18)(H,16,19)	TUIZFKAYUKWOLR-UHFFFAOYSA-N	287.72200000000004	F2795-0435	A10	10002
CCc1ncnc(N2CCC(O)C2)c1F		InChI=1S/C10H14FN3O/c1-2-8-9(11)10(13-6-12-8)14-4-3-7(15)5-14/h6-7,15H,2-5H2,1H3	QCCCQKLHFWPXJG-UHFFFAOYSA-N	211.23999999999998	F6541-4714	A11	10002
Cc1nc2[nH]cnc2cc1N		InChI=1S/C7H8N4/c1-4-5(8)2-6-7(11-4)10-3-9-6/h2-3H,8H2,1H3,(H,9,10,11)	BLIBGQUYZAQULV-UHFFFAOYSA-N	148.16899999999995	F9995-2433	A12	10002
O=C(NCCSC1CCOCC1)NC1CCCCC1		InChI=1S/C14H26N2O2S/c17-14(16-12-4-2-1-3-5-12)15-8-11-19-13-6-9-18-10-7-13/h12-13H,1-11H2,(H2,15,16,17)	NHXZKKDCFBZNDL-UHFFFAOYSA-N	286.44100000000003	F6472-0862	A13	10002
c1ccc(CNc2ncccn2)nc1		InChI=1S/C10H10N4/c1-2-5-11-9(4-1)8-14-10-12-6-3-7-13-10/h1-7H,8H2,(H,12,13,14)	VIBVAWCJVABZLI-UHFFFAOYSA-N	186.21800000000002	F6541-3576	A14	10002
CS(C)=O		InChI=1S/C2H6OS/c1-4(2)3/h1-2H3	IAZDPXIOMUYVGZ-UHFFFAOYSA-N	78.13600000000001	DMSO	A15	10002
COCCNCc1ccncc1		InChI=1S/C9H14N2O/c1-12-7-6-11-8-9-2-4-10-5-3-9/h2-5,11H,6-8H2,1H3	VBNYWGQQJIOOFJ-UHFFFAOYSA-N	166.22400000000002	F2189-0558	A16	10002
COc1cccc(C(CNC(=O)c2ccoc2)OC)c1		InChI=1S/C15H17NO4/c1-18-13-5-3-4-11(8-13)14(19-2)9-16-15(17)12-6-7-20-10-12/h3-8,10,14H,9H2,1-2H3,(H,16,17)	IQFUGNAHPJMTSJ-UHFFFAOYSA-N	275.30400000000003	F6451-2311	A17	10002
CC(=O)N1CCC(C(=O)c2cc(F)ccc2O)CC1		InChI=1S/C14H16FNO3/c1-9(17)16-6-4-10(5-7-16)14(19)12-8-11(15)2-3-13(12)18/h2-3,8,10,18H,4-7H2,1H3	BIOJZRDPHAAHAN-UHFFFAOYSA-N	265.28399999999993	F9995-0283	A18	10002
COc1ccc2c(c1)cc(CO)c(=O)n2C		InChI=1S/C12H13NO3/c1-13-11-4-3-10(16-2)6-8(11)5-9(7-14)12(13)15/h3-6,14H,7H2,1-2H3	WTKAOIYWXLMZGW-UHFFFAOYSA-N	219.23999999999995	F2185-0126	A19	10002
CS(C)=O		InChI=1S/C2H6OS/c1-4(2)3/h1-2H3	IAZDPXIOMUYVGZ-UHFFFAOYSA-N	78.13600000000001	DMSO	A20	10002
CC(C)(C)C(=O)N1CCC(Oc2ccncc2Cl)CC1		InChI=1S/C15H21ClN2O2/c1-15(2,3)14(19)18-8-5-11(6-9-18)20-13-4-7-17-10-12(13)16/h4,7,10-11H,5-6,8-9H2,1-3H3	GUTPNSXGYCOHHV-UHFFFAOYSA-N	296.79800000000006	F6479-2947	A21	10002
O=C(CC1CCCCC1)Nc1cnn(C2CCOC2)c1		InChI=1S/C15H23N3O2/c19-15(8-12-4-2-1-3-5-12)17-13-9-16-18(10-13)14-6-7-20-11-14/h9-10,12,14H,1-8,11H2,(H,17,19)	WUFIRPVTWWVJMM-UHFFFAOYSA-N	277.36799999999994	F6448-0586	A22	10002
COc1ccccc1CNC(=O)C1CN(S(C)(=O)=O)C1		InChI=1S/C13H18N2O4S/c1-19-12-6-4-3-5-10(12)7-14-13(16)11-8-15(9-11)20(2,17)18/h3-6,11H,7-9H2,1-2H3,(H,14,16)	DWTPBKSCSXLGSJ-UHFFFAOYSA-N	298.364	F6125-2637	A23	10002
CS(C)=O		InChI=1S/C2H6OS/c1-4(2)3/h1-2H3	IAZDPXIOMUYVGZ-UHFFFAOYSA-N	78.13600000000001	DMSO	A24	10002
CS(C)=O		InChI=1S/C2H6OS/c1-4(2)3/h1-2H3	IAZDPXIOMUYVGZ-UHFFFAOYSA-N	78.13600000000001	DMSO	B1	10002
CS(C)=O		InChI=1S/C2H6OS/c1-4(2)3/h1-2H3	IAZDPXIOMUYVGZ-UHFFFAOYSA-N	78.13600000000001	DMSO	B2	10002
c1cc2c(cn1)CCCN2		InChI=1S/C8H10N2/c1-2-7-6-9-5-3-8(7)10-4-1/h3,5-6,10H,1-2,4H2	ARCSZHIPWBDSGJ-UHFFFAOYSA-N	134.18199999999996	F1957-0068	B3	10002
Nc1nc2cc[nH]c2cc1Br		InChI=1S/C7H6BrN3/c8-4-3-6-5(1-2-10-6)11-7(4)9/h1-3,10H,(H2,9,11)	KWMNCAVOUYPKNE-UHFFFAOYSA-N	212.04999999999995	F1957-0231	B4	10002
CS(=O)(=O)NCC1CCN(C2CCSCC2)CC1		InChI=1S/C12H24N2O2S2/c1-18(15,16)13-10-11-2-6-14(7-3-11)12-4-8-17-9-5-12/h11-13H,2-10H2,1H3	YBLIPJPKVPRPBX-UHFFFAOYSA-N	292.46999999999997	F6454-2827	B5	10002
CS(C)=O		InChI=1S/C2H6OS/c1-4(2)3/h1-2H3	IAZDPXIOMUYVGZ-UHFFFAOYSA-N	78.13600000000001	DMSO	B6	10002
CS(C)=O		InChI=1S/C2H6OS/c1-4(2)3/h1-2H3	IAZDPXIOMUYVGZ-UHFFFAOYSA-N	78.13600000000001	DMSO	B7	10002
O.O=C(O)c1cc2ccccc2cn1	H2O	InChI=1S/C10H7NO2.H2O/c12-10(13)9-5-7-3-1-2-4-8(7)6-11-9;/h1-6H,(H,12,13);1H2	IXFLTVWYYQIVRB-UHFFFAOYSA-N	191.18599999999998	F2191-0015	B8	10002
O=C(O)c1cc(-c2ccc(F)c(F)c2)on1		InChI=1S/C10H5F2NO3/c11-6-2-1-5(3-7(6)12)9-4-8(10(14)15)13-16-9/h1-4H,(H,14,15)	GUQAHOANQYNQHL-UHFFFAOYSA-N	225.14999999999998	F2158-0578	B9	10002
NCC1(O)CCc2ccc(F)cc21		InChI=1S/C10H12FNO/c11-8-2-1-7-3-4-10(13,6-12)9(7)5-8/h1-2,5,13H,3-4,6,12H2	XVKDJDCBVTYRIC-UHFFFAOYSA-N	181.20999999999998	F9994-0416	B10	10002
O=C(Nc1ccccc1F)c1ccc(-n2cccn2)nn1		InChI=1S/C14H10FN5O/c15-10-4-1-2-5-11(10)17-14(21)12-6-7-13(19-18-12)20-9-3-8-16-20/h1-9H,(H,17,21)	WOYFVGHVTHSPIO-UHFFFAOYSA-N	283.266	F6147-0046	B11	10002
Cc1nnsc1C(=O)N1CCC(c2ccccc2)C1		InChI=1S/C14H15N3OS/c1-10-13(19-16-15-10)14(18)17-8-7-12(9-17)11-5-3-2-4-6-11/h2-6,12H,7-9H2,1H3	NTQQZZJCMPSGBY-UHFFFAOYSA-N	273.361	F5831-3088	B12	10002
Cl.Cl.Cn1cc(CN2CCNCC2)cn1	2 HCl	InChI=1S/C9H16N4.2ClH/c1-12-7-9(6-11-12)8-13-4-2-10-3-5-13;;/h6-7,10H,2-5,8H2,1H3;2*1H	ITBAKHZTBBVASR-UHFFFAOYSA-N	253.17699999999996	F2199-0260	B13	10002
CN1C(=O)c2cccc(N)c2C1=O		InChI=1S/C9H8N2O2/c1-11-8(12)5-3-2-4-6(10)7(5)9(11)13/h2-4H,10H2,1H3	MQJSMQLGNZNTFD-UHFFFAOYSA-N	176.17499999999998	F1386-0359	B14	10002
CN1C(=O)CCSc2ccccc21		InChI=1S/C10H11NOS/c1-11-8-4-2-3-5-9(8)13-7-6-10(11)12/h2-5H,6-7H2,1H3	SWLPEEUPLOKPNS-UHFFFAOYSA-N	193.27100000000002	F0670-0001	B15	10002
CC(C)(C)C1CCNC1		InChI=1S/C8H17N/c1-8(2,3)7-4-5-9-6-7/h7,9H,4-6H2,1-3H3	LMVHALAYUBESJG-UHFFFAOYSA-N	127.231	F2147-1082	B16	10002
Cc1cc(N)n(-c2ccccc2)n1		InChI=1S/C10H11N3/c1-8-7-10(11)13(12-8)9-5-3-2-4-6-9/h2-7H,11H2,1H3	FMKMKBLHMONXJM-UHFFFAOYSA-N	173.21900000000002	F3095-4785	B17	10002
c1ccc2c(c1)nc1n2CCN1		InChI=1S/C9H9N3/c1-2-4-8-7(3-1)11-9-10-5-6-12(8)9/h1-4H,5-6H2,(H,10,11)	DSOYHAWYIJNVGK-UHFFFAOYSA-N	159.192	F0451-0657	B18	10002
CC(C)(C)c1ccc(N)cn1		InChI=1S/C9H14N2/c1-9(2,3)8-5-4-7(10)6-11-8/h4-6H,10H2,1-3H3	WVIXMWFCKMCQLI-UHFFFAOYSA-N	150.225	F1905-6449	B19	10002
Nc1ccc(-c2cn3ccsc3n2)cc1		InChI=1S/C11H9N3S/c12-9-3-1-8(2-4-9)10-7-14-5-6-15-11(14)13-10/h1-7H,12H2	RYXSOPRSCTXCTD-UHFFFAOYSA-N	215.281	F1959-0002	B20	10002
COC1(CNS(=O)(=O)C2CC2)CCSCC1		InChI=1S/C10H19NO3S2/c1-14-10(4-6-15-7-5-10)8-11-16(12,13)9-2-3-9/h9,11H,2-8H2,1H3	FRANHMUHZSNGJF-UHFFFAOYSA-N	265.4	F6507-9024	B21	10002
CC(O)CN1CCN(Cc2cccnc2)CC1.Cl.Cl.Cl	3 HCl	InChI=1S/C13H21N3O.3ClH/c1-12(17)10-15-5-7-16(8-6-15)11-13-3-2-4-14-9-13;;;/h2-4,9,12,17H,5-8,10-11H2,1H3;3*1H	ZEUXPWPXFOTHEK-UHFFFAOYSA-N	344.71400000000006	F6031-1672	B22	10002
CN1CC(C#N)CC1=O		InChI=1S/C6H8N2O/c1-8-4-5(3-7)2-6(8)9/h5H,2,4H2,1H3	BJKKPDLNTVOVON-UHFFFAOYSA-N	124.14299999999999	F2147-0873	B23	10002
Oc1cccc(-c2cn[nH]c2)c1		InChI=1S/C9H8N2O/c12-9-3-1-2-7(4-9)8-5-10-11-6-8/h1-6,12H,(H,10,11)	PSYYOXSEZAFDHF-UHFFFAOYSA-N	160.176	F1936-0005	B24	10002
CS(C)=O		InChI=1S/C2H6OS/c1-4(2)3/h1-2H3	IAZDPXIOMUYVGZ-UHFFFAOYSA-N	78.13600000000001	DMSO	C1	10002
CS(C)=O		InChI=1S/C2H6OS/c1-4(2)3/h1-2H3	IAZDPXIOMUYVGZ-UHFFFAOYSA-N	78.13600000000001	DMSO	C2	10002
COCCN(Cc1ccncc1)C(=O)NC1CCOCC1		InChI=1S/C15H23N3O3/c1-20-11-8-18(12-13-2-6-16-7-3-13)15(19)17-14-4-9-21-10-5-14/h2-3,6-7,14H,4-5,8-12H2,1H3,(H,17,19)	UEOCKEXZQYVPOS-UHFFFAOYSA-N	293.36699999999996	F6089-9737	C3	10002
O=C(c1ccc(=O)[nH]c1)N1Cc2ccccc2C1		InChI=1S/C14H12N2O2/c17-13-6-5-10(7-15-13)14(18)16-8-11-3-1-2-4-12(11)9-16/h1-7H,8-9H2,(H,15,17)	JPLJJSSFFMRFSA-UHFFFAOYSA-N	240.262	F6543-8538	C4	10002
O=C(O)c1ccc2ocnc2c1		InChI=1S/C8H5NO3/c10-8(11)5-1-2-7-6(3-5)9-4-12-7/h1-4H,(H,10,11)	WJBOXEGAWJHKIM-UHFFFAOYSA-N	163.132	F2191-0013	C5	10002
CS(C)=O		InChI=1S/C2H6OS/c1-4(2)3/h1-2H3	IAZDPXIOMUYVGZ-UHFFFAOYSA-N	78.13600000000001	DMSO	C6	10002
Cc1nc2c([nH]1)CCC(C(=O)Nc1ccccn1)C2		InChI=1S/C14H16N4O/c1-9-16-11-6-5-10(8-12(11)17-9)14(19)18-13-4-2-3-7-15-13/h2-4,7,10H,5-6,8H2,1H3,(H,16,17)(H,15,18,19)	VRPRQIDFPIDAPO-UHFFFAOYSA-N	256.30899999999997	F6492-0756	C7	10002
COc1ccc2c(n1)CCCN2		InChI=1S/C9H12N2O/c1-12-9-5-4-7-8(11-9)3-2-6-10-7/h4-5,10H,2-3,6H2,1H3	XCLZTKZAAHOQRP-UHFFFAOYSA-N	164.20799999999994	F1957-0124	C8	10002
CN1CC(=O)NC2(CCCC2)C1=O		InChI=1S/C9H14N2O2/c1-11-6-7(12)10-9(8(11)13)4-2-3-5-9/h2-6H2,1H3,(H,10,12)	ZHEIXGWEQIILBB-UHFFFAOYSA-N	182.22299999999993	F2147-0979	C9	10002
O=C(NC1CCCC1)NC1CCN(c2nccs2)CC1		InChI=1S/C14H22N4OS/c19-13(16-11-3-1-2-4-11)17-12-5-8-18(9-6-12)14-15-7-10-20-14/h7,10-12H,1-6,8-9H2,(H2,16,17,19)	LEYIRHFJSAHJRX-UHFFFAOYSA-N	294.42400000000004	F6446-0905	C10	10002
Cl.c1ccc(COCC2CCNCC2)cc1	HCl	InChI=1S/C13H19NO.ClH/c1-2-4-12(5-3-1)10-15-11-13-6-8-14-9-7-13;/h1-5,13-14H,6-11H2;1H	PGIQHCJXMIHEQO-UHFFFAOYSA-N	241.76199999999997	F2145-0239	C11	10002
CSc1ccccc1C(=O)NC1CCn2nccc2C1		InChI=1S/C15H17N3OS/c1-20-14-5-3-2-4-13(14)15(19)17-11-7-9-18-12(10-11)6-8-16-18/h2-6,8,11H,7,9-10H2,1H3,(H,17,19)	LRUGXIBKULMIPI-UHFFFAOYSA-N	287.388	F6512-1256	C12	10002
CS(C)=O		InChI=1S/C2H6OS/c1-4(2)3/h1-2H3	IAZDPXIOMUYVGZ-UHFFFAOYSA-N	78.13600000000001	DMSO	C13	10002
CS(C)=O		InChI=1S/C2H6OS/c1-4(2)3/h1-2H3	IAZDPXIOMUYVGZ-UHFFFAOYSA-N	78.13600000000001	DMSO	C14	10002
CC(=O)C1CCN(C(=O)c2ccco2)C1		InChI=1S/C11H13NO3/c1-8(13)9-4-5-12(7-9)11(14)10-3-2-6-15-10/h2-3,6,9H,4-5,7H2,1H3	KXAIKJPAMMRKQG-UHFFFAOYSA-N	207.22899999999998	F6545-0069	C15	10002
CCC(=O)N1CCN=C1SC		InChI=1S/C7H12N2OS/c1-3-6(10)9-5-4-8-7(9)11-2/h3-5H2,1-2H3	FOVIGSYZYGZUDB-UHFFFAOYSA-N	172.253	F0630-0002	C16	10002
OCc1nc2ccccc2s1		InChI=1S/C8H7NOS/c10-5-8-9-6-3-1-2-4-7(6)11-8/h1-4,10H,5H2	PQXMQZYDBQBWNL-UHFFFAOYSA-N	165.21699999999998	F0472-0232	C17	10002
CN(CCO)C(=O)CN1CCN(c2ccccc2)C1=O		InChI=1S/C14H19N3O3/c1-15(9-10-18)13(19)11-16-7-8-17(14(16)20)12-5-3-2-4-6-12/h2-6,18H,7-11H2,1H3	HBWUXSKOJPEJLJ-UHFFFAOYSA-N	277.324	F5788-0039	C18	10002
Cc1ccc(N2CCCS2(=O)=O)cc1NC(=O)C1CC1		InChI=1S/C14H18N2O3S/c1-10-3-6-12(16-7-2-8-20(16,18)19)9-13(10)15-14(17)11-4-5-11/h3,6,9,11H,2,4-5,7-8H2,1H3,(H,15,17)	QZVLDGPVUZRQSW-UHFFFAOYSA-N	294.37600000000003	F2761-0119	C19	10002
Cc1c(Br)cnc2ocnc12		InChI=1S/C7H5BrN2O/c1-4-5(8)2-9-7-6(4)10-3-11-7/h2-3H,1H3	YXFZMDPHFPADRA-UHFFFAOYSA-N	213.03399999999996	F1957-0261	C20	10002
CC(=O)C1CCN(c2cc(C(F)(F)F)nc(C)n2)C1		InChI=1S/C12H14F3N3O/c1-7(19)9-3-4-18(6-9)11-5-10(12(13,14)15)16-8(2)17-11/h5,9H,3-4,6H2,1-2H3	KWVYDZUWFAZQKG-UHFFFAOYSA-N	273.2579999999999	F6545-0114	C21	10002
Cc1ccccc1N1C(=O)CC(=O)NC1=O		InChI=1S/C11H10N2O3/c1-7-4-2-3-5-8(7)13-10(15)6-9(14)12-11(13)16/h2-5H,6H2,1H3,(H,12,14,16)	PDTAPBCSMRZOLO-UHFFFAOYSA-N	218.212	F1912-0020	C22	10002
Cc1cc(CNC(=O)c2cccc(F)c2)nc(N(C)C)n1		InChI=1S/C15H17FN4O/c1-10-7-13(19-15(18-10)20(2)3)9-17-14(21)11-5-4-6-12(16)8-11/h4-8H,9H2,1-3H3,(H,17,21)	HIXPYBBOPXFCKT-UHFFFAOYSA-N	288.326	F6438-1788	C23	10002
Cl.O=C(Nc1nccs1)C1CCNCC1	HCl	InChI=1S/C9H13N3OS.ClH/c13-8(7-1-3-10-4-2-7)12-9-11-5-6-14-9;/h5-7,10H,1-4H2,(H,11,12,13);1H	SGWCPLIUOGYQEE-UHFFFAOYSA-N	247.75099999999995	F2158-1469	C24	10002
CS(C)=O		InChI=1S/C2H6OS/c1-4(2)3/h1-2H3	IAZDPXIOMUYVGZ-UHFFFAOYSA-N	78.13600000000001	DMSO	D1	10002
CS(C)=O		InChI=1S/C2H6OS/c1-4(2)3/h1-2H3	IAZDPXIOMUYVGZ-UHFFFAOYSA-N	78.13600000000001	DMSO	D2	10002
CC1C(=O)N2CCCc3cc(NC(=O)c4ccco4)cc1c32		InChI=1S/C17H16N2O3/c1-10-13-9-12(18-16(20)14-5-3-7-22-14)8-11-4-2-6-19(15(11)13)17(10)21/h3,5,7-10H,2,4,6H2,1H3,(H,18,20)	SLAPBQFTSVAJQO-UHFFFAOYSA-N	296.3260000000001	F2666-0140	D3	10002
Cc1nn(C2CCS(=O)(=O)C2)c(C)c1C(=O)O		InChI=1S/C10H14N2O4S/c1-6-9(10(13)14)7(2)12(11-6)8-3-4-17(15,16)5-8/h8H,3-5H2,1-2H3,(H,13,14)	AZWKPIJIXFGFHH-UHFFFAOYSA-N	258.2989999999999	F1958-0046	D4	10002
O=S(=O)(c1ccccc1)N1CC(OCC(F)(F)F)C1		InChI=1S/C11H12F3NO3S/c12-11(13,14)8-18-9-6-15(7-9)19(16,17)10-4-2-1-3-5-10/h1-5,9H,6-8H2	XXJCEYDVOFRDJV-UHFFFAOYSA-N	295.282	F6514-3085	D5	10002
CS(C)=O		InChI=1S/C2H6OS/c1-4(2)3/h1-2H3	IAZDPXIOMUYVGZ-UHFFFAOYSA-N	78.13600000000001	DMSO	D6	10002
O=C(O)c1[nH]c(=O)[nH]c(=O)c1CN1CCCC1		InChI=1S/C10H13N3O4/c14-8-6(5-13-3-1-2-4-13)7(9(15)16)11-10(17)12-8/h1-5H2,(H,15,16)(H2,11,12,14,17)	QFBAEOUOXKOGAF-UHFFFAOYSA-N	239.23099999999994	F2158-0576	D7	10002
Nc1ccn2nccc2c1		InChI=1S/C7H7N3/c8-6-2-4-10-7(5-6)1-3-9-10/h1-5H,8H2	AEWORWAKEFTHQF-UHFFFAOYSA-N	133.15399999999994	F2199-0107	D8	10002
Cc1ccn2c(=O)cc(Cl)nc2c1		InChI=1S/C9H7ClN2O/c1-6-2-3-12-8(4-6)11-7(10)5-9(12)13/h2-5H,1H3	YNCQZXXQUBDAPR-UHFFFAOYSA-N	194.62099999999995	F2158-1076	D9	10002
O=C(c1cccs1)N1CCc2ccccc21		InChI=1S/C13H11NOS/c15-13(12-6-3-9-16-12)14-8-7-10-4-1-2-5-11(10)14/h1-6,9H,7-8H2	NDTAKECNNPRRSM-UHFFFAOYSA-N	229.304	F1443-6965	D10	10002
Cc1ccc2ncnc(NCC(=O)O)c2c1		InChI=1S/C11H11N3O2/c1-7-2-3-9-8(4-7)11(14-6-13-9)12-5-10(15)16/h2-4,6H,5H2,1H3,(H,15,16)(H,12,13,14)	VZHAMENNFWKQKY-UHFFFAOYSA-N	217.22799999999998	F3306-0005	D11	10002
Cc1cccc(S(=O)(=O)N2CCCC2C(=O)O)c1		InChI=1S/C12H15NO4S/c1-9-4-2-5-10(8-9)18(16,17)13-7-3-6-11(13)12(14)15/h2,4-5,8,11H,3,6-7H2,1H3,(H,14,15)	ALLYQSSIEPEGQX-UHFFFAOYSA-N	269.32199999999995	F1675-0060	D12	10002
O=C(Nc1ccccn1)c1ccnc(OCC2CC2)c1		InChI=1S/C15H15N3O2/c19-15(18-13-3-1-2-7-16-13)12-6-8-17-14(9-12)20-10-11-4-5-11/h1-3,6-9,11H,4-5,10H2,(H,16,18,19)	ZQTGCJBENXZUQO-UHFFFAOYSA-N	269.304	F6475-6256	D13	10002
COc1ccc(C(=O)Nc2ccc(C)c(Cl)c2)nn1		InChI=1S/C13H12ClN3O2/c1-8-3-4-9(7-10(8)14)15-13(18)11-5-6-12(19-2)17-16-11/h3-7H,1-2H3,(H,15,18)	HYSXAGHMAMKCOW-UHFFFAOYSA-N	277.711	F6090-0085	D14	10002
Cl.NC(C1CC1)C(F)(F)F	HCl	InChI=1S/C5H8F3N.ClH/c6-5(7,8)4(9)3-1-2-3;/h3-4H,1-2,9H2;1H	SYGCZMSQFRLXRX-UHFFFAOYSA-N	175.58100000000002	F1905-6474	D15	10002
COc1ncccc1C(=O)Nc1cnn(C2CCOC2)c1		InChI=1S/C14H16N4O3/c1-20-14-12(3-2-5-15-14)13(19)17-10-7-16-18(8-10)11-4-6-21-9-11/h2-3,5,7-8,11H,4,6,9H2,1H3,(H,17,19)	UYERJFAFOMNNHA-UHFFFAOYSA-N	288.30699999999996	F6448-0571	D16	10002
Cn1ncc2c(N3CCC(O)CC3)ncnc21		InChI=1S/C11H15N5O/c1-15-10-9(6-14-15)11(13-7-12-10)16-4-2-8(17)3-5-16/h6-8,17H,2-5H2,1H3	HDXBRUNKWAZIMW-UHFFFAOYSA-N	233.27499999999998	F1852-0222	D17	10002
O=c1ccccn1CCO		InChI=1S/C7H9NO2/c9-6-5-8-4-2-1-3-7(8)10/h1-4,9H,5-6H2	OSAKOAYGMSTAKA-UHFFFAOYSA-N	139.15399999999997	F1906-0100	D18	10002
CS(C)=O		InChI=1S/C2H6OS/c1-4(2)3/h1-2H3	IAZDPXIOMUYVGZ-UHFFFAOYSA-N	78.13600000000001	DMSO	D19	10002
Cc1oncc1C(=O)Nc1ccc(N2CCCCC2=O)cc1		InChI=1S/C16H17N3O3/c1-11-14(10-17-22-11)16(21)18-12-5-7-13(8-6-12)19-9-3-2-4-15(19)20/h5-8,10H,2-4,9H2,1H3,(H,18,21)	MQOPDCWBNCPQET-UHFFFAOYSA-N	299.3300000000001	F6436-0041	D20	10002
CS(C)=O		InChI=1S/C2H6OS/c1-4(2)3/h1-2H3	IAZDPXIOMUYVGZ-UHFFFAOYSA-N	78.13600000000001	DMSO	D21	10002
FCC1CCN(c2cnccn2)C1		InChI=1S/C9H12FN3/c10-5-8-1-4-13(7-8)9-6-11-2-3-12-9/h2-3,6,8H,1,4-5,7H2	SELWIJRDVMITAQ-UHFFFAOYSA-N	181.21399999999997	F6545-2310	D22	10002
O=C(O)Cn1nnc2ccccc21		InChI=1S/C8H7N3O2/c12-8(13)5-11-7-4-2-1-3-6(7)9-10-11/h1-4H,5H2,(H,12,13)	QOXXZTPKJWPIDK-UHFFFAOYSA-N	177.163	F1716-0529	D23	10002
Cc1ccccc1NC(=O)N1CCC(Oc2ccncc2)C1		InChI=1S/C17H19N3O2/c1-13-4-2-3-5-16(13)19-17(21)20-11-8-15(12-20)22-14-6-9-18-10-7-14/h2-7,9-10,15H,8,11-12H2,1H3,(H,19,21)	LGXKMMNAJKEESM-UHFFFAOYSA-N	297.358	F6476-5620	D24	10002
CS(C)=O		InChI=1S/C2H6OS/c1-4(2)3/h1-2H3	IAZDPXIOMUYVGZ-UHFFFAOYSA-N	78.13600000000001	DMSO	E1	10002
CS(C)=O		InChI=1S/C2H6OS/c1-4(2)3/h1-2H3	IAZDPXIOMUYVGZ-UHFFFAOYSA-N	78.13600000000001	DMSO	E2	10002
O=C(NCc1cccnc1-c1ccco1)c1ccco1		InChI=1S/C15H12N2O3/c18-15(13-6-3-9-20-13)17-10-11-4-1-7-16-14(11)12-5-2-8-19-12/h1-9H,10H2,(H,17,18)	DWPUGHFZARZBEF-UHFFFAOYSA-N	268.272	F6515-1612	E3	10002
CS(C)=O		InChI=1S/C2H6OS/c1-4(2)3/h1-2H3	IAZDPXIOMUYVGZ-UHFFFAOYSA-N	78.13600000000001	DMSO	E4	10002
Cc1ncc(CO)c(CO)c1O.Cl	HCl	InChI=1S/C8H11NO3.ClH/c1-5-8(12)7(4-11)6(3-10)2-9-5;/h2,10-12H,3-4H2,1H3;1H	ZUFQODAHGAHPFQ-UHFFFAOYSA-N	205.64099999999996	F0001-2400	E5	10002
Cc1ccc2c(c1)C(c1ccccc1)NCC(=O)N2		InChI=1S/C16H16N2O/c1-11-7-8-14-13(9-11)16(17-10-15(19)18-14)12-5-3-2-4-6-12/h2-9,16-17H,10H2,1H3,(H,18,19)	LAMDOHSZMCNSRL-UHFFFAOYSA-N	252.317	F0018-0431	E6	10002
N#Cc1cccc(C(=O)NCCn2ccnc2C2CC2)c1		InChI=1S/C16H16N4O/c17-11-12-2-1-3-14(10-12)16(21)19-7-9-20-8-6-18-15(20)13-4-5-13/h1-3,6,8,10,13H,4-5,7,9H2,(H,19,21)	NXYFWMYILBJEBK-UHFFFAOYSA-N	280.331	F6502-2556	E7	10002
Cl.O=C1CSC(=O)N1C1CCNCC1	HCl	InChI=1S/C8H12N2O2S.ClH/c11-7-5-13-8(12)10(7)6-1-3-9-4-2-6;/h6,9H,1-5H2;1H	LANMHBJQLCBMDH-UHFFFAOYSA-N	236.72399999999996	F2167-1095	E8	10002
CS(=O)(=O)N1CCC(Oc2ccc3ccccc3n2)C1		InChI=1S/C14H16N2O3S/c1-20(17,18)16-9-8-12(10-16)19-14-7-6-11-4-2-3-5-13(11)15-14/h2-7,12H,8-10H2,1H3	YYCYOUFAVVIRAR-UHFFFAOYSA-N	292.35999999999996	F6476-3914	E9	10002
O=C(Nc1cccc(Cl)c1F)c1cnn[nH]1		InChI=1S/C9H6ClFN4O/c10-5-2-1-3-6(8(5)11)13-9(16)7-4-12-15-14-7/h1-4H,(H,13,16)(H,12,14,15)	HBYOGFDAWWWVHV-UHFFFAOYSA-N	240.62499999999997	F6252-8392	E10	10002
CCC(=O)N1CCCC(c2nnc(C(F)(F)F)o2)C1		InChI=1S/C11H14F3N3O2/c1-2-8(18)17-5-3-4-7(6-17)9-15-16-10(19-9)11(12,13)14/h7H,2-6H2,1H3	XTTZNJZCEAHNHI-UHFFFAOYSA-N	277.246	F6245-1642	E11	10002
Cc1ccccc1NC(=O)c1snnc1C		InChI=1S/C11H11N3OS/c1-7-5-3-4-6-9(7)12-11(15)10-8(2)13-14-16-10/h3-6H,1-2H3,(H,12,15)	NTMXOGPLFDVHPG-UHFFFAOYSA-N	233.29600000000002	F2630-0035	E12	10002
c1cnc2nccnc2c1		InChI=1S/C7H5N3/c1-2-6-7(9-3-1)10-5-4-8-6/h1-5H	YEYHFKBVNARCNE-UHFFFAOYSA-N	131.13799999999998	F6170-0040	E13	10002
CC1CCNc2ccc(C(=O)O)cc21		InChI=1S/C11H13NO2/c1-7-4-5-12-10-3-2-8(11(13)14)6-9(7)10/h2-3,6-7,12H,4-5H2,1H3,(H,13,14)	QOQHRSQQPZYCGY-UHFFFAOYSA-N	191.22999999999996	F9995-1729	E14	10002
O=C(NCc1nccnc1-c1ccco1)c1ccco1		InChI=1S/C14H11N3O3/c18-14(12-4-2-8-20-12)17-9-10-13(16-6-5-15-10)11-3-1-7-19-11/h1-8H,9H2,(H,17,18)	DGMHLSBPZJROQI-UHFFFAOYSA-N	269.26	F6562-9193	E15	10002
O=C1C(O)CCN1CC(F)(F)F		InChI=1S/C6H8F3NO2/c7-6(8,9)3-10-2-1-4(11)5(10)12/h4,11H,1-3H2	YYUJHPARFSMYDE-UHFFFAOYSA-N	183.12899999999996	F1905-0269	E16	10002
Cc1nccn1CCNC(=O)C(=O)Nc1cccnc1		InChI=1S/C13H15N5O2/c1-10-15-5-7-18(10)8-6-16-12(19)13(20)17-11-3-2-4-14-9-11/h2-5,7,9H,6,8H2,1H3,(H,16,19)(H,17,20)	WDORSHIETAYNQT-UHFFFAOYSA-N	273.296	F5852-2073	E17	10002
CC(=O)NCc1nc(C)cc(N2CCCC2)n1		InChI=1S/C12H18N4O/c1-9-7-12(16-5-3-4-6-16)15-11(14-9)8-13-10(2)17/h7H,3-6,8H2,1-2H3,(H,13,17)	NKPVZWUBSCZNTO-UHFFFAOYSA-N	234.30299999999994	F6438-0633	E18	10002
Cc1nccn1Cc1ccc(C(=O)O)cc1.Cl	HCl	InChI=1S/C12H12N2O2.ClH/c1-9-13-6-7-14(9)8-10-2-4-11(5-3-10)12(15)16;/h2-7H,8H2,1H3,(H,15,16);1H	YIFQRHZPDXWIHJ-UHFFFAOYSA-N	252.70100000000002	F2158-0207	E19	10002
N#Cc1cn(C2CC2)c(=O)[nH]c1=O		InChI=1S/C8H7N3O2/c9-3-5-4-11(6-1-2-6)8(13)10-7(5)12/h4,6H,1-2H2,(H,10,12,13)	JYEPSAYHKIJMKT-UHFFFAOYSA-N	177.16299999999995	F2185-0174	E20	10002
Sc1nnc(-c2ccncc2)o1.[K+]	K+	InChI=1S/C7H5N3OS.K/c12-7-10-9-6(11-7)5-1-3-8-4-2-5;/h1-4H,(H,10,12);/q;+1	YIZYNQUVLZHCGL-UHFFFAOYSA-N	218.30200000000002	F1427-0008	E21	10002
CC(=O)Nc1cccc(-c2csnn2)c1		InChI=1S/C10H9N3OS/c1-7(14)11-9-4-2-3-8(5-9)10-6-15-13-12-10/h2-6H,1H3,(H,11,14)	DYNZDIHBYIHONE-UHFFFAOYSA-N	219.269	F2158-1753	E22	10002
CS(C)=O		InChI=1S/C2H6OS/c1-4(2)3/h1-2H3	IAZDPXIOMUYVGZ-UHFFFAOYSA-N	78.13600000000001	DMSO	E23	10002
Cc1csc(NC(=O)C2CCNCC2)n1.Cl	HCl	InChI=1S/C10H15N3OS.ClH/c1-7-6-15-10(12-7)13-9(14)8-2-4-11-5-3-8;/h6,8,11H,2-5H2,1H3,(H,12,13,14);1H	BKGXGZIJFPEIQR-UHFFFAOYSA-N	261.77799999999996	F2158-1471	E24	10002
CS(C)=O		InChI=1S/C2H6OS/c1-4(2)3/h1-2H3	IAZDPXIOMUYVGZ-UHFFFAOYSA-N	78.13600000000001	DMSO	F1	10002
CS(C)=O		InChI=1S/C2H6OS/c1-4(2)3/h1-2H3	IAZDPXIOMUYVGZ-UHFFFAOYSA-N	78.13600000000001	DMSO	F2	10002
COCc1nnc2ccc(Cl)nn12		InChI=1S/C7H7ClN4O/c1-13-4-7-10-9-6-3-2-5(8)11-12(6)7/h2-3H,4H2,1H3	WTJFOKBEZNTZSA-UHFFFAOYSA-N	198.61299999999994	F1967-0572	F3	10002
NC(=O)c1ccc(OCC2CCOCC2)nc1		InChI=1S/C12H16N2O3/c13-12(15)10-1-2-11(14-7-10)17-8-9-3-5-16-6-4-9/h1-2,7,9H,3-6,8H2,(H2,13,15)	GDRZODUOURXWAY-UHFFFAOYSA-N	236.2709999999999	F6475-4792	F4	10002
CNc1cc(C)nc(N2CCOCC2)n1		InChI=1S/C10H16N4O/c1-8-7-9(11-2)13-10(12-8)14-3-5-15-6-4-14/h7H,3-6H2,1-2H3,(H,11,12,13)	PJQFDCJCIPQQFR-UHFFFAOYSA-N	208.26499999999993	F0918-2329	F5	10002
CSC1CCCN(C(=O)Nc2ccc(F)cc2)C1		InChI=1S/C13H17FN2OS/c1-18-12-3-2-8-16(9-12)13(17)15-11-6-4-10(14)5-7-11/h4-7,12H,2-3,8-9H2,1H3,(H,15,17)	MOPHIHAAQKAYQC-UHFFFAOYSA-N	268.35699999999997	F6441-1486	F6	10002
COCCn1c(NCCO)nc2c1c(=O)[nH]c(=O)n2C		InChI=1S/C11H17N5O4/c1-15-8-7(9(18)14-11(15)19)16(4-6-20-2)10(13-8)12-3-5-17/h17H,3-6H2,1-2H3,(H,12,13)(H,14,18,19)	PVBSMYNGKNOSFD-UHFFFAOYSA-N	283.288	F0372-0682	F7	10002
CS(C)=O		InChI=1S/C2H6OS/c1-4(2)3/h1-2H3	IAZDPXIOMUYVGZ-UHFFFAOYSA-N	78.13600000000001	DMSO	F8	10002
Cl.Cl.Cn1c(N2CCNCC2)nc2ccccc21	2 HCl	InChI=1S/C12H16N4.2ClH/c1-15-11-5-3-2-4-10(11)14-12(15)16-8-6-13-7-9-16;;/h2-5,13H,6-9H2,1H3;2*1H	FKWSVTABAJECJH-UHFFFAOYSA-N	289.21000000000004	F2145-0457	F9	10002
Cc1cccc(NC(=O)C(=O)NCc2ccncc2)c1		InChI=1S/C15H15N3O2/c1-11-3-2-4-13(9-11)18-15(20)14(19)17-10-12-5-7-16-8-6-12/h2-9H,10H2,1H3,(H,17,19)(H,18,20)	COVIFKBNHFMWIZ-UHFFFAOYSA-N	269.30400000000003	F2616-0242	F10	10002
Cc1cc(C(=O)NC2CCN(c3nccs3)CC2)no1		InChI=1S/C13H16N4O2S/c1-9-8-11(16-19-9)12(18)15-10-2-5-17(6-3-10)13-14-4-7-20-13/h4,7-8,10H,2-3,5-6H2,1H3,(H,15,18)	MQYSLOYVOJQELM-UHFFFAOYSA-N	292.3640000000001	F6446-0541	F11	10002
CS(C)=O		InChI=1S/C2H6OS/c1-4(2)3/h1-2H3	IAZDPXIOMUYVGZ-UHFFFAOYSA-N	78.13600000000001	DMSO	F12	10002
CS(C)=O		InChI=1S/C2H6OS/c1-4(2)3/h1-2H3	IAZDPXIOMUYVGZ-UHFFFAOYSA-N	78.13600000000001	DMSO	F13	10002
CNC(=O)CN1CCC(c2nnc(C(C)C)o2)CC1		InChI=1S/C13H22N4O2/c1-9(2)12-15-16-13(19-12)10-4-6-17(7-5-10)8-11(18)14-3/h9-10H,4-8H2,1-3H3,(H,14,18)	NMIKQELPWPGUQQ-UHFFFAOYSA-N	266.34499999999997	F6246-0022	F14	10002
Cc1cnc2n(c1=O)C(CC(=O)O)CS2		InChI=1S/C9H10N2O3S/c1-5-3-10-9-11(8(5)14)6(4-15-9)2-7(12)13/h3,6H,2,4H2,1H3,(H,12,13)	CPMKBELWEKYDGC-UHFFFAOYSA-N	226.25699999999995	F2135-0500	F15	10002
COC(=O)CSC1CCN(C(=O)c2cccc(F)c2)C1		InChI=1S/C14H16FNO3S/c1-19-13(17)9-20-12-5-6-16(8-12)14(18)10-3-2-4-11(15)7-10/h2-4,7,12H,5-6,8-9H2,1H3	YXHXCZWKBDGFQR-UHFFFAOYSA-N	297.35099999999994	F6435-9305	F16	10002
Nc1cc(=O)n(Cc2ccccc2F)c(=O)[nH]1		InChI=1S/C11H10FN3O2/c12-8-4-2-1-3-7(8)6-15-10(16)5-9(13)14-11(15)17/h1-5H,6,13H2,(H,14,17)	ZSJFGZJVIGGQKW-UHFFFAOYSA-N	235.218	F9995-0121	F17	10002
CS(C)=O		InChI=1S/C2H6OS/c1-4(2)3/h1-2H3	IAZDPXIOMUYVGZ-UHFFFAOYSA-N	78.13600000000001	DMSO	F18	10002
CN(Cc1ccnn1C)c1nccc(C(F)(F)F)n1		InChI=1S/C11H12F3N5/c1-18(7-8-3-6-16-19(8)2)10-15-5-4-9(17-10)11(12,13)14/h3-6H,7H2,1-2H3	QNBBTRYHYBKYDL-UHFFFAOYSA-N	271.24600000000004	F6547-0769	F19	10002
COc1ccc(C(=O)Nc2ccc(C(F)(F)F)cc2)nn1		InChI=1S/C13H10F3N3O2/c1-21-11-7-6-10(18-19-11)12(20)17-9-4-2-8(3-5-9)13(14,15)16/h2-7H,1H3,(H,17,20)	YGCROTQPZGPPED-UHFFFAOYSA-N	297.23600000000005	F6090-0063	F20	10002
COC(=O)CS(=O)(=O)C1CCNC1.Cl	HCl	InChI=1S/C7H13NO4S.ClH/c1-12-7(9)5-13(10,11)6-2-3-8-4-6;/h6,8H,2-5H2,1H3;1H	RIJSGJQEQMGQNX-UHFFFAOYSA-N	243.71199999999996	F2167-0236	F21	10002
CS(C)=O		InChI=1S/C2H6OS/c1-4(2)3/h1-2H3	IAZDPXIOMUYVGZ-UHFFFAOYSA-N	78.13600000000001	DMSO	F22	10002
Cl.Cl.NC1CCn2nccc2C1	2 HCl	InChI=1S/C7H11N3.2ClH/c8-6-2-4-10-7(5-6)1-3-9-10;;/h1,3,6H,2,4-5,8H2;2*1H	MUMGDBIJZBKTSH-UHFFFAOYSA-N	210.108	F2199-0137	F23	10002
O=C(c1ccno1)N1CCCCC(c2ccc(F)cc2)C1		InChI=1S/C16H17FN2O2/c17-14-6-4-12(5-7-14)13-3-1-2-10-19(11-13)16(20)15-8-9-18-21-15/h4-9,13H,1-3,10-11H2	LQHOAFGBNMMKGN-UHFFFAOYSA-N	288.3220000000001	F6381-3981	F24	10002
CS(C)=O		InChI=1S/C2H6OS/c1-4(2)3/h1-2H3	IAZDPXIOMUYVGZ-UHFFFAOYSA-N	78.13600000000001	DMSO	G1	10002
CS(C)=O		InChI=1S/C2H6OS/c1-4(2)3/h1-2H3	IAZDPXIOMUYVGZ-UHFFFAOYSA-N	78.13600000000001	DMSO	G2	10002
O=C(NC1CCN(c2nccs2)CC1)c1ccco1		InChI=1S/C13H15N3O2S/c17-12(11-2-1-8-18-11)15-10-3-6-16(7-4-10)13-14-5-9-19-13/h1-2,5,8-10H,3-4,6-7H2,(H,15,17)	ALUOXKVZDULRCU-UHFFFAOYSA-N	277.3490000000001	F6446-0533	G3	10002
O=C(NCc1ccncc1)C(=O)Nc1ccc(Cl)cc1		InChI=1S/C14H12ClN3O2/c15-11-1-3-12(4-2-11)18-14(20)13(19)17-9-10-5-7-16-8-6-10/h1-8H,9H2,(H,17,19)(H,18,20)	OQQYYRFQLFUWIQ-UHFFFAOYSA-N	289.72200000000004	F2616-0083	G4	10002
CS(C)=O		InChI=1S/C2H6OS/c1-4(2)3/h1-2H3	IAZDPXIOMUYVGZ-UHFFFAOYSA-N	78.13600000000001	DMSO	G5	10002
CCNC1CCN(c2ccccc2)C1=O		InChI=1S/C12H16N2O/c1-2-13-11-8-9-14(12(11)15)10-6-4-3-5-7-10/h3-7,11,13H,2,8-9H2,1H3	ZYMYDOGLNPBVHI-UHFFFAOYSA-N	204.273	F1909-0046	G6	10002
CC(=O)Nc1nc(CC(=O)O)cs1		InChI=1S/C7H8N2O3S/c1-4(10)8-7-9-5(3-13-7)2-6(11)12/h3H,2H2,1H3,(H,11,12)(H,8,9,10)	KCOJFJKNUZUGHX-UHFFFAOYSA-N	200.21899999999997	F1175-1024	G7	10002
CN(C)S(=O)(=O)N1CCC(S(=O)(=O)C(C)(C)C)C1		InChI=1S/C10H22N2O4S2/c1-10(2,3)17(13,14)9-6-7-12(8-9)18(15,16)11(4)5/h9H,6-8H2,1-5H3	XTOZKFRBSRQEBJ-UHFFFAOYSA-N	298.43	F6435-7410	G8	10002
O=C(NCc1ccccc1)c1cc(O)ncn1		InChI=1S/C12H11N3O2/c16-11-6-10(14-8-15-11)12(17)13-7-9-4-2-1-3-5-9/h1-6,8H,7H2,(H,13,17)(H,14,15,16)	HWAMVBRGSQFGHL-UHFFFAOYSA-N	229.239	F6494-0036	G9	10002
CS(=O)(=O)N1CCC(CN)CC1		InChI=1S/C7H16N2O2S/c1-12(10,11)9-4-2-7(6-8)3-5-9/h7H,2-6,8H2,1H3	IMGMCBHZBZUFDW-UHFFFAOYSA-N	192.28399999999996	F2189-0591	G10	10002
O=C1CC(N2CCN(Cc3ccccc3)CC2)C(=O)N1		InChI=1S/C15H19N3O2/c19-14-10-13(15(20)16-14)18-8-6-17(7-9-18)11-12-4-2-1-3-5-12/h1-5,13H,6-11H2,(H,16,19,20)	WBNDFEDHENZPNW-UHFFFAOYSA-N	273.33599999999996	F3023-0905	G11	10002
COc1ncc(-c2nc(C3CCCCC3)no2)c(C)n1		InChI=1S/C14H18N4O2/c1-9-11(8-15-14(16-9)19-2)13-17-12(18-20-13)10-6-4-3-5-7-10/h8,10H,3-7H2,1-2H3	ATFVTMYOYXIGER-UHFFFAOYSA-N	274.324	F6530-6147	G12	10002
CS(C)=O		InChI=1S/C2H6OS/c1-4(2)3/h1-2H3	IAZDPXIOMUYVGZ-UHFFFAOYSA-N	78.13600000000001	DMSO	G13	10002
CS(C)=O		InChI=1S/C2H6OS/c1-4(2)3/h1-2H3	IAZDPXIOMUYVGZ-UHFFFAOYSA-N	78.13600000000001	DMSO	G14	10002
CC(=O)c1ccc(CCNS(=O)(=O)C2CC2)s1		InChI=1S/C11H15NO3S2/c1-8(13)11-5-2-9(16-11)6-7-12-17(14,15)10-3-4-10/h2,5,10,12H,3-4,6-7H2,1H3	BMKPRFKWUQOQFK-UHFFFAOYSA-N	273.379	F6518-2303	G15	10002
Cc1nc2ncnn2c(Cl)c1C		InChI=1S/C7H7ClN4/c1-4-5(2)11-7-9-3-10-12(7)6(4)8/h3H,1-2H3	RPHBQCUEWQSJTD-UHFFFAOYSA-N	182.61399999999998	F1904-0011	G16	10002
CC(C)n1c(C2CCCN2)nc2ccccc21.Cl.Cl	2 HCl	InChI=1S/C14H19N3.2ClH/c1-10(2)17-13-8-4-3-6-11(13)16-14(17)12-7-5-9-15-12;;/h3-4,6,8,10,12,15H,5,7,9H2,1-2H3;2*1H	QXNFTZZVUFEWLC-UHFFFAOYSA-N	302.2490000000001	F2101-0207	G17	10002
Cc1ccc(NC(=O)C(=O)NCc2cccnc2)cc1		InChI=1S/C15H15N3O2/c1-11-4-6-13(7-5-11)18-15(20)14(19)17-10-12-3-2-8-16-9-12/h2-9H,10H2,1H3,(H,17,19)(H,18,20)	ANOCHCIULRHYOW-UHFFFAOYSA-N	269.30400000000003	F2616-0136	G18	10002
CS(C)=O		InChI=1S/C2H6OS/c1-4(2)3/h1-2H3	IAZDPXIOMUYVGZ-UHFFFAOYSA-N	78.13600000000001	DMSO	G19	10002
Cl.Cl.OC(CN1CCN(Cc2ccc(F)cc2)CC1)C1CC1	2 HCl	InChI=1S/C16H23FN2O.2ClH/c17-15-5-1-13(2-6-15)11-18-7-9-19(10-8-18)12-16(20)14-3-4-14;;/h1-2,5-6,14,16,20H,3-4,7-12H2;2*1H	ISGHRYVSDRXFSP-UHFFFAOYSA-N	351.29299999999995	F6031-1280	G20	10002
CCOCC(=O)NC1CCN(c2ccc3nncn3n2)C1		InChI=1S/C13H18N6O2/c1-2-21-8-13(20)15-10-5-6-18(7-10)12-4-3-11-16-14-9-19(11)17-12/h3-4,9-10H,2,5-8H2,1H3,(H,15,20)	AZCGBVFSRSNMNT-UHFFFAOYSA-N	290.32700000000006	F6561-6896	G21	10002
COc1ccc(NC(=O)C(=O)NCc2ccccn2)cc1		InChI=1S/C15H15N3O3/c1-21-13-7-5-11(6-8-13)18-15(20)14(19)17-10-12-4-2-3-9-16-12/h2-9H,10H2,1H3,(H,17,19)(H,18,20)	PIJYMJNAITVIHZ-UHFFFAOYSA-N	285.30300000000005	F2616-0028	G22	10002
CS(C)=O		InChI=1S/C2H6OS/c1-4(2)3/h1-2H3	IAZDPXIOMUYVGZ-UHFFFAOYSA-N	78.13600000000001	DMSO	G23	10002
Nc1nnc(-c2cc(Cl)ccc2Cl)o1		InChI=1S/C8H5Cl2N3O/c9-4-1-2-6(10)5(3-4)7-12-13-8(11)14-7/h1-3H,(H2,11,13)	KBDLMNTWTPXEFZ-UHFFFAOYSA-N	230.054	F2146-0045	G24	10002
CS(C)=O		InChI=1S/C2H6OS/c1-4(2)3/h1-2H3	IAZDPXIOMUYVGZ-UHFFFAOYSA-N	78.13600000000001	DMSO	H1	10002
CS(C)=O		InChI=1S/C2H6OS/c1-4(2)3/h1-2H3	IAZDPXIOMUYVGZ-UHFFFAOYSA-N	78.13600000000001	DMSO	H2	10002
Cc1ccc(CC(=O)Nc2sccc2C(N)=O)c(C)c1		InChI=1S/C15H16N2O2S/c1-9-3-4-11(10(2)7-9)8-13(18)17-15-12(14(16)19)5-6-20-15/h3-7H,8H2,1-2H3,(H2,16,19)(H,17,18)	QURWNPAENZUNHP-UHFFFAOYSA-N	288.372	F2726-0309	H3	10002
N#CCC(=O)N1CCNC(=O)C1		InChI=1S/C7H9N3O2/c8-2-1-7(12)10-4-3-9-6(11)5-10/h1,3-5H2,(H,9,11)	QNBBADIBRBOBKA-UHFFFAOYSA-N	167.16799999999998	F1909-0043	H4	10002
C1COC2(CCOCC2)CN1		InChI=1S/C8H15NO2/c1-4-10-5-2-8(1)7-9-3-6-11-8/h9H,1-7H2	NUVBZLOENHPIPQ-UHFFFAOYSA-N	157.21299999999997	F2148-0115	H5	10002
O=C(O)c1cc(C2CC2)on1		InChI=1S/C7H7NO3/c9-7(10)5-3-6(11-8-5)4-1-2-4/h3-4H,1-2H2,(H,9,10)	OWMVXHFZCCPOTD-UHFFFAOYSA-N	153.137	F2135-0510	H6	10002
COC(=O)c1sc2ncccc2c1N		InChI=1S/C9H8N2O2S/c1-13-9(12)7-6(10)5-3-2-4-11-8(5)14-7/h2-4H,10H2,1H3	STCNNBXPNILVDE-UHFFFAOYSA-N	208.24200000000002	F3358-0324	H7	10002
Cl.NCCC(=O)N1CCCc2ccccc21	HCl	InChI=1S/C12H16N2O.ClH/c13-8-7-12(15)14-9-3-5-10-4-1-2-6-11(10)14;/h1-2,4,6H,3,5,7-9,13H2;1H	XVEQDVFNCBOBGW-UHFFFAOYSA-N	240.73399999999998	F2185-0072	H8	10002
CN(C)c1nccc2c1CCCN2		InChI=1S/C10H15N3/c1-13(2)10-8-4-3-6-11-9(8)5-7-12-10/h5,7,11H,3-4,6H2,1-2H3	JYQRFNVJLWDQRA-UHFFFAOYSA-N	177.25099999999995	F1957-0163	H9	10002
O=c1nc(-c2ccccc2)c2ccccc2[nH]1		InChI=1S/C14H10N2O/c17-14-15-12-9-5-4-8-11(12)13(16-14)10-6-2-1-3-7-10/h1-9H,(H,15,16,17)	FHUBTSLLILWICW-UHFFFAOYSA-N	222.247	F0257-0047	H10	10002
CC(C)Sc1ccc(Cc2nnc(N)o2)cc1		InChI=1S/C12H15N3OS/c1-8(2)17-10-5-3-9(4-6-10)7-11-14-15-12(13)16-11/h3-6,8H,7H2,1-2H3,(H2,13,15)	WIKROWXBKHMYKB-UHFFFAOYSA-N	249.339	F2145-0289	H11	10002
O=C(O)c1cccc(N2CCCC2=O)c1		InChI=1S/C11H11NO3/c13-10-5-2-6-12(10)9-4-1-3-8(7-9)11(14)15/h1,3-4,7H,2,5-6H2,(H,14,15)	QESXXFDZRITHKE-UHFFFAOYSA-N	205.21299999999997	F3308-1198	H12	10002
CNC1CCC(=O)NC1=O		InChI=1S/C6H10N2O2/c1-7-4-2-3-5(9)8-6(4)10/h4,7H,2-3H2,1H3,(H,8,9,10)	YAWYREAQLDBQKU-UHFFFAOYSA-N	142.15800000000002	F9994-0337	H13	10002
O=C(C1CCCCC1)N1CCN(C2CCC2)CC1		InChI=1S/C15H26N2O/c18-15(13-5-2-1-3-6-13)17-11-9-16(10-12-17)14-7-4-8-14/h13-14H,1-12H2	UWALCPUWSBZPSE-UHFFFAOYSA-N	250.3859999999999	F6544-1179	H14	10002
Cc1cccc(CC(=O)NCCc2cncnc2)c1		InChI=1S/C15H17N3O/c1-12-3-2-4-13(7-12)8-15(19)18-6-5-14-9-16-11-17-10-14/h2-4,7,9-11H,5-6,8H2,1H3,(H,18,19)	MNVUNKUNOUEZGK-UHFFFAOYSA-N	255.321	F6284-0053	H15	10002
O=C(O)c1ccn(-c2ccc(Cl)cc2)n1		InChI=1S/C10H7ClN2O2/c11-7-1-3-8(4-2-7)13-6-5-9(12-13)10(14)15/h1-6H,(H,14,15)	DMRHUSUJIBVOKA-UHFFFAOYSA-N	222.631	F8880-2250	H16	10002
O=C(c1cccs1)C1CCOCC1		InChI=1S/C10H12O2S/c11-10(9-2-1-7-13-9)8-3-5-12-6-4-8/h1-2,7-8H,3-6H2	DEKWAKUAQWITPD-UHFFFAOYSA-N	196.2709999999999	F2167-4104	H17	10002
CNC(=O)CSc1nc2c(c(=O)n1C)SC(C)C2		InChI=1S/C11H15N3O2S2/c1-6-4-7-9(18-6)10(16)14(3)11(13-7)17-5-8(15)12-2/h6H,4-5H2,1-3H3,(H,12,15)	LDBQQHCKFGRQIJ-UHFFFAOYSA-N	285.394	F2087-0028	H18	10002
O=C(NCC(O)(c1ccccc1)C(F)(F)F)C1CCC1		InChI=1S/C14H16F3NO2/c15-14(16,17)13(20,11-7-2-1-3-8-11)9-18-12(19)10-5-4-6-10/h1-3,7-8,10,20H,4-6,9H2,(H,18,19)	PCGNCVPBYXESHS-UHFFFAOYSA-N	287.28099999999995	F5857-3413	H19	10002
CC(C)(C)C(=O)N1CCc2ncncc2C1		InChI=1S/C12H17N3O/c1-12(2,3)11(16)15-5-4-10-9(7-15)6-13-8-14-10/h6,8H,4-5,7H2,1-3H3	AZJVDCCXYAHPLH-UHFFFAOYSA-N	219.288	F6445-6004	H20	10002
Cl.NCc1nnnn1C1CCCCC1	HCl	InChI=1S/C8H15N5.ClH/c9-6-8-10-11-12-13(8)7-4-2-1-3-5-7;/h7H,1-6,9H2;1H	DFCKNMCVTMGNDP-UHFFFAOYSA-N	217.70399999999995	F2147-0086	H21	10002
Cc1nnc(C2CCNCC2)s1		InChI=1S/C8H13N3S/c1-6-10-11-8(12-6)7-2-4-9-5-3-7/h7,9H,2-5H2,1H3	ICOBNRUDBYCJJZ-UHFFFAOYSA-N	183.27999999999994	F2184-0021	H22	10002
Nc1nnc(C2CC(=O)N(c3ccccc3)C2)o1		InChI=1S/C12H12N4O2/c13-12-15-14-11(18-12)8-6-10(17)16(7-8)9-4-2-1-3-5-9/h1-5,8H,6-7H2,(H2,13,15)	SPHFRCNQQCHGFF-UHFFFAOYSA-N	244.25400000000002	F2145-0812	H23	10002
Cn1cnc2cc(OC(=O)c3c(F)cccc3F)ccc21		InChI=1S/C15H10F2N2O2/c1-19-8-18-12-7-9(5-6-13(12)19)21-15(20)14-10(16)3-2-4-11(14)17/h2-8H,1H3	HVVOKDRNWCMPHW-UHFFFAOYSA-N	288.25299999999993	F6229-0123	H24	10002
CS(C)=O		InChI=1S/C2H6OS/c1-4(2)3/h1-2H3	IAZDPXIOMUYVGZ-UHFFFAOYSA-N	78.13600000000001	DMSO	I1	10002
CS(C)=O		InChI=1S/C2H6OS/c1-4(2)3/h1-2H3	IAZDPXIOMUYVGZ-UHFFFAOYSA-N	78.13600000000001	DMSO	I2	10002
CS(C)=O		InChI=1S/C2H6OS/c1-4(2)3/h1-2H3	IAZDPXIOMUYVGZ-UHFFFAOYSA-N	78.13600000000001	DMSO	I3	10002
CC(C)CS(=O)(=O)C1CN(C(=O)c2ccccc2F)C1		InChI=1S/C14H18FNO3S/c1-10(2)9-20(18,19)11-7-16(8-11)14(17)12-5-3-4-6-13(12)15/h3-6,10-11H,7-9H2,1-2H3	KZGYPUIEQHVXHI-UHFFFAOYSA-N	299.367	F6442-1595	I4	10002
COc1ccc(Cl)cc1NC(=O)c1cnn[nH]1		InChI=1S/C10H9ClN4O2/c1-17-9-3-2-6(11)4-7(9)13-10(16)8-5-12-15-14-8/h2-5H,1H3,(H,13,16)(H,12,14,15)	GVDRKVHMPNYHCQ-UHFFFAOYSA-N	252.66099999999997	F6252-8231	I5	10002
Cn1c(=O)[nH]cc(C(=O)NCc2ccc(F)cc2)c1=O		InChI=1S/C13H12FN3O3/c1-17-12(19)10(7-16-13(17)20)11(18)15-6-8-2-4-9(14)5-3-8/h2-5,7H,6H2,1H3,(H,15,18)(H,16,20)	RYCINZRSVSWNHZ-UHFFFAOYSA-N	277.25499999999994	F0696-0792	I6	10002
COC(=O)c1cc(-c2cc(OC)ccc2OC)n[nH]1		InChI=1S/C13H14N2O4/c1-17-8-4-5-12(18-2)9(6-8)10-7-11(15-14-10)13(16)19-3/h4-7H,1-3H3,(H,14,15)	RONSBNOREAZXTM-UHFFFAOYSA-N	262.265	F1967-1700	I7	10002
Cl.O=C(NCC1CCCO1)C1CCNCC1	HCl	InChI=1S/C11H20N2O2.ClH/c14-11(9-3-5-12-6-4-9)13-8-10-2-1-7-15-10;/h9-10,12H,1-8H2,(H,13,14);1H	YJSUVTGPRKOPAP-UHFFFAOYSA-N	248.7539999999999	F2145-0188	I8	10002
COC(CNC(C)=O)c1ccc(Cl)s1		InChI=1S/C9H12ClNO2S/c1-6(12)11-5-7(13-2)8-3-4-9(10)14-8/h3-4,7H,5H2,1-2H3,(H,11,12)	BFBVZDQHZQZJCU-UHFFFAOYSA-N	233.71999999999994	F6521-7737	I9	10002
Nc1nnc(Cc2ccc3c(c2)OCCO3)o1		InChI=1S/C11H11N3O3/c12-11-14-13-10(17-11)6-7-1-2-8-9(5-7)16-4-3-15-8/h1-2,5H,3-4,6H2,(H2,12,14)	OSQYCHOACAIRME-UHFFFAOYSA-N	233.22699999999995	F2182-0026	I10	10002
NS(=O)(=O)c1ccc(NC(=O)c2cccnc2)cc1		InChI=1S/C12H11N3O3S/c13-19(17,18)11-5-3-10(4-6-11)15-12(16)9-2-1-7-14-8-9/h1-8H,(H,15,16)(H2,13,17,18)	CWUUKGVTFGECDV-UHFFFAOYSA-N	277.305	F3153-0455	I11	10002
CC(C)(C)c1nc(CCN2C(=O)c3ccccc3C2=O)no1		InChI=1S/C16H17N3O3/c1-16(2,3)15-17-12(18-22-15)8-9-19-13(20)10-6-4-5-7-11(10)14(19)21/h4-7H,8-9H2,1-3H3	NAYUEOIKVSRSIA-UHFFFAOYSA-N	299.33	F2199-0455	I12	10002
COc1ccc(C(=O)Nc2ccccc2SC)nn1		InChI=1S/C13H13N3O2S/c1-18-12-8-7-10(15-16-12)13(17)14-9-5-3-4-6-11(9)19-2/h3-8H,1-2H3,(H,14,17)	IWNHKXIVSWTTAR-UHFFFAOYSA-N	275.33299999999997	F6090-0119	I13	10002
O=C(O)C1CCN(c2ccc(C(F)(F)F)cn2)CC1		InChI=1S/C12H13F3N2O2/c13-12(14,15)9-1-2-10(16-7-9)17-5-3-8(4-6-17)11(18)19/h1-2,7-8H,3-6H2,(H,18,19)	KNDSIDUPVUCATQ-UHFFFAOYSA-N	274.24199999999996	F1686-0019	I14	10002
CCOC(=O)C1CCCc2sc(N)nc21		InChI=1S/C10H14N2O2S/c1-2-14-9(13)6-4-3-5-7-8(6)12-10(11)15-7/h6H,2-5H2,1H3,(H2,11,12)	NNEBHSVVRNIDMV-UHFFFAOYSA-N	226.30099999999993	F2158-0002	I15	10002
O=C(O)c1ccc(-n2cccn2)nn1		InChI=1S/C8H6N4O2/c13-8(14)6-2-3-7(11-10-6)12-5-1-4-9-12/h1-5H,(H,13,14)	ZQDVWBXWFGILJM-UHFFFAOYSA-N	190.162	F1967-1332	I16	10002
CC(=O)N1CCN=C1SCc1cccc(F)c1		InChI=1S/C12H13FN2OS/c1-9(16)15-6-5-14-12(15)17-8-10-3-2-4-11(13)7-10/h2-4,7H,5-6,8H2,1H3	CKVDVAVFZYWKGK-UHFFFAOYSA-N	252.31399999999996	F0630-0277	I17	10002
CC(=O)c1ccc(CCNC(=O)c2cccc(F)c2)s1		InChI=1S/C15H14FNO2S/c1-10(18)14-6-5-13(20-14)7-8-17-15(19)11-3-2-4-12(16)9-11/h2-6,9H,7-8H2,1H3,(H,17,19)	NVWZVDIECVEGSG-UHFFFAOYSA-N	291.347	F6518-2095	I18	10002
COc1ccc(CN)cn1		InChI=1S/C7H10N2O/c1-10-7-3-2-6(4-8)5-9-7/h2-3,5H,4,8H2,1H3	AUOIYQDHPOAYQZ-UHFFFAOYSA-N	138.17	F2147-1553	I19	10002
Cl.Cl.c1cnc2c(c1)CNC2	2 HCl	InChI=1S/C7H8N2.2ClH/c1-2-6-4-8-5-7(6)9-3-1;;/h1-3,8H,4-5H2;2*1H	FZBCVKVGLQRBHY-UHFFFAOYSA-N	193.07700000000003	F2167-3868	I20	10002
Cl.Nc1cc(O)nc2nc(C(F)(F)F)nn12	HCl	InChI=1S/C6H4F3N5O.ClH/c7-6(8,9)4-12-5-11-3(15)1-2(10)14(5)13-4;/h1H,10H2,(H,11,12,13,15);1H	DRAHPJGSKGINOR-UHFFFAOYSA-N	255.58699999999996	F2150-0027	I21	10002
Cc1cc(-c2nnc(NC(=O)C3CC3)o2)n(C)n1		InChI=1S/C11H13N5O2/c1-6-5-8(16(2)15-6)10-13-14-11(18-10)12-9(17)7-3-4-7/h5,7H,3-4H2,1-2H3,(H,12,14,17)	ZVSFJINFTSNKSP-UHFFFAOYSA-N	247.25799999999998	F5074-0076	I22	10002
Cn1ccnc1N1CCNCC1		InChI=1S/C8H14N4/c1-11-5-4-10-8(11)12-6-2-9-3-7-12/h4-5,9H,2-3,6-7H2,1H3	OYBUININCBHVPI-UHFFFAOYSA-N	166.22799999999995	F2158-0075	I23	10002
CNC(=O)c1c(NC(=O)C2CC2)sc2c1CCC2		InChI=1S/C13H16N2O2S/c1-14-12(17)10-8-3-2-4-9(8)18-13(10)15-11(16)7-5-6-7/h7H,2-6H2,1H3,(H,14,17)(H,15,16)	QEKUVOGNTYDURY-UHFFFAOYSA-N	264.34999999999997	F1830-0085	I24	10002
CS(C)=O		InChI=1S/C2H6OS/c1-4(2)3/h1-2H3	IAZDPXIOMUYVGZ-UHFFFAOYSA-N	78.13600000000001	DMSO	J1	10002
CS(C)=O		InChI=1S/C2H6OS/c1-4(2)3/h1-2H3	IAZDPXIOMUYVGZ-UHFFFAOYSA-N	78.13600000000001	DMSO	J2	10002
O=C(O)c1cc2ccccc2o1		InChI=1S/C9H6O3/c10-9(11)8-5-6-3-1-2-4-7(6)12-8/h1-5H,(H,10,11)	OFFSPAZVIVZPHU-UHFFFAOYSA-N	162.144	F3096-1740	J3	10002
Cc1cc(N2CCCC2CO)ncn1		InChI=1S/C10H15N3O/c1-8-5-10(12-7-11-8)13-4-2-3-9(13)6-14/h5,7,9,14H,2-4,6H2,1H3	MXAUDMYLKZFZHS-UHFFFAOYSA-N	193.24999999999994	F6541-4580	J4	10002
COc1ccccc1CCNC(=O)c1cc(O)ncn1		InChI=1S/C14H15N3O3/c1-20-12-5-3-2-4-10(12)6-7-15-14(19)11-8-13(18)17-9-16-11/h2-5,8-9H,6-7H2,1H3,(H,15,19)(H,16,17,18)	XJNOBPAYTKNJJX-UHFFFAOYSA-N	273.292	F6494-0131	J5	10002
COCCNC(=O)NCCc1cc(C)no1		InChI=1S/C10H17N3O3/c1-8-7-9(16-13-8)3-4-11-10(14)12-5-6-15-2/h7H,3-6H2,1-2H3,(H2,11,12,14)	QBXCIVIKXQACRD-UHFFFAOYSA-N	227.26399999999992	F6215-0329	J6	10002
CS(=O)(=O)c1ccc2nc(N)sc2c1		InChI=1S/C8H8N2O2S2/c1-14(11,12)5-2-3-6-7(4-5)13-8(9)10-6/h2-4H,1H3,(H2,9,10)	ZYHNHJAMVNINSY-UHFFFAOYSA-N	228.298	F0901-0841	J7	10002
NCCS(=O)(=O)N1CCc2ccccc2C1		InChI=1S/C11H16N2O2S/c12-6-8-16(14,15)13-7-5-10-3-1-2-4-11(10)9-13/h1-4H,5-9,12H2	KDOMGCMUOCEIJA-UHFFFAOYSA-N	240.32799999999997	F2145-0058	J8	10002
CS(C)=O		InChI=1S/C2H6OS/c1-4(2)3/h1-2H3	IAZDPXIOMUYVGZ-UHFFFAOYSA-N	78.13600000000001	DMSO	J9	10002
CCC(=O)Nn1cnc2c(cnn2-c2ccccc2)c1=O		InChI=1S/C14H13N5O2/c1-2-12(20)17-18-9-15-13-11(14(18)21)8-16-19(13)10-6-4-3-5-7-10/h3-9H,2H2,1H3,(H,17,20)	OCUIUOFPEXMZAA-UHFFFAOYSA-N	283.29099999999994	F2823-0161	J10	10002
O=C1CC(CN2CCC(CO)CC2)CN1		InChI=1S/C11H20N2O2/c14-8-9-1-3-13(4-2-9)7-10-5-11(15)12-6-10/h9-10,14H,1-8H2,(H,12,15)	GHMPFISCTGXOTR-UHFFFAOYSA-N	212.29299999999998	F1905-0455	J11	10002
CC(=O)N1CCC(c2noc3ccc(F)cc23)CC1		InChI=1S/C14H15FN2O2/c1-9(18)17-6-4-10(5-7-17)14-12-8-11(15)2-3-13(12)19-16-14/h2-3,8,10H,4-7H2,1H3	PZNSVLCWHLHDLK-UHFFFAOYSA-N	262.28399999999993	F9995-0324	J12	10002
CC(O)(CNC(=O)c1cccs1)C1CC1		InChI=1S/C11H15NO2S/c1-11(14,8-4-5-8)7-12-10(13)9-3-2-6-15-9/h2-3,6,8,14H,4-5,7H2,1H3,(H,12,13)	QPYJTYLEJSZRPA-UHFFFAOYSA-N	225.31300000000002	F5857-5695	J13	10002
O=C(NCC1CCCO1)C(=O)Nc1cccc(Cl)c1		InChI=1S/C13H15ClN2O3/c14-9-3-1-4-10(7-9)16-13(18)12(17)15-8-11-5-2-6-19-11/h1,3-4,7,11H,2,5-6,8H2,(H,15,17)(H,16,18)	VKNQBVGLDNVGKI-UHFFFAOYSA-N	282.72700000000003	F0915-3504	J14	10002
CS(=O)(=O)C1CCN(S(=O)(=O)c2cccnc2)C1		InChI=1S/C10H14N2O4S2/c1-17(13,14)10-4-6-12(8-10)18(15,16)9-3-2-5-11-7-9/h2-3,5,7,10H,4,6,8H2,1H3	ISLNEORJFSEVRK-UHFFFAOYSA-N	290.36599999999993	F6435-0510	J15	10002
Cl.Cl.Cn1cc(C2CCCNC2)cn1	2 HCl	InChI=1S/C9H15N3.2ClH/c1-12-7-9(6-11-12)8-3-2-4-10-5-8;;/h6-8,10H,2-5H2,1H3;2*1H	YRBMUOKVMKREAU-UHFFFAOYSA-N	238.16199999999998	F2167-2547	J16	10002
Cc1ccnc(NC(=O)c2cccnc2OC2CCOC2)c1		InChI=1S/C16H17N3O3/c1-11-4-7-17-14(9-11)19-15(20)13-3-2-6-18-16(13)22-12-5-8-21-10-12/h2-4,6-7,9,12H,5,8,10H2,1H3,(H,17,19,20)	NYHHRAQRHIZLCI-UHFFFAOYSA-N	299.33	F6475-0760	J17	10002
C1CN(c2nc(NC3CC3)nc3[nH]nnc23)CCO1		InChI=1S/C11H15N7O/c1-2-7(1)12-11-13-9-8(15-17-16-9)10(14-11)18-3-5-19-6-4-18/h7H,1-6H2,(H2,12,13,14,15,16,17)	UNJZYZSFHUBCDN-UHFFFAOYSA-N	261.289	F6143-0216	J18	10002
CC(C)SCCC1CCCCN1.Cl	HCl	InChI=1S/C10H21NS.ClH/c1-9(2)12-8-6-10-5-3-4-7-11-10;/h9-11H,3-8H2,1-2H3;1H	BCFBKWNKTJUOSM-UHFFFAOYSA-N	223.81299999999996	F2167-0622	J19	10002
CS(C)=O		InChI=1S/C2H6OS/c1-4(2)3/h1-2H3	IAZDPXIOMUYVGZ-UHFFFAOYSA-N	78.13600000000001	DMSO	J20	10002
O=C(NC1CCN(c2ncc(F)cn2)CC1)C1CC1		InChI=1S/C13H17FN4O/c14-10-7-15-13(16-8-10)18-5-3-11(4-6-18)17-12(19)9-1-2-9/h7-9,11H,1-6H2,(H,17,19)	IRACACNMSMZATK-UHFFFAOYSA-N	264.304	F6544-0844	J21	10002
CN1CC(=O)NC(c2ccccc2Cl)C1=O		InChI=1S/C11H11ClN2O2/c1-14-6-9(15)13-10(11(14)16)7-4-2-3-5-8(7)12/h2-5,10H,6H2,1H3,(H,13,15)	UQPIQWHVYXBQNG-UHFFFAOYSA-N	238.674	F2147-0664	J22	10002
NCCn1ccc(-c2ccccn2)n1		InChI=1S/C10H12N4/c11-5-8-14-7-4-10(13-14)9-3-1-2-6-12-9/h1-4,6-7H,5,8,11H2	AVQGPLFXBWQOJQ-UHFFFAOYSA-N	188.23400000000004	F2198-0054	J23	10002
O=c1[nH]cnc2c1nnn2Cc1ccccc1F		InChI=1S/C11H8FN5O/c12-8-4-2-1-3-7(8)5-17-10-9(15-16-17)11(18)14-6-13-10/h1-4,6H,5H2,(H,13,14,18)	WUPYTHMGZVPZRN-UHFFFAOYSA-N	245.217	F2147-0553	J24	10002
CS(C)=O		InChI=1S/C2H6OS/c1-4(2)3/h1-2H3	IAZDPXIOMUYVGZ-UHFFFAOYSA-N	78.13600000000001	DMSO	K1	10002
CS(C)=O		InChI=1S/C2H6OS/c1-4(2)3/h1-2H3	IAZDPXIOMUYVGZ-UHFFFAOYSA-N	78.13600000000001	DMSO	K2	10002
Nc1ncc(Br)c2cc[nH]c12		InChI=1S/C7H6BrN3/c8-5-3-11-7(9)6-4(5)1-2-10-6/h1-3,10H,(H2,9,11)	UWXGVWGRKNRALI-UHFFFAOYSA-N	212.04999999999995	F1957-0227	K3	10002
CNC1CCSCC1.O=C(O)C(=O)O	(COOH)2	InChI=1S/C6H13NS.C2H2O4/c1-7-6-2-4-8-5-3-6;3-1(4)2(5)6/h6-7H,2-5H2,1H3;(H,3,4)(H,5,6)	POURZUQQMWMJFF-UHFFFAOYSA-N	221.27799999999993	F2199-0269	K4	10002
Nc1nc2cc3c(cc2s1)OCCO3		InChI=1S/C9H8N2O2S/c10-9-11-5-3-6-7(4-8(5)14-9)13-2-1-12-6/h3-4H,1-2H2,(H2,10,11)	IURPFIBKOPUBIT-UHFFFAOYSA-N	208.24199999999993	F1911-0035	K5	10002
CS(C)=O		InChI=1S/C2H6OS/c1-4(2)3/h1-2H3	IAZDPXIOMUYVGZ-UHFFFAOYSA-N	78.13600000000001	DMSO	K6	10002
Br.Br.Cn1cnnc1SCCN	2 HBr	InChI=1S/C5H10N4S.2BrH/c1-9-4-7-8-5(9)10-3-2-6;;/h4H,2-3,6H2,1H3;2*1H	MQEATVJMRLQQJU-UHFFFAOYSA-N	320.0540000000001	F2184-0001	K7	10002
CCOc1ccc(-c2nnc(N)o2)cc1OCC		InChI=1S/C12H15N3O3/c1-3-16-9-6-5-8(7-10(9)17-4-2)11-14-15-12(13)18-11/h5-7H,3-4H2,1-2H3,(H2,13,15)	HSKPVJKAUZYNGJ-UHFFFAOYSA-N	249.26999999999995	F2146-0615	K8	10002
Cn1c(-c2ccccn2)nn(CC(=O)OC(C)(C)C)c1=O		InChI=1S/C14H18N4O3/c1-14(2,3)21-11(19)9-18-13(20)17(4)12(16-18)10-7-5-6-8-15-10/h5-8H,9H2,1-4H3	GHSWGQVUNQRCAE-UHFFFAOYSA-N	290.323	F6246-1166	K9	10002
COc1cc2nc(C)sc2cc1OC		InChI=1S/C10H11NO2S/c1-6-11-7-4-8(12-2)9(13-3)5-10(7)14-6/h4-5H,1-3H3	SOWIEKUNTPLSOC-UHFFFAOYSA-N	209.26999999999995	F0239-0752	K10	10002
O=C(O)c1cccnc1N1CCCCC1		InChI=1S/C11H14N2O2/c14-11(15)9-5-4-6-12-10(9)13-7-2-1-3-8-13/h4-6H,1-3,7-8H2,(H,14,15)	YNZJJMDTAFCBGO-UHFFFAOYSA-N	206.24499999999995	F2192-0013	K11	10002
COc1ccccc1-n1nc(C(C)(C)C)cc1N		InChI=1S/C14H19N3O/c1-14(2,3)12-9-13(15)17(16-12)10-7-5-6-8-11(10)18-4/h5-9H,15H2,1-4H3	KPZNCKLMOFGREF-UHFFFAOYSA-N	245.32600000000002	F2199-0318	K12	10002
CCOC(=O)N1CCN(CCF)CC1		InChI=1S/C9H17FN2O2/c1-2-14-9(13)12-7-5-11(4-3-10)6-8-12/h2-8H2,1H3	UBEDQGJKZMSSBB-UHFFFAOYSA-N	204.24499999999995	F6559-1634	K13	10002
CC(=O)N1CCC(C(=O)c2ccc(F)cc2F)CC1		InChI=1S/C14H15F2NO2/c1-9(18)17-6-4-10(5-7-17)14(19)12-3-2-11(15)8-13(12)16/h2-3,8,10H,4-7H2,1H3	UGPWQEIGJWVJDR-UHFFFAOYSA-N	267.2749999999999	F9995-0071	K14	10002
Nc1noc2ccccc12		InChI=1S/C7H6N2O/c8-7-5-3-1-2-4-6(5)10-9-7/h1-4H,(H2,8,9)	NLMVYUBGWZWUGB-UHFFFAOYSA-N	134.138	F1935-0009	K15	10002
CC(=O)c1c[nH]c2ccccc12		InChI=1S/C10H9NO/c1-7(12)9-6-11-10-5-3-2-4-8(9)10/h2-6,11H,1H3	VUIMBZIZZFSQEE-UHFFFAOYSA-N	159.188	F1727-0313	K16	10002
COC(=O)CSC1CCN(S(=O)(=O)CC(C)C)C1		InChI=1S/C11H21NO4S2/c1-9(2)8-18(14,15)12-5-4-10(6-12)17-7-11(13)16-3/h9-10H,4-8H2,1-3H3	MINPDIAYCGKMOU-UHFFFAOYSA-N	295.42600000000004	F6435-9424	K17	10002
COCCNC(=O)C(=O)Nc1ccc(F)cc1		InChI=1S/C11H13FN2O3/c1-17-7-6-13-10(15)11(16)14-9-4-2-8(12)3-5-9/h2-5H,6-7H2,1H3,(H,13,15)(H,14,16)	LKUIXEVRDHJGAN-UHFFFAOYSA-N	240.23399999999998	F2616-0488	K18	10002
CC(=O)N1CCN(C(=O)c2ccc(O)cc2)CC1		InChI=1S/C13H16N2O3/c1-10(16)14-6-8-15(9-7-14)13(18)11-2-4-12(17)5-3-11/h2-5,17H,6-9H2,1H3	SFPKQOVNNVTULM-UHFFFAOYSA-N	248.282	F1929-0265	K19	10002
COCCNC(=O)NCC1CCN(C(=O)OC)CC1		InChI=1S/C12H23N3O4/c1-18-8-5-13-11(16)14-9-10-3-6-15(7-4-10)12(17)19-2/h10H,3-9H2,1-2H3,(H2,13,14,16)	YQIBGQSBPGUDPP-UHFFFAOYSA-N	273.33299999999997	F5033-3508	K20	10002
Cc1cc(-c2nnc(N)o2)n(C)n1		InChI=1S/C7H9N5O/c1-4-3-5(12(2)11-4)6-9-10-7(8)13-6/h3H,1-2H3,(H2,8,10)	SLTNDUHRCWOGNQ-UHFFFAOYSA-N	179.183	F2182-0010	K21	10002
Cc1cc(=O)n(CC(=O)O)cn1		InChI=1S/C7H8N2O3/c1-5-2-6(10)9(4-8-5)3-7(11)12/h2,4H,3H2,1H3,(H,11,12)	NDQLAQGBVNZMRE-UHFFFAOYSA-N	168.152	F1967-0259	K22	10002
O=C(NCC1CC1)c1cccnc1OC1CCSC1		InChI=1S/C14H18N2O2S/c17-13(16-8-10-3-4-10)12-2-1-6-15-14(12)18-11-5-7-19-9-11/h1-2,6,10-11H,3-5,7-9H2,(H,16,17)	DJRXDOASEDLDEH-UHFFFAOYSA-N	278.37699999999995	F6475-7884	K23	10002
NCC1CCN(c2ccccn2)CC1		InChI=1S/C11H17N3/c12-9-10-4-7-14(8-5-10)11-3-1-2-6-13-11/h1-3,6,10H,4-5,7-9,12H2	ADULVLOFPKPAHD-UHFFFAOYSA-N	191.27800000000002	F2189-0588	K24	10002
CS(C)=O		InChI=1S/C2H6OS/c1-4(2)3/h1-2H3	IAZDPXIOMUYVGZ-UHFFFAOYSA-N	78.13600000000001	DMSO	L1	10002
CS(C)=O		InChI=1S/C2H6OS/c1-4(2)3/h1-2H3	IAZDPXIOMUYVGZ-UHFFFAOYSA-N	78.13600000000001	DMSO	L2	10002
O=C(O)c1c[nH]nc1-c1ccc(Cl)cc1		InChI=1S/C10H7ClN2O2/c11-7-3-1-6(2-4-7)9-8(10(14)15)5-12-13-9/h1-5H,(H,12,13)(H,14,15)	QOICGDIFQWOONP-UHFFFAOYSA-N	222.631	F1903-0384	L3	10002
CCOc1ccc(N2C(=O)CC(=O)NC2=O)cc1		InChI=1S/C12H12N2O4/c1-2-18-9-5-3-8(4-6-9)14-11(16)7-10(15)13-12(14)17/h3-6H,2,7H2,1H3,(H,13,15,17)	BUJSIWKSPJKMFK-UHFFFAOYSA-N	248.23799999999997	F0348-0744	L4	10002
Cl.O=S(=O)(NCC(F)(F)F)N1CCNCC1	HCl	InChI=1S/C6H12F3N3O2S.ClH/c7-6(8,9)5-11-15(13,14)12-3-1-10-2-4-12;/h10-11H,1-5H2;1H	YKNJFMIBINWGLY-UHFFFAOYSA-N	283.70300000000003	F1906-0090	L5	10002
CCS(=O)(=O)NCC1CCN(C2CCOCC2)CC1		InChI=1S/C13H26N2O3S/c1-2-19(16,17)14-11-12-3-7-15(8-4-12)13-5-9-18-10-6-13/h12-14H,2-11H2,1H3	RRDWYRIHAVWWGY-UHFFFAOYSA-N	290.429	F6178-7159	L6	10002
CCC(=O)NCc1nccc(N2CCOCC2)n1		InChI=1S/C12H18N4O2/c1-2-12(17)14-9-10-13-4-3-11(15-10)16-5-7-18-8-6-16/h3-4H,2,5-9H2,1H3,(H,14,17)	CREPKRWEYFSODO-UHFFFAOYSA-N	250.3019999999999	F6438-0790	L7	10002
O=C1NC(=O)C(c2ccc(F)cc2)N1		InChI=1S/C9H7FN2O2/c10-6-3-1-5(2-4-6)7-8(13)12-9(14)11-7/h1-4,7H,(H2,11,12,13,14)	JVJWBNDTVJFUDT-UHFFFAOYSA-N	194.165	F2147-0649	L8	10002
Cc1ccn2c(=O)c(C(=O)NCC(C)O)c(O)nc2c1		InChI=1S/C13H15N3O4/c1-7-3-4-16-9(5-7)15-12(19)10(13(16)20)11(18)14-6-8(2)17/h3-5,8,17,19H,6H2,1-2H3,(H,14,18)	ZJCGKKDFQAVWAQ-UHFFFAOYSA-N	277.28	F2622-0084	L9	10002
O=C(Cc1ccc(F)cc1)N1CC(N2C(=O)COC2=O)C1		InChI=1S/C14H13FN2O4/c15-10-3-1-9(2-4-10)5-12(18)16-6-11(7-16)17-13(19)8-21-14(17)20/h1-4,11H,5-8H2	GOSYYUJCUZOSDT-UHFFFAOYSA-N	292.26599999999996	F6473-5036	L10	10002
CCOC(=O)c1ccc(NC(=O)c2ccn(C)n2)cc1		InChI=1S/C14H15N3O3/c1-3-20-14(19)10-4-6-11(7-5-10)15-13(18)12-8-9-17(2)16-12/h4-9H,3H2,1-2H3,(H,15,18)	YKQKEKYUIFOZKH-UHFFFAOYSA-N	273.29200000000003	F5094-0544	L11	10002
CC(C)n1ccnc1CO		InChI=1S/C7H12N2O/c1-6(2)9-4-3-8-7(9)5-10/h3-4,6,10H,5H2,1-2H3	KPVALOXOWYHUNU-UHFFFAOYSA-N	140.18599999999998	F2101-0173	L12	10002
CC(C)(C)NC(=O)CN1CCN(C2CCC2)CC1.Cl	HCl	InChI=1S/C14H27N3O.ClH/c1-14(2,3)15-13(18)11-16-7-9-17(10-8-16)12-5-4-6-12;/h12H,4-11H2,1-3H3,(H,15,18);1H	IQFDKPPXKMINEQ-UHFFFAOYSA-N	289.851	F6544-1215	L13	10002
Cc1noc(CNS(=O)(=O)c2cc(F)cc(F)c2)n1		InChI=1S/C10H9F2N3O3S/c1-6-14-10(18-15-6)5-13-19(16,17)9-3-7(11)2-8(12)4-9/h2-4,13H,5H2,1H3	UEVSADBELWNUNK-UHFFFAOYSA-N	289.263	F5871-4878	L14	10002
COc1cc(Cc2cnc(N)nc2N)cc(OC)c1OC		InChI=1S/C14H18N4O3/c1-19-10-5-8(6-11(20-2)12(10)21-3)4-9-7-17-14(16)18-13(9)15/h5-7H,4H2,1-3H3,(H4,15,16,17,18)	IEDVJHCEMCRBQM-UHFFFAOYSA-N	290.32300000000004	F0914-5266	L15	10002
CC(=O)N1CCC(CO)CC1		InChI=1S/C8H15NO2/c1-7(11)9-4-2-8(6-10)3-5-9/h8,10H,2-6H2,1H3	NBVJYNNOTNTJRX-UHFFFAOYSA-N	157.213	F1905-0270	L16	10002
COc1ccc(N2CCN(C(=O)c3ncccn3)CC2)cc1		InChI=1S/C16H18N4O2/c1-22-14-5-3-13(4-6-14)19-9-11-20(12-10-19)16(21)15-17-7-2-8-18-15/h2-8H,9-12H2,1H3	HRRJHEOLAHGYCH-UHFFFAOYSA-N	298.34600000000006	F5865-0022	L17	10002
COc1ccnc2c1NCCC2		InChI=1S/C9H12N2O/c1-12-8-4-6-10-7-3-2-5-11-9(7)8/h4,6,11H,2-3,5H2,1H3	BIPCJMIOUAHIFI-UHFFFAOYSA-N	164.20799999999994	F1957-0162	L18	10002
Cl.O=C(Nc1ccc(OC(F)(F)F)cc1)C1CNC1	HCl	InChI=1S/C11H11F3N2O2.ClH/c12-11(13,14)18-9-3-1-8(2-4-9)16-10(17)7-5-15-6-7;/h1-4,7,15H,5-6H2,(H,16,17);1H	MCNZGPFTCIXNSA-UHFFFAOYSA-N	296.67599999999993	F2185-0183	L19	10002
CCc1nnc(NC(=O)c2ccc(OC)c(OC)c2)s1		InChI=1S/C13H15N3O3S/c1-4-11-15-16-13(20-11)14-12(17)8-5-6-9(18-2)10(7-8)19-3/h5-7H,4H2,1-3H3,(H,14,16,17)	YIKIAWLYGZAXLI-UHFFFAOYSA-N	293.34800000000007	F0326-0610	L20	10002
Cc1ccc2nc(N3CC(C(=O)O)C3)sc2c1		InChI=1S/C12H12N2O2S/c1-7-2-3-9-10(4-7)17-12(13-9)14-5-8(6-14)11(15)16/h2-4,8H,5-6H2,1H3,(H,15,16)	NYQYJCHZDRIXHA-UHFFFAOYSA-N	248.307	F2145-0613	L21	10002
O=C(O)c1cn(CC2CCC2)nn1		InChI=1S/C8H11N3O2/c12-8(13)7-5-11(10-9-7)4-6-2-1-3-6/h5-6H,1-4H2,(H,12,13)	DCVWMMMKFZVEDP-UHFFFAOYSA-N	181.19499999999994	F2157-0009	L22	10002
Br.Clc1ccc(CSC2=NCCN2)cc1Cl	HBr	InChI=1S/C10H10Cl2N2S.BrH/c11-8-2-1-7(5-9(8)12)6-15-10-13-3-4-14-10;/h1-2,5H,3-4,6H2,(H,13,14);1H	WVMXIWFUZGEQJF-UHFFFAOYSA-N	342.089	F2147-0311	L23	10002
O=C(NCc1ccccc1)C1CN(S(=O)(=O)C2CC2)C1		InChI=1S/C14H18N2O3S/c17-14(15-8-11-4-2-1-3-5-11)12-9-16(10-12)20(18,19)13-6-7-13/h1-5,12-13H,6-10H2,(H,15,17)	SLMQIGFOWZIJSX-UHFFFAOYSA-N	294.376	F6125-3024	L24	10002
CS(C)=O		InChI=1S/C2H6OS/c1-4(2)3/h1-2H3	IAZDPXIOMUYVGZ-UHFFFAOYSA-N	78.13600000000001	DMSO	M1	10002
CS(C)=O		InChI=1S/C2H6OS/c1-4(2)3/h1-2H3	IAZDPXIOMUYVGZ-UHFFFAOYSA-N	78.13600000000001	DMSO	M2	10002
CCOCC(=O)NCCn1nc(-c2cccnc2)cc1C		InChI=1S/C15H20N4O2/c1-3-21-11-15(20)17-7-8-19-12(2)9-14(18-19)13-5-4-6-16-10-13/h4-6,9-10H,3,7-8,11H2,1-2H3,(H,17,20)	USFGBKIRVBQBKH-UHFFFAOYSA-N	288.35100000000006	F6525-2416	M3	10002
Oc1cc(C2CCC2)ncn1		InChI=1S/C8H10N2O/c11-8-4-7(9-5-10-8)6-2-1-3-6/h4-6H,1-3H2,(H,9,10,11)	HRFKBSKWXGWARS-UHFFFAOYSA-N	150.18099999999995	F1967-1273	M4	10002
Cc1nccn1CCC(=O)O.Cl	HCl	InChI=1S/C7H10N2O2.ClH/c1-6-8-3-5-9(6)4-2-7(10)11;/h3,5H,2,4H2,1H3,(H,10,11);1H	DWFGKOZPPTVIJT-UHFFFAOYSA-N	190.63000000000002	F1727-0260	M5	10002
Cc1ccc(Cc2nnc(N)o2)c(C)c1		InChI=1S/C11H13N3O/c1-7-3-4-9(8(2)5-7)6-10-13-14-11(12)15-10/h3-5H,6H2,1-2H3,(H2,12,14)	WPCJKMAJFLLZOU-UHFFFAOYSA-N	203.24499999999998	F2182-0021	M6	10002
COc1ncc(NC(=O)C2CCCC2)c(OC)n1		InChI=1S/C12H17N3O3/c1-17-11-9(7-13-12(15-11)18-2)14-10(16)8-5-3-4-6-8/h7-8H,3-6H2,1-2H3,(H,14,16)	QELNPIAKWSNGJI-UHFFFAOYSA-N	251.28599999999992	F6438-2031	M7	10002
O=C1c2ccccc2C(=O)N1CCn1cncn1		InChI=1S/C12H10N4O2/c17-11-9-3-1-2-4-10(9)12(18)16(11)6-5-15-8-13-7-14-15/h1-4,7-8H,5-6H2	LFQLQGZXVHCJCX-UHFFFAOYSA-N	242.23800000000003	F2199-0489	M8	10002
COc1cc(C(=O)NCc2ccc(F)cc2F)ncn1		InChI=1S/C13H11F2N3O2/c1-20-12-5-11(17-7-18-12)13(19)16-6-8-2-3-9(14)4-10(8)15/h2-5,7H,6H2,1H3,(H,16,19)	UBLARICIUAYHNK-UHFFFAOYSA-N	279.24600000000004	F6494-0634	M9	10002
CC(Cn1cccn1)C(=O)O		InChI=1S/C7H10N2O2/c1-6(7(10)11)5-9-4-2-3-8-9/h2-4,6H,5H2,1H3,(H,10,11)	FWIFKSTVTRTEQU-UHFFFAOYSA-N	154.16899999999998	F2130-0035	M10	10002
Cc1cc(CCNC(=O)CC2CCCC2)on1		InChI=1S/C13H20N2O2/c1-10-8-12(17-15-10)6-7-14-13(16)9-11-4-2-3-5-11/h8,11H,2-7,9H2,1H3,(H,14,16)	ZRTKZJYDFJWTSD-UHFFFAOYSA-N	236.3149999999999	F6215-0082	M11	10002
Cl.Clc1ccccc1C1COCCN1	HCl	InChI=1S/C10H12ClNO.ClH/c11-9-4-2-1-3-8(9)10-7-13-6-5-12-10;/h1-4,10,12H,5-7H2;1H	IKXQRITXOVEXRI-UHFFFAOYSA-N	234.126	F2167-2594	M12	10002
CC(=O)N1N=C(c2ccccc2)CC1c1ccccc1O		InChI=1S/C17H16N2O2/c1-12(20)19-16(14-9-5-6-10-17(14)21)11-15(18-19)13-7-3-2-4-8-13/h2-10,16,21H,11H2,1H3	LDBNDVCHBUXERR-UHFFFAOYSA-N	280.327	F1741-0080	M13	10002
NCC(O)c1ccc(C(F)(F)F)cc1		InChI=1S/C9H10F3NO/c10-9(11,12)7-3-1-6(2-4-7)8(14)5-13/h1-4,8,14H,5,13H2	VRYRZCFIBXSFEN-UHFFFAOYSA-N	205.17900000000003	F2189-0679	M14	10002
Oc1c(CN2CCOCC2)cc(Cl)c2cccnc12		InChI=1S/C14H15ClN2O2/c15-12-8-10(9-17-4-6-19-7-5-17)14(18)13-11(12)2-1-3-16-13/h1-3,8,18H,4-7,9H2	UILBRGJXTHWQSN-UHFFFAOYSA-N	278.73900000000003	F0388-0085	M15	10002
Cl.O=C1COC(=O)N1C1CCNCC1	HCl	InChI=1S/C8H12N2O3.ClH/c11-7-5-13-8(12)10(7)6-1-3-9-4-2-6;/h6,9H,1-5H2;1H	ISRFRCRTGNFNBD-UHFFFAOYSA-N	220.65599999999995	F2167-1093	M16	10002
Cc1cc(C(=O)NCCn2cc(-c3ccccc3)cn2)no1		InChI=1S/C16H16N4O2/c1-12-9-15(19-22-12)16(21)17-7-8-20-11-14(10-18-20)13-5-3-2-4-6-13/h2-6,9-11H,7-8H2,1H3,(H,17,21)	IRTCKPHBTDJPPF-UHFFFAOYSA-N	296.33	F6525-4441	M17	10002
O=C(NCC1CCCO1)NCC1(c2ccc(F)cc2)CC1		InChI=1S/C16H21FN2O2/c17-13-5-3-12(4-6-13)16(7-8-16)11-19-15(20)18-10-14-2-1-9-21-14/h3-6,14H,1-2,7-11H2,(H2,18,19,20)	XKAIOQBWZYXIGE-UHFFFAOYSA-N	292.3540000000001	F6089-9724	M18	10002
COc1ccc(C(CN)N2CCCCC2)cc1.Cl.Cl	2 HCl	InChI=1S/C14H22N2O.2ClH/c1-17-13-7-5-12(6-8-13)14(11-15)16-9-3-2-4-10-16;;/h5-8,14H,2-4,9-11,15H2,1H3;2*1H	VIEUYSYTJZSTJR-UHFFFAOYSA-N	307.2650000000001	F2124-0431	M19	10002
CCOc1ccc(CC(=O)N2CCN=C2SC)cc1		InChI=1S/C14H18N2O2S/c1-3-18-12-6-4-11(5-7-12)10-13(17)16-9-8-15-14(16)19-2/h4-7H,3,8-10H2,1-2H3	CMUDQQOGZGDLPH-UHFFFAOYSA-N	278.377	F0630-0073	M20	10002
CN1C(=O)CC(=O)N(C2CNC2)C1=O.Cl	HCl	InChI=1S/C8H11N3O3.ClH/c1-10-6(12)2-7(13)11(8(10)14)5-3-9-4-5;/h5,9H,2-4H2,1H3;1H	OEZPKJXAIYGVKK-UHFFFAOYSA-N	233.65499999999997	F2167-1083	M21	10002
NC(=O)c1nc2ccccc2s1		InChI=1S/C8H6N2OS/c9-7(11)8-10-5-3-1-2-4-6(5)12-8/h1-4H,(H2,9,11)	LYASTVLDAJIXBL-UHFFFAOYSA-N	178.21600000000004	F1371-0214	M22	10002
O=C(O)CCn1cccn1		InChI=1S/C6H8N2O2/c9-6(10)2-5-8-4-1-3-7-8/h1,3-4H,2,5H2,(H,9,10)	QSTMEFBMAAWLLV-UHFFFAOYSA-N	140.142	F2130-0207	M23	10002
Nc1cccc(-c2nc3cccnc3[nH]2)c1		InChI=1S/C12H10N4/c13-9-4-1-3-8(7-9)11-15-10-5-2-6-14-12(10)16-11/h1-7H,13H2,(H,14,15,16)	YFFKNKVIPUKSDL-UHFFFAOYSA-N	210.24	F2113-0466	M24	10002
CS(C)=O		InChI=1S/C2H6OS/c1-4(2)3/h1-2H3	IAZDPXIOMUYVGZ-UHFFFAOYSA-N	78.13600000000001	DMSO	N1	10002
CS(C)=O		InChI=1S/C2H6OS/c1-4(2)3/h1-2H3	IAZDPXIOMUYVGZ-UHFFFAOYSA-N	78.13600000000001	DMSO	N2	10002
Nc1cnn(CC2CCOCC2)c1		InChI=1S/C9H15N3O/c10-9-5-11-12(7-9)6-8-1-3-13-4-2-8/h5,7-8H,1-4,6,10H2	RARSZABMPSQLJJ-UHFFFAOYSA-N	181.23899999999995	F2147-1348	N3	10002
CC(O)(CNC(=O)NC1CCOCC1)C1CC1		InChI=1S/C12H22N2O3/c1-12(16,9-2-3-9)8-13-11(15)14-10-4-6-17-7-5-10/h9-10,16H,2-8H2,1H3,(H2,13,14,15)	UGNVCUBSZSIHGU-UHFFFAOYSA-N	242.31899999999996	F6089-9760	N4	10002
Cc1ccnc(OCC(=O)NCc2cccnc2)n1		InChI=1S/C13H14N4O2/c1-10-4-6-15-13(17-10)19-9-12(18)16-8-11-3-2-5-14-7-11/h2-7H,8-9H2,1H3,(H,16,18)	WWWJZVBXPXTFLB-UHFFFAOYSA-N	258.281	F5868-0112	N5	10002
Cc1noc(CNC(=O)c2ccc(Br)cc2)n1		InChI=1S/C11H10BrN3O2/c1-7-14-10(17-15-7)6-13-11(16)8-2-4-9(12)5-3-8/h2-5H,6H2,1H3,(H,13,16)	TTXDZPDWIZTWLI-UHFFFAOYSA-N	296.124	F5871-1986	N6	10002
CS(C)=O		InChI=1S/C2H6OS/c1-4(2)3/h1-2H3	IAZDPXIOMUYVGZ-UHFFFAOYSA-N	78.13600000000001	DMSO	N7	10002
CC(=O)N1CCC(CN2CCC(N(C)C)CC2)CC1		InChI=1S/C15H29N3O/c1-13(19)18-10-4-14(5-11-18)12-17-8-6-15(7-9-17)16(2)3/h14-15H,4-12H2,1-3H3	XRFJQHIHZCMWEP-UHFFFAOYSA-N	267.417	F1905-0342	N8	10002
O=S(=O)(NC1CC1)c1cnn(-c2ccccc2)c1		InChI=1S/C12H13N3O2S/c16-18(17,14-10-6-7-10)12-8-13-15(9-12)11-4-2-1-3-5-11/h1-5,8-10,14H,6-7H2	OZMCISJYDBLXPG-UHFFFAOYSA-N	263.32199999999995	F1905-0424	N9	10002
Cc1cc(N2CCC(NC(=O)C3CC=CCC3)CC2)n[nH]1		InChI=1S/C16H24N4O/c1-12-11-15(19-18-12)20-9-7-14(8-10-20)17-16(21)13-5-3-2-4-6-13/h2-3,11,13-14H,4-10H2,1H3,(H,17,21)(H,18,19)	DRKSTUGSJNRWKI-UHFFFAOYSA-N	288.39500000000004	F6523-1540	N10	10002
O=C(NCc1ccc(-c2cccnc2)nc1)c1cccs1		InChI=1S/C16H13N3OS/c20-16(15-4-2-8-21-15)19-10-12-5-6-14(18-9-12)13-3-1-7-17-11-13/h1-9,11H,10H2,(H,19,20)	QOOTUMJALMKUJW-UHFFFAOYSA-N	295.367	F6482-7925	N11	10002
Cc1ccn2c(=O)nc(SCC#N)nc2c1		InChI=1S/C10H8N4OS/c1-7-2-4-14-8(6-7)12-9(13-10(14)15)16-5-3-11/h2,4,6H,5H2,1H3	CRDCBGGHJMVJLG-UHFFFAOYSA-N	232.26799999999997	F2543-0600	N12	10002
CNCCN1CCN(Cc2ccccc2)CC1		InChI=1S/C14H23N3/c1-15-7-8-16-9-11-17(12-10-16)13-14-5-3-2-4-6-14/h2-6,15H,7-13H2,1H3	OHXXFNDRWMGSGD-UHFFFAOYSA-N	233.359	F2163-0147	N13	10002
O=C(CSC1CCCC1)Nc1nc2c(s1)COCC2		InChI=1S/C13H18N2O2S2/c16-12(8-18-9-3-1-2-4-9)15-13-14-10-5-6-17-7-11(10)19-13/h9H,1-8H2,(H,14,15,16)	OWKGPJRZTYDCGE-UHFFFAOYSA-N	298.43300000000005	F6254-0008	N14	10002
COc1ccc2nc(-c3ccc(N)cc3)cn2n1		InChI=1S/C13H12N4O/c1-18-13-7-6-12-15-11(8-17(12)16-13)9-2-4-10(14)5-3-9/h2-8H,14H2,1H3	RCXSOTXEURCDLS-UHFFFAOYSA-N	240.266	F1967-0743	N15	10002
Cc1cc(C)n(CC2CCN(S(=O)(=O)C3CC3)CC2)n1		InChI=1S/C14H23N3O2S/c1-11-9-12(2)17(15-11)10-13-5-7-16(8-6-13)20(18,19)14-3-4-14/h9,13-14H,3-8,10H2,1-2H3	JORGZUBEXKEOLE-UHFFFAOYSA-N	297.424	F5823-0991	N16	10002
O=C(COc1ccccc1C(=O)O)Nc1ccc(F)cc1		InChI=1S/C15H12FNO4/c16-10-5-7-11(8-6-10)17-14(18)9-21-13-4-2-1-3-12(13)15(19)20/h1-8H,9H2,(H,17,18)(H,19,20)	MUGGSYBLJFZKIT-UHFFFAOYSA-N	289.262	F3284-8047	N17	10002
CS(C)=O		InChI=1S/C2H6OS/c1-4(2)3/h1-2H3	IAZDPXIOMUYVGZ-UHFFFAOYSA-N	78.13600000000001	DMSO	N18	10002
FC(F)(F)c1nnc2ccc(Cl)nn12		InChI=1S/C6H2ClF3N4/c7-3-1-2-4-11-12-5(6(8,9)10)14(4)13-3/h1-2H	IJESFQCCOFNOQG-UHFFFAOYSA-N	222.557	F0912-0525	N19	10002
CCOC(=O)c1c[nH]c(=O)c(F)c1O		InChI=1S/C8H8FNO4/c1-2-14-8(13)4-3-10-7(12)5(9)6(4)11/h3H,2H2,1H3,(H2,10,11,12)	KRPFLIYEGCRSFO-UHFFFAOYSA-N	201.153	F2167-2770	N20	10002
CS(C)=O		InChI=1S/C2H6OS/c1-4(2)3/h1-2H3	IAZDPXIOMUYVGZ-UHFFFAOYSA-N	78.13600000000001	DMSO	N21	10002
CC1CCN(c2cccc(-n3ccnc3)n2)CC1		InChI=1S/C14H18N4/c1-12-5-8-17(9-6-12)13-3-2-4-14(16-13)18-10-7-15-11-18/h2-4,7,10-12H,5-6,8-9H2,1H3	QPXDPFGMWVZQAN-UHFFFAOYSA-N	242.32599999999996	F1905-0321	N22	10002
O=C(O)c1cc2c([nH]c1=O)CCCC2		InChI=1S/C10H11NO3/c12-9-7(10(13)14)5-6-3-1-2-4-8(6)11-9/h5H,1-4H2,(H,11,12)(H,13,14)	AUVZLBBKIYHBIO-UHFFFAOYSA-N	193.20199999999994	F0911-1528	N23	10002
Cc1ccc(NC(=O)C2CCCC2)cc1N1CCCC1=O		InChI=1S/C17H22N2O2/c1-12-8-9-14(18-17(21)13-5-2-3-6-13)11-15(12)19-10-4-7-16(19)20/h8-9,11,13H,2-7,10H2,1H3,(H,18,21)	QUARMGHNIRFEHH-UHFFFAOYSA-N	286.37500000000006	F2783-0495	N24	10002
CS(C)=O		InChI=1S/C2H6OS/c1-4(2)3/h1-2H3	IAZDPXIOMUYVGZ-UHFFFAOYSA-N	78.13600000000001	DMSO	O1	10002
CS(C)=O		InChI=1S/C2H6OS/c1-4(2)3/h1-2H3	IAZDPXIOMUYVGZ-UHFFFAOYSA-N	78.13600000000001	DMSO	O2	10002
Cc1cc(Cl)n2ncnc2n1		InChI=1S/C6H5ClN4/c1-4-2-5(7)11-6(10-4)8-3-9-11/h2-3H,1H3	NOIPEBKPGPZXNR-UHFFFAOYSA-N	168.58699999999996	F1904-0010	O3	10002
OCc1cnn2ccccc12		InChI=1S/C8H8N2O/c11-6-7-5-9-10-4-2-1-3-8(7)10/h1-5,11H,6H2	FYFIBJJWPQYJNJ-UHFFFAOYSA-N	148.16499999999996	F2199-0022	O4	10002
Cc1cc(CCNS(=O)(=O)c2ccccc2F)nn1C		InChI=1S/C13H16FN3O2S/c1-10-9-11(16-17(10)2)7-8-15-20(18,19)13-6-4-3-5-12(13)14/h3-6,9,15H,7-8H2,1-2H3	ARDDWAJIIKFOOB-UHFFFAOYSA-N	297.35499999999996	F6502-9251	O5	10002
O=C(O)COc1ccc(F)cc1		InChI=1S/C8H7FO3/c9-6-1-3-7(4-2-6)12-5-8(10)11/h1-4H,5H2,(H,10,11)	ZBIULCVFFJJYTN-UHFFFAOYSA-N	170.139	F2169-0706	O6	10002
Cn1cc(-c2ncccc2CN)cn1		InChI=1S/C10H12N4/c1-14-7-9(6-13-14)10-8(5-11)3-2-4-12-10/h2-4,6-7H,5,11H2,1H3	IMQWGEOUTNHKPA-UHFFFAOYSA-N	188.234	F2167-2645	O7	10002
Oc1ccc2c3c1CCCN3CCC2		InChI=1S/C12H15NO/c14-11-6-5-9-3-1-7-13-8-2-4-10(11)12(9)13/h5-6,14H,1-4,7-8H2	FOFUWJNBAQJABO-UHFFFAOYSA-N	189.2579999999999	F9995-0032	O8	10002
Cc1c(CCO)c(=O)n2c([nH]c3ccccc32)c1C#N		InChI=1S/C15H13N3O2/c1-9-10(6-7-19)15(20)18-13-5-3-2-4-12(13)17-14(18)11(9)8-16/h2-5,17,19H,6-7H2,1H3	FNCJHHFYZDSIAK-UHFFFAOYSA-N	267.28799999999995	F1405-0561	O9	10002
Nc1cncc(C(=O)O)c1		InChI=1S/C6H6N2O2/c7-5-1-4(6(9)10)2-8-3-5/h1-3H,7H2,(H,9,10)	BYIORJAACCWFPU-UHFFFAOYSA-N	138.126	F1926-0005	O10	10002
CS(C)=O		InChI=1S/C2H6OS/c1-4(2)3/h1-2H3	IAZDPXIOMUYVGZ-UHFFFAOYSA-N	78.13600000000001	DMSO	O11	10002
COCCN(Cc1ccncc1)C(=O)NCC1CCCO1		InChI=1S/C15H23N3O3/c1-20-10-8-18(12-13-4-6-16-7-5-13)15(19)17-11-14-3-2-9-21-14/h4-7,14H,2-3,8-12H2,1H3,(H,17,19)	AIJOZQNRSNQKSW-UHFFFAOYSA-N	293.3670000000001	F6089-9738	O12	10002
Cc1csc(CN)n1		InChI=1S/C5H8N2S/c1-4-3-8-5(2-6)7-4/h3H,2,6H2,1H3	OJEGLCVIHVSMMR-UHFFFAOYSA-N	128.2	F2163-0133	O13	10002
Cl.NCc1cnn2c1CCCC2	HCl	InChI=1S/C8H13N3.ClH/c9-5-7-6-10-11-4-2-1-3-8(7)11;/h6H,1-5,9H2;1H	FXUHUBXVFNMKLU-UHFFFAOYSA-N	187.67399999999995	F2199-0352	O14	10002
O=S(=O)(C1CC1)N(Cc1cnc2ccccn12)C1CC1		InChI=1S/C14H17N3O2S/c18-20(19,13-6-7-13)17(11-4-5-11)10-12-9-15-14-3-1-2-8-16(12)14/h1-3,8-9,11,13H,4-7,10H2	OTRUHYAIHLIMBZ-UHFFFAOYSA-N	291.376	F6403-0735	O15	10002
O=C(NCCC1=CCCCC1)c1cnn[nH]1		InChI=1S/C11H16N4O/c16-11(10-8-13-15-14-10)12-7-6-9-4-2-1-3-5-9/h4,8H,1-3,5-7H2,(H,12,16)(H,13,14,15)	OXQAFGPRERNPOL-UHFFFAOYSA-N	220.27599999999993	F6252-8249	O16	10002
Cc1cc(C)n(-c2cc(NC(=O)C3CC=CCC3)ncn2)n1		InChI=1S/C16H19N5O/c1-11-8-12(2)21(20-11)15-9-14(17-10-18-15)19-16(22)13-6-4-3-5-7-13/h3-4,8-10,13H,5-7H2,1-2H3,(H,17,18,19,22)	XKZDMQCPUXLBAJ-UHFFFAOYSA-N	297.3620000000001	F6430-0865	O17	10002
CS(C)=O		InChI=1S/C2H6OS/c1-4(2)3/h1-2H3	IAZDPXIOMUYVGZ-UHFFFAOYSA-N	78.13600000000001	DMSO	O18	10002
O=C(N1CCNCC1)N1CCOCC1		InChI=1S/C9H17N3O2/c13-9(11-3-1-10-2-4-11)12-5-7-14-8-6-12/h10H,1-8H2	QRFWUPFGDJAVNO-UHFFFAOYSA-N	199.25399999999993	F1757-0249	O19	10002
CN1CCC(N)C1=O		InChI=1S/C5H10N2O/c1-7-3-2-4(6)5(7)8/h4H,2-3,6H2,1H3	VZDMTWJWRRUJED-UHFFFAOYSA-N	114.14800000000001	F1905-0252	O20	10002
NCc1cccnc1OC1CCC(=O)CC1.O=C(O)C(=O)O	(COOH)2	InChI=1S/C12H16N2O2.C2H2O4/c13-8-9-2-1-7-14-12(9)16-11-5-3-10(15)4-6-11;3-1(4)2(5)6/h1-2,7,11H,3-6,8,13H2;(H,3,4)(H,5,6)	JTBCTCOGTRIWHW-UHFFFAOYSA-N	310.30600000000004	F2147-1791	O21	10002
CS(C)=O		InChI=1S/C2H6OS/c1-4(2)3/h1-2H3	IAZDPXIOMUYVGZ-UHFFFAOYSA-N	78.13600000000001	DMSO	O22	10002
CCc1c(C)nc(-n2nc(C)cc2N)[nH]c1=O		InChI=1S/C11H15N5O/c1-4-8-7(3)13-11(14-10(8)17)16-9(12)5-6(2)15-16/h5H,4,12H2,1-3H3,(H,13,14,17)	GXTMLICPZIBRLR-UHFFFAOYSA-N	233.27499999999998	F2135-0895	O23	10002
CC(C)(C)c1csc(=O)[nH]1		InChI=1S/C7H11NOS/c1-7(2,3)5-4-10-6(9)8-5/h4H,1-3H3,(H,8,9)	DZGLMEMWTFPPTN-UHFFFAOYSA-N	157.23799999999997	F9995-1098	O24	10002
CS(C)=O		InChI=1S/C2H6OS/c1-4(2)3/h1-2H3	IAZDPXIOMUYVGZ-UHFFFAOYSA-N	78.13600000000001	DMSO	P1	10002
CS(C)=O		InChI=1S/C2H6OS/c1-4(2)3/h1-2H3	IAZDPXIOMUYVGZ-UHFFFAOYSA-N	78.13600000000001	DMSO	P2	10002
CS(C)=O		InChI=1S/C2H6OS/c1-4(2)3/h1-2H3	IAZDPXIOMUYVGZ-UHFFFAOYSA-N	78.13600000000001	DMSO	P3	10002
CCOC(=O)c1ncc(-c2ccccc2)o1		InChI=1S/C12H11NO3/c1-2-15-12(14)11-13-8-10(16-11)9-6-4-3-5-7-9/h3-8H,2H2,1H3	LRQAQFQUJNFEDT-UHFFFAOYSA-N	217.224	F1967-0884	P4	10002
CC(NS(=O)(=O)c1ccccc1F)C(=O)O		InChI=1S/C9H10FNO4S/c1-6(9(12)13)11-16(14,15)8-5-3-2-4-7(8)10/h2-6,11H,1H3,(H,12,13)	XEWYRRHRYVLKKL-UHFFFAOYSA-N	247.24699999999999	F0920-4297	P5	10002
O=C(CC1CCCC1)N1CCn2nc(C3CC3)cc2C1		InChI=1S/C16H23N3O/c20-16(9-12-3-1-2-4-12)18-7-8-19-14(11-18)10-15(17-19)13-5-6-13/h10,12-13H,1-9,11H2	KQKYPDPOZUGTOV-UHFFFAOYSA-N	273.38	F6526-0052	P6	10002
O=C(NCCN1CCC(O)CC1)Nc1ccc(F)cc1		InChI=1S/C14H20FN3O2/c15-11-1-3-12(4-2-11)17-14(20)16-7-10-18-8-5-13(19)6-9-18/h1-4,13,19H,5-10H2,(H2,16,17,20)	XWSNIVTZBZDFJC-UHFFFAOYSA-N	281.331	F6191-0460	P7	10002
Cc1cc(NC(=O)C(=O)NCC2(CO)CC2)no1		InChI=1S/C11H15N3O4/c1-7-4-8(14-18-7)13-10(17)9(16)12-5-11(6-15)2-3-11/h4,15H,2-3,5-6H2,1H3,(H,12,16)(H,13,14,17)	ALWUULKMTZTFIB-UHFFFAOYSA-N	253.25799999999992	F5964-0225	P8	10002
O=C(O)c1ccc2[nH]cnc2c1		InChI=1S/C8H6N2O2/c11-8(12)5-1-2-6-7(3-5)10-4-9-6/h1-4H,(H,9,10)(H,11,12)	COYPLDIXZODDDL-UHFFFAOYSA-N	162.148	F1791-0906	P9	10002
c1cnc2c(c1)NCCN2		InChI=1S/C7H9N3/c1-2-6-7(9-3-1)10-5-4-8-6/h1-3,8H,4-5H2,(H,9,10)	HOFCYSNYAFJTSI-UHFFFAOYSA-N	135.17	F6170-0034	P10	10002
Nc1nnc(C2CCCO2)o1		InChI=1S/C6H9N3O2/c7-6-9-8-5(11-6)4-2-1-3-10-4/h4H,1-3H2,(H2,7,9)	SGIYQJYIQHIAKP-UHFFFAOYSA-N	155.15699999999998	F2158-1606	P11	10002
CS(C)=O		InChI=1S/C2H6OS/c1-4(2)3/h1-2H3	IAZDPXIOMUYVGZ-UHFFFAOYSA-N	78.13600000000001	DMSO	P12	10002
CCOC(=O)C(=O)Nc1ccc(C)c(F)c1		InChI=1S/C11H12FNO3/c1-3-16-11(15)10(14)13-8-5-4-7(2)9(12)6-8/h4-6H,3H2,1-2H3,(H,13,14)	UXBJCBOMHDIITG-UHFFFAOYSA-N	225.21899999999997	F2189-0410	P13	10002
O=C(c1cccc(C(F)(F)F)c1)N1CCOCC1CO		InChI=1S/C13H14F3NO3/c14-13(15,16)10-3-1-2-9(6-10)12(19)17-4-5-20-8-11(17)7-18/h1-3,6,11,18H,4-5,7-8H2	MZRFKTJEDAIMPH-UHFFFAOYSA-N	289.253	F6132-0100	P14	10002
CCS(=O)(=O)N1CCC(Oc2ccncc2)CC1		InChI=1S/C12H18N2O3S/c1-2-18(15,16)14-9-5-12(6-10-14)17-11-3-7-13-8-4-11/h3-4,7-8,12H,2,5-6,9-10H2,1H3	QCVBVNKTFGFNSV-UHFFFAOYSA-N	270.354	F6479-2765	P15	10002
O=C(COc1ccc(F)cc1)Nc1cnc2ccnn2c1		InChI=1S/C14H11FN4O2/c15-10-1-3-12(4-2-10)21-9-14(20)18-11-7-16-13-5-6-17-19(13)8-11/h1-8H,9H2,(H,18,20)	UGCFXJUINRIFGC-UHFFFAOYSA-N	286.26599999999996	F6502-5733	P16	10002
CN1CCN(c2nnnc3c2cnn3-c2ccccc2)CC1		InChI=1S/C15H17N7/c1-20-7-9-21(10-8-20)14-13-11-16-22(15(13)18-19-17-14)12-5-3-2-4-6-12/h2-6,11H,7-10H2,1H3	XNWDAFSXISIQBE-UHFFFAOYSA-N	295.34999999999997	F5954-0057	P17	10002
CC(c1ccccc1)N1CC(CO)(CO)C1.Cl	HCl	InChI=1S/C13H19NO2.ClH/c1-11(12-5-3-2-4-6-12)14-7-13(8-14,9-15)10-16;/h2-6,11,15-16H,7-10H2,1H3;1H	FARURDGVRMEZEI-UHFFFAOYSA-N	257.761	F2147-1059	P18	10002
Cc1ccc(N2CCC(C#N)CC2)nn1		InChI=1S/C11H14N4/c1-9-2-3-11(14-13-9)15-6-4-10(8-12)5-7-15/h2-3,10H,4-7H2,1H3	DGOSKQQIPSPWDN-UHFFFAOYSA-N	202.26099999999997	F2148-0244	P19	10002
CNS(=O)(=O)c1ccc(C(=O)N2CCC(O)CC2)o1		InChI=1S/C11H16N2O5S/c1-12-19(16,17)10-3-2-9(18-10)11(15)13-6-4-8(14)5-7-13/h2-3,8,12,14H,4-7H2,1H3	DJMSSPLYZBUUMZ-UHFFFAOYSA-N	288.32499999999993	F5570-0769	P20	10002
Cc1n[nH]c(C)c1S(=O)(=O)N1CCCCC1		InChI=1S/C10H17N3O2S/c1-8-10(9(2)12-11-8)16(14,15)13-6-4-3-5-7-13/h3-7H2,1-2H3,(H,11,12)	SCGLAYSDNYDXAL-UHFFFAOYSA-N	243.33199999999994	F0918-6658	P21	10002
N#Cc1ccnc(-c2cccnc2)c1		InChI=1S/C11H7N3/c12-7-9-3-5-14-11(6-9)10-2-1-4-13-8-10/h1-6,8H	WXYQZMFCIXKNFT-UHFFFAOYSA-N	181.198	F2167-2468	P22	10002
CC(C)CS(=O)(=O)C1CN(C(=O)c2cccc(F)c2)C1		InChI=1S/C14H18FNO3S/c1-10(2)9-20(18,19)13-7-16(8-13)14(17)11-4-3-5-12(15)6-11/h3-6,10,13H,7-9H2,1-2H3	LEWFCTRZOQACIO-UHFFFAOYSA-N	299.367	F6442-1853	P23	10002
O=C(O)c1cc(C2CC2)nn1-c1ccccc1		InChI=1S/C13H12N2O2/c16-13(17)12-8-11(9-6-7-9)14-15(12)10-4-2-1-3-5-10/h1-5,8-9H,6-7H2,(H,16,17)	JFQCXXRFZAYTNZ-UHFFFAOYSA-N	228.25100000000003	F2185-0049	P24	10002
