# Supplementary material for: Processing binding data using an open-source workflow
Source: J Cheminform. 2021 Dec 11;13:99. doi: 10.1186/s13321-021-00577-1 (PMC8666039; doi:10.1186/s13321-021-00577-1)
Supplement: Supplementary file 6 — Additional file 6. KNIME Workflow (SD format). [file 13321_2021_577_MOESM6_ESM.knwf]

Archive with 218 entries (218 files):
- Additional File 6 - Workflow - sd plate map.knwf/.artifacts/workflow-configuration-representation.json
- Additional File 6 - Workflow - sd plate map.knwf/.artifacts/workflow-configuration.json
- Additional File 6 - Workflow - sd plate map.knwf/Define data (#196)/Column Filter (#7)/settings.xml
- Additional File 6 - Workflow - sd plate map.knwf/Define data (#196)/Column Rename _Regex_ (#258)/settings.xml
- Additional File 6 - Workflow - sd plate map.knwf/Define data (#196)/Column Rename _Regex_ (#259)/settings.xml
- Additional File 6 - Workflow - sd plate map.knwf/Define data (#196)/Column Rename _Regex_ (#260)/settings.xml
- Additional File 6 - Workflow - sd plate map.knwf/Define data (#196)/Column Selection Configuration (#223)/settings.xml
- Additional File 6 - Workflow - sd plate map.knwf/Define data (#196)/Column Selection Configuration (#224)/settings.xml
- Additional File 6 - Workflow - sd plate map.knwf/Define data (#196)/Column Selection Configuration (#225)/settings.xml
- Additional File 6 - Workflow - sd plate map.knwf/Define data (#196)/Component Input (#222)/settings.xml
- Additional File 6 - Workflow - sd plate map.knwf/Define data (#196)/Component Output (#221)/settings.xml
- Additional File 6 - Workflow - sd plate map.knwf/Define data (#196)/Merge Variables (#262)/settings.xml
- Additional File 6 - Workflow - sd plate map.knwf/Define data (#196)/Missing Value Column Filter (#200)/settings.xml
- Additional File 6 - Workflow - sd plate map.knwf/Define data (#196)/Nominal Row Filter Configuration (#215)/settings.xml
- Additional File 6 - Workflow - sd plate map.knwf/Define data (#196)/Pivoting (#213)/settings.xml
- Additional File 6 - Workflow - sd plate map.knwf/Define data (#196)/settings.xml
- Additional File 6 - Workflow - sd plate map.knwf/Define data (#196)/workflow.knime
- Additional File 6 - Workflow - sd plate map.knwf/Define hit t (#205)/Component Input (#263)/settings.xml
- Additional File 6 - Workflow - sd plate map.knwf/Define hit t (#205)/Component Output (#269)/settings.xml
- Additional File 6 - Workflow - sd plate map.knwf/Define hit t (#205)/Constant Value Column (#129)/settings.xml
- Additional File 6 - Workflow - sd plate map.knwf/Define hit t (#205)/Domain Calculator (#185)/settings.xml
- Additional File 6 - Workflow - sd plate map.knwf/Define hit t (#205)/Domain Calculator (#253)/settings.xml
- Additional File 6 - Workflow - sd plate map.knwf/Define hit t (#205)/Double Configuration (#254)/settings.xml
- Additional File 6 - Workflow - sd plate map.knwf/Define hit t (#205)/GroupBy (#49)/settings.xml
- Additional File 6 - Workflow - sd plate map.knwf/Define hit t (#205)/Hit Determin (#120)/Column Rename (#54)/settings.xml
- Additional File 6 - Workflow - sd plate map.knwf/Define hit t (#205)/Hit Determin (#120)/Column Rename (#62)/settings.xml
- Additional File 6 - Workflow - sd plate map.knwf/Define hit t (#205)/Hit Determin (#120)/Column Resorter (#245)/settings.xml
- Additional File 6 - Workflow - sd plate map.knwf/Define hit t (#205)/Hit Determin (#120)/Math Formula (#246)/settings.xml
- Additional File 6 - Workflow - sd plate map.knwf/Define hit t (#205)/Hit Determin (#120)/Math Formula (#52)/settings.xml
- Additional File 6 - Workflow - sd plate map.knwf/Define hit t (#205)/Hit Determin (#120)/Math Formula (#58)/settings.xml
- Additional File 6 - Workflow - sd plate map.knwf/Define hit t (#205)/Hit Determin (#120)/Math Formula (#59)/settings.xml
- Additional File 6 - Workflow - sd plate map.knwf/Define hit t (#205)/Hit Determin (#120)/Number Formatter (#244)/settings.xml
- Additional File 6 - Workflow - sd plate map.knwf/Define hit t (#205)/Hit Determin (#120)/Row Splitter (#51)/settings.xml
- Additional File 6 - Workflow - sd plate map.knwf/Define hit t (#205)/Hit Determin (#120)/Rule Engine (#55)/settings.xml
- Additional File 6 - Workflow - sd plate map.knwf/Define hit t (#205)/Hit Determin (#120)/Table Row to Variable (#60)/settings.xml
- Additional File 6 - Workflow - sd plate map.knwf/Define hit t (#205)/Hit Determin (#120)/workflow.knime
- Additional File 6 - Workflow - sd plate map.knwf/Define hit t (#205)/Image To Table (#137)/settings.xml
- Additional File 6 - Workflow - sd plate map.knwf/Define hit t (#205)/Joiner (#266)/settings.xml
- Additional File 6 - Workflow - sd plate map.knwf/Define hit t (#205)/Joiner (#267)/settings.xml
- Additional File 6 - Workflow - sd plate map.knwf/Define hit t (#205)/Joiner (#268)/settings.xml
- Additional File 6 - Workflow - sd plate map.knwf/Define hit t (#205)/Number Formatter (#245)/settings.xml
- Additional File 6 - Workflow - sd plate map.knwf/Define hit t (#205)/Plate Heatmap Viewer (#123)/settings.xml
- Additional File 6 - Workflow - sd plate map.knwf/Define hit t (#205)/Rule Engine (#134)/settings.xml
- Additional File 6 - Workflow - sd plate map.knwf/Define hit t (#205)/settings.xml
- Additional File 6 - Workflow - sd plate map.knwf/Define hit t (#205)/Sorter (#260)/settings.xml
- Additional File 6 - Workflow - sd plate map.knwf/Define hit t (#205)/String Manipulation (#127)/settings.xml
- Additional File 6 - Workflow - sd plate map.knwf/Define hit t (#205)/String Manipulation (#128)/settings.xml
- Additional File 6 - Workflow - sd plate map.knwf/Define hit t (#205)/Table Manipulator (#247)/settings.xml
- Additional File 6 - Workflow - sd plate map.knwf/Define hit t (#205)/Table Manipulator (#248)/settings.xml
- Additional File 6 - Workflow - sd plate map.knwf/Define hit t (#205)/workflow.knime
- Additional File 6 - Workflow - sd plate map.knwf/Define initi (#195)/Column Rename _Regex_ (#261)/settings.xml
- Additional File 6 - Workflow - sd plate map.knwf/Define initi (#195)/Column Rename _Regex_ (#262)/settings.xml
- Additional File 6 - Workflow - sd plate map.knwf/Define initi (#195)/Column Rename _Regex_ (#263)/settings.xml
- Additional File 6 - Workflow - sd plate map.knwf/Define initi (#195)/Column Selection Configuration (#254)/settings.xml
- Additional File 6 - Workflow - sd plate map.knwf/Define initi (#195)/Column Selection Configuration (#255)/settings.xml
- Additional File 6 - Workflow - sd plate map.knwf/Define initi (#195)/Column Selection Configuration (#256)/settings.xml
- Additional File 6 - Workflow - sd plate map.knwf/Define initi (#195)/Component Input (#253)/settings.xml
- Additional File 6 - Workflow - sd plate map.knwf/Define initi (#195)/Component Output (#204)/settings.xml
- Additional File 6 - Workflow - sd plate map.knwf/Define initi (#195)/Double Configuration (#191)/settings.xml
- Additional File 6 - Workflow - sd plate map.knwf/Define initi (#195)/Double Configuration (#192)/settings.xml
- Additional File 6 - Workflow - sd plate map.knwf/Define initi (#195)/Double Configuration (#205)/settings.xml
- Additional File 6 - Workflow - sd plate map.knwf/Define initi (#195)/Double Configuration (#246)/settings.xml
- Additional File 6 - Workflow - sd plate map.knwf/Define initi (#195)/GroupBy (#203)/settings.xml
- Additional File 6 - Workflow - sd plate map.knwf/Define initi (#195)/Image To Table (#174)/settings.xml
- Additional File 6 - Workflow - sd plate map.knwf/Define initi (#195)/Joiner (#247)/settings.xml
- Additional File 6 - Workflow - sd plate map.knwf/Define initi (#195)/Line Chart _JFreeChart_ (#210)/settings.xml
- Additional File 6 - Workflow - sd plate map.knwf/Define initi (#195)/Merge Variables (#193)/settings.xml
- Additional File 6 - Workflow - sd plate map.knwf/Define initi (#195)/Merge Variables (#264)/settings.xml
- Additional File 6 - Workflow - sd plate map.knwf/Define initi (#195)/Pivoting (#213)/settings.xml
- Additional File 6 - Workflow - sd plate map.knwf/Define initi (#195)/RDKit Canon SMILES (#245)/settings.xml
- Additional File 6 - Workflow - sd plate map.knwf/Define initi (#195)/Renderer to Image (#244)/settings.xml
- Additional File 6 - Workflow - sd plate map.knwf/Define initi (#195)/Row Filter (#150)/settings.xml
- Additional File 6 - Workflow - sd plate map.knwf/Define initi (#195)/Row Filter (#30)/settings.xml
- Additional File 6 - Workflow - sd plate map.knwf/Define initi (#195)/settings.xml
- Additional File 6 - Workflow - sd plate map.knwf/Define initi (#195)/workflow.knime
- Additional File 6 - Workflow - sd plate map.knwf/Examine proc (#224)/Component Input (#224)/settings.xml
- Additional File 6 - Workflow - sd plate map.knwf/Examine proc (#224)/Component Output (#225)/settings.xml
- Additional File 6 - Workflow - sd plate map.knwf/Examine proc (#224)/Image Output Widget (#221)/settings.xml
- Additional File 6 - Workflow - sd plate map.knwf/Examine proc (#224)/Image Output Widget (#222)/settings.xml
- Additional File 6 - Workflow - sd plate map.knwf/Examine proc (#224)/Image Output Widget (#223)/settings.xml
- Additional File 6 - Workflow - sd plate map.knwf/Examine proc (#224)/Line Chart _JFreeChart_ (#212)/settings.xml
- Additional File 6 - Workflow - sd plate map.knwf/Examine proc (#224)/Line Chart _JFreeChart_ (#214)/settings.xml
- Additional File 6 - Workflow - sd plate map.knwf/Examine proc (#224)/Line Chart _JFreeChart_ (#218)/settings.xml
- Additional File 6 - Workflow - sd plate map.knwf/Examine proc (#224)/settings.xml
- Additional File 6 - Workflow - sd plate map.knwf/Examine proc (#224)/workflow.knime
- Additional File 6 - Workflow - sd plate map.knwf/Export Files (#226)/Column Filter (#239)/settings.xml
- Additional File 6 - Workflow - sd plate map.knwf/Export Files (#226)/Column Rename (#229)/settings.xml
- Additional File 6 - Workflow - sd plate map.knwf/Export Files (#226)/Component Input (#268)/settings.xml
- Additional File 6 - Workflow - sd plate map.knwf/Export Files (#226)/Component Output (#224)/settings.xml
- Additional File 6 - Workflow - sd plate map.knwf/Export Files (#226)/Concatenate (#257)/settings.xml
- Additional File 6 - Workflow - sd plate map.knwf/Export Files (#226)/Create File_Folder Variables (#225)/settings.xml
- Additional File 6 - Workflow - sd plate map.knwf/Export Files (#226)/Create File_Folder Variables (#234)/settings.xml
- Additional File 6 - Workflow - sd plate map.knwf/Export Files (#226)/Excel Writer (#181)/settings.xml
- Additional File 6 - Workflow - sd plate map.knwf/Export Files (#226)/Image To Table (#258)/settings.xml
- Additional File 6 - Workflow - sd plate map.knwf/Export Files (#226)/Image To Table (#259)/settings.xml
- Additional File 6 - Workflow - sd plate map.knwf/Export Files (#226)/Image To Table (#262)/settings.xml
- Additional File 6 - Workflow - sd plate map.knwf/Export Files (#226)/Image To Table (#264)/settings.xml
- Additional File 6 - Workflow - sd plate map.knwf/Export Files (#226)/Image To Table (#267)/settings.xml
- Additional File 6 - Workflow - sd plate map.knwf/Export Files (#226)/Path to String _Variable_ (#236)/settings.xml
- Additional File 6 - Workflow - sd plate map.knwf/Export Files (#226)/Path to String _Variable_ (#237)/settings.xml
- Additional File 6 - Workflow - sd plate map.knwf/Export Files (#226)/Regex Split (#227)/settings.xml
- Additional File 6 - Workflow - sd plate map.knwf/Export Files (#226)/SDF Writer (#222)/settings.xml
- Additional File 6 - Workflow - sd plate map.knwf/Export Files (#226)/settings.xml
- Additional File 6 - Workflow - sd plate map.knwf/Export Files (#226)/String Manipulation (#238)/settings.xml
- Additional File 6 - Workflow - sd plate map.knwf/Export Files (#226)/String Manipulation (#281)/settings.xml
- Additional File 6 - Workflow - sd plate map.knwf/Export Files (#226)/String to Path (#231)/settings.xml
- Additional File 6 - Workflow - sd plate map.knwf/Export Files (#226)/Table Row to Variable (#230)/settings.xml
- Additional File 6 - Workflow - sd plate map.knwf/Export Files (#226)/URL to File Path (#233)/settings.xml
- Additional File 6 - Workflow - sd plate map.knwf/Export Files (#226)/Variable to Table Row (#228)/settings.xml
- Additional File 6 - Workflow - sd plate map.knwf/Export Files (#226)/Wait___ (#366)/settings.xml
- Additional File 6 - Workflow - sd plate map.knwf/Export Files (#226)/workflow.knime
- Additional File 6 - Workflow - sd plate map.knwf/Fit Curves (#204)/Column Rename (#153)/settings.xml
- Additional File 6 - Workflow - sd plate map.knwf/Fit Curves (#204)/Component Input (#259)/settings.xml
- Additional File 6 - Workflow - sd plate map.knwf/Fit Curves (#204)/Component Output (#260)/settings.xml
- Additional File 6 - Workflow - sd plate map.knwf/Fit Curves (#204)/Dose Response _R_ (#261)/settings.xml
- Additional File 6 - Workflow - sd plate map.knwf/Fit Curves (#204)/Filter (#252)/Math Formula (#121)/settings.xml
- Additional File 6 - Workflow - sd plate map.knwf/Fit Curves (#204)/Filter (#252)/Math Formula (#122)/settings.xml
- Additional File 6 - Workflow - sd plate map.knwf/Fit Curves (#204)/Filter (#252)/Merge Variables (#113)/settings.xml
- Additional File 6 - Workflow - sd plate map.knwf/Fit Curves (#204)/Filter (#252)/Row Filter (#105)/settings.xml
- Additional File 6 - Workflow - sd plate map.knwf/Fit Curves (#204)/Filter (#252)/Row Filter (#107)/settings.xml
- Additional File 6 - Workflow - sd plate map.knwf/Fit Curves (#204)/Filter (#252)/Table Row to Variable (#111)/settings.xml
- Additional File 6 - Workflow - sd plate map.knwf/Fit Curves (#204)/Filter (#252)/Table Row to Variable (#112)/settings.xml
- Additional File 6 - Workflow - sd plate map.knwf/Fit Curves (#204)/Filter (#252)/workflow.knime
- Additional File 6 - Workflow - sd plate map.knwf/Fit Curves (#204)/Group Loop Start (#215)/settings.xml
- Additional File 6 - Workflow - sd plate map.knwf/Fit Curves (#204)/Group Loop Start (#254)/settings.xml
- Additional File 6 - Workflow - sd plate map.knwf/Fit Curves (#204)/Image To Table (#219)/settings.xml
- Additional File 6 - Workflow - sd plate map.knwf/Fit Curves (#204)/Line Chart _JFreeChart_ (#257)/settings.xml
- Additional File 6 - Workflow - sd plate map.knwf/Fit Curves (#204)/Loop End (#253)/settings.xml
- Additional File 6 - Workflow - sd plate map.knwf/Fit Curves (#204)/Loop End _2 ports_ (#217)/settings.xml
- Additional File 6 - Workflow - sd plate map.knwf/Fit Curves (#204)/Math Formula (#265)/settings.xml
- Additional File 6 - Workflow - sd plate map.knwf/Fit Curves (#204)/Missing Value Column Filter (#256)/settings.xml
- Additional File 6 - Workflow - sd plate map.knwf/Fit Curves (#204)/Moving Average (#152)/settings.xml
- Additional File 6 - Workflow - sd plate map.knwf/Fit Curves (#204)/Normalizer (#89)/settings.xml
- Additional File 6 - Workflow - sd plate map.knwf/Fit Curves (#204)/Pivoting (#255)/settings.xml
- Additional File 6 - Workflow - sd plate map.knwf/Fit Curves (#204)/Row Filter (#154)/settings.xml
- Additional File 6 - Workflow - sd plate map.knwf/Fit Curves (#204)/Rule_based Row Filter (#262)/settings.xml
- Additional File 6 - Workflow - sd plate map.knwf/Fit Curves (#204)/settings.xml
- Additional File 6 - Workflow - sd plate map.knwf/Fit Curves (#204)/Variable to Table Column (#218)/settings.xml
- Additional File 6 - Workflow - sd plate map.knwf/Fit Curves (#204)/Variable to Table Column (#221)/settings.xml
- Additional File 6 - Workflow - sd plate map.knwf/Fit Curves (#204)/workflow.knime
- Additional File 6 - Workflow - sd plate map.knwf/Line Chart _JFreeChart_ (#210)/settings.xml
- Additional File 6 - Workflow - sd plate map.knwf/Merge Result (#352)/Component Input (#358)/settings.xml
- Additional File 6 - Workflow - sd plate map.knwf/Merge Result (#352)/Component Output (#353)/settings.xml
- Additional File 6 - Workflow - sd plate map.knwf/Merge Result (#352)/Create File_Folder Variables (#225)/settings.xml
- Additional File 6 - Workflow - sd plate map.knwf/Merge Result (#352)/Create File_Folder Variables (#234)/settings.xml
- Additional File 6 - Workflow - sd plate map.knwf/Merge Result (#352)/Excel Writer (#274)/settings.xml
- Additional File 6 - Workflow - sd plate map.knwf/Merge Result (#352)/List Files_Folders (#357)/settings.xml
- Additional File 6 - Workflow - sd plate map.knwf/Merge Result (#352)/Loop End (#365)/settings.xml
- Additional File 6 - Workflow - sd plate map.knwf/Merge Result (#352)/Path to String _Variable_ (#236)/settings.xml
- Additional File 6 - Workflow - sd plate map.knwf/Merge Result (#352)/Path to String _Variable_ (#237)/settings.xml
- Additional File 6 - Workflow - sd plate map.knwf/Merge Result (#352)/Path to String _Variable_ (#364)/settings.xml
- Additional File 6 - Workflow - sd plate map.knwf/Merge Result (#352)/Renderer to Image (#350)/settings.xml
- Additional File 6 - Workflow - sd plate map.knwf/Merge Result (#352)/SDF Reader (#362)/settings.xml
- Additional File 6 - Workflow - sd plate map.knwf/Merge Result (#352)/SDF Writer (#335)/settings.xml
- Additional File 6 - Workflow - sd plate map.knwf/Merge Result (#352)/settings.xml
- Additional File 6 - Workflow - sd plate map.knwf/Merge Result (#352)/String Manipulation (#281)/settings.xml
- Additional File 6 - Workflow - sd plate map.knwf/Merge Result (#352)/String to Path (#231)/settings.xml
- Additional File 6 - Workflow - sd plate map.knwf/Merge Result (#352)/String to Path _Variable_ (#359)/settings.xml
- Additional File 6 - Workflow - sd plate map.knwf/Merge Result (#352)/Table Row to Variable (#230)/settings.xml
- Additional File 6 - Workflow - sd plate map.knwf/Merge Result (#352)/Table Row To Variable Loop Start (#361)/settings.xml
- Additional File 6 - Workflow - sd plate map.knwf/Merge Result (#352)/Variable to Table Row (#228)/settings.xml
- Additional File 6 - Workflow - sd plate map.knwf/Merge Result (#352)/Wait___ (#366)/settings.xml
- Additional File 6 - Workflow - sd plate map.knwf/Merge Result (#352)/workflow.knime
- Additional File 6 - Workflow - sd plate map.knwf/Plate Heatmap Viewer (#123)/settings.xml
- Additional File 6 - Workflow - sd plate map.knwf/Pre_processi (#202)/Component Input (#149)/settings.xml
- Additional File 6 - Workflow - sd plate map.knwf/Pre_processi (#202)/Component Output (#257)/settings.xml
- Additional File 6 - Workflow - sd plate map.knwf/Pre_processi (#202)/Missing Value Column Filter (#218)/settings.xml
- Additional File 6 - Workflow - sd plate map.knwf/Pre_processi (#202)/Pivoting (#253)/settings.xml
- Additional File 6 - Workflow - sd plate map.knwf/Pre_processi (#202)/Remove wells (#254)/Group Loop Start (#244)/settings.xml
- Additional File 6 - Workflow - sd plate map.knwf/Pre_processi (#202)/Remove wells (#254)/Loop End _2 ports_ (#245)/settings.xml
- Additional File 6 - Workflow - sd plate map.knwf/Pre_processi (#202)/Remove wells (#254)/Math Formula (#92)/settings.xml
- Additional File 6 - Workflow - sd plate map.knwf/Pre_processi (#202)/Remove wells (#254)/Missing Value Column Filter (#217)/settings.xml
- Additional File 6 - Workflow - sd plate map.knwf/Pre_processi (#202)/Remove wells (#254)/Pivoting (#213)/settings.xml
- Additional File 6 - Workflow - sd plate map.knwf/Pre_processi (#202)/Remove wells (#254)/Rule_based Row Splitter (#246)/settings.xml
- Additional File 6 - Workflow - sd plate map.knwf/Pre_processi (#202)/Remove wells (#254)/Table Row to Variable (#111)/settings.xml
- Additional File 6 - Workflow - sd plate map.knwf/Pre_processi (#202)/Remove wells (#254)/workflow.knime
- Additional File 6 - Workflow - sd plate map.knwf/Pre_processi (#202)/Remove wells (#255)/Concatenate (#255)/settings.xml
- Additional File 6 - Workflow - sd plate map.knwf/Pre_processi (#202)/Remove wells (#255)/Filter (#252)/Math Formula (#121)/settings.xml
- Additional File 6 - Workflow - sd plate map.knwf/Pre_processi (#202)/Remove wells (#255)/Filter (#252)/Math Formula (#122)/settings.xml
- Additional File 6 - Workflow - sd plate map.knwf/Pre_processi (#202)/Remove wells (#255)/Filter (#252)/Merge Variables (#113)/settings.xml
- Additional File 6 - Workflow - sd plate map.knwf/Pre_processi (#202)/Remove wells (#255)/Filter (#252)/Row Filter (#105)/settings.xml
- Additional File 6 - Workflow - sd plate map.knwf/Pre_processi (#202)/Remove wells (#255)/Filter (#252)/Row Filter (#107)/settings.xml
- Additional File 6 - Workflow - sd plate map.knwf/Pre_processi (#202)/Remove wells (#255)/Filter (#252)/Table Row to Variable (#111)/settings.xml
- Additional File 6 - Workflow - sd plate map.knwf/Pre_processi (#202)/Remove wells (#255)/Filter (#252)/Table Row to Variable (#112)/settings.xml
- Additional File 6 - Workflow - sd plate map.knwf/Pre_processi (#202)/Remove wells (#255)/Filter (#252)/workflow.knime
- Additional File 6 - Workflow - sd plate map.knwf/Pre_processi (#202)/Remove wells (#255)/Group Loop Start (#220)/settings.xml
- Additional File 6 - Workflow - sd plate map.knwf/Pre_processi (#202)/Remove wells (#255)/Lag Column (#225)/settings.xml
- Additional File 6 - Workflow - sd plate map.knwf/Pre_processi (#202)/Remove wells (#255)/Loop End _2 ports_ (#242)/settings.xml
- Additional File 6 - Workflow - sd plate map.knwf/Pre_processi (#202)/Remove wells (#255)/Math Formula (#226)/settings.xml
- Additional File 6 - Workflow - sd plate map.knwf/Pre_processi (#202)/Remove wells (#255)/Math Formula (#232)/settings.xml
- Additional File 6 - Workflow - sd plate map.knwf/Pre_processi (#202)/Remove wells (#255)/Missing Value Column Filter (#218)/settings.xml
- Additional File 6 - Workflow - sd plate map.knwf/Pre_processi (#202)/Remove wells (#255)/Pivoting (#253)/settings.xml
- Additional File 6 - Workflow - sd plate map.knwf/Pre_processi (#202)/Remove wells (#255)/Row Filter (#234)/settings.xml
- Additional File 6 - Workflow - sd plate map.knwf/Pre_processi (#202)/Remove wells (#255)/Rule_based Row Splitter (#239)/settings.xml
- Additional File 6 - Workflow - sd plate map.knwf/Pre_processi (#202)/Remove wells (#255)/Rule_based Row Splitter (#254)/settings.xml
- Additional File 6 - Workflow - sd plate map.knwf/Pre_processi (#202)/Remove wells (#255)/Table Row to Variable (#251)/settings.xml
- Additional File 6 - Workflow - sd plate map.knwf/Pre_processi (#202)/Remove wells (#255)/workflow.knime
- Additional File 6 - Workflow - sd plate map.knwf/Pre_processi (#202)/settings.xml
- Additional File 6 - Workflow - sd plate map.knwf/Pre_processi (#202)/workflow.knime
- Additional File 6 - Workflow - sd plate map.knwf/Specify data (#354)/Component Input (#195)/settings.xml
- Additional File 6 - Workflow - sd plate map.knwf/Specify data (#354)/Component Output (#222)/settings.xml
- Additional File 6 - Workflow - sd plate map.knwf/Specify data (#354)/Domain Calculator (#261)/settings.xml
- Additional File 6 - Workflow - sd plate map.knwf/Specify data (#354)/File Reader (#223)/settings.xml
- Additional File 6 - Workflow - sd plate map.knwf/Specify data (#354)/Integer Configuration (#224)/settings.xml
- Additional File 6 - Workflow - sd plate map.knwf/Specify data (#354)/Local File Browser Configuration (#197)/settings.xml
- Additional File 6 - Workflow - sd plate map.knwf/Specify data (#354)/Math Formula _Variable_ (#226)/settings.xml
- Additional File 6 - Workflow - sd plate map.knwf/Specify data (#354)/Merge Variables (#225)/settings.xml
- Additional File 6 - Workflow - sd plate map.knwf/Specify data (#354)/settings.xml
- Additional File 6 - Workflow - sd plate map.knwf/Specify data (#354)/workflow.knime
- Additional File 6 - Workflow - sd plate map.knwf/Specify plat (#355)/Component Input (#252)/settings.xml
- Additional File 6 - Workflow - sd plate map.knwf/Specify plat (#355)/Component Output (#253)/settings.xml
- Additional File 6 - Workflow - sd plate map.knwf/Specify plat (#355)/Local File Browser Configuration (#198)/settings.xml
- Additional File 6 - Workflow - sd plate map.knwf/Specify plat (#355)/SDF Reader (#162)/settings.xml
- Additional File 6 - Workflow - sd plate map.knwf/Specify plat (#355)/settings.xml
- Additional File 6 - Workflow - sd plate map.knwf/Specify plat (#355)/String Configuration (#194)/settings.xml
- Additional File 6 - Workflow - sd plate map.knwf/Specify plat (#355)/workflow.knime
- Additional File 6 - Workflow - sd plate map.knwf/workflow.knime
- Additional File 6 - Workflow - sd plate map.knwf/workflow.svg
