# Supplementary material for: Processing binding data using an open-source workflow
Source: J Cheminform. 2021 Dec 11;13:99. doi: 10.1186/s13321-021-00577-1 (PMC8666039; doi:10.1186/s13321-021-00577-1)
Supplement: Supplementary file 6 — Additional file 6. KNIME Workflow (SD format). [file 13321_2021_577_MOESM6_ESM.knwf › Additional File 6 - Workflow - sd plate map.knwf/Define data (#196)/Column Selection Configuration (#224)/settings.xml]

<?xml version="1.0" encoding="UTF-8"?>
<config xmlns="http://www.knime.org/2008/09/XMLConfig" xmlns:xsi="http://www.w3.org/2001/XMLSchema-instance" xsi:schemaLocation="http://www.knime.org/2008/09/XMLConfig http://www.knime.org/XMLConfig_2008_09.xsd" key="settings.xml">
    <entry key="node_file" type="xstring" value="settings.xml"/>
    <config key="flow_stack">
        <config key="Variable_0">
            <entry key="type" type="xstring" value="variable"/>
            <entry key="name" type="xstring" value="Well_Position"/>
            <entry key="class" type="xstring" value="STRING"/>
            <entry key="value" type="xstring" value="SamplePos"/>
        </config>
        <config key="Variable_1">
            <entry key="type" type="xstring" value="variable"/>
            <entry key="name" type="xstring" value="Well_Position"/>
            <entry key="class" type="xstring" value="STRING"/>
            <entry key="value" type="xstring" value="SamplePos"/>
        </config>
    </config>
    <config key="internal_node_subsettings">
        <entry key="memory_policy" type="xstring" value="CacheSmallInMemory"/>
    </config>
    <config key="model">
        <config key="defaultValue">
            <entry key="column" type="xstring" value="SamplePos"/>
        </config>
        <entry key="hideInDialog" type="xboolean" value="false"/>
        <entry key="parameterName" type="xstring" value="Well_Position"/>
        <entry key="label" type="xstring" value="Which column contains well positions?"/>
        <entry key="description" type="xstring" value=""/>
        <entry key="required" type="xboolean" value="true"/>
        <entry key="flowVariableName" type="xstring" value="Well_Position"/>
        <config key="possibleColumns">
            <entry key="array-size" type="xint" value="9"/>
            <entry key="0" type="xstring" value="Column8"/>
            <entry key="1" type="xstring" value="SamplePos"/>
            <entry key="2" type="xstring" value="SampleName"/>
            <entry key="3" type="xstring" value="Prog#"/>
            <entry key="4" type="xstring" value="Seg#"/>
            <entry key="5" type="xstring" value="Cycle#"/>
            <entry key="6" type="xstring" value="Time"/>
            <entry key="7" type="xstring" value="Temp"/>
            <entry key="8" type="xstring" value="465-580"/>
        </config>
        <entry key="type" type="xstring" value="Dropdown"/>
        <entry key="limit_number_visible_options" type="xboolean" value="false"/>
        <entry key="number_visible_options" type="xint" value="10"/>
        <config key="input_filter">
            <config key="type_filter">
                <entry key="org.knime.core.data.StringValue" type="xboolean" value="false"/>
                <entry key="org.knime.core.data.IntValue" type="xboolean" value="false"/>
                <entry key="org.knime.core.data.DoubleValue" type="xboolean" value="false"/>
                <entry key="org.knime.core.data.BooleanValue" type="xboolean" value="false"/>
                <entry key="org.knime.core.data.LongValue" type="xboolean" value="false"/>
                <entry key="org.knime.core.data.time.localdatetime.LocalDateTimeValue" type="xboolean" value="false"/>
            </config>
            <entry key="allow_all_types" type="xboolean" value="true"/>
            <entry key="filter_columns_without_domain" type="xboolean" value="false"/>
        </config>
    </config>
    <config key="nodeAnnotation">
        <entry key="text" type="xstring" value="Define Well %%00010Position Column"/>
        <entry key="bgcolor" type="xint" value="16777215"/>
        <entry key="x-coordinate" type="xint" value="68"/>
        <entry key="y-coordinate" type="xint" value="419"/>
        <entry key="width" type="xint" value="104"/>
        <entry key="height" type="xint" value="24"/>
        <entry key="alignment" type="xstring" value="CENTER"/>
        <entry key="borderSize" type="xint" value="0"/>
        <entry key="borderColor" type="xint" value="16777215"/>
        <entry key="defFontSize" type="xint" value="9"/>
        <entry key="annotation-version" type="xint" value="20151123"/>
        <config key="styles"/>
    </config>
    <entry key="customDescription" type="xstring" isnull="true" value=""/>
    <entry key="state" type="xstring" value="IDLE"/>
    <entry key="factory" type="xstring" value="org.knime.js.base.node.configuration.selection.column.ColumnSelectionDialogNodeFactory2"/>
    <entry key="node-name" type="xstring" value="Column Selection Configuration"/>
    <entry key="node-bundle-name" type="xstring" value="KNIME Quick Form Nodes"/>
    <entry key="node-bundle-symbolic-name" type="xstring" value="org.knime.js.quickforms"/>
    <entry key="node-bundle-vendor" type="xstring" value="KNIME AG, Zurich, Switzerland"/>
    <entry key="node-bundle-version" type="xstring" value="4.4.1.v202108201736"/>
    <entry key="node-feature-name" type="xstring" value="KNIME Quick Forms"/>
    <entry key="node-feature-symbolic-name" type="xstring" value="org.knime.features.js.quickforms.feature.group"/>
    <entry key="node-feature-vendor" type="xstring" value="KNIME AG, Zurich, Switzerland"/>
    <entry key="node-feature-version" type="xstring" value="4.4.1.v202108231529"/>
    <config key="factory_settings"/>
    <entry key="name" type="xstring" value="Column Selection Configuration"/>
    <entry key="hasContent" type="xboolean" value="false"/>
    <entry key="isInactive" type="xboolean" value="false"/>
    <config key="ports">
        <config key="port_1">
            <entry key="index" type="xint" value="1"/>
            <entry key="port_dir_location" type="xstring" isnull="true" value=""/>
        </config>
    </config>
    <config key="filestores">
        <entry key="file_store_location" type="xstring" isnull="true" value=""/>
        <entry key="file_store_id" type="xstring" isnull="true" value=""/>
    </config>
</config>
