# Supplementary material for: Processing binding data using an open-source workflow
Source: J Cheminform. 2021 Dec 11;13:99. doi: 10.1186/s13321-021-00577-1 (PMC8666039; doi:10.1186/s13321-021-00577-1)
Supplement: Supplementary file 6 — Additional file 6. KNIME Workflow (SD format). [file 13321_2021_577_MOESM6_ESM.knwf › Additional File 6 - Workflow - sd plate map.knwf/Define data (#196)/settings.xml]

<?xml version="1.0" encoding="UTF-8"?>
<config xmlns="http://www.knime.org/2008/09/XMLConfig" xmlns:xsi="http://www.w3.org/2001/XMLSchema-instance" xsi:schemaLocation="http://www.knime.org/2008/09/XMLConfig http://www.knime.org/XMLConfig_2008_09.xsd" key="settings.xml">
    <entry key="node_file" type="xstring" value="settings.xml"/>
    <config key="flow_stack"/>
    <config key="internal_node_subsettings">
        <entry key="memory_policy" type="xstring" value="CacheSmallInMemory"/>
    </config>
    <config key="model">
        <config key="value-filter-215">
            <entry key="column" type="xstring" value="SamplePos"/>
            <config key="values">
                <entry key="array-size" type="xint" value="384"/>
                <entry key="0" type="xstring" value="A1"/>
                <entry key="1" type="xstring" value="A2"/>
                <entry key="2" type="xstring" value="A3"/>
                <entry key="3" type="xstring" value="A4"/>
                <entry key="4" type="xstring" value="A5"/>
                <entry key="5" type="xstring" value="A6"/>
                <entry key="6" type="xstring" value="A7"/>
                <entry key="7" type="xstring" value="A8"/>
                <entry key="8" type="xstring" value="A9"/>
                <entry key="9" type="xstring" value="A10"/>
                <entry key="10" type="xstring" value="A11"/>
                <entry key="11" type="xstring" value="A12"/>
                <entry key="12" type="xstring" value="A13"/>
                <entry key="13" type="xstring" value="A14"/>
                <entry key="14" type="xstring" value="A15"/>
                <entry key="15" type="xstring" value="A16"/>
                <entry key="16" type="xstring" value="A17"/>
                <entry key="17" type="xstring" value="A18"/>
                <entry key="18" type="xstring" value="A19"/>
                <entry key="19" type="xstring" value="A20"/>
                <entry key="20" type="xstring" value="A21"/>
                <entry key="21" type="xstring" value="A22"/>
                <entry key="22" type="xstring" value="A23"/>
                <entry key="23" type="xstring" value="A24"/>
                <entry key="24" type="xstring" value="B1"/>
                <entry key="25" type="xstring" value="B2"/>
                <entry key="26" type="xstring" value="B3"/>
                <entry key="27" type="xstring" value="B4"/>
                <entry key="28" type="xstring" value="B5"/>
                <entry key="29" type="xstring" value="B6"/>
                <entry key="30" type="xstring" value="B7"/>
                <entry key="31" type="xstring" value="B8"/>
                <entry key="32" type="xstring" value="B9"/>
                <entry key="33" type="xstring" value="B10"/>
                <entry key="34" type="xstring" value="B11"/>
                <entry key="35" type="xstring" value="B12"/>
                <entry key="36" type="xstring" value="B13"/>
                <entry key="37" type="xstring" value="B14"/>
                <entry key="38" type="xstring" value="B15"/>
                <entry key="39" type="xstring" value="B16"/>
                <entry key="40" type="xstring" value="B17"/>
                <entry key="41" type="xstring" value="B18"/>
                <entry key="42" type="xstring" value="B19"/>
                <entry key="43" type="xstring" value="B20"/>
                <entry key="44" type="xstring" value="B21"/>
                <entry key="45" type="xstring" value="B22"/>
                <entry key="46" type="xstring" value="B23"/>
                <entry key="47" type="xstring" value="B24"/>
                <entry key="48" type="xstring" value="C1"/>
                <entry key="49" type="xstring" value="C2"/>
                <entry key="50" type="xstring" value="C3"/>
                <entry key="51" type="xstring" value="C4"/>
                <entry key="52" type="xstring" value="C5"/>
                <entry key="53" type="xstring" value="C6"/>
                <entry key="54" type="xstring" value="C7"/>
                <entry key="55" type="xstring" value="C8"/>
                <entry key="56" type="xstring" value="C9"/>
                <entry key="57" type="xstring" value="C10"/>
                <entry key="58" type="xstring" value="C11"/>
                <entry key="59" type="xstring" value="C12"/>
                <entry key="60" type="xstring" value="C13"/>
                <entry key="61" type="xstring" value="C14"/>
                <entry key="62" type="xstring" value="C15"/>
                <entry key="63" type="xstring" value="C16"/>
                <entry key="64" type="xstring" value="C17"/>
                <entry key="65" type="xstring" value="C18"/>
                <entry key="66" type="xstring" value="C19"/>
                <entry key="67" type="xstring" value="C20"/>
                <entry key="68" type="xstring" value="C21"/>
                <entry key="69" type="xstring" value="C22"/>
                <entry key="70" type="xstring" value="C23"/>
                <entry key="71" type="xstring" value="C24"/>
                <entry key="72" type="xstring" value="D1"/>
                <entry key="73" type="xstring" value="D2"/>
                <entry key="74" type="xstring" value="D3"/>
                <entry key="75" type="xstring" value="D4"/>
                <entry key="76" type="xstring" value="D5"/>
                <entry key="77" type="xstring" value="D6"/>
                <entry key="78" type="xstring" value="D7"/>
                <entry key="79" type="xstring" value="D8"/>
                <entry key="80" type="xstring" value="D9"/>
                <entry key="81" type="xstring" value="D10"/>
                <entry key="82" type="xstring" value="D11"/>
                <entry key="83" type="xstring" value="D12"/>
                <entry key="84" type="xstring" value="D13"/>
                <entry key="85" type="xstring" value="D14"/>
                <entry key="86" type="xstring" value="D15"/>
                <entry key="87" type="xstring" value="D16"/>
                <entry key="88" type="xstring" value="D17"/>
                <entry key="89" type="xstring" value="D18"/>
                <entry key="90" type="xstring" value="D19"/>
                <entry key="91" type="xstring" value="D20"/>
                <entry key="92" type="xstring" value="D21"/>
                <entry key="93" type="xstring" value="D22"/>
                <entry key="94" type="xstring" value="D23"/>
                <entry key="95" type="xstring" value="D24"/>
                <entry key="96" type="xstring" value="E1"/>
                <entry key="97" type="xstring" value="E2"/>
                <entry key="98" type="xstring" value="E3"/>
                <entry key="99" type="xstring" value="E4"/>
                <entry key="100" type="xstring" value="E5"/>
                <entry key="101" type="xstring" value="E6"/>
                <entry key="102" type="xstring" value="E7"/>
                <entry key="103" type="xstring" value="E8"/>
                <entry key="104" type="xstring" value="E9"/>
                <entry key="105" type="xstring" value="E10"/>
                <entry key="106" type="xstring" value="E11"/>
                <entry key="107" type="xstring" value="E12"/>
                <entry key="108" type="xstring" value="E13"/>
                <entry key="109" type="xstring" value="E14"/>
                <entry key="110" type="xstring" value="E15"/>
                <entry key="111" type="xstring" value="E16"/>
                <entry key="112" type="xstring" value="E17"/>
                <entry key="113" type="xstring" value="E18"/>
                <entry key="114" type="xstring" value="E19"/>
                <entry key="115" type="xstring" value="E20"/>
                <entry key="116" type="xstring" value="E21"/>
                <entry key="117" type="xstring" value="E22"/>
                <entry key="118" type="xstring" value="E23"/>
                <entry key="119" type="xstring" value="E24"/>
                <entry key="120" type="xstring" value="F1"/>
                <entry key="121" type="xstring" value="F2"/>
                <entry key="122" type="xstring" value="F3"/>
                <entry key="123" type="xstring" value="F4"/>
                <entry key="124" type="xstring" value="F5"/>
                <entry key="125" type="xstring" value="F6"/>
                <entry key="126" type="xstring" value="F7"/>
                <entry key="127" type="xstring" value="F8"/>
                <entry key="128" type="xstring" value="F9"/>
                <entry key="129" type="xstring" value="F10"/>
                <entry key="130" type="xstring" value="F11"/>
                <entry key="131" type="xstring" value="F12"/>
                <entry key="132" type="xstring" value="F13"/>
                <entry key="133" type="xstring" value="F14"/>
                <entry key="134" type="xstring" value="F15"/>
                <entry key="135" type="xstring" value="F16"/>
                <entry key="136" type="xstring" value="F17"/>
                <entry key="137" type="xstring" value="F18"/>
                <entry key="138" type="xstring" value="F19"/>
                <entry key="139" type="xstring" value="F20"/>
                <entry key="140" type="xstring" value="F21"/>
                <entry key="141" type="xstring" value="F22"/>
                <entry key="142" type="xstring" value="F23"/>
                <entry key="143" type="xstring" value="F24"/>
                <entry key="144" type="xstring" value="G1"/>
                <entry key="145" type="xstring" value="G2"/>
                <entry key="146" type="xstring" value="G3"/>
                <entry key="147" type="xstring" value="G4"/>
                <entry key="148" type="xstring" value="G5"/>
                <entry key="149" type="xstring" value="G6"/>
                <entry key="150" type="xstring" value="G7"/>
                <entry key="151" type="xstring" value="G8"/>
                <entry key="152" type="xstring" value="G9"/>
                <entry key="153" type="xstring" value="G10"/>
                <entry key="154" type="xstring" value="G11"/>
                <entry key="155" type="xstring" value="G12"/>
                <entry key="156" type="xstring" value="G13"/>
                <entry key="157" type="xstring" value="G14"/>
                <entry key="158" type="xstring" value="G15"/>
                <entry key="159" type="xstring" value="G16"/>
                <entry key="160" type="xstring" value="G17"/>
                <entry key="161" type="xstring" value="G18"/>
                <entry key="162" type="xstring" value="G19"/>
                <entry key="163" type="xstring" value="G20"/>
                <entry key="164" type="xstring" value="G21"/>
                <entry key="165" type="xstring" value="G22"/>
                <entry key="166" type="xstring" value="G23"/>
                <entry key="167" type="xstring" value="G24"/>
                <entry key="168" type="xstring" value="H1"/>
                <entry key="169" type="xstring" value="H2"/>
                <entry key="170" type="xstring" value="H3"/>
                <entry key="171" type="xstring" value="H4"/>
                <entry key="172" type="xstring" value="H5"/>
                <entry key="173" type="xstring" value="H6"/>
                <entry key="174" type="xstring" value="H7"/>
                <entry key="175" type="xstring" value="H8"/>
                <entry key="176" type="xstring" value="H9"/>
                <entry key="177" type="xstring" value="H10"/>
                <entry key="178" type="xstring" value="H11"/>
                <entry key="179" type="xstring" value="H12"/>
                <entry key="180" type="xstring" value="H13"/>
                <entry key="181" type="xstring" value="H14"/>
                <entry key="182" type="xstring" value="H15"/>
                <entry key="183" type="xstring" value="H16"/>
                <entry key="184" type="xstring" value="H17"/>
                <entry key="185" type="xstring" value="H18"/>
                <entry key="186" type="xstring" value="H19"/>
                <entry key="187" type="xstring" value="H20"/>
                <entry key="188" type="xstring" value="H21"/>
                <entry key="189" type="xstring" value="H22"/>
                <entry key="190" type="xstring" value="H23"/>
                <entry key="191" type="xstring" value="H24"/>
                <entry key="192" type="xstring" value="I1"/>
                <entry key="193" type="xstring" value="I2"/>
                <entry key="194" type="xstring" value="I3"/>
                <entry key="195" type="xstring" value="I4"/>
                <entry key="196" type="xstring" value="I5"/>
                <entry key="197" type="xstring" value="I6"/>
                <entry key="198" type="xstring" value="I7"/>
                <entry key="199" type="xstring" value="I8"/>
                <entry key="200" type="xstring" value="I9"/>
                <entry key="201" type="xstring" value="I10"/>
                <entry key="202" type="xstring" value="I11"/>
                <entry key="203" type="xstring" value="I12"/>
                <entry key="204" type="xstring" value="I13"/>
                <entry key="205" type="xstring" value="I14"/>
                <entry key="206" type="xstring" value="I15"/>
                <entry key="207" type="xstring" value="I16"/>
                <entry key="208" type="xstring" value="I17"/>
                <entry key="209" type="xstring" value="I18"/>
                <entry key="210" type="xstring" value="I19"/>
                <entry key="211" type="xstring" value="I20"/>
                <entry key="212" type="xstring" value="I21"/>
                <entry key="213" type="xstring" value="I22"/>
                <entry key="214" type="xstring" value="I23"/>
                <entry key="215" type="xstring" value="I24"/>
                <entry key="216" type="xstring" value="J1"/>
                <entry key="217" type="xstring" value="J2"/>
                <entry key="218" type="xstring" value="J3"/>
                <entry key="219" type="xstring" value="J4"/>
                <entry key="220" type="xstring" value="J5"/>
                <entry key="221" type="xstring" value="J6"/>
                <entry key="222" type="xstring" value="J7"/>
                <entry key="223" type="xstring" value="J8"/>
                <entry key="224" type="xstring" value="J9"/>
                <entry key="225" type="xstring" value="J10"/>
                <entry key="226" type="xstring" value="J11"/>
                <entry key="227" type="xstring" value="J12"/>
                <entry key="228" type="xstring" value="J13"/>
                <entry key="229" type="xstring" value="J14"/>
                <entry key="230" type="xstring" value="J15"/>
                <entry key="231" type="xstring" value="J16"/>
                <entry key="232" type="xstring" value="J17"/>
                <entry key="233" type="xstring" value="J18"/>
                <entry key="234" type="xstring" value="J19"/>
                <entry key="235" type="xstring" value="J20"/>
                <entry key="236" type="xstring" value="J21"/>
                <entry key="237" type="xstring" value="J22"/>
                <entry key="238" type="xstring" value="J23"/>
                <entry key="239" type="xstring" value="J24"/>
                <entry key="240" type="xstring" value="K1"/>
                <entry key="241" type="xstring" value="K2"/>
                <entry key="242" type="xstring" value="K3"/>
                <entry key="243" type="xstring" value="K4"/>
                <entry key="244" type="xstring" value="K5"/>
                <entry key="245" type="xstring" value="K6"/>
                <entry key="246" type="xstring" value="K7"/>
                <entry key="247" type="xstring" value="K8"/>
                <entry key="248" type="xstring" value="K9"/>
                <entry key="249" type="xstring" value="K10"/>
                <entry key="250" type="xstring" value="K11"/>
                <entry key="251" type="xstring" value="K12"/>
                <entry key="252" type="xstring" value="K13"/>
                <entry key="253" type="xstring" value="K14"/>
                <entry key="254" type="xstring" value="K15"/>
                <entry key="255" type="xstring" value="K16"/>
                <entry key="256" type="xstring" value="K17"/>
                <entry key="257" type="xstring" value="K18"/>
                <entry key="258" type="xstring" value="K19"/>
                <entry key="259" type="xstring" value="K20"/>
                <entry key="260" type="xstring" value="K21"/>
                <entry key="261" type="xstring" value="K22"/>
                <entry key="262" type="xstring" value="K23"/>
                <entry key="263" type="xstring" value="K24"/>
                <entry key="264" type="xstring" value="L1"/>
                <entry key="265" type="xstring" value="L2"/>
                <entry key="266" type="xstring" value="L3"/>
                <entry key="267" type="xstring" value="L4"/>
                <entry key="268" type="xstring" value="L5"/>
                <entry key="269" type="xstring" value="L6"/>
                <entry key="270" type="xstring" value="L7"/>
                <entry key="271" type="xstring" value="L8"/>
                <entry key="272" type="xstring" value="L9"/>
                <entry key="273" type="xstring" value="L10"/>
                <entry key="274" type="xstring" value="L11"/>
                <entry key="275" type="xstring" value="L12"/>
                <entry key="276" type="xstring" value="L13"/>
                <entry key="277" type="xstring" value="L14"/>
                <entry key="278" type="xstring" value="L15"/>
                <entry key="279" type="xstring" value="L16"/>
                <entry key="280" type="xstring" value="L17"/>
                <entry key="281" type="xstring" value="L18"/>
                <entry key="282" type="xstring" value="L19"/>
                <entry key="283" type="xstring" value="L20"/>
                <entry key="284" type="xstring" value="L21"/>
                <entry key="285" type="xstring" value="L22"/>
                <entry key="286" type="xstring" value="L23"/>
                <entry key="287" type="xstring" value="L24"/>
                <entry key="288" type="xstring" value="M1"/>
                <entry key="289" type="xstring" value="M2"/>
                <entry key="290" type="xstring" value="M3"/>
                <entry key="291" type="xstring" value="M4"/>
                <entry key="292" type="xstring" value="M5"/>
                <entry key="293" type="xstring" value="M6"/>
                <entry key="294" type="xstring" value="M7"/>
                <entry key="295" type="xstring" value="M8"/>
                <entry key="296" type="xstring" value="M9"/>
                <entry key="297" type="xstring" value="M10"/>
                <entry key="298" type="xstring" value="M11"/>
                <entry key="299" type="xstring" value="M12"/>
                <entry key="300" type="xstring" value="M13"/>
                <entry key="301" type="xstring" value="M14"/>
                <entry key="302" type="xstring" value="M15"/>
                <entry key="303" type="xstring" value="M16"/>
                <entry key="304" type="xstring" value="M17"/>
                <entry key="305" type="xstring" value="M18"/>
                <entry key="306" type="xstring" value="M19"/>
                <entry key="307" type="xstring" value="M20"/>
                <entry key="308" type="xstring" value="M21"/>
                <entry key="309" type="xstring" value="M22"/>
                <entry key="310" type="xstring" value="M23"/>
                <entry key="311" type="xstring" value="M24"/>
                <entry key="312" type="xstring" value="N1"/>
                <entry key="313" type="xstring" value="N2"/>
                <entry key="314" type="xstring" value="N3"/>
                <entry key="315" type="xstring" value="N4"/>
                <entry key="316" type="xstring" value="N5"/>
                <entry key="317" type="xstring" value="N6"/>
                <entry key="318" type="xstring" value="N7"/>
                <entry key="319" type="xstring" value="N8"/>
                <entry key="320" type="xstring" value="N9"/>
                <entry key="321" type="xstring" value="N10"/>
                <entry key="322" type="xstring" value="N11"/>
                <entry key="323" type="xstring" value="N12"/>
                <entry key="324" type="xstring" value="N13"/>
                <entry key="325" type="xstring" value="N14"/>
                <entry key="326" type="xstring" value="N15"/>
                <entry key="327" type="xstring" value="N16"/>
                <entry key="328" type="xstring" value="N17"/>
                <entry key="329" type="xstring" value="N18"/>
                <entry key="330" type="xstring" value="N19"/>
                <entry key="331" type="xstring" value="N20"/>
                <entry key="332" type="xstring" value="N21"/>
                <entry key="333" type="xstring" value="N22"/>
                <entry key="334" type="xstring" value="N23"/>
                <entry key="335" type="xstring" value="N24"/>
                <entry key="336" type="xstring" value="O1"/>
                <entry key="337" type="xstring" value="O2"/>
                <entry key="338" type="xstring" value="O3"/>
                <entry key="339" type="xstring" value="O4"/>
                <entry key="340" type="xstring" value="O5"/>
                <entry key="341" type="xstring" value="O6"/>
                <entry key="342" type="xstring" value="O7"/>
                <entry key="343" type="xstring" value="O8"/>
                <entry key="344" type="xstring" value="O9"/>
                <entry key="345" type="xstring" value="O10"/>
                <entry key="346" type="xstring" value="O11"/>
                <entry key="347" type="xstring" value="O12"/>
                <entry key="348" type="xstring" value="O13"/>
                <entry key="349" type="xstring" value="O14"/>
                <entry key="350" type="xstring" value="O15"/>
                <entry key="351" type="xstring" value="O16"/>
                <entry key="352" type="xstring" value="O17"/>
                <entry key="353" type="xstring" value="O18"/>
                <entry key="354" type="xstring" value="O19"/>
                <entry key="355" type="xstring" value="O20"/>
                <entry key="356" type="xstring" value="O21"/>
                <entry key="357" type="xstring" value="O22"/>
                <entry key="358" type="xstring" value="O23"/>
                <entry key="359" type="xstring" value="O24"/>
                <entry key="360" type="xstring" value="P1"/>
                <entry key="361" type="xstring" value="P2"/>
                <entry key="362" type="xstring" value="P3"/>
                <entry key="363" type="xstring" value="P4"/>
                <entry key="364" type="xstring" value="P5"/>
                <entry key="365" type="xstring" value="P6"/>
                <entry key="366" type="xstring" value="P7"/>
                <entry key="367" type="xstring" value="P8"/>
                <entry key="368" type="xstring" value="P9"/>
                <entry key="369" type="xstring" value="P10"/>
                <entry key="370" type="xstring" value="P11"/>
                <entry key="371" type="xstring" value="P12"/>
                <entry key="372" type="xstring" value="P13"/>
                <entry key="373" type="xstring" value="P14"/>
                <entry key="374" type="xstring" value="P15"/>
                <entry key="375" type="xstring" value="P16"/>
                <entry key="376" type="xstring" value="P17"/>
                <entry key="377" type="xstring" value="P18"/>
                <entry key="378" type="xstring" value="P19"/>
                <entry key="379" type="xstring" value="P20"/>
                <entry key="380" type="xstring" value="P21"/>
                <entry key="381" type="xstring" value="P22"/>
                <entry key="382" type="xstring" value="P23"/>
                <entry key="383" type="xstring" value="P24"/>
            </config>
            <config key="excludes">
                <entry key="array-size" type="xint" value="0"/>
            </config>
            <entry key="enforce-option" type="xstring" value="EnforceInclusion"/>
        </config>
        <config key="Temperature-223">
            <entry key="column" type="xstring" value="Temp"/>
        </config>
        <config key="Well_Position-224">
            <entry key="column" type="xstring" value="SamplePos"/>
        </config>
        <config key="Flourescence-225">
            <entry key="column" type="xstring" value="465-580"/>
        </config>
    </config>
    <config key="nodeAnnotation">
        <entry key="text" type="xstring" value=""/>
        <entry key="bgcolor" type="xint" value="16777215"/>
        <entry key="x-coordinate" type="xint" value="-493"/>
        <entry key="y-coordinate" type="xint" value="299"/>
        <entry key="width" type="xint" value="106"/>
        <entry key="height" type="xint" value="15"/>
        <entry key="alignment" type="xstring" value="CENTER"/>
        <entry key="borderSize" type="xint" value="0"/>
        <entry key="borderColor" type="xint" value="0"/>
        <entry key="defFontSize" type="xint" value="-1"/>
        <entry key="annotation-version" type="xint" value="20151123"/>
        <config key="styles"/>
    </config>
    <entry key="customDescription" type="xstring" isnull="true" value=""/>
    <entry key="state" type="xstring" value="IDLE"/>
    <entry key="workflow-file" type="xstring" value="workflow.knime"/>
    <entry key="virtual-in-ID" type="xint" value="222"/>
    <config key="inports">
        <config key="inport_0">
            <entry key="index" type="xint" value="0"/>
            <config key="type">
                <entry key="object_class" type="xstring" value="org.knime.core.node.BufferedDataTable"/>
            </config>
        </config>
    </config>
    <entry key="virtual-out-ID" type="xint" value="221"/>
    <config key="outports">
        <config key="outport_0">
            <entry key="index" type="xint" value="0"/>
            <config key="type">
                <entry key="object_class" type="xstring" value="org.knime.core.node.BufferedDataTable"/>
            </config>
        </config>
        <config key="outport_1">
            <entry key="index" type="xint" value="1"/>
            <config key="type">
                <entry key="object_class" type="xstring" value="org.knime.core.node.BufferedDataTable"/>
            </config>
        </config>
    </config>
    <config key="metadata">
        <entry key="description" type="xstring" value="This component reformats the raw output data from PCR instruments into a table containing columns for well position, temperature, and fluorescence. %%00013%%00010%%00013%%00010This data is then split into 2 outputs. The first is pivoted into a single temperature column and columns containing fluorescence values for each well at each temperature point, then transferred to step 3 for plotting, while the second output is transferred unchanged to step 4 for further processing.%%00013%%00010%%00013%%00010Double clicking on the component in step 2 results in a dialog box prompting the user for the thermal shift data file in a text format and a selection of wells to process."/>
        <entry key="type" type="xstring" value="SOURCE"/>
        <config key="outports">
            <config key="outport_0">
                <entry key="name" type="xstring" value="Pivotted Data"/>
                <entry key="description" type="xstring" value="Pivoted data for plotting"/>
                <entry key="index" type="xint" value="0"/>
            </config>
            <config key="outport_1">
                <entry key="name" type="xstring" value="Data"/>
                <entry key="description" type="xstring" value="Temperature and fluorscence data for further processing"/>
                <entry key="index" type="xint" value="1"/>
            </config>
        </config>
    </config>
    <entry key="layoutJSON" type="xstring" value="{&quot;parentLayoutLegacyMode&quot;:false,&quot;rows&quot;:[{&quot;type&quot;:&quot;row&quot;,&quot;columns&quot;:[{&quot;content&quot;:[{&quot;type&quot;:&quot;view&quot;,&quot;nodeID&quot;:&quot;64&quot;,&quot;scrolling&quot;:false,&quot;resizeMethod&quot;:&quot;viewLowestElement&quot;,&quot;useLegacyMode&quot;:false,&quot;autoResize&quot;:true,&quot;sizeHeight&quot;:true,&quot;resizeTolerance&quot;:5,&quot;sizeWidth&quot;:false},{&quot;type&quot;:&quot;view&quot;,&quot;nodeID&quot;:&quot;187&quot;,&quot;scrolling&quot;:false,&quot;resizeMethod&quot;:&quot;viewLowestElement&quot;,&quot;useLegacyMode&quot;:false,&quot;autoResize&quot;:true,&quot;sizeHeight&quot;:true,&quot;resizeTolerance&quot;:5,&quot;sizeWidth&quot;:false}],&quot;widthXS&quot;:12}]}]}"/>
    <entry key="configurationLayoutJSON" type="xstring" value="{&quot;parentLayoutLegacyMode&quot;:false,&quot;rows&quot;:[{&quot;type&quot;:&quot;row&quot;,&quot;columns&quot;:[{&quot;content&quot;:[{&quot;type&quot;:&quot;configuration&quot;,&quot;nodeID&quot;:&quot;223&quot;}],&quot;widthXS&quot;:12}]},{&quot;type&quot;:&quot;row&quot;,&quot;columns&quot;:[{&quot;content&quot;:[{&quot;type&quot;:&quot;configuration&quot;,&quot;nodeID&quot;:&quot;225&quot;}],&quot;widthXS&quot;:12}]},{&quot;type&quot;:&quot;row&quot;,&quot;columns&quot;:[{&quot;content&quot;:[{&quot;type&quot;:&quot;configuration&quot;,&quot;nodeID&quot;:&quot;224&quot;}],&quot;widthXS&quot;:12}]},{&quot;type&quot;:&quot;row&quot;,&quot;columns&quot;:[{&quot;content&quot;:[{&quot;type&quot;:&quot;configuration&quot;,&quot;nodeID&quot;:&quot;215&quot;}],&quot;widthXS&quot;:12}]}]}"/>
    <entry key="hideInWizard" type="xboolean" value="false"/>
    <entry key="customCSS" type="xstring" value=""/>
</config>
