# Supplementary material for: Processing binding data using an open-source workflow
Source: J Cheminform. 2021 Dec 11;13:99. doi: 10.1186/s13321-021-00577-1 (PMC8666039; doi:10.1186/s13321-021-00577-1)
Supplement: Supplementary file 6 — Additional file 6. KNIME Workflow (SD format). [file 13321_2021_577_MOESM6_ESM.knwf › Additional File 6 - Workflow - sd plate map.knwf/Define hit t (#205)/Component Input (#263)/settings.xml]

<?xml version="1.0" encoding="UTF-8"?>
<config xmlns="http://www.knime.org/2008/09/XMLConfig" xmlns:xsi="http://www.w3.org/2001/XMLSchema-instance" xsi:schemaLocation="http://www.knime.org/2008/09/XMLConfig http://www.knime.org/XMLConfig_2008_09.xsd" key="settings.xml">
    <entry key="node_file" type="xstring" value="settings.xml"/>
    <config key="flow_stack">
        <config key="Variable_0">
            <entry key="type" type="xstring" value="variable"/>
            <entry key="name" type="xstring" value="plate-id"/>
            <entry key="class" type="xstring" value="STRING"/>
            <entry key="value" type="xstring" value="10001"/>
        </config>
        <config key="Variable_1">
            <entry key="type" type="xstring" value="variable"/>
            <entry key="name" type="xstring" value="plate-id"/>
            <entry key="class" type="xstring" value="STRING"/>
            <entry key="value" type="xstring" value="10001"/>
        </config>
    </config>
    <config key="internal_node_subsettings">
        <entry key="memory_policy" type="xstring" value="CacheSmallInMemory"/>
    </config>
    <config key="model">
        <config key="variable-filter">
            <entry key="filter-type" type="xstring" value="STANDARD"/>
            <config key="included_names">
                <entry key="array-size" type="xint" value="1"/>
                <entry key="0" type="xstring" value="plate-id"/>
            </config>
            <config key="excluded_names">
                <entry key="array-size" type="xint" value="9"/>
                <entry key="0" type="xstring" value="fit-end"/>
                <entry key="1" type="xstring" value="fluorescence_range"/>
                <entry key="2" type="xstring" value="jump_threshold"/>
                <entry key="3" type="xstring" value="fit-start"/>
                <entry key="4" type="xstring" value="thermal_shift_data"/>
                <entry key="5" type="xstring" value="thermal_shift_data (Path)"/>
                <entry key="6" type="xstring" value="thermal_shift_data (URL)"/>
                <entry key="7" type="xstring" value="thermal_shift_data (file name)"/>
                <entry key="8" type="xstring" value="well_positions"/>
            </config>
            <entry key="enforce_option" type="xstring" value="EnforceInclusion"/>
            <config key="name_pattern">
                <entry key="pattern" type="xstring" value=""/>
                <entry key="type" type="xstring" value="Wildcard"/>
                <entry key="caseSensitive" type="xboolean" value="true"/>
            </config>
        </config>
        <entry key="variable-prefix" type="xstring" isnull="true" value=""/>
        <config key="port-names">
            <entry key="array-size" type="xint" value="4"/>
            <entry key="0" type="xstring" value="Fit Results"/>
            <entry key="1" type="xstring" value="Fitted Curves"/>
            <entry key="2" type="xstring" value="Cropped Melting Curves"/>
            <entry key="3" type="xstring" value="Compound Data"/>
        </config>
        <config key="port-descriptions">
            <entry key="array-size" type="xint" value="4"/>
            <entry key="0" type="xstring" value="Fit Results"/>
            <entry key="1" type="xstring" value="Fitted Curves"/>
            <entry key="2" type="xstring" value="Data with anomalies%%00009"/>
            <entry key="3" type="xstring" value="Data with low signal"/>
        </config>
        <entry key="sub-node-description" type="xstring" value="The hit threshold for hit selection is defined by double clicking on this component. By default, this is set to 3× the standard deviation of the melting temperatures of the DMSO-treated wells. %%00013%%00010%%00013%%00010The component splits the data into two branches for further manipulation. The first branch groups the logistic fit results by molecule ID number and calculates the average melting temperature and standard deviation, thereby providing a summary of replicates if present. The melting temperatures are then compared to the previously defined hit threshold and hits are tagged as such. The second branch creates a heatmap of the plate, colored by melting temperature. "/>
    </config>
    <entry key="customDescription" type="xstring" isnull="true" value=""/>
    <entry key="state" type="xstring" value="IDLE"/>
    <entry key="isDeletable" type="xboolean" value="false"/>
    <entry key="factory" type="xstring" value="org.knime.core.node.workflow.virtual.subnode.VirtualSubNodeInputNodeFactory"/>
    <entry key="node-name" type="xstring" value="Component Input"/>
    <entry key="node-bundle-name" type="xstring" value="KNIME Core API"/>
    <entry key="node-bundle-symbolic-name" type="xstring" value="org.knime.core"/>
    <entry key="node-bundle-vendor" type="xstring" value="KNIME AG, Zurich, Switzerland"/>
    <entry key="node-bundle-version" type="xstring" value="4.4.1.v202108201740"/>
    <entry key="node-feature-name" type="xstring" value="KNIME AP Core feature"/>
    <entry key="node-feature-symbolic-name" type="xstring" value="org.knime.features.core.feature.group"/>
    <entry key="node-feature-vendor" type="xstring" value="KNIME AG, Zurich, Switzerland"/>
    <entry key="node-feature-version" type="xstring" value="4.4.1.v202108201740"/>
    <config key="factory_settings">
        <config key="port_0">
            <entry key="index" type="xint" value="0"/>
            <config key="type">
                <entry key="object_class" type="xstring" value="org.knime.core.node.BufferedDataTable"/>
            </config>
        </config>
        <config key="port_1">
            <entry key="index" type="xint" value="1"/>
            <config key="type">
                <entry key="object_class" type="xstring" value="org.knime.core.node.BufferedDataTable"/>
            </config>
        </config>
        <config key="port_2">
            <entry key="index" type="xint" value="2"/>
            <config key="type">
                <entry key="object_class" type="xstring" value="org.knime.core.node.BufferedDataTable"/>
            </config>
        </config>
        <config key="port_3">
            <entry key="index" type="xint" value="3"/>
            <config key="type">
                <entry key="object_class" type="xstring" value="org.knime.core.node.BufferedDataTable"/>
            </config>
        </config>
    </config>
    <entry key="name" type="xstring" value="Component Input"/>
    <entry key="hasContent" type="xboolean" value="false"/>
    <entry key="isInactive" type="xboolean" value="false"/>
    <config key="ports">
        <config key="port_1">
            <entry key="index" type="xint" value="1"/>
            <entry key="port_dir_location" type="xstring" isnull="true" value=""/>
        </config>
        <config key="port_2">
            <entry key="index" type="xint" value="2"/>
            <entry key="port_dir_location" type="xstring" isnull="true" value=""/>
        </config>
        <config key="port_3">
            <entry key="index" type="xint" value="3"/>
            <entry key="port_dir_location" type="xstring" isnull="true" value=""/>
        </config>
        <config key="port_4">
            <entry key="index" type="xint" value="4"/>
            <entry key="port_dir_location" type="xstring" isnull="true" value=""/>
        </config>
    </config>
    <config key="filestores">
        <entry key="file_store_location" type="xstring" isnull="true" value=""/>
        <entry key="file_store_id" type="xstring" isnull="true" value=""/>
    </config>
</config>
