# Supplementary material for: Processing binding data using an open-source workflow
Source: J Cheminform. 2021 Dec 11;13:99. doi: 10.1186/s13321-021-00577-1 (PMC8666039; doi:10.1186/s13321-021-00577-1)
Supplement: Supplementary file 6 — Additional file 6. KNIME Workflow (SD format). [file 13321_2021_577_MOESM6_ESM.knwf › Additional File 6 - Workflow - sd plate map.knwf/Define hit t (#205)/Plate Heatmap Viewer (#123)/settings.xml]

<?xml version="1.0" encoding="UTF-8"?>
<config xmlns="http://www.knime.org/2008/09/XMLConfig" xmlns:xsi="http://www.w3.org/2001/XMLSchema-instance" xsi:schemaLocation="http://www.knime.org/2008/09/XMLConfig http://www.knime.org/XMLConfig_2008_09.xsd" key="settings.xml">
    <entry key="node_file" type="xstring" value="settings.xml"/>
    <config key="flow_stack"/>
    <config key="internal_node_subsettings">
        <entry key="memory_policy" type="xstring" value="CacheSmallInMemory"/>
    </config>
    <config key="model">
        <config key="group.by.setting_Internals">
            <entry key="SettingsModelID" type="xstring" value="SMID_string"/>
            <entry key="EnabledStatus" type="xboolean" value="true"/>
        </config>
        <entry key="group.by.setting" type="xstring" value="Plate ID"/>
        <config key="plate.column.setting_Internals">
            <entry key="SettingsModelID" type="xstring" value="SMID_string"/>
            <entry key="EnabledStatus" type="xboolean" value="true"/>
        </config>
        <entry key="plate.column.setting" type="xstring" value="plateColumn"/>
        <config key="plate.label.setting_Internals">
            <entry key="SettingsModelID" type="xstring" value="SMID_string"/>
            <entry key="EnabledStatus" type="xboolean" value="true"/>
        </config>
        <entry key="plate.label.setting" type="xstring" value="Plate ID"/>
        <config key="plate.row.setting_Internals">
            <entry key="SettingsModelID" type="xstring" value="SMID_string"/>
            <entry key="EnabledStatus" type="xboolean" value="true"/>
        </config>
        <entry key="plate.row.setting" type="xstring" value="plateRow"/>
        <config key="readout.setting_Internals">
            <entry key="SettingsModelID" type="xstring" value="SMID_filterString"/>
            <entry key="EnabledStatus" type="xboolean" value="true"/>
        </config>
        <config key="readout.setting">
            <config key="InclList">
                <entry key="array-size" type="xint" value="1"/>
                <entry key="0" type="xstring" value="Tm"/>
            </config>
            <config key="ExclList">
                <entry key="array-size" type="xint" value="3"/>
                <entry key="0" type="xstring" value="abs(Delta_Tm)"/>
                <entry key="1" type="xstring" value="Delta_Tm"/>
                <entry key="2" type="xstring" value="Residual standard error"/>
            </config>
            <entry key="keep_all_columns_selected" type="xboolean" value="false"/>
        </config>
        <config key="reference.populations_Internals">
            <entry key="SettingsModelID" type="xstring" value="SMID_stringarray"/>
            <entry key="EnabledStatus" type="xboolean" value="true"/>
        </config>
        <config key="reference.populations">
            <entry key="array-size" type="xint" value="1"/>
            <entry key="0" type="xstring" value="DMSO"/>
        </config>
        <config key="factor.setting_Internals">
            <entry key="SettingsModelID" type="xstring" value="SMID_filterString"/>
            <entry key="EnabledStatus" type="xboolean" value="true"/>
        </config>
        <config key="factor.setting">
            <config key="InclList">
                <entry key="array-size" type="xint" value="0"/>
            </config>
            <config key="ExclList">
                <entry key="array-size" type="xint" value="11"/>
                <entry key="0" type="xstring" value="abs(Delta_Tm)"/>
                <entry key="1" type="xstring" value="Delta_Tm"/>
                <entry key="2" type="xstring" value="Hit?"/>
                <entry key="3" type="xstring" value="Well Position"/>
                <entry key="4" type="xstring" value="Residual standard error"/>
                <entry key="5" type="xstring" value="Tm"/>
                <entry key="6" type="xstring" value="Compound ID"/>
                <entry key="7" type="xstring" value="plateRow"/>
                <entry key="8" type="xstring" value="plateColumn"/>
                <entry key="9" type="xstring" value="Plate ID"/>
                <entry key="10" type="xstring" value="Molecule"/>
            </config>
            <entry key="keep_all_columns_selected" type="xboolean" value="false"/>
        </config>
        <config key="reference.parameter_Internals">
            <entry key="SettingsModelID" type="xstring" value="SMID_string"/>
            <entry key="EnabledStatus" type="xboolean" value="true"/>
        </config>
        <entry key="reference.parameter" type="xstring" value="Compound ID"/>
    </config>
    <config key="nodeAnnotation">
        <entry key="text" type="xstring" value=""/>
        <entry key="bgcolor" type="xint" value="16777215"/>
        <entry key="x-coordinate" type="xint" value="647"/>
        <entry key="y-coordinate" type="xint" value="279"/>
        <entry key="width" type="xint" value="106"/>
        <entry key="height" type="xint" value="15"/>
        <entry key="alignment" type="xstring" value="CENTER"/>
        <entry key="borderSize" type="xint" value="0"/>
        <entry key="borderColor" type="xint" value="16777215"/>
        <entry key="defFontSize" type="xint" value="9"/>
        <entry key="annotation-version" type="xint" value="20151123"/>
        <config key="styles"/>
    </config>
    <entry key="customDescription" type="xstring" isnull="true" value=""/>
    <entry key="state" type="xstring" value="IDLE"/>
    <entry key="factory" type="xstring" value="de.mpicbg.knime.hcs.base.nodes.viz.HeatMapViewerFactory"/>
    <entry key="node-name" type="xstring" value="Plate Heatmap Viewer"/>
    <entry key="node-bundle-name" type="xstring" value="HCS-Tools for KNIME"/>
    <entry key="node-bundle-symbolic-name" type="xstring" value="de.mpicbg.knime.hcs.base"/>
    <entry key="node-bundle-vendor" type="xstring" value="Max Planck Institute of Molecular Cell Biology and Genetics (MPI-CBG)"/>
    <entry key="node-bundle-version" type="xstring" value="4.0.0.v202007151505"/>
    <entry key="node-feature-name" type="xstring" value="KNIME HCS Tools"/>
    <entry key="node-feature-symbolic-name" type="xstring" value="de.mpicbg.tds.knime.hcstools.feature.feature.group"/>
    <entry key="node-feature-vendor" type="xstring" value="Max Planck Institute of Molecular Cell Biology and Genetics (MPI-CBG), Dresden, Germany"/>
    <entry key="node-feature-version" type="xstring" value="4.0.0.v202007151505"/>
    <config key="factory_settings"/>
    <entry key="name" type="xstring" value="Plate Heatmap Viewer"/>
    <entry key="hasContent" type="xboolean" value="false"/>
    <entry key="isInactive" type="xboolean" value="false"/>
    <config key="ports">
        <config key="port_1">
            <entry key="index" type="xint" value="1"/>
            <entry key="port_dir_location" type="xstring" isnull="true" value=""/>
        </config>
        <config key="port_2">
            <entry key="index" type="xint" value="2"/>
            <entry key="port_dir_location" type="xstring" isnull="true" value=""/>
        </config>
    </config>
    <config key="filestores">
        <entry key="file_store_location" type="xstring" isnull="true" value=""/>
        <entry key="file_store_id" type="xstring" isnull="true" value=""/>
    </config>
</config>
