# Supplementary material for: Processing binding data using an open-source workflow
Source: J Cheminform. 2021 Dec 11;13:99. doi: 10.1186/s13321-021-00577-1 (PMC8666039; doi:10.1186/s13321-021-00577-1)
Supplement: Supplementary file 6 — Additional file 6. KNIME Workflow (SD format). [file 13321_2021_577_MOESM6_ESM.knwf › Additional File 6 - Workflow - sd plate map.knwf/Define hit t (#205)/Rule Engine (#134)/settings.xml]

<?xml version="1.0" encoding="UTF-8"?>
<config xmlns="http://www.knime.org/2008/09/XMLConfig" xmlns:xsi="http://www.w3.org/2001/XMLSchema-instance" xsi:schemaLocation="http://www.knime.org/2008/09/XMLConfig http://www.knime.org/XMLConfig_2008_09.xsd" key="settings.xml">
    <entry key="node_file" type="xstring" value="settings.xml"/>
    <config key="flow_stack"/>
    <config key="internal_node_subsettings">
        <entry key="memory_policy" type="xstring" value="CacheSmallInMemory"/>
    </config>
    <config key="model">
        <config key="rules">
            <entry key="array-size" type="xint" value="20"/>
            <entry key="0" type="xstring" value="// enter ordered set of rules, e.g.:"/>
            <entry key="1" type="xstring" value="// $double column name$ &gt; 5.0 =&gt; &quot;large&quot;"/>
            <entry key="2" type="xstring" value="// $string column name$ LIKE &quot;*blue*&quot; =&gt; &quot;small and blue&quot;"/>
            <entry key="3" type="xstring" value="// TRUE =&gt; &quot;default outcome&quot;"/>
            <entry key="4" type="xstring" value="$plateRow$ = &quot;A&quot; =&gt; 1"/>
            <entry key="5" type="xstring" value="$plateRow$ = &quot;B&quot; =&gt; 2"/>
            <entry key="6" type="xstring" value="$plateRow$ = &quot;C&quot; =&gt; 3"/>
            <entry key="7" type="xstring" value="$plateRow$ = &quot;D&quot; =&gt; 4"/>
            <entry key="8" type="xstring" value="$plateRow$ = &quot;E&quot; =&gt; 5"/>
            <entry key="9" type="xstring" value="$plateRow$ = &quot;F&quot; =&gt; 6"/>
            <entry key="10" type="xstring" value="$plateRow$ = &quot;G&quot; =&gt; 7"/>
            <entry key="11" type="xstring" value="$plateRow$ = &quot;H&quot; =&gt; 8"/>
            <entry key="12" type="xstring" value="$plateRow$ = &quot;I&quot; =&gt; 9"/>
            <entry key="13" type="xstring" value="$plateRow$ = &quot;J&quot; =&gt; 10"/>
            <entry key="14" type="xstring" value="$plateRow$ = &quot;K&quot; =&gt; 11"/>
            <entry key="15" type="xstring" value="$plateRow$ = &quot;L&quot; =&gt; 12"/>
            <entry key="16" type="xstring" value="$plateRow$ = &quot;M&quot; =&gt; 13"/>
            <entry key="17" type="xstring" value="$plateRow$ = &quot;N&quot; =&gt; 14"/>
            <entry key="18" type="xstring" value="$plateRow$ = &quot;O&quot; =&gt; 15"/>
            <entry key="19" type="xstring" value="$plateRow$ = &quot;P&quot; =&gt; 16"/>
        </config>
        <entry key="new-column-name" type="xstring" value="prediction"/>
        <entry key="replace-column-name" type="xstring" value="plateRow"/>
        <entry key="append-column" type="xboolean" value="false"/>
        <entry key="disallowLongOutputForCompatibility" type="xboolean" value="false"/>
    </config>
    <config key="nodeAnnotation">
        <entry key="text" type="xstring" value=""/>
        <entry key="bgcolor" type="xint" value="16777215"/>
        <entry key="x-coordinate" type="xint" value="87"/>
        <entry key="y-coordinate" type="xint" value="299"/>
        <entry key="width" type="xint" value="106"/>
        <entry key="height" type="xint" value="15"/>
        <entry key="alignment" type="xstring" value="CENTER"/>
        <entry key="borderSize" type="xint" value="0"/>
        <entry key="borderColor" type="xint" value="16777215"/>
        <entry key="defFontSize" type="xint" value="9"/>
        <entry key="annotation-version" type="xint" value="20151123"/>
        <config key="styles"/>
    </config>
    <entry key="customDescription" type="xstring" isnull="true" value=""/>
    <entry key="state" type="xstring" value="IDLE"/>
    <entry key="factory" type="xstring" value="org.knime.base.node.rules.engine.RuleEngineNodeFactory"/>
    <entry key="node-name" type="xstring" value="Rule Engine"/>
    <entry key="node-bundle-name" type="xstring" value="KNIME Java Snippet Nodes"/>
    <entry key="node-bundle-symbolic-name" type="xstring" value="org.knime.jsnippets"/>
    <entry key="node-bundle-vendor" type="xstring" value="KNIME AG, Zurich, Switzerland"/>
    <entry key="node-bundle-version" type="xstring" value="4.4.1.v202108201736"/>
    <entry key="node-feature-name" type="xstring" value="KNIME Javasnippet"/>
    <entry key="node-feature-symbolic-name" type="xstring" value="org.knime.features.javasnippet.feature.group"/>
    <entry key="node-feature-vendor" type="xstring" value="KNIME AG, Zurich, Switzerland"/>
    <entry key="node-feature-version" type="xstring" value="4.4.1.v202108201736"/>
    <config key="factory_settings"/>
    <entry key="name" type="xstring" value="Rule Engine"/>
    <entry key="hasContent" type="xboolean" value="false"/>
    <entry key="isInactive" type="xboolean" value="false"/>
    <config key="ports">
        <config key="port_1">
            <entry key="index" type="xint" value="1"/>
            <entry key="port_dir_location" type="xstring" isnull="true" value=""/>
        </config>
    </config>
    <config key="filestores">
        <entry key="file_store_location" type="xstring" isnull="true" value=""/>
        <entry key="file_store_id" type="xstring" isnull="true" value=""/>
    </config>
</config>
