# Supplementary material for: Processing binding data using an open-source workflow
Source: J Cheminform. 2021 Dec 11;13:99. doi: 10.1186/s13321-021-00577-1 (PMC8666039; doi:10.1186/s13321-021-00577-1)
Supplement: Supplementary file 6 — Additional file 6. KNIME Workflow (SD format). [file 13321_2021_577_MOESM6_ESM.knwf › Additional File 6 - Workflow - sd plate map.knwf/Define initi (#195)/Component Input (#253)/settings.xml]

<?xml version="1.0" encoding="UTF-8"?>
<config xmlns="http://www.knime.org/2008/09/XMLConfig" xmlns:xsi="http://www.w3.org/2001/XMLSchema-instance" xsi:schemaLocation="http://www.knime.org/2008/09/XMLConfig http://www.knime.org/XMLConfig_2008_09.xsd" key="settings.xml">
    <entry key="node_file" type="xstring" value="settings.xml"/>
    <config key="flow_stack">
        <config key="Variable_0">
            <entry key="type" type="xstring" value="variable"/>
            <entry key="name" type="xstring" value="plate-id"/>
            <entry key="class" type="xstring" value="STRING"/>
            <entry key="value" type="xstring" value="10001"/>
        </config>
        <config key="Variable_1">
            <entry key="type" type="xstring" value="variable"/>
            <entry key="name" type="xstring" value="library_sd_file (file name)"/>
            <entry key="class" type="xstring" value="STRING"/>
            <entry key="value" type="xstring" value="Additional File 4 - Plate Map.sdf"/>
        </config>
        <config key="Variable_2">
            <entry key="type" type="xstring" value="variable"/>
            <entry key="name" type="xstring" value="library_sd_file (URL)"/>
            <entry key="class" type="xstring" value="STRING"/>
            <entry key="value" type="xstring" value="file:/D:/Research/Young%20Lab/Documents/Manuscripts/Thermal%20Shift%20Data%20Analysis%20Paper/Submission/Additional%20File%204%20-%20Plate%20Map.sdf"/>
        </config>
        <config key="Variable_3">
            <entry key="type" type="xstring" value="variable"/>
            <entry key="name" type="xstring" value="library_sd_file (Path)"/>
            <entry key="class" type="xstring" value="FSLocation"/>
            <entry key="location_present" type="xboolean" value="true"/>
            <entry key="file_system_type" type="xstring" value="CUSTOM_URL"/>
            <entry key="file_system_specifier" type="xstring" value="1000"/>
            <entry key="path" type="xstring" value="file:/D:/Research/Young%20Lab/Documents/Manuscripts/Thermal%20Shift%20Data%20Analysis%20Paper/Submission/Additional%20File%204%20-%20Plate%20Map.sdf"/>
        </config>
        <config key="Variable_4">
            <entry key="type" type="xstring" value="variable"/>
            <entry key="name" type="xstring" value="library_sd_file"/>
            <entry key="class" type="xstring" value="STRING"/>
            <entry key="value" type="xstring" value="D:\Research\Young Lab\Documents\Manuscripts\Thermal Shift Data Analysis Paper\Submission\Additional File 4 - Plate Map.sdf"/>
        </config>
        <config key="Variable_5">
            <entry key="type" type="xstring" value="variable"/>
            <entry key="name" type="xstring" value="thermal_shift_data (URL)"/>
            <entry key="class" type="xstring" value="STRING"/>
            <entry key="value" type="xstring" value="file:/D:/Research/Young%20Lab/Documents/Manuscripts/Thermal%20Shift%20Data%20Analysis%20Paper/Submission/Additional%20File%202%20-%20TSA%20Data%20-%20Plate%2010001.txt"/>
        </config>
        <config key="Variable_6">
            <entry key="type" type="xstring" value="variable"/>
            <entry key="name" type="xstring" value="plate-id"/>
            <entry key="class" type="xstring" value="STRING"/>
            <entry key="value" type="xstring" value="10001"/>
        </config>
        <config key="Variable_7">
            <entry key="type" type="xstring" value="variable"/>
            <entry key="name" type="xstring" value="library_sd_file (file name)"/>
            <entry key="class" type="xstring" value="STRING"/>
            <entry key="value" type="xstring" value="Additional File 4 - Plate Map.sdf"/>
        </config>
        <config key="Variable_8">
            <entry key="type" type="xstring" value="variable"/>
            <entry key="name" type="xstring" value="library_sd_file (URL)"/>
            <entry key="class" type="xstring" value="STRING"/>
            <entry key="value" type="xstring" value="file:/D:/Research/Young%20Lab/Documents/Manuscripts/Thermal%20Shift%20Data%20Analysis%20Paper/Submission/Additional%20File%204%20-%20Plate%20Map.sdf"/>
        </config>
        <config key="Variable_9">
            <entry key="type" type="xstring" value="variable"/>
            <entry key="name" type="xstring" value="library_sd_file (Path)"/>
            <entry key="class" type="xstring" value="FSLocation"/>
            <entry key="location_present" type="xboolean" value="true"/>
            <entry key="file_system_type" type="xstring" value="CUSTOM_URL"/>
            <entry key="file_system_specifier" type="xstring" value="1000"/>
            <entry key="path" type="xstring" value="file:/D:/Research/Young%20Lab/Documents/Manuscripts/Thermal%20Shift%20Data%20Analysis%20Paper/Submission/Additional%20File%204%20-%20Plate%20Map.sdf"/>
        </config>
        <config key="Variable_10">
            <entry key="type" type="xstring" value="variable"/>
            <entry key="name" type="xstring" value="library_sd_file"/>
            <entry key="class" type="xstring" value="STRING"/>
            <entry key="value" type="xstring" value="D:\Research\Young Lab\Documents\Manuscripts\Thermal Shift Data Analysis Paper\Submission\Additional File 4 - Plate Map.sdf"/>
        </config>
        <config key="Variable_11">
            <entry key="type" type="xstring" value="variable"/>
            <entry key="name" type="xstring" value="thermal_shift_data (URL)"/>
            <entry key="class" type="xstring" value="STRING"/>
            <entry key="value" type="xstring" value="file:/D:/Research/Young%20Lab/Documents/Manuscripts/Thermal%20Shift%20Data%20Analysis%20Paper/Submission/Additional%20File%202%20-%20TSA%20Data%20-%20Plate%2010001.txt"/>
        </config>
    </config>
    <config key="internal_node_subsettings">
        <entry key="memory_policy" type="xstring" value="CacheSmallInMemory"/>
    </config>
    <config key="model">
        <config key="variable-filter">
            <entry key="filter-type" type="xstring" value="STANDARD"/>
            <config key="included_names">
                <entry key="array-size" type="xint" value="8"/>
                <entry key="0" type="xstring" value="thermal_shift_data (file name)"/>
                <entry key="1" type="xstring" value="thermal_shift_data (URL)"/>
                <entry key="2" type="xstring" value="thermal_shift_data (Path)"/>
                <entry key="3" type="xstring" value="library_sd_file"/>
                <entry key="4" type="xstring" value="library_sd_file (Path)"/>
                <entry key="5" type="xstring" value="library_sd_file (URL)"/>
                <entry key="6" type="xstring" value="library_sd_file (file name)"/>
                <entry key="7" type="xstring" value="plate-id"/>
            </config>
            <config key="excluded_names">
                <entry key="array-size" type="xint" value="0"/>
            </config>
            <entry key="enforce_option" type="xstring" value="EnforceInclusion"/>
            <config key="name_pattern">
                <entry key="pattern" type="xstring" value=""/>
                <entry key="type" type="xstring" value="Wildcard"/>
                <entry key="caseSensitive" type="xboolean" value="true"/>
            </config>
        </config>
        <entry key="variable-prefix" type="xstring" isnull="true" value=""/>
        <config key="port-names">
            <entry key="array-size" type="xint" value="2"/>
            <entry key="0" type="xstring" value="Data"/>
            <entry key="1" type="xstring" value="Plate Map"/>
        </config>
        <config key="port-descriptions">
            <entry key="array-size" type="xint" value="2"/>
            <entry key="0" type="xstring" value="Temperature and fluorscence data for further processing"/>
            <entry key="1" type="xstring" value="Plate Map Data"/>
        </config>
        <entry key="sub-node-description" type="xstring" value="Here, the user is prompted to specify which columns in the plate map correspond to Temperature, Well Position, Plate ID, and Compound ID.%%00013%%00010%%00013%%00010The user is also prompted to define the initial fitting window, a jump/skip/gap threshold, and a threshold for excluding wells which lack a suitable fluorescence signal. %%00013%%00010%%00013%%00010The plate number, row, and column data contained in the plate map are used to associate the chemical structures and compound IDs with the temperature and fluorescence data. The joined data is then passed on to subsequent nodes which remove data outside of the fitting window and plot the resulting curves. %%00013%%00010"/>
    </config>
    <entry key="customDescription" type="xstring" isnull="true" value=""/>
    <entry key="state" type="xstring" value="IDLE"/>
    <entry key="isDeletable" type="xboolean" value="false"/>
    <entry key="factory" type="xstring" value="org.knime.core.node.workflow.virtual.subnode.VirtualSubNodeInputNodeFactory"/>
    <entry key="node-name" type="xstring" value="Component Input"/>
    <entry key="node-bundle-name" type="xstring" value="KNIME Core API"/>
    <entry key="node-bundle-symbolic-name" type="xstring" value="org.knime.core"/>
    <entry key="node-bundle-vendor" type="xstring" value="KNIME AG, Zurich, Switzerland"/>
    <entry key="node-bundle-version" type="xstring" value="4.4.1.v202108201740"/>
    <entry key="node-feature-name" type="xstring" value="KNIME AP Core feature"/>
    <entry key="node-feature-symbolic-name" type="xstring" value="org.knime.features.core.feature.group"/>
    <entry key="node-feature-vendor" type="xstring" value="KNIME AG, Zurich, Switzerland"/>
    <entry key="node-feature-version" type="xstring" value="4.4.1.v202108201740"/>
    <config key="factory_settings">
        <config key="port_0">
            <entry key="index" type="xint" value="0"/>
            <config key="type">
                <entry key="object_class" type="xstring" value="org.knime.core.node.BufferedDataTable"/>
            </config>
        </config>
        <config key="port_1">
            <entry key="index" type="xint" value="1"/>
            <config key="type">
                <entry key="object_class" type="xstring" value="org.knime.core.node.BufferedDataTable"/>
            </config>
        </config>
    </config>
    <entry key="name" type="xstring" value="Component Input"/>
    <entry key="hasContent" type="xboolean" value="false"/>
    <entry key="isInactive" type="xboolean" value="false"/>
    <config key="ports">
        <config key="port_1">
            <entry key="index" type="xint" value="1"/>
            <entry key="port_dir_location" type="xstring" isnull="true" value=""/>
        </config>
        <config key="port_2">
            <entry key="index" type="xint" value="2"/>
            <entry key="port_dir_location" type="xstring" isnull="true" value=""/>
        </config>
    </config>
    <config key="filestores">
        <entry key="file_store_location" type="xstring" isnull="true" value=""/>
        <entry key="file_store_id" type="xstring" isnull="true" value=""/>
    </config>
</config>
