# Supplementary material for: Processing binding data using an open-source workflow
Source: J Cheminform. 2021 Dec 11;13:99. doi: 10.1186/s13321-021-00577-1 (PMC8666039; doi:10.1186/s13321-021-00577-1)
Supplement: Supplementary file 6 — Additional file 6. KNIME Workflow (SD format). [file 13321_2021_577_MOESM6_ESM.knwf › Additional File 6 - Workflow - sd plate map.knwf/Examine proc (#224)/settings.xml]

<?xml version="1.0" encoding="UTF-8"?>
<config xmlns="http://www.knime.org/2008/09/XMLConfig" xmlns:xsi="http://www.w3.org/2001/XMLSchema-instance" xsi:schemaLocation="http://www.knime.org/2008/09/XMLConfig http://www.knime.org/XMLConfig_2008_09.xsd" key="settings.xml">
    <entry key="node_file" type="xstring" value="settings.xml"/>
    <config key="flow_stack"/>
    <config key="internal_node_subsettings">
        <entry key="memory_policy" type="xstring" value="CacheSmallInMemory"/>
    </config>
    <config key="model"/>
    <config key="nodeAnnotation">
        <entry key="text" type="xstring" value=""/>
        <entry key="bgcolor" type="xint" value="16777215"/>
        <entry key="x-coordinate" type="xint" value="149"/>
        <entry key="y-coordinate" type="xint" value="459"/>
        <entry key="width" type="xint" value="106"/>
        <entry key="height" type="xint" value="15"/>
        <entry key="alignment" type="xstring" value="CENTER"/>
        <entry key="borderSize" type="xint" value="0"/>
        <entry key="borderColor" type="xint" value="0"/>
        <entry key="defFontSize" type="xint" value="-1"/>
        <entry key="annotation-version" type="xint" value="20151123"/>
        <config key="styles"/>
    </config>
    <entry key="customDescription" type="xstring" isnull="true" value=""/>
    <entry key="state" type="xstring" value="IDLE"/>
    <entry key="workflow-file" type="xstring" value="workflow.knime"/>
    <entry key="virtual-in-ID" type="xint" value="224"/>
    <config key="inports">
        <config key="inport_0">
            <entry key="index" type="xint" value="0"/>
            <config key="type">
                <entry key="object_class" type="xstring" value="org.knime.core.node.port.image.ImagePortObject"/>
            </config>
        </config>
        <config key="inport_1">
            <entry key="index" type="xint" value="1"/>
            <config key="type">
                <entry key="object_class" type="xstring" value="org.knime.core.node.BufferedDataTable"/>
            </config>
        </config>
        <config key="inport_2">
            <entry key="index" type="xint" value="2"/>
            <config key="type">
                <entry key="object_class" type="xstring" value="org.knime.core.node.BufferedDataTable"/>
            </config>
        </config>
        <config key="inport_3">
            <entry key="index" type="xint" value="3"/>
            <config key="type">
                <entry key="object_class" type="xstring" value="org.knime.core.node.BufferedDataTable"/>
            </config>
        </config>
    </config>
    <entry key="virtual-out-ID" type="xint" value="225"/>
    <config key="outports">
        <config key="outport_0">
            <entry key="index" type="xint" value="0"/>
            <config key="type">
                <entry key="object_class" type="xstring" value="org.knime.core.node.port.image.ImagePortObject"/>
            </config>
        </config>
        <config key="outport_1">
            <entry key="index" type="xint" value="1"/>
            <config key="type">
                <entry key="object_class" type="xstring" value="org.knime.core.node.port.image.ImagePortObject"/>
            </config>
        </config>
        <config key="outport_2">
            <entry key="index" type="xint" value="2"/>
            <config key="type">
                <entry key="object_class" type="xstring" value="org.knime.core.node.port.image.ImagePortObject"/>
            </config>
        </config>
        <config key="outport_3">
            <entry key="index" type="xint" value="3"/>
            <config key="type">
                <entry key="object_class" type="xstring" value="org.knime.core.node.port.image.ImagePortObject"/>
            </config>
        </config>
    </config>
    <config key="metadata">
        <entry key="description" type="xstring" value="Here, the user can review the processed melting curves to confirm that the shapes are sigmoidal with well-behaved minima and maxima, and a sigmoidal transition region that is completely inside the fitting window. %%00013%%00010%%00013%%00010Importantly, the user is also advised to confirm whether the flagged spectra are indeed problematic, and to adjust the thresholds and the fitting window of step 4 to avoid anomalies while capturing as much real data as possible. %%00013%%00010%%00013%%00010The well selection feature in Step 1 allows for the isolation of problematic individual wells if desired, and a Tm can be calculated on these by adjusting the initial window for a more custom fit. "/>
        <entry key="type" type="xstring" value="VISUALIZER"/>
        <config key="inports">
            <config key="inport_0">
                <entry key="name" type="xstring" value="Raw Melting Curves"/>
                <entry key="description" type="xstring" value="Raw Melting Curves"/>
                <entry key="index" type="xint" value="0"/>
            </config>
            <config key="inport_1">
                <entry key="name" type="xstring" value="Accepted Melting Curves"/>
                <entry key="description" type="xstring" value="Accepted Melting Curves"/>
                <entry key="index" type="xint" value="1"/>
            </config>
            <config key="inport_2">
                <entry key="name" type="xstring" value="Melting curves with gaps, jumps &amp; spikes"/>
                <entry key="description" type="xstring" value="Melting curves%%00013%%00010with gaps, jumps &amp; spikes"/>
                <entry key="index" type="xint" value="2"/>
            </config>
            <config key="inport_3">
                <entry key="name" type="xstring" value="Melting curves"/>
                <entry key="description" type="xstring" value="Melting curves%%00013%%00010with low signal"/>
                <entry key="index" type="xint" value="3"/>
            </config>
        </config>
        <config key="outports">
            <config key="outport_0">
                <entry key="name" type="xstring" value="Raw Melting Curves"/>
                <entry key="description" type="xstring" value="Raw Melting Curves"/>
                <entry key="index" type="xint" value="0"/>
            </config>
            <config key="outport_1">
                <entry key="name" type="xstring" value="Accepted Melting Curves"/>
                <entry key="description" type="xstring" value="Accepted Melting Curves"/>
                <entry key="index" type="xint" value="1"/>
            </config>
            <config key="outport_2">
                <entry key="name" type="xstring" value="Melting curves with gaps, jumps &amp; spikes"/>
                <entry key="description" type="xstring" value="Melting curves%%00013%%00010with gaps, jumps &amp; spikes"/>
                <entry key="index" type="xint" value="2"/>
            </config>
            <config key="outport_3">
                <entry key="name" type="xstring" value="Melting curves"/>
                <entry key="description" type="xstring" value="Melting curves%%00013%%00010with low signal"/>
                <entry key="index" type="xint" value="3"/>
            </config>
        </config>
    </config>
    <entry key="layoutJSON" type="xstring" value="{&quot;parentLayoutLegacyMode&quot;:false,&quot;rows&quot;:[{&quot;type&quot;:&quot;row&quot;,&quot;columns&quot;:[{&quot;content&quot;:[{&quot;type&quot;:&quot;view&quot;,&quot;nodeID&quot;:&quot;221&quot;,&quot;scrolling&quot;:false,&quot;resizeMethod&quot;:&quot;viewLowestElement&quot;,&quot;useLegacyMode&quot;:false,&quot;resizeTolerance&quot;:5,&quot;sizeHeight&quot;:true,&quot;sizeWidth&quot;:false,&quot;autoResize&quot;:true}],&quot;widthXS&quot;:12}]},{&quot;type&quot;:&quot;row&quot;,&quot;columns&quot;:[{&quot;content&quot;:[{&quot;type&quot;:&quot;view&quot;,&quot;nodeID&quot;:&quot;222&quot;,&quot;scrolling&quot;:false,&quot;resizeMethod&quot;:&quot;viewLowestElement&quot;,&quot;useLegacyMode&quot;:false,&quot;resizeTolerance&quot;:5,&quot;sizeHeight&quot;:true,&quot;sizeWidth&quot;:false,&quot;autoResize&quot;:true}],&quot;widthXS&quot;:12}]},{&quot;type&quot;:&quot;row&quot;,&quot;columns&quot;:[{&quot;content&quot;:[{&quot;type&quot;:&quot;view&quot;,&quot;nodeID&quot;:&quot;223&quot;,&quot;scrolling&quot;:false,&quot;resizeMethod&quot;:&quot;viewLowestElement&quot;,&quot;useLegacyMode&quot;:false,&quot;resizeTolerance&quot;:5,&quot;sizeHeight&quot;:true,&quot;sizeWidth&quot;:false,&quot;autoResize&quot;:true}],&quot;widthXS&quot;:12}]}]}"/>
    <entry key="configurationLayoutJSON" type="xstring" value="{&quot;parentLayoutLegacyMode&quot;:false}"/>
    <entry key="hideInWizard" type="xboolean" value="false"/>
    <entry key="customCSS" type="xstring" value=""/>
</config>
