# Supplementary material for: Processing binding data using an open-source workflow
Source: J Cheminform. 2021 Dec 11;13:99. doi: 10.1186/s13321-021-00577-1 (PMC8666039; doi:10.1186/s13321-021-00577-1)
Supplement: Supplementary file 6 — Additional file 6. KNIME Workflow (SD format). [file 13321_2021_577_MOESM6_ESM.knwf › Additional File 6 - Workflow - sd plate map.knwf/Export Files (#226)/Component Output (#224)/settings.xml]

<?xml version="1.0" encoding="UTF-8"?>
<config xmlns="http://www.knime.org/2008/09/XMLConfig" xmlns:xsi="http://www.w3.org/2001/XMLSchema-instance" xsi:schemaLocation="http://www.knime.org/2008/09/XMLConfig http://www.knime.org/XMLConfig_2008_09.xsd" key="settings.xml">
    <entry key="node_file" type="xstring" value="settings.xml"/>
    <config key="flow_stack"/>
    <config key="internal_node_subsettings">
        <entry key="memory_policy" type="xstring" value="CacheSmallInMemory"/>
    </config>
    <config key="model">
        <config key="variable-filter">
            <entry key="filter-type" type="xstring" value="STANDARD"/>
            <config key="included_names">
                <entry key="array-size" type="xint" value="1"/>
                <entry key="0" type="xstring" value="File path"/>
            </config>
            <config key="excluded_names">
                <entry key="array-size" type="xint" value="14"/>
                <entry key="0" type="xstring" value="sdf_file_location"/>
                <entry key="1" type="xstring" value="sdf_file"/>
                <entry key="2" type="xstring" value="thermal_shift_data (URL)"/>
                <entry key="3" type="xstring" value="Directory"/>
                <entry key="4" type="xstring" value="Filename_full"/>
                <entry key="5" type="xstring" value="Filename"/>
                <entry key="6" type="xstring" value="Extension"/>
                <entry key="7" type="xstring" value="Parent folder"/>
                <entry key="8" type="xstring" value="File name"/>
                <entry key="9" type="xstring" value="File extension"/>
                <entry key="10" type="xstring" value="Path"/>
                <entry key="11" type="xstring" value="RowID"/>
                <entry key="12" type="xstring" value="thermal_shift_data (Path)"/>
                <entry key="13" type="xstring" value="thermal_shift_data (file name)"/>
            </config>
            <entry key="enforce_option" type="xstring" value="EnforceInclusion"/>
            <config key="name_pattern">
                <entry key="pattern" type="xstring" value=""/>
                <entry key="type" type="xstring" value="Wildcard"/>
                <entry key="caseSensitive" type="xboolean" value="true"/>
            </config>
        </config>
        <entry key="variable-prefix" type="xstring" isnull="true" value=""/>
        <config key="port-names">
            <entry key="array-size" type="xint" value="0"/>
        </config>
        <config key="port-descriptions">
            <entry key="array-size" type="xint" value="0"/>
        </config>
    </config>
    <entry key="customDescription" type="xstring" isnull="true" value=""/>
    <entry key="state" type="xstring" value="IDLE"/>
    <entry key="isDeletable" type="xboolean" value="false"/>
    <entry key="factory" type="xstring" value="org.knime.core.node.workflow.virtual.subnode.VirtualSubNodeOutputNodeFactory"/>
    <entry key="node-name" type="xstring" value="Component Output"/>
    <entry key="node-bundle-name" type="xstring" value="KNIME Core API"/>
    <entry key="node-bundle-symbolic-name" type="xstring" value="org.knime.core"/>
    <entry key="node-bundle-vendor" type="xstring" value="KNIME AG, Zurich, Switzerland"/>
    <entry key="node-bundle-version" type="xstring" value="4.4.0.v202106241953"/>
    <entry key="node-feature-name" type="xstring" value="KNIME AP Core feature"/>
    <entry key="node-feature-symbolic-name" type="xstring" value="org.knime.features.core.feature.group"/>
    <entry key="node-feature-vendor" type="xstring" value="KNIME AG, Zurich, Switzerland"/>
    <entry key="node-feature-version" type="xstring" value="4.4.0.v202106241953"/>
    <config key="factory_settings"/>
    <entry key="name" type="xstring" value="Component Output"/>
    <entry key="hasContent" type="xboolean" value="false"/>
    <entry key="isInactive" type="xboolean" value="false"/>
    <config key="ports"/>
    <config key="filestores">
        <entry key="file_store_location" type="xstring" isnull="true" value=""/>
        <entry key="file_store_id" type="xstring" isnull="true" value=""/>
    </config>
</config>
