# Supplementary material for: Processing binding data using an open-source workflow
Source: J Cheminform. 2021 Dec 11;13:99. doi: 10.1186/s13321-021-00577-1 (PMC8666039; doi:10.1186/s13321-021-00577-1)
Supplement: Supplementary file 6 — Additional file 6. KNIME Workflow (SD format). [file 13321_2021_577_MOESM6_ESM.knwf › Additional File 6 - Workflow - sd plate map.knwf/Export Files (#226)/SDF Writer (#222)/settings.xml]

<?xml version="1.0" encoding="UTF-8"?>
<config xmlns="http://www.knime.org/2008/09/XMLConfig" xmlns:xsi="http://www.w3.org/2001/XMLSchema-instance" xsi:schemaLocation="http://www.knime.org/2008/09/XMLConfig http://www.knime.org/XMLConfig_2008_09.xsd" key="settings.xml">
    <entry key="node_file" type="xstring" value="settings.xml"/>
    <config key="flow_stack"/>
    <config key="internal_node_subsettings">
        <entry key="memory_policy" type="xstring" value="CacheSmallInMemory"/>
    </config>
    <config key="model">
        <entry key="filename" type="xstring" value="D:\KNIME\knime-workspace\300. TSA Results\Roche Data\Results\2019-3-28 PWWP-WT Life Chemical Plate 4.sdf"/>
        <entry key="titleColumn" type="xstring" value="Compound ID"/>
        <entry key="structureColumn" type="xstring" value="Molecule"/>
        <entry key="overwriteOK" type="xboolean" value="true"/>
        <config key="column-filter">
            <entry key="filter-type" type="xstring" value="STANDARD"/>
            <config key="included_names">
                <entry key="array-size" type="xint" value="10"/>
                <entry key="0" type="xstring" value="Well Position"/>
                <entry key="1" type="xstring" value="plateRow"/>
                <entry key="2" type="xstring" value="plateColumn"/>
                <entry key="3" type="xstring" value="Tm"/>
                <entry key="4" type="xstring" value="Residual standard error"/>
                <entry key="5" type="xstring" value="abs(Delta_Tm)"/>
                <entry key="6" type="xstring" value="Delta_Tm"/>
                <entry key="7" type="xstring" value="Hit?"/>
                <entry key="8" type="xstring" value="Compound ID"/>
                <entry key="9" type="xstring" value="Plate ID"/>
            </config>
            <config key="excluded_names">
                <entry key="array-size" type="xint" value="0"/>
            </config>
            <entry key="enforce_option" type="xstring" value="EnforceExclusion"/>
            <config key="name_pattern">
                <entry key="pattern" type="xstring" value=""/>
                <entry key="type" type="xstring" value="Wildcard"/>
                <entry key="caseSensitive" type="xboolean" value="true"/>
            </config>
            <config key="datatype">
                <config key="typelist">
                    <entry key="org.knime.core.data.image.png.PNGImageValue" type="xboolean" value="false"/>
                    <entry key="org.knime.chem.types.SdfValue" type="xboolean" value="false"/>
                    <entry key="org.knime.core.data.StringValue" type="xboolean" value="false"/>
                    <entry key="org.knime.core.data.IntValue" type="xboolean" value="false"/>
                    <entry key="org.knime.core.data.DoubleValue" type="xboolean" value="false"/>
                    <entry key="org.knime.core.data.BooleanValue" type="xboolean" value="false"/>
                    <entry key="org.knime.core.data.LongValue" type="xboolean" value="false"/>
                    <entry key="org.knime.core.data.date.DateAndTimeValue" type="xboolean" value="false"/>
                </config>
            </config>
        </config>
        <entry key="skipProblematicItems" type="xboolean" value="false"/>
        <entry key="omitMissingValues" type="xboolean" value="false"/>
        <entry key="addEmptyStructures" type="xboolean" value="false"/>
        <entry key="characterSetName" type="xstring" isnull="true" value=""/>
    </config>
    <config key="variables">
        <entry key="version" type="xstring" value="V_2019_09_13"/>
        <config key="tree">
            <config key="filename">
                <entry key="used_variable" type="xstring" value="sdf_file_location"/>
                <entry key="exposed_variable" type="xstring" isnull="true" value=""/>
            </config>
        </config>
    </config>
    <config key="nodeAnnotation">
        <entry key="text" type="xstring" value="All"/>
        <entry key="bgcolor" type="xint" value="16777215"/>
        <entry key="x-coordinate" type="xint" value="1087"/>
        <entry key="y-coordinate" type="xint" value="339"/>
        <entry key="width" type="xint" value="106"/>
        <entry key="height" type="xint" value="15"/>
        <entry key="alignment" type="xstring" value="CENTER"/>
        <entry key="borderSize" type="xint" value="0"/>
        <entry key="borderColor" type="xint" value="16777215"/>
        <entry key="defFontSize" type="xint" value="9"/>
        <entry key="annotation-version" type="xint" value="20151123"/>
        <config key="styles">
            <config key="style_0">
                <entry key="start" type="xint" value="0"/>
                <entry key="length" type="xint" value="3"/>
                <entry key="fontname" type="xstring" value="Arial"/>
                <entry key="fontstyle" type="xint" value="0"/>
                <entry key="fontsize" type="xint" value="9"/>
                <entry key="fgcolor" type="xint" value="0"/>
            </config>
        </config>
    </config>
    <entry key="customDescription" type="xstring" isnull="true" value=""/>
    <entry key="state" type="xstring" value="IDLE"/>
    <entry key="factory" type="xstring" value="org.knime.chem.base.node.io.sdfwriter2.SDFWriterNodeFactory"/>
    <entry key="node-name" type="xstring" value="SDF Writer"/>
    <entry key="node-bundle-name" type="xstring" value="KNIME Chemistry Base nodes"/>
    <entry key="node-bundle-symbolic-name" type="xstring" value="org.knime.chem.base"/>
    <entry key="node-bundle-vendor" type="xstring" value="KNIME AG, Zurich, Switzerland"/>
    <entry key="node-bundle-version" type="xstring" value="4.4.0.v202104131254"/>
    <entry key="node-feature-name" type="xstring" value="KNIME Base Chemistry Types &amp; Nodes"/>
    <entry key="node-feature-symbolic-name" type="xstring" value="org.knime.features.chem.types.feature.group"/>
    <entry key="node-feature-vendor" type="xstring" value="KNIME AG, Zurich, Switzerland"/>
    <entry key="node-feature-version" type="xstring" value="4.4.0.v202104131254"/>
    <config key="factory_settings"/>
    <entry key="name" type="xstring" value="SDF Writer"/>
    <entry key="hasContent" type="xboolean" value="false"/>
    <entry key="isInactive" type="xboolean" value="false"/>
    <config key="ports"/>
    <config key="filestores">
        <entry key="file_store_location" type="xstring" isnull="true" value=""/>
        <entry key="file_store_id" type="xstring" isnull="true" value=""/>
    </config>
</config>
