# Supplementary material for: Processing binding data using an open-source workflow
Source: J Cheminform. 2021 Dec 11;13:99. doi: 10.1186/s13321-021-00577-1 (PMC8666039; doi:10.1186/s13321-021-00577-1)
Supplement: Supplementary file 6 — Additional file 6. KNIME Workflow (SD format). [file 13321_2021_577_MOESM6_ESM.knwf › Additional File 6 - Workflow - sd plate map.knwf/Export Files (#226)/Table Row to Variable (#230)/settings.xml]

<?xml version="1.0" encoding="UTF-8"?>
<config xmlns="http://www.knime.org/2008/09/XMLConfig" xmlns:xsi="http://www.w3.org/2001/XMLSchema-instance" xsi:schemaLocation="http://www.knime.org/2008/09/XMLConfig http://www.knime.org/XMLConfig_2008_09.xsd" key="settings.xml">
    <entry key="node_file" type="xstring" value="settings.xml"/>
    <config key="flow_stack">
        <config key="Variable_0">
            <entry key="type" type="xstring" value="variable"/>
            <entry key="name" type="xstring" value="RowID"/>
            <entry key="class" type="xstring" value="STRING"/>
            <entry key="value" type="xstring" value=""/>
        </config>
        <config key="Variable_1">
            <entry key="type" type="xstring" value="variable"/>
            <entry key="name" type="xstring" value="File path"/>
            <entry key="class" type="xstring" value="STRING"/>
            <entry key="value" type="xstring" value="missing"/>
        </config>
        <config key="Variable_2">
            <entry key="type" type="xstring" value="variable"/>
            <entry key="name" type="xstring" value="File extension"/>
            <entry key="class" type="xstring" value="STRING"/>
            <entry key="value" type="xstring" value="missing"/>
        </config>
        <config key="Variable_3">
            <entry key="type" type="xstring" value="variable"/>
            <entry key="name" type="xstring" value="File name"/>
            <entry key="class" type="xstring" value="STRING"/>
            <entry key="value" type="xstring" value="missing"/>
        </config>
        <config key="Variable_4">
            <entry key="type" type="xstring" value="variable"/>
            <entry key="name" type="xstring" value="Parent folder"/>
            <entry key="class" type="xstring" value="STRING"/>
            <entry key="value" type="xstring" value="missing"/>
        </config>
        <config key="Variable_5">
            <entry key="type" type="xstring" value="variable"/>
            <entry key="name" type="xstring" value="Extension"/>
            <entry key="class" type="xstring" value="STRING"/>
            <entry key="value" type="xstring" value="missing"/>
        </config>
        <config key="Variable_6">
            <entry key="type" type="xstring" value="variable"/>
            <entry key="name" type="xstring" value="Filename"/>
            <entry key="class" type="xstring" value="STRING"/>
            <entry key="value" type="xstring" value="missing"/>
        </config>
        <config key="Variable_7">
            <entry key="type" type="xstring" value="variable"/>
            <entry key="name" type="xstring" value="Filename_full"/>
            <entry key="class" type="xstring" value="STRING"/>
            <entry key="value" type="xstring" value="missing"/>
        </config>
        <config key="Variable_8">
            <entry key="type" type="xstring" value="variable"/>
            <entry key="name" type="xstring" value="Directory"/>
            <entry key="class" type="xstring" value="STRING"/>
            <entry key="value" type="xstring" value="missing"/>
        </config>
        <config key="Variable_9">
            <entry key="type" type="xstring" value="variable"/>
            <entry key="name" type="xstring" value="thermal_shift_data (URL)"/>
            <entry key="class" type="xstring" value="STRING"/>
            <entry key="value" type="xstring" value="missing"/>
        </config>
    </config>
    <config key="internal_node_subsettings">
        <entry key="memory_policy" type="xstring" value="CacheSmallInMemory"/>
    </config>
    <config key="model">
        <config key="missing_value_policy_Internals">
            <entry key="SettingsModelID" type="xstring" value="SMID_string"/>
            <entry key="EnabledStatus" type="xboolean" value="true"/>
        </config>
        <entry key="missing_value_policy" type="xstring" value="DEFAULT"/>
        <config key="default_value_string_Internals">
            <entry key="SettingsModelID" type="xstring" value="SMID_string"/>
            <entry key="EnabledStatus" type="xboolean" value="true"/>
        </config>
        <entry key="default_value_string" type="xstring" value="missing"/>
        <config key="default_value_boolean_Internals">
            <entry key="SettingsModelID" type="xstring" value="SMID_string"/>
            <entry key="EnabledStatus" type="xboolean" value="true"/>
        </config>
        <entry key="default_value_boolean" type="xstring" value="false"/>
        <config key="default_value_integer_Internals">
            <entry key="SettingsModelID" type="xstring" value="SMID_integer"/>
            <entry key="EnabledStatus" type="xboolean" value="true"/>
        </config>
        <entry key="default_value_integer" type="xint" value="0"/>
        <config key="default_value_long_Internals">
            <entry key="SettingsModelID" type="xstring" value="SMN_long"/>
            <entry key="EnabledStatus" type="xboolean" value="true"/>
        </config>
        <entry key="default_value_long" type="xlong" value="0"/>
        <config key="default_value_double_Internals">
            <entry key="SettingsModelID" type="xstring" value="SMID_double"/>
            <entry key="EnabledStatus" type="xboolean" value="true"/>
        </config>
        <entry key="default_value_double" type="xdouble" value="0.0"/>
        <config key="column_selection_Internals">
            <entry key="SettingsModelID" type="xstring" value="SMID_columnfilter"/>
            <entry key="EnabledStatus" type="xboolean" value="true"/>
        </config>
        <config key="column_selection">
            <entry key="filter-type" type="xstring" value="STANDARD"/>
            <config key="included_names">
                <entry key="array-size" type="xint" value="0"/>
            </config>
            <config key="excluded_names">
                <entry key="array-size" type="xint" value="0"/>
            </config>
            <entry key="enforce_option" type="xstring" value="EnforceExclusion"/>
            <config key="name_pattern">
                <entry key="pattern" type="xstring" value=""/>
                <entry key="type" type="xstring" value="Wildcard"/>
                <entry key="caseSensitive" type="xboolean" value="true"/>
            </config>
            <config key="datatype">
                <config key="typelist"/>
            </config>
        </config>
    </config>
    <config key="nodeAnnotation">
        <entry key="text" type="xstring" value=""/>
        <entry key="bgcolor" type="xint" value="16777215"/>
        <entry key="x-coordinate" type="xint" value="587"/>
        <entry key="y-coordinate" type="xint" value="79"/>
        <entry key="width" type="xint" value="106"/>
        <entry key="height" type="xint" value="15"/>
        <entry key="alignment" type="xstring" value="CENTER"/>
        <entry key="borderSize" type="xint" value="0"/>
        <entry key="borderColor" type="xint" value="16777215"/>
        <entry key="defFontSize" type="xint" value="9"/>
        <entry key="annotation-version" type="xint" value="20151123"/>
        <config key="styles"/>
    </config>
    <entry key="customDescription" type="xstring" isnull="true" value=""/>
    <entry key="state" type="xstring" value="IDLE"/>
    <entry key="factory" type="xstring" value="org.knime.base.node.flowvariable.tablerowtovariable3.TableToVariable3NodeFactory"/>
    <entry key="node-name" type="xstring" value="Table Row to Variable"/>
    <entry key="node-bundle-name" type="xstring" value="KNIME Base Nodes"/>
    <entry key="node-bundle-symbolic-name" type="xstring" value="org.knime.base"/>
    <entry key="node-bundle-vendor" type="xstring" value="KNIME AG, Zurich, Switzerland"/>
    <entry key="node-bundle-version" type="xstring" value="4.4.1.v202108201736"/>
    <entry key="node-feature-name" type="xstring" value="KNIME Base nodes"/>
    <entry key="node-feature-symbolic-name" type="xstring" value="org.knime.features.base.feature.group"/>
    <entry key="node-feature-vendor" type="xstring" value="KNIME AG, Zurich, Switzerland"/>
    <entry key="node-feature-version" type="xstring" value="4.4.1.v202108201736"/>
    <config key="factory_settings"/>
    <entry key="name" type="xstring" value="Table Row to Variable"/>
    <entry key="hasContent" type="xboolean" value="false"/>
    <entry key="isInactive" type="xboolean" value="false"/>
    <config key="ports">
        <config key="port_1">
            <entry key="index" type="xint" value="1"/>
            <entry key="port_dir_location" type="xstring" isnull="true" value=""/>
        </config>
    </config>
    <config key="filestores">
        <entry key="file_store_location" type="xstring" isnull="true" value=""/>
        <entry key="file_store_id" type="xstring" isnull="true" value=""/>
    </config>
</config>
