# Supplementary material for: Processing binding data using an open-source workflow
Source: J Cheminform. 2021 Dec 11;13:99. doi: 10.1186/s13321-021-00577-1 (PMC8666039; doi:10.1186/s13321-021-00577-1)
Supplement: Supplementary file 6 — Additional file 6. KNIME Workflow (SD format). [file 13321_2021_577_MOESM6_ESM.knwf › Additional File 6 - Workflow - sd plate map.knwf/Fit Curves (#204)/Dose Response _R_ (#261)/settings.xml]

<?xml version="1.0" encoding="UTF-8"?>
<config xmlns="http://www.knime.org/2008/09/XMLConfig" xmlns:xsi="http://www.w3.org/2001/XMLSchema-instance" xsi:schemaLocation="http://www.knime.org/2008/09/XMLConfig http://www.knime.org/XMLConfig_2008_09.xsd" key="settings.xml">
    <entry key="node_file" type="xstring" value="settings.xml"/>
    <config key="flow_stack"/>
    <config key="internal_node_subsettings">
        <entry key="memory_policy" type="xstring" value="CacheSmallInMemory"/>
    </config>
    <config key="model">
        <config key="figure.ouput.type_Internals">
            <entry key="SettingsModelID" type="xstring" value="SMID_string"/>
            <entry key="EnabledStatus" type="xboolean" value="true"/>
        </config>
        <entry key="figure.ouput.type" type="xstring" value="png"/>
        <config key="write.output.file_Internals">
            <entry key="SettingsModelID" type="xstring" value="SMID_boolean"/>
            <entry key="EnabledStatus" type="xboolean" value="true"/>
        </config>
        <entry key="write.output.file" type="xboolean" value="false"/>
        <config key="node.script_Internals">
            <entry key="SettingsModelID" type="xstring" value="SMID_string"/>
            <entry key="EnabledStatus" type="xboolean" value="true"/>
        </config>
        <entry key="node.script" type="xstring" value="%%00010%%00010    # 1. Parameter selection%%00010%%00010    %%00010        # a) Select thereadout of interest%%00010        readoutNames =c(&quot;Fluorescence&quot;)%%00010        readoutIndices = which(names(kIn) %in% readoutNames)%%00010%%00010        # b) select the grouping attibute for replicates%%00010        treatmentColName =%%00010        &quot;Compound ID&quot;%%00010        treatmentColIndex = which(names(kIn) == treatmentColName)%%00010%%00010%%00010        # c) Select the concentration attribute%%00010        doseName =%%00010        &quot;Temperature&quot;%%00010        concentrationColIndex = which(names(kIn) == doseName)%%00010%%00010        # d) add a custom title to the plot%%00010        plotTitle =%%00010        NA%%00010%%00010        # e) select regression model%%00010        regModelName =%%00010        &quot;LL.5&quot;%%00010%%00010        # f) Define the plotting mode (Not yet implemented)%%00010        plotOptions =%%00010        &quot;Data points&quot;%%00010%%00010        # h) provide lower and upper bounds for the parameters%%00010        parBoundsText =%%00010        NA%%00010%%00010    %%00010    # 2. R-code%%00010%%00010    %%00010# just necessary for debugging from within R%%00010#source('/Users/brandl/projects/knime/hcstools/src/de/mpicbg/tds/knime/hcstools/screenmining/doseresponse/drcutils.R')%%00010%%00010drdata &lt;- kIn%%00010%%00010# 1)  define parameter constraints and create the model%%00010if(is.na(parBoundsText)){%%00010    regModel &lt;- eval(parse(text = paste(regModelName, &quot;()&quot;, sep = '')))%%00010%%00010}else{%%00010%%00010    # include the defined constraints%%00010    regModel &lt;- eval(parse(text = paste(regModelName, &quot;(fixed=c(&quot;, parBoundsText, &quot;))&quot;, sep = '')))%%00010}%%00010%%00010%%00010# 2) fit the models%%00010drmodels &lt;- calcDRModelsListList(drdata, readoutIndices, treatmentColIndex, concentrationColIndex, model=regModel)%%00010%%00010%%00010# 3) plot the result%%00010plotdata &lt;- compileDRData4Vis(drmodels,drdata, concentrationColIndex, treatmentColIndex, plotOptions)%%00010%%00010pLabels &lt;- c(xLab = doseName, legendLab = treatmentColName, title = if(is.na(plotTitle)) &quot;&quot; else plotTitle)%%00010plotOpts &lt;- list(%%00009varOrder = readoutNames,%%00010%%00009%%00009%%00009%%00009%%00009mName = regModelName,%%00010%%00009%%00009%%00009%%00009%%00009plotOptions = plotOptions,%%00010%%00009%%00009%%00009%%00009%%00009plotLabels = pLabels)%%00010%%00010visualizeDrModels(plotdata, plotOpts)%%00010%%00010%%00010# define the value for the generic output%%00010rOut &lt;- drmodels%%00010%%00010%%00010# 4) prepare the ic50 table%%00010%%00010# per compound%%00010icList &lt;- lapply(1:length(drmodels), FUN = function(cmpndIndex){%%00010  %%00010  resVarModels = drmodels[[cmpndIndex]]%%00010  treatmentName &lt;- names(drmodels)[cmpndIndex]%%00010  %%00010  # per readout%%00010  oneCmpdTableList &lt;- lapply(1:length(resVarModels), FUN = function(resVarIndex){%%00010    %%00010    drmodel = resVarModels[[resVarIndex]]%%00010    responseVarName &lt;- names(resVarModels)[resVarIndex]%%00010    %%00010    icDF &lt;- data.frame(treatment = character(),%%00010                       param = character(),%%00010                       ic50 = double(),%%00010                       ic50_err = double(),%%00010                       min = double(),%%00010                       min_err = double(),%%00010                       max = double(),%%00010                       max_err = double(),%%00010                       slope = double(),%%00010                       slope_err = double(),%%00010                       sym = double(),%%00010                       sym_err = double(),%%00010                       res_err = double(),%%00010                       res_df = integer(),%%00010                       stringsAsFactors = FALSE%%00010                       )%%00010    icDF[1,] &lt;- rep(NA, ncol(icDF))%%00010    icDF[1,]$treatment &lt;- treatmentName%%00010    icDF[1,]$param &lt;- responseVarName%%00010    %%00010    if(inherits(drmodel, 'drc')){%%00010      %%00010      # calculate the goodness of fit and append it to the table%%00010      sum.drm &lt;- summary(drmodel)%%00010      coeff &lt;- sum.drm$coefficients%%00010      %%00010      search &lt;- grepl(&quot;^e.*&quot;,rownames(coeff))%%00010      if(sum(search)) {%%00010        idx &lt;- which(search, arr.ind = TRUE)%%00010        icDF[1,]$ic50 &lt;- coeff[idx,1]%%00010        icDF[1,]$ic50_err &lt;- coeff[idx,2]%%00010      }%%00010      %%00010      search &lt;- grepl(&quot;^c.*&quot;,rownames(coeff))%%00010      if(sum(search)) {%%00010        idx &lt;- which(search, arr.ind = TRUE)%%00010        icDF[1,]$min &lt;- coeff[idx,1]%%00010        icDF[1,]$min_err &lt;- coeff[idx,2]%%00010      }%%00010      %%00010      search &lt;- grepl(&quot;^d.*&quot;,rownames(coeff))%%00010      if(sum(search)) {%%00010        idx &lt;- which(search, arr.ind = TRUE)%%00010        icDF[1,]$max &lt;- coeff[idx,1]%%00010        icDF[1,]$max_err &lt;- coeff[idx,2]%%00010      }%%00010      %%00010      search &lt;- grepl(&quot;^b.*&quot;,rownames(coeff))%%00010      if(sum(search)) {%%00010        idx &lt;- which(search, arr.ind = TRUE)%%00010        icDF[1,]$slope &lt;- coeff[idx,1]%%00010        icDF[1,]$slope_err &lt;- coeff[idx,2]%%00010      }%%00010      %%00010      search &lt;- grepl(&quot;^f.*&quot;,rownames(coeff))%%00010      if(sum(search)) {%%00010        idx &lt;- which(search, arr.ind = TRUE)%%00010        icDF[1,]$sym &lt;- coeff[idx,1]%%00010        icDF[1,]$sym_err &lt;- coeff[idx,2]%%00010      }%%00010      %%00010      icDF[1,]$res_err &lt;- sum.drm$rseMat[1]%%00010      icDF[1,]$res_df &lt;- sum.drm$rseMat[2]%%00010    }%%00010      %%00010    return(icDF)%%00010  });%%00010  %%00010  oneCmpdTable &lt;- do.call(&quot;rbind&quot;, oneCmpdTableList)%%00010  return(oneCmpdTable)%%00010})%%00010%%00010# convert into data-frame%%00010ictable = do.call(&quot;rbind&quot;, icList)%%00010names(ictable) &lt;-c(treatmentColName, &quot;Response Variable&quot;, &quot;IC 50&quot;, &quot;Std. Error (IC 50)&quot;, &quot;Lower Limit&quot;, &quot;Std. Error (Lower Limit)&quot;,%%00010                   &quot;Upper Limit&quot;, &quot;Std. Error (Upper Limit)&quot;, &quot;Slope&quot;, &quot;Std. Error (Slope)&quot;, &quot;Symmetry&quot;, &quot;Std. Error (Symmetry)&quot;, &quot;Residual standard error&quot;, &quot;DoF&quot;)%%00010ictable$DoF &lt;- as.integer(ictable$DoF)                   %%00010rOut &lt;- ictable%%00010%%00010rm(list = ls()[-which(ls() %in% c(&quot;rOut&quot;, &quot;drmodels&quot;))])%%00010%%00010%%00010"/>
        <config key="chunk.in_Internals">
            <entry key="SettingsModelID" type="xstring" value="SMID_integer"/>
            <entry key="EnabledStatus" type="xboolean" value="true"/>
        </config>
        <entry key="chunk.in" type="xint" value="-1"/>
        <config key="chunk.out_Internals">
            <entry key="SettingsModelID" type="xstring" value="SMID_integer"/>
            <entry key="EnabledStatus" type="xboolean" value="true"/>
        </config>
        <entry key="chunk.out" type="xint" value="-1"/>
        <config key="figure.output.file_Internals">
            <entry key="SettingsModelID" type="xstring" value="SMID_string"/>
            <entry key="EnabledStatus" type="xboolean" value="false"/>
        </config>
        <entry key="figure.output.file" type="xstring" value=""/>
        <config key="overwrite.ok_Internals">
            <entry key="SettingsModelID" type="xstring" value="SMID_boolean"/>
            <entry key="EnabledStatus" type="xboolean" value="false"/>
        </config>
        <entry key="overwrite.ok" type="xboolean" value="false"/>
        <config key="figure.height_Internals">
            <entry key="SettingsModelID" type="xstring" value="SMID_integer"/>
            <entry key="EnabledStatus" type="xboolean" value="true"/>
        </config>
        <entry key="figure.height" type="xint" value="250"/>
        <config key="figure.width_Internals">
            <entry key="SettingsModelID" type="xstring" value="SMID_integer"/>
            <entry key="EnabledStatus" type="xboolean" value="true"/>
        </config>
        <entry key="figure.width" type="xint" value="800"/>
        <config key="node.template_Internals">
            <entry key="SettingsModelID" type="xstring" value="SMID_string"/>
            <entry key="EnabledStatus" type="xboolean" value="true"/>
        </config>
        <entry key="node.template" type="xstring" value="&lt;de.mpicbg.knime.scripting.core.rgg.wizard.ScriptTemplate&gt;%%00010  &lt;scriptingLanguage&gt;&lt;/scriptingLanguage&gt;%%00010  &lt;categories/&gt;%%00010  &lt;template&gt;&amp;lt;rgg&amp;gt;%%00010%%00010%%00010    # 1. Parameter selection%%00010%%00010    &amp;lt;group&amp;gt;%%00010%%00010        # a) Select thereadout of interest%%00010        readoutNames =c(&amp;lt;panellistbox label=&amp;quot;Parameters of interest&amp;quot; items=&amp;quot;$$$NUM_ATTRIBUTES$$$&amp;quot; span=&amp;quot;full&amp;quot;/&amp;gt;)%%00010        readoutIndices = which(names(kIn) %in% readoutNames)%%00010%%00010        # b) select the grouping attibute for replicates%%00010        treatmentColName =%%00010        &amp;lt;combobox items=&amp;quot;$$$STR_ATTRIBUTES$$$&amp;quot; label=&amp;quot;Compound&amp;quot; selected-item=&amp;quot;Compound&amp;quot; span=&amp;quot;full&amp;quot;/&amp;gt;%%00010        treatmentColIndex = which(names(kIn) == treatmentColName)%%00010%%00010%%00010        # c) Select the concentration attribute%%00010        doseName =%%00010        &amp;lt;combobox items=&amp;quot;$$$NUM_ATTRIBUTES$$$&amp;quot; label=&amp;quot;Concentration&amp;quot; selected-item=&amp;quot;Concentration&amp;quot; span=&amp;quot;full&amp;quot;/&amp;gt;%%00010        concentrationColIndex = which(names(kIn) == doseName)%%00010%%00010        # d) add a custom title to the plot%%00010        plotTitle =%%00010        &amp;lt;textfield label=&amp;quot;Plot title&amp;quot; data-type=&amp;quot;text&amp;quot; default-value=&amp;quot;&amp;quot; size=&amp;quot;10&amp;quot; span=&amp;quot;full&amp;quot;/&amp;gt;%%00010%%00010        # e) select regression model%%00010        regModelName =%%00010        &amp;lt;combobox items=&amp;quot;LL.3,LL.4,LL.5,W1.2,W1.3,W1.4&amp;quot; selected-item=&amp;quot;LL.4&amp;quot; label=&amp;quot;Regression Model&amp;quot; span=&amp;quot;full&amp;quot;/&amp;gt;%%00010%%00010        # f) Define the plotting mode (Not yet implemented)%%00010        plotOptions =%%00010        &amp;lt;combobox items=&amp;quot;Data points, SD, SEM&amp;quot; selected-item=&amp;quot;SEM&amp;quot; label=&amp;quot;Plotting Options&amp;quot; span=&amp;quot;full&amp;quot;/&amp;gt;%%00010%%00010        # h) provide lower and upper bounds for the parameters%%00010        parBoundsText =%%00010        &amp;lt;textfield label=&amp;quot;Parameter constraints&amp;quot; data-type=&amp;quot;text&amp;quot; default-value=&amp;quot;&amp;quot; size=&amp;quot;10&amp;quot; span=&amp;quot;full&amp;quot;/&amp;gt;%%00010%%00010    &amp;lt;/group&amp;gt;%%00010%%00010%%00010    # 2. R-code%%00010%%00010    &amp;lt;![CDATA[%%00010%%00010# just necessary for debugging from within R%%00010#source(&amp;apos;/Users/brandl/projects/knime/hcstools/src/de/mpicbg/tds/knime/hcstools/screenmining/doseresponse/drcutils.R&amp;apos;)%%00010%%00010drdata &amp;lt;- kIn%%00010%%00010# 1)  define parameter constraints and create the model%%00010if(is.na(parBoundsText)){%%00010    regModel &amp;lt;- eval(parse(text = paste(regModelName, &amp;quot;()&amp;quot;, sep = &amp;apos;&amp;apos;)))%%00010%%00010}else{%%00010%%00010    # include the defined constraints%%00010    regModel &amp;lt;- eval(parse(text = paste(regModelName, &amp;quot;(fixed=c(&amp;quot;, parBoundsText, &amp;quot;))&amp;quot;, sep = &amp;apos;&amp;apos;)))%%00010}%%00010%%00010%%00010# 2) fit the models%%00010drmodels &amp;lt;- calcDRModelsListList(drdata, readoutIndices, treatmentColIndex, concentrationColIndex, model=regModel)%%00010%%00010%%00010# 3) plot the result%%00010plotdata &amp;lt;- compileDRData4Vis(drmodels,drdata, concentrationColIndex, treatmentColIndex, plotOptions)%%00010%%00010pLabels &amp;lt;- c(xLab = doseName, legendLab = treatmentColName, title = if(is.na(plotTitle)) &amp;quot;&amp;quot; else plotTitle)%%00010plotOpts &amp;lt;- list(%%00009varOrder = readoutNames,%%00010%%00009%%00009%%00009%%00009%%00009mName = regModelName,%%00010%%00009%%00009%%00009%%00009%%00009plotOptions = plotOptions,%%00010%%00009%%00009%%00009%%00009%%00009plotLabels = pLabels)%%00010%%00010visualizeDrModels(plotdata, plotOpts)%%00010%%00010%%00010# define the value for the generic output%%00010rOut &amp;lt;- drmodels%%00010%%00010%%00010# 4) prepare the ic50 table%%00010%%00010# per compound%%00010icList &amp;lt;- lapply(1:length(drmodels), FUN = function(cmpndIndex){%%00010  %%00010  resVarModels = drmodels[[cmpndIndex]]%%00010  treatmentName &amp;lt;- names(drmodels)[cmpndIndex]%%00010  %%00010  # per readout%%00010  oneCmpdTableList &amp;lt;- lapply(1:length(resVarModels), FUN = function(resVarIndex){%%00010    %%00010    drmodel = resVarModels[[resVarIndex]]%%00010    responseVarName &amp;lt;- names(resVarModels)[resVarIndex]%%00010    %%00010    icDF &amp;lt;- data.frame(treatment = character(),%%00010                       param = character(),%%00010                       ic50 = double(),%%00010                       ic50_err = double(),%%00010                       min = double(),%%00010                       min_err = double(),%%00010                       max = double(),%%00010                       max_err = double(),%%00010                       slope = double(),%%00010                       slope_err = double(),%%00010                       sym = double(),%%00010                       sym_err = double(),%%00010                       res_err = double(),%%00010                       res_df = integer(),%%00010                       stringsAsFactors = FALSE%%00010                       )%%00010    icDF[1,] &amp;lt;- rep(NA, ncol(icDF))%%00010    icDF[1,]$treatment &amp;lt;- treatmentName%%00010    icDF[1,]$param &amp;lt;- responseVarName%%00010    %%00010    if(inherits(drmodel, &amp;apos;drc&amp;apos;)){%%00010      %%00010      # calculate the goodness of fit and append it to the table%%00010      sum.drm &amp;lt;- summary(drmodel)%%00010      coeff &amp;lt;- sum.drm$coefficients%%00010      %%00010      search &amp;lt;- grepl(&amp;quot;^e.*&amp;quot;,rownames(coeff))%%00010      if(sum(search)) {%%00010        idx &amp;lt;- which(search, arr.ind = TRUE)%%00010        icDF[1,]$ic50 &amp;lt;- coeff[idx,1]%%00010        icDF[1,]$ic50_err &amp;lt;- coeff[idx,2]%%00010      }%%00010      %%00010      search &amp;lt;- grepl(&amp;quot;^c.*&amp;quot;,rownames(coeff))%%00010      if(sum(search)) {%%00010        idx &amp;lt;- which(search, arr.ind = TRUE)%%00010        icDF[1,]$min &amp;lt;- coeff[idx,1]%%00010        icDF[1,]$min_err &amp;lt;- coeff[idx,2]%%00010      }%%00010      %%00010      search &amp;lt;- grepl(&amp;quot;^d.*&amp;quot;,rownames(coeff))%%00010      if(sum(search)) {%%00010        idx &amp;lt;- which(search, arr.ind = TRUE)%%00010        icDF[1,]$max &amp;lt;- coeff[idx,1]%%00010        icDF[1,]$max_err &amp;lt;- coeff[idx,2]%%00010      }%%00010      %%00010      search &amp;lt;- grepl(&amp;quot;^b.*&amp;quot;,rownames(coeff))%%00010      if(sum(search)) {%%00010        idx &amp;lt;- which(search, arr.ind = TRUE)%%00010        icDF[1,]$slope &amp;lt;- coeff[idx,1]%%00010        icDF[1,]$slope_err &amp;lt;- coeff[idx,2]%%00010      }%%00010      %%00010      search &amp;lt;- grepl(&amp;quot;^f.*&amp;quot;,rownames(coeff))%%00010      if(sum(search)) {%%00010        idx &amp;lt;- which(search, arr.ind = TRUE)%%00010        icDF[1,]$sym &amp;lt;- coeff[idx,1]%%00010        icDF[1,]$sym_err &amp;lt;- coeff[idx,2]%%00010      }%%00010      %%00010      icDF[1,]$res_err &amp;lt;- sum.drm$rseMat[1]%%00010      icDF[1,]$res_df &amp;lt;- sum.drm$rseMat[2]%%00010    }%%00010      %%00010    return(icDF)%%00010  });%%00010  %%00010  oneCmpdTable &amp;lt;- do.call(&amp;quot;rbind&amp;quot;, oneCmpdTableList)%%00010  return(oneCmpdTable)%%00010})%%00010%%00010# convert into data-frame%%00010ictable = do.call(&amp;quot;rbind&amp;quot;, icList)%%00010names(ictable) &amp;lt;-c(treatmentColName, &amp;quot;Response Variable&amp;quot;, &amp;quot;IC 50&amp;quot;, &amp;quot;Std. Error (IC 50)&amp;quot;, &amp;quot;Lower Limit&amp;quot;, &amp;quot;Std. Error (Lower Limit)&amp;quot;,%%00010                   &amp;quot;Upper Limit&amp;quot;, &amp;quot;Std. Error (Upper Limit)&amp;quot;, &amp;quot;Slope&amp;quot;, &amp;quot;Std. Error (Slope)&amp;quot;, &amp;quot;Symmetry&amp;quot;, &amp;quot;Std. Error (Symmetry)&amp;quot;, &amp;quot;Residual standard error&amp;quot;, &amp;quot;DoF&amp;quot;)%%00010ictable$DoF &amp;lt;- as.integer(ictable$DoF)                   %%00010rOut &amp;lt;- ictable%%00010%%00010rm(list = ls()[-which(ls() %in% c(&amp;quot;rOut&amp;quot;, &amp;quot;drmodels&amp;quot;))])%%00010%%00010]]&amp;gt;%%00010%%00010&amp;lt;/rgg&amp;gt;%%00010%%00010&lt;/template&gt;%%00010  &lt;persistedConfig&gt;%%00010    &lt;entry&gt;%%00010      &lt;string&gt;Parameters of interest&lt;/string&gt;%%00010      &lt;list&gt;%%00010        &lt;string&gt;Fluorescence&lt;/string&gt;%%00010      &lt;/list&gt;%%00010    &lt;/entry&gt;%%00010    &lt;entry&gt;%%00010      &lt;string&gt;Parameter constraints&lt;/string&gt;%%00010      &lt;string&gt;&lt;/string&gt;%%00010    &lt;/entry&gt;%%00010    &lt;entry&gt;%%00010      &lt;string&gt;Regression Model&lt;/string&gt;%%00010      &lt;string&gt;LL.5&lt;/string&gt;%%00010    &lt;/entry&gt;%%00010    &lt;entry&gt;%%00010      &lt;string&gt;Compound&lt;/string&gt;%%00010      &lt;string&gt;Compound ID&lt;/string&gt;%%00010    &lt;/entry&gt;%%00010    &lt;entry&gt;%%00010      &lt;string&gt;Plotting Options&lt;/string&gt;%%00010      &lt;string&gt;Data points&lt;/string&gt;%%00010    &lt;/entry&gt;%%00010    &lt;entry&gt;%%00010      &lt;string&gt;Concentration&lt;/string&gt;%%00010      &lt;string&gt;Temperature&lt;/string&gt;%%00010    &lt;/entry&gt;%%00010    &lt;entry&gt;%%00010      &lt;string&gt;Plot title&lt;/string&gt;%%00010      &lt;string&gt;&lt;/string&gt;%%00010    &lt;/entry&gt;%%00010  &lt;/persistedConfig&gt;%%00010  &lt;linkedToScript&gt;true&lt;/linkedToScript&gt;%%00010&lt;/de.mpicbg.knime.scripting.core.rgg.wizard.ScriptTemplate&gt;"/>
    </config>
    <config key="nodeAnnotation">
        <entry key="text" type="xstring" value="Fit to 5-parameter%%00013%%00010sigmoid"/>
        <entry key="bgcolor" type="xint" value="16777215"/>
        <entry key="x-coordinate" type="xint" value="1088"/>
        <entry key="y-coordinate" type="xint" value="199"/>
        <entry key="width" type="xint" value="104"/>
        <entry key="height" type="xint" value="24"/>
        <entry key="alignment" type="xstring" value="CENTER"/>
        <entry key="borderSize" type="xint" value="0"/>
        <entry key="borderColor" type="xint" value="16777215"/>
        <entry key="defFontSize" type="xint" value="9"/>
        <entry key="annotation-version" type="xint" value="20151123"/>
        <config key="styles"/>
    </config>
    <entry key="customDescription" type="xstring" isnull="true" value=""/>
    <entry key="state" type="xstring" value="IDLE"/>
    <entry key="factory" type="xstring" value="de.mpicbg.knime.hcs.base.nodes.mine.dosereponse2.DoseResponseFactory2"/>
    <entry key="node-name" type="xstring" value="Dose Response (R)"/>
    <entry key="node-bundle-name" type="xstring" value="HCS-Tools for KNIME"/>
    <entry key="node-bundle-symbolic-name" type="xstring" value="de.mpicbg.knime.hcs.base"/>
    <entry key="node-bundle-vendor" type="xstring" value="Max Planck Institute of Molecular Cell Biology and Genetics (MPI-CBG)"/>
    <entry key="node-bundle-version" type="xstring" value="4.0.0.v202007151505"/>
    <entry key="node-feature-name" type="xstring" value="KNIME HCS Tools"/>
    <entry key="node-feature-symbolic-name" type="xstring" value="de.mpicbg.tds.knime.hcstools.feature.feature.group"/>
    <entry key="node-feature-vendor" type="xstring" value="Max Planck Institute of Molecular Cell Biology and Genetics (MPI-CBG), Dresden, Germany"/>
    <entry key="node-feature-version" type="xstring" value="4.0.0.v202007151505"/>
    <config key="factory_settings"/>
    <entry key="name" type="xstring" value="Dose Response (R)"/>
    <entry key="hasContent" type="xboolean" value="false"/>
    <entry key="isInactive" type="xboolean" value="false"/>
    <config key="ports">
        <config key="port_1">
            <entry key="index" type="xint" value="1"/>
            <entry key="port_dir_location" type="xstring" isnull="true" value=""/>
        </config>
        <config key="port_2">
            <entry key="index" type="xint" value="2"/>
            <entry key="port_dir_location" type="xstring" isnull="true" value=""/>
        </config>
        <config key="port_3">
            <entry key="index" type="xint" value="3"/>
            <entry key="port_dir_location" type="xstring" isnull="true" value=""/>
        </config>
    </config>
    <config key="filestores">
        <entry key="file_store_location" type="xstring" isnull="true" value=""/>
        <entry key="file_store_id" type="xstring" isnull="true" value=""/>
    </config>
</config>
