# Supplementary material for: Processing binding data using an open-source workflow
Source: J Cheminform. 2021 Dec 11;13:99. doi: 10.1186/s13321-021-00577-1 (PMC8666039; doi:10.1186/s13321-021-00577-1)
Supplement: Supplementary file 6 — Additional file 6. KNIME Workflow (SD format). [file 13321_2021_577_MOESM6_ESM.knwf › Additional File 6 - Workflow - sd plate map.knwf/Fit Curves (#204)/Filter (#252)/Table Row to Variable (#111)/settings.xml]

<?xml version="1.0" encoding="UTF-8"?>
<config xmlns="http://www.knime.org/2008/09/XMLConfig" xmlns:xsi="http://www.w3.org/2001/XMLSchema-instance" xsi:schemaLocation="http://www.knime.org/2008/09/XMLConfig http://www.knime.org/XMLConfig_2008_09.xsd" key="settings.xml">
    <entry key="node_file" type="xstring" value="settings.xml"/>
    <config key="flow_stack">
        <config key="Variable_0">
            <entry key="type" type="xstring" value="variable"/>
            <entry key="name" type="xstring" value="RowID"/>
            <entry key="class" type="xstring" value="STRING"/>
            <entry key="value" type="xstring" value=""/>
        </config>
        <config key="Variable_1">
            <entry key="type" type="xstring" value="variable"/>
            <entry key="name" type="xstring" value="fl_min_row"/>
            <entry key="class" type="xstring" value="INTEGER"/>
            <entry key="value" type="xint" value="0"/>
        </config>
        <config key="Variable_2">
            <entry key="type" type="xstring" value="variable"/>
            <entry key="name" type="xstring" value="Plate ID"/>
            <entry key="class" type="xstring" value="INTEGER"/>
            <entry key="value" type="xint" value="0"/>
        </config>
        <config key="Variable_3">
            <entry key="type" type="xstring" value="variable"/>
            <entry key="name" type="xstring" value="Plate Well Position"/>
            <entry key="class" type="xstring" value="STRING"/>
            <entry key="value" type="xstring" value="missing"/>
        </config>
        <config key="Variable_4">
            <entry key="type" type="xstring" value="variable"/>
            <entry key="name" type="xstring" value="Compound ID"/>
            <entry key="class" type="xstring" value="STRING"/>
            <entry key="value" type="xstring" value="missing"/>
        </config>
        <config key="Variable_5">
            <entry key="type" type="xstring" value="variable"/>
            <entry key="name" type="xstring" value="Molecular Weight"/>
            <entry key="class" type="xstring" value="DOUBLE"/>
            <entry key="value" type="xdouble" value="0.0"/>
        </config>
        <config key="Variable_6">
            <entry key="type" type="xstring" value="variable"/>
            <entry key="name" type="xstring" value="InChI Key"/>
            <entry key="class" type="xstring" value="STRING"/>
            <entry key="value" type="xstring" value="missing"/>
        </config>
        <config key="Variable_7">
            <entry key="type" type="xstring" value="variable"/>
            <entry key="name" type="xstring" value="InChI"/>
            <entry key="class" type="xstring" value="STRING"/>
            <entry key="value" type="xstring" value="missing"/>
        </config>
        <config key="Variable_8">
            <entry key="type" type="xstring" value="variable"/>
            <entry key="name" type="xstring" value="Salt Data"/>
            <entry key="class" type="xstring" value="STRING"/>
            <entry key="value" type="xstring" value="missing"/>
        </config>
        <config key="Variable_9">
            <entry key="type" type="xstring" value="variable"/>
            <entry key="name" type="xstring" value="SMILES"/>
            <entry key="class" type="xstring" value="STRING"/>
            <entry key="value" type="xstring" value="missing"/>
        </config>
        <config key="Variable_10">
            <entry key="type" type="xstring" value="variable"/>
            <entry key="name" type="xstring" value="RowID"/>
            <entry key="class" type="xstring" value="STRING"/>
            <entry key="value" type="xstring" value="Row127237"/>
        </config>
        <config key="Variable_11">
            <entry key="type" type="xstring" value="variable"/>
            <entry key="name" type="xstring" value="fl_min_row"/>
            <entry key="class" type="xstring" value="INTEGER"/>
            <entry key="value" type="xint" value="3"/>
        </config>
        <config key="Variable_12">
            <entry key="type" type="xstring" value="variable"/>
            <entry key="name" type="xstring" value="Plate ID"/>
            <entry key="class" type="xstring" value="INTEGER"/>
            <entry key="value" type="xint" value="10001"/>
        </config>
        <config key="Variable_13">
            <entry key="type" type="xstring" value="variable"/>
            <entry key="name" type="xstring" value="Plate Well Position"/>
            <entry key="class" type="xstring" value="STRING"/>
            <entry key="value" type="xstring" value="P9"/>
        </config>
        <config key="Variable_14">
            <entry key="type" type="xstring" value="variable"/>
            <entry key="name" type="xstring" value="Compound ID"/>
            <entry key="class" type="xstring" value="STRING"/>
            <entry key="value" type="xstring" value="F2147-0866"/>
        </config>
        <config key="Variable_15">
            <entry key="type" type="xstring" value="variable"/>
            <entry key="name" type="xstring" value="Molecular Weight"/>
            <entry key="class" type="xstring" value="DOUBLE"/>
            <entry key="value" type="xdouble" value="279.55799999999994"/>
        </config>
        <config key="Variable_16">
            <entry key="type" type="xstring" value="variable"/>
            <entry key="name" type="xstring" value="InChI Key"/>
            <entry key="class" type="xstring" value="STRING"/>
            <entry key="value" type="xstring" value="POQQSEHFABBAQC-UHFFFAOYSA-N"/>
        </config>
        <config key="Variable_17">
            <entry key="type" type="xstring" value="variable"/>
            <entry key="name" type="xstring" value="InChI"/>
            <entry key="class" type="xstring" value="STRING"/>
            <entry key="value" type="xstring" value="InChI=1S/C9H8Cl2N4.ClH/c10-7-2-1-6(3-8(7)11)15-5-13-14-9(15)4-12;/h1-3,5H,4,12H2;1H"/>
        </config>
        <config key="Variable_18">
            <entry key="type" type="xstring" value="variable"/>
            <entry key="name" type="xstring" value="Salt Data"/>
            <entry key="class" type="xstring" value="STRING"/>
            <entry key="value" type="xstring" value="HCl"/>
        </config>
        <config key="Variable_19">
            <entry key="type" type="xstring" value="variable"/>
            <entry key="name" type="xstring" value="SMILES"/>
            <entry key="class" type="xstring" value="STRING"/>
            <entry key="value" type="xstring" value="Cl.NCc1nncn1-c1ccc(Cl)c(Cl)c1"/>
        </config>
    </config>
    <config key="internal_node_subsettings">
        <entry key="memory_policy" type="xstring" value="CacheSmallInMemory"/>
    </config>
    <config key="model">
        <config key="missing_value_policy_Internals">
            <entry key="SettingsModelID" type="xstring" value="SMID_string"/>
            <entry key="EnabledStatus" type="xboolean" value="true"/>
        </config>
        <entry key="missing_value_policy" type="xstring" value="DEFAULT"/>
        <config key="default_value_string_Internals">
            <entry key="SettingsModelID" type="xstring" value="SMID_string"/>
            <entry key="EnabledStatus" type="xboolean" value="true"/>
        </config>
        <entry key="default_value_string" type="xstring" value="missing"/>
        <config key="default_value_boolean_Internals">
            <entry key="SettingsModelID" type="xstring" value="SMID_string"/>
            <entry key="EnabledStatus" type="xboolean" value="true"/>
        </config>
        <entry key="default_value_boolean" type="xstring" value="false"/>
        <config key="default_value_integer_Internals">
            <entry key="SettingsModelID" type="xstring" value="SMID_integer"/>
            <entry key="EnabledStatus" type="xboolean" value="true"/>
        </config>
        <entry key="default_value_integer" type="xint" value="0"/>
        <config key="default_value_long_Internals">
            <entry key="SettingsModelID" type="xstring" value="SMN_long"/>
            <entry key="EnabledStatus" type="xboolean" value="true"/>
        </config>
        <entry key="default_value_long" type="xlong" value="0"/>
        <config key="default_value_double_Internals">
            <entry key="SettingsModelID" type="xstring" value="SMID_double"/>
            <entry key="EnabledStatus" type="xboolean" value="true"/>
        </config>
        <entry key="default_value_double" type="xdouble" value="0.0"/>
        <config key="column_selection_Internals">
            <entry key="SettingsModelID" type="xstring" value="SMID_columnfilter"/>
            <entry key="EnabledStatus" type="xboolean" value="true"/>
        </config>
        <config key="column_selection">
            <entry key="filter-type" type="xstring" value="STANDARD"/>
            <config key="included_names">
                <entry key="array-size" type="xint" value="1"/>
                <entry key="0" type="xstring" value="fl_min_row"/>
            </config>
            <config key="excluded_names">
                <entry key="array-size" type="xint" value="10"/>
                <entry key="0" type="xstring" value="Well Position"/>
                <entry key="1" type="xstring" value="Cycle"/>
                <entry key="2" type="xstring" value="Temperature"/>
                <entry key="3" type="xstring" value="Fluorescence_orginal"/>
                <entry key="4" type="xstring" value="Molecule"/>
                <entry key="5" type="xstring" value="IDNUMBER"/>
                <entry key="6" type="xstring" value="DaughterPlate"/>
                <entry key="7" type="xstring" value="Fluorescence"/>
                <entry key="8" type="xstring" value="Min_fluorescence"/>
                <entry key="9" type="xstring" value="Max_fluorescence"/>
            </config>
            <entry key="enforce_option" type="xstring" value="EnforceExclusion"/>
            <config key="name_pattern">
                <entry key="pattern" type="xstring" value=""/>
                <entry key="type" type="xstring" value="Wildcard"/>
                <entry key="caseSensitive" type="xboolean" value="true"/>
            </config>
            <config key="datatype">
                <config key="typelist">
                    <entry key="org.knime.core.data.StringValue" type="xboolean" value="false"/>
                    <entry key="org.knime.core.data.IntValue" type="xboolean" value="false"/>
                    <entry key="org.knime.core.data.DoubleValue" type="xboolean" value="false"/>
                    <entry key="org.knime.chem.types.SdfValue" type="xboolean" value="false"/>
                    <entry key="org.knime.core.data.BooleanValue" type="xboolean" value="false"/>
                    <entry key="org.knime.core.data.LongValue" type="xboolean" value="false"/>
                    <entry key="org.knime.core.data.date.DateAndTimeValue" type="xboolean" value="false"/>
                </config>
            </config>
        </config>
    </config>
    <config key="nodeAnnotation">
        <entry key="text" type="xstring" value=""/>
        <entry key="bgcolor" type="xint" value="16777215"/>
        <entry key="x-coordinate" type="xint" value="507"/>
        <entry key="y-coordinate" type="xint" value="499"/>
        <entry key="width" type="xint" value="106"/>
        <entry key="height" type="xint" value="15"/>
        <entry key="alignment" type="xstring" value="CENTER"/>
        <entry key="borderSize" type="xint" value="0"/>
        <entry key="borderColor" type="xint" value="16777215"/>
        <entry key="defFontSize" type="xint" value="9"/>
        <entry key="annotation-version" type="xint" value="20151123"/>
        <config key="styles"/>
    </config>
    <entry key="customDescription" type="xstring" isnull="true" value=""/>
    <entry key="state" type="xstring" value="IDLE"/>
    <entry key="factory" type="xstring" value="org.knime.base.node.flowvariable.tablerowtovariable3.TableToVariable3NodeFactory"/>
    <entry key="node-name" type="xstring" value="Table Row to Variable"/>
    <entry key="node-bundle-name" type="xstring" value="KNIME Base Nodes"/>
    <entry key="node-bundle-symbolic-name" type="xstring" value="org.knime.base"/>
    <entry key="node-bundle-vendor" type="xstring" value="KNIME AG, Zurich, Switzerland"/>
    <entry key="node-bundle-version" type="xstring" value="4.4.1.v202108201736"/>
    <entry key="node-feature-name" type="xstring" value="KNIME Base nodes"/>
    <entry key="node-feature-symbolic-name" type="xstring" value="org.knime.features.base.feature.group"/>
    <entry key="node-feature-vendor" type="xstring" value="KNIME AG, Zurich, Switzerland"/>
    <entry key="node-feature-version" type="xstring" value="4.4.1.v202108201736"/>
    <config key="factory_settings"/>
    <entry key="name" type="xstring" value="Table Row to Variable"/>
    <entry key="hasContent" type="xboolean" value="false"/>
    <entry key="isInactive" type="xboolean" value="false"/>
    <config key="ports">
        <config key="port_1">
            <entry key="index" type="xint" value="1"/>
            <entry key="port_dir_location" type="xstring" isnull="true" value=""/>
        </config>
    </config>
    <config key="filestores">
        <entry key="file_store_location" type="xstring" isnull="true" value=""/>
        <entry key="file_store_id" type="xstring" isnull="true" value=""/>
    </config>
</config>
