# Supplementary material for: Processing binding data using an open-source workflow
Source: J Cheminform. 2021 Dec 11;13:99. doi: 10.1186/s13321-021-00577-1 (PMC8666039; doi:10.1186/s13321-021-00577-1)
Supplement: Supplementary file 6 — Additional file 6. KNIME Workflow (SD format). [file 13321_2021_577_MOESM6_ESM.knwf › Additional File 6 - Workflow - sd plate map.knwf/Merge Result (#352)/Create File_Folder Variables (#225)/settings.xml]

<?xml version="1.0" encoding="UTF-8"?>
<config xmlns="http://www.knime.org/2008/09/XMLConfig" xmlns:xsi="http://www.w3.org/2001/XMLSchema-instance" xsi:schemaLocation="http://www.knime.org/2008/09/XMLConfig http://www.knime.org/XMLConfig_2008_09.xsd" key="settings.xml">
    <entry key="node_file" type="xstring" value="settings.xml"/>
    <config key="flow_stack">
        <config key="Variable_0">
            <entry key="type" type="xstring" value="variable"/>
            <entry key="name" type="xstring" value="sdf_file"/>
            <entry key="class" type="xstring" value="FSLocation"/>
            <entry key="location_present" type="xboolean" value="true"/>
            <entry key="file_system_type" type="xstring" value="LOCAL"/>
            <entry key="path" type="xstring" value="/Users/secondra/knime-workspace/TSA Journal Workflow SLH/Data/Results/Merged/Merged Results.sdf"/>
        </config>
    </config>
    <config key="internal_node_subsettings">
        <entry key="memory_policy" type="xstring" value="CacheSmallInMemory"/>
    </config>
    <config key="model">
        <config key="base_folder_Internals">
            <entry key="SettingsModelID" type="xstring" value="SMID_CreatorFileChooser"/>
            <entry key="EnabledStatus" type="xboolean" value="true"/>
        </config>
        <config key="base_folder">
            <config key="file_system_chooser__Internals">
                <entry key="has_fs_port" type="xboolean" value="false"/>
                <entry key="overwritten_by_variable" type="xboolean" value="true"/>
                <entry key="convenience_fs_category" type="xstring" value="LOCAL"/>
                <entry key="relative_to" type="xstring" value="knime.workflow.data"/>
                <entry key="mountpoint" type="xstring" value="knime-temp-space"/>
                <entry key="custom_url_timeout" type="xint" value="1000"/>
                <entry key="connected_fs" type="xboolean" value="true"/>
            </config>
            <config key="path">
                <entry key="location_present" type="xboolean" value="true"/>
                <entry key="file_system_type" type="xstring" value="LOCAL"/>
                <entry key="path" type="xstring" value="D:\KNIME\knime-workspace\300. TSA Results\Roche Data\Results\Merged"/>
            </config>
            <config key="filter_mode_Internals">
                <entry key="SettingsModelID" type="xstring" value="SMID_FilterMode"/>
                <entry key="EnabledStatus" type="xboolean" value="true"/>
            </config>
        </config>
        <config key="file_folder_variables">
            <config key="variable_names">
                <entry key="array-size" type="xint" value="1"/>
                <entry key="0" type="xstring" value="sdf_file"/>
            </config>
            <config key="path_values">
                <entry key="array-size" type="xint" value="1"/>
                <entry key="0" type="xstring" value="Merged Results"/>
            </config>
            <config key="file_extensions">
                <entry key="array-size" type="xint" value="1"/>
                <entry key="0" type="xstring" value="sdf"/>
            </config>
        </config>
    </config>
    <config key="variables">
        <entry key="version" type="xstring" value="V_2019_09_13"/>
        <config key="tree">
            <config key="base_folder">
                <config key="path">
                    <entry key="used_variable" type="xstring" value="Path"/>
                    <entry key="exposed_variable" type="xstring" isnull="true" value=""/>
                </config>
            </config>
        </config>
    </config>
    <config key="nodeAnnotation">
        <entry key="text" type="xstring" value="create sd file%%00013%%00010name"/>
        <entry key="bgcolor" type="xint" value="16777215"/>
        <entry key="x-coordinate" type="xint" value="748"/>
        <entry key="y-coordinate" type="xint" value="159"/>
        <entry key="width" type="xint" value="104"/>
        <entry key="height" type="xint" value="20"/>
        <entry key="alignment" type="xstring" value="CENTER"/>
        <entry key="borderSize" type="xint" value="0"/>
        <entry key="borderColor" type="xint" value="16777215"/>
        <entry key="defFontSize" type="xint" value="9"/>
        <entry key="annotation-version" type="xint" value="20151123"/>
        <config key="styles">
            <config key="style_0">
                <entry key="start" type="xint" value="0"/>
                <entry key="length" type="xint" value="20"/>
                <entry key="fontname" type="xstring" value="Arial"/>
                <entry key="fontstyle" type="xint" value="0"/>
                <entry key="fontsize" type="xint" value="9"/>
                <entry key="fgcolor" type="xint" value="0"/>
            </config>
        </config>
    </config>
    <entry key="customDescription" type="xstring" isnull="true" value=""/>
    <entry key="state" type="xstring" value="IDLE"/>
    <entry key="factory" type="xstring" value="org.knime.filehandling.utility.nodes.createpaths.CreatePathVariablesNodeFactory"/>
    <entry key="node-name" type="xstring" value="Create File/Folder Variables"/>
    <entry key="node-bundle-name" type="xstring" value="KNIME Filehandling Nodes"/>
    <entry key="node-bundle-symbolic-name" type="xstring" value="org.knime.filehandling.utility.nodes"/>
    <entry key="node-bundle-vendor" type="xstring" value="KNIME AG, Zurich, Switzerland"/>
    <entry key="node-bundle-version" type="xstring" value="4.4.0.v202106251506"/>
    <entry key="node-feature-name" type="xstring" value="KNIME Base nodes"/>
    <entry key="node-feature-symbolic-name" type="xstring" value="org.knime.features.base.feature.group"/>
    <entry key="node-feature-vendor" type="xstring" value="KNIME AG, Zurich, Switzerland"/>
    <entry key="node-feature-version" type="xstring" value="4.4.0.v202106261936"/>
    <config key="factory_settings"/>
    <config key="node_creation_config">
        <config key="File System Connection"/>
        <config key="Variable Input Port"/>
        <config key="Variable Output Port"/>
    </config>
    <entry key="name" type="xstring" value="Create File/Folder Variables"/>
    <entry key="hasContent" type="xboolean" value="false"/>
    <entry key="isInactive" type="xboolean" value="false"/>
    <config key="ports">
        <config key="port_1">
            <entry key="index" type="xint" value="1"/>
            <entry key="port_dir_location" type="xstring" isnull="true" value=""/>
        </config>
    </config>
    <config key="filestores">
        <entry key="file_store_location" type="xstring" isnull="true" value=""/>
        <entry key="file_store_id" type="xstring" isnull="true" value=""/>
    </config>
</config>
