# Supplementary material for: Processing binding data using an open-source workflow
Source: J Cheminform. 2021 Dec 11;13:99. doi: 10.1186/s13321-021-00577-1 (PMC8666039; doi:10.1186/s13321-021-00577-1)
Supplement: Supplementary file 6 — Additional file 6. KNIME Workflow (SD format). [file 13321_2021_577_MOESM6_ESM.knwf › Additional File 6 - Workflow - sd plate map.knwf/Merge Result (#352)/SDF Reader (#362)/settings.xml]

<?xml version="1.0" encoding="UTF-8"?>
<config xmlns="http://www.knime.org/2008/09/XMLConfig" xmlns:xsi="http://www.w3.org/2001/XMLSchema-instance" xsi:schemaLocation="http://www.knime.org/2008/09/XMLConfig http://www.knime.org/XMLConfig_2008_09.xsd" key="settings.xml">
    <entry key="node_file" type="xstring" value="settings.xml"/>
    <config key="flow_stack"/>
    <config key="internal_node_subsettings">
        <entry key="memory_policy" type="xstring" value="CacheSmallInMemory"/>
    </config>
    <config key="model">
        <config key="urls">
            <entry key="array-size" type="xint" value="0"/>
        </config>
        <entry key="useRowID" type="xboolean" value="false"/>
        <entry key="extractName" type="xboolean" value="false"/>
        <entry key="extractSDF" type="xboolean" value="true"/>
        <entry key="extractMol" type="xboolean" value="false"/>
        <entry key="extractCTab" type="xboolean" value="false"/>
        <entry key="extractCounts" type="xboolean" value="false"/>
        <entry key="sourceLocationColumn" type="xboolean" value="false"/>
        <entry key="limitMolecules" type="xboolean" value="false"/>
        <entry key="limit" type="xint" value="0"/>
        <entry key="extractAllProperties" type="xboolean" value="true"/>
        <config key="properties">
            <entry key="count" type="xint" value="0"/>
        </config>
        <entry key="characterSetName" type="xstring" value="US-ASCII"/>
    </config>
    <config key="variables">
        <entry key="version" type="xstring" value="V_2019_09_13"/>
        <config key="tree">
            <config key="urls">
                <entry key="used_variable" type="xstring" value="Path_location"/>
                <entry key="exposed_variable" type="xstring" isnull="true" value=""/>
            </config>
        </config>
    </config>
    <entry key="customDescription" type="xstring" isnull="true" value=""/>
    <entry key="state" type="xstring" value="IDLE"/>
    <entry key="factory" type="xstring" value="org.knime.chem.base.node.io.sdf.SDFReader3NodeFactory"/>
    <entry key="node-name" type="xstring" value="SDF Reader"/>
    <entry key="node-bundle-name" type="xstring" value="KNIME Chemistry Base nodes"/>
    <entry key="node-bundle-symbolic-name" type="xstring" value="org.knime.chem.base"/>
    <entry key="node-bundle-vendor" type="xstring" value="KNIME AG, Zurich, Switzerland"/>
    <entry key="node-bundle-version" type="xstring" value="4.4.0.v202104131254"/>
    <entry key="node-feature-name" type="xstring" value="KNIME Base Chemistry Types &amp; Nodes"/>
    <entry key="node-feature-symbolic-name" type="xstring" value="org.knime.features.chem.types.feature.group"/>
    <entry key="node-feature-vendor" type="xstring" value="KNIME AG, Zurich, Switzerland"/>
    <entry key="node-feature-version" type="xstring" value="4.4.0.v202104131254"/>
    <config key="factory_settings"/>
    <entry key="name" type="xstring" value="SDF Reader"/>
    <entry key="hasContent" type="xboolean" value="false"/>
    <entry key="isInactive" type="xboolean" value="false"/>
    <config key="ports">
        <config key="port_1">
            <entry key="index" type="xint" value="1"/>
            <entry key="port_dir_location" type="xstring" isnull="true" value=""/>
        </config>
        <config key="port_2">
            <entry key="index" type="xint" value="2"/>
            <entry key="port_dir_location" type="xstring" isnull="true" value=""/>
        </config>
    </config>
    <config key="filestores">
        <entry key="file_store_location" type="xstring" isnull="true" value=""/>
        <entry key="file_store_id" type="xstring" isnull="true" value=""/>
    </config>
</config>
