# Supplementary material for: Processing binding data using an open-source workflow
Source: J Cheminform. 2021 Dec 11;13:99. doi: 10.1186/s13321-021-00577-1 (PMC8666039; doi:10.1186/s13321-021-00577-1)
Supplement: Supplementary file 6 — Additional file 6. KNIME Workflow (SD format). [file 13321_2021_577_MOESM6_ESM.knwf › Additional File 6 - Workflow - sd plate map.knwf/Merge Result (#352)/String to Path (#231)/settings.xml]

<?xml version="1.0" encoding="UTF-8"?>
<config xmlns="http://www.knime.org/2008/09/XMLConfig" xmlns:xsi="http://www.w3.org/2001/XMLSchema-instance" xsi:schemaLocation="http://www.knime.org/2008/09/XMLConfig http://www.knime.org/XMLConfig_2008_09.xsd" key="settings.xml">
    <entry key="node_file" type="xstring" value="settings.xml"/>
    <config key="flow_stack"/>
    <config key="internal_node_subsettings">
        <entry key="memory_policy" type="xstring" value="CacheSmallInMemory"/>
    </config>
    <config key="model">
        <config key="file_system_Internals">
            <entry key="SettingsModelID" type="xstring" value="SMID_file_system"/>
            <entry key="EnabledStatus" type="xboolean" value="true"/>
        </config>
        <config key="file_system">
            <config key="file_system_chooser__Internals">
                <entry key="has_fs_port" type="xboolean" value="false"/>
                <entry key="overwritten_by_variable" type="xboolean" value="false"/>
                <entry key="convenience_fs_category" type="xstring" value="LOCAL"/>
                <entry key="relative_to" type="xstring" value="knime.workflow.data"/>
                <entry key="mountpoint" type="xstring" value="knime-temp-space"/>
                <entry key="custom_url_timeout" type="xint" value="1000"/>
                <entry key="connected_fs" type="xboolean" value="true"/>
            </config>
            <config key="location_spec">
                <entry key="location_present" type="xboolean" value="true"/>
                <entry key="file_system_type" type="xstring" value="LOCAL"/>
            </config>
        </config>
        <config key="selected_column_name_Internals">
            <entry key="SettingsModelID" type="xstring" value="SMID_string"/>
            <entry key="EnabledStatus" type="xboolean" value="true"/>
        </config>
        <entry key="selected_column_name" type="xstring" value="File path"/>
        <config key="fail_on_missing_file_folder_Internals">
            <entry key="SettingsModelID" type="xstring" value="SMID_boolean"/>
            <entry key="EnabledStatus" type="xboolean" value="true"/>
        </config>
        <entry key="fail_on_missing_file_folder" type="xboolean" value="false"/>
        <config key="fail_on_missing_values_Internals">
            <entry key="SettingsModelID" type="xstring" value="SMID_boolean"/>
            <entry key="EnabledStatus" type="xboolean" value="true"/>
        </config>
        <entry key="fail_on_missing_values" type="xboolean" value="true"/>
        <config key="appended_column_name_Internals">
            <entry key="SettingsModelID" type="xstring" value="SMID_string"/>
            <entry key="EnabledStatus" type="xboolean" value="true"/>
        </config>
        <entry key="appended_column_name" type="xstring" value="Path"/>
        <config key="generated_column_mode_Internals">
            <entry key="SettingsModelID" type="xstring" value="SMID_string"/>
            <entry key="EnabledStatus" type="xboolean" value="true"/>
        </config>
        <entry key="generated_column_mode" type="xstring" value="APPEND_NEW"/>
    </config>
    <config key="nodeAnnotation">
        <entry key="text" type="xstring" value=""/>
        <entry key="bgcolor" type="xint" value="16777215"/>
        <entry key="x-coordinate" type="xint" value="428"/>
        <entry key="y-coordinate" type="xint" value="239"/>
        <entry key="width" type="xint" value="104"/>
        <entry key="height" type="xint" value="13"/>
        <entry key="alignment" type="xstring" value="CENTER"/>
        <entry key="borderSize" type="xint" value="0"/>
        <entry key="borderColor" type="xint" value="16777215"/>
        <entry key="defFontSize" type="xint" value="9"/>
        <entry key="annotation-version" type="xint" value="20151123"/>
        <config key="styles"/>
    </config>
    <entry key="customDescription" type="xstring" isnull="true" value=""/>
    <entry key="state" type="xstring" value="IDLE"/>
    <entry key="factory" type="xstring" value="org.knime.filehandling.utility.nodes.stringtopath.StringToPathNodeFactory"/>
    <entry key="node-name" type="xstring" value="String to Path"/>
    <entry key="node-bundle-name" type="xstring" value="KNIME Filehandling Nodes"/>
    <entry key="node-bundle-symbolic-name" type="xstring" value="org.knime.filehandling.utility.nodes"/>
    <entry key="node-bundle-vendor" type="xstring" value="KNIME AG, Zurich, Switzerland"/>
    <entry key="node-bundle-version" type="xstring" value="4.4.0.v202106251506"/>
    <entry key="node-feature-name" type="xstring" value="KNIME Base nodes"/>
    <entry key="node-feature-symbolic-name" type="xstring" value="org.knime.features.base.feature.group"/>
    <entry key="node-feature-vendor" type="xstring" value="KNIME AG, Zurich, Switzerland"/>
    <entry key="node-feature-version" type="xstring" value="4.4.0.v202106261936"/>
    <config key="factory_settings"/>
    <config key="node_creation_config">
        <config key="File System Connection"/>
        <config key="Data Table"/>
        <config key="Output table"/>
    </config>
    <entry key="name" type="xstring" value="String to Path"/>
    <entry key="hasContent" type="xboolean" value="false"/>
    <entry key="isInactive" type="xboolean" value="false"/>
    <config key="ports">
        <config key="port_1">
            <entry key="index" type="xint" value="1"/>
            <entry key="port_dir_location" type="xstring" isnull="true" value=""/>
        </config>
    </config>
    <config key="filestores">
        <entry key="file_store_location" type="xstring" isnull="true" value=""/>
        <entry key="file_store_id" type="xstring" isnull="true" value=""/>
    </config>
</config>
