# Supplementary material for: Processing binding data using an open-source workflow
Source: J Cheminform. 2021 Dec 11;13:99. doi: 10.1186/s13321-021-00577-1 (PMC8666039; doi:10.1186/s13321-021-00577-1)
Supplement: Supplementary file 6 — Additional file 6. KNIME Workflow (SD format). [file 13321_2021_577_MOESM6_ESM.knwf › Additional File 6 - Workflow - sd plate map.knwf/Pre_processi (#202)/Missing Value Column Filter (#218)/settings.xml]

<?xml version="1.0" encoding="UTF-8"?>
<config xmlns="http://www.knime.org/2008/09/XMLConfig" xmlns:xsi="http://www.w3.org/2001/XMLSchema-instance" xsi:schemaLocation="http://www.knime.org/2008/09/XMLConfig http://www.knime.org/XMLConfig_2008_09.xsd" key="settings.xml">
    <entry key="node_file" type="xstring" value="settings.xml"/>
    <config key="flow_stack"/>
    <config key="internal_node_subsettings">
        <entry key="memory_policy" type="xstring" value="CacheSmallInMemory"/>
    </config>
    <config key="model">
        <config key="column-filter">
            <entry key="filter-type" type="xstring" value="STANDARD"/>
            <config key="included_names">
                <entry key="array-size" type="xint" value="107329"/>
                <entry key="0" type="xstring" value="Temperature"/>
                <entry key="1" type="xstring" value="A1_DMSO"/>
                <entry key="2" type="xstring" value="A10_DMSO"/>
                <entry key="3" type="xstring" value="A11_DMSO"/>
                <entry key="4" type="xstring" value="A12_DMSO"/>
                <entry key="5" type="xstring" value="A15_DMSO"/>
                <entry key="6" type="xstring" value="A16_DMSO"/>
                <entry key="7" type="xstring" value="A17_DMSO"/>
                <entry key="8" type="xstring" value="A18_DMSO"/>
                <entry key="9" type="xstring" value="A19_DMSO"/>
                <entry key="10" type="xstring" value="A20_DMSO"/>
                <entry key="11" type="xstring" value="A3_DMSO"/>
                <entry key="12" type="xstring" value="A4_DMSO"/>
                <entry key="13" type="xstring" value="A5_DMSO"/>
                <entry key="14" type="xstring" value="A6_DMSO"/>
                <entry key="15" type="xstring" value="A7_DMSO"/>
                <entry key="16" type="xstring" value="A8_DMSO"/>
                <entry key="17" type="xstring" value="A9_DMSO"/>
                <entry key="18" type="xstring" value="B1_DMSO"/>
                <entry key="19" type="xstring" value="B10_DMSO"/>
                <entry key="20" type="xstring" value="B11_DMSO"/>
                <entry key="21" type="xstring" value="B12_DMSO"/>
                <entry key="22" type="xstring" value="B13_DMSO"/>
                <entry key="23" type="xstring" value="B14_DMSO"/>
                <entry key="24" type="xstring" value="B15_DMSO"/>
                <entry key="25" type="xstring" value="B16_DMSO"/>
                <entry key="26" type="xstring" value="B17_DMSO"/>
                <entry key="27" type="xstring" value="B18_DMSO"/>
                <entry key="28" type="xstring" value="B19_DMSO"/>
                <entry key="29" type="xstring" value="B2_DMSO"/>
                <entry key="30" type="xstring" value="B20_DMSO"/>
                <entry key="31" type="xstring" value="B3_DMSO"/>
                <entry key="32" type="xstring" value="B4_DMSO"/>
                <entry key="33" type="xstring" value="B5_DMSO"/>
                <entry key="34" type="xstring" value="B6_DMSO"/>
                <entry key="35" type="xstring" value="B7_DMSO"/>
                <entry key="36" type="xstring" value="B8_DMSO"/>
                <entry key="37" type="xstring" value="B9_DMSO"/>
                <entry key="38" type="xstring" value="C1_DMSO"/>
                <entry key="39" type="xstring" value="C10_DMSO"/>
                <entry key="40" type="xstring" value="C11_DMSO"/>
                <entry key="41" type="xstring" value="C12_DMSO"/>
                <entry key="42" type="xstring" value="C13_DMSO"/>
                <entry key="43" type="xstring" value="C14_DMSO"/>
                <entry key="44" type="xstring" value="C15_DMSO"/>
                <entry key="45" type="xstring" value="C17_DMSO"/>
                <entry key="46" type="xstring" value="C18_DMSO"/>
                <entry key="47" type="xstring" value="C19_DMSO"/>
                <entry key="48" type="xstring" value="C2_DMSO"/>
                <entry key="49" type="xstring" value="C20_DMSO"/>
                <entry key="50" type="xstring" value="C21_DMSO"/>
                <entry key="51" type="xstring" value="C23_DMSO"/>
                <entry key="52" type="xstring" value="C3_DMSO"/>
                <entry key="53" type="xstring" value="C4_DMSO"/>
                <entry key="54" type="xstring" value="C5_DMSO"/>
                <entry key="55" type="xstring" value="C6_DMSO"/>
                <entry key="56" type="xstring" value="C7_DMSO"/>
                <entry key="57" type="xstring" value="C8_DMSO"/>
                <entry key="58" type="xstring" value="C9_DMSO"/>
                <entry key="59" type="xstring" value="D10_DMSO"/>
                <entry key="60" type="xstring" value="D11_DMSO"/>
                <entry key="61" type="xstring" value="D12_DMSO"/>
                <entry key="62" type="xstring" value="D13_DMSO"/>
                <entry key="63" type="xstring" value="D14_DMSO"/>
                <entry key="64" type="xstring" value="D15_DMSO"/>
                <entry key="65" type="xstring" value="D16_DMSO"/>
                <entry key="66" type="xstring" value="D17_DMSO"/>
                <entry key="67" type="xstring" value="D18_DMSO"/>
                <entry key="68" type="xstring" value="D19_DMSO"/>
                <entry key="69" type="xstring" value="D20_DMSO"/>
                <entry key="70" type="xstring" value="D22_DMSO"/>
                <entry key="71" type="xstring" value="D23_DMSO"/>
                <entry key="72" type="xstring" value="D5_DMSO"/>
                <entry key="73" type="xstring" value="D6_DMSO"/>
                <entry key="74" type="xstring" value="D7_DMSO"/>
                <entry key="75" type="xstring" value="D8_DMSO"/>
                <entry key="76" type="xstring" value="D9_DMSO"/>
                <entry key="77" type="xstring" value="E1_DMSO"/>
                <entry key="78" type="xstring" value="E10_DMSO"/>
                <entry key="79" type="xstring" value="E11_DMSO"/>
                <entry key="80" type="xstring" value="E12_DMSO"/>
                <entry key="81" type="xstring" value="E13_DMSO"/>
                <entry key="82" type="xstring" value="E14_DMSO"/>
                <entry key="83" type="xstring" value="E15_DMSO"/>
                <entry key="84" type="xstring" value="E16_DMSO"/>
                <entry key="85" type="xstring" value="E17_DMSO"/>
                <entry key="86" type="xstring" value="E18_DMSO"/>
                <entry key="87" type="xstring" value="E19_DMSO"/>
                <entry key="88" type="xstring" value="E2_DMSO"/>
                <entry key="89" type="xstring" value="E20_DMSO"/>
                <entry key="90" type="xstring" value="E21_DMSO"/>
                <entry key="91" type="xstring" value="E22_DMSO"/>
                <entry key="92" type="xstring" value="E23_DMSO"/>
                <entry key="93" type="xstring" value="E24_DMSO"/>
                <entry key="94" type="xstring" value="E3_DMSO"/>
                <entry key="95" type="xstring" value="E4_DMSO"/>
                <entry key="96" type="xstring" value="E5_DMSO"/>
                <entry key="97" type="xstring" value="E6_DMSO"/>
                <entry key="98" type="xstring" value="E7_DMSO"/>
                <entry key="99" type="xstring" value="E8_DMSO"/>
                <entry key="100" type="xstring" value="E9_DMSO"/>
                <entry key="101" type="xstring" value="F1_DMSO"/>
                <entry key="102" type="xstring" value="F10_DMSO"/>
                <entry key="103" type="xstring" value="F11_DMSO"/>
                <entry key="104" type="xstring" value="F12_DMSO"/>
                <entry key="105" type="xstring" value="F13_DMSO"/>
                <entry key="106" type="xstring" value="F14_DMSO"/>
                <entry key="107" type="xstring" value="F15_DMSO"/>
                <entry key="108" type="xstring" value="F16_DMSO"/>
                <entry key="109" type="xstring" value="F17_DMSO"/>
                <entry key="110" type="xstring" value="F18_DMSO"/>
                <entry key="111" type="xstring" value="F19_DMSO"/>
                <entry key="112" type="xstring" value="F2_DMSO"/>
                <entry key="113" type="xstring" value="F20_DMSO"/>
                <entry key="114" type="xstring" value="F21_DMSO"/>
                <entry key="115" type="xstring" value="F22_DMSO"/>
                <entry key="116" type="xstring" value="F23_DMSO"/>
                <entry key="117" type="xstring" value="F24_DMSO"/>
                <entry key="118" type="xstring" value="F3_DMSO"/>
                <entry key="119" type="xstring" value="F4_DMSO"/>
                <entry key="120" type="xstring" value="F5_DMSO"/>
                <entry key="121" type="xstring" value="F6_DMSO"/>
                <entry key="122" type="xstring" value="F7_DMSO"/>
                <entry key="123" type="xstring" value="F8_DMSO"/>
                <entry key="124" type="xstring" value="F9_DMSO"/>
                <entry key="125" type="xstring" value="G1_DMSO"/>
                <entry key="126" type="xstring" value="G10_DMSO"/>
                <entry key="127" type="xstring" value="G11_DMSO"/>
                <entry key="128" type="xstring" value="G12_DMSO"/>
                <entry key="129" type="xstring" value="G13_DMSO"/>
                <entry key="130" type="xstring" value="G15_DMSO"/>
                <entry key="131" type="xstring" value="G16_DMSO"/>
                <entry key="132" type="xstring" value="G17_DMSO"/>
                <entry key="133" type="xstring" value="G18_DMSO"/>
                <entry key="134" type="xstring" value="G19_DMSO"/>
                <entry key="135" type="xstring" value="G2_DMSO"/>
                <entry key="136" type="xstring" value="G20_DMSO"/>
                <entry key="137" type="xstring" value="G21_DMSO"/>
                <entry key="138" type="xstring" value="G22_DMSO"/>
                <entry key="139" type="xstring" value="G23_DMSO"/>
                <entry key="140" type="xstring" value="G24_DMSO"/>
                <entry key="141" type="xstring" value="G3_DMSO"/>
                <entry key="142" type="xstring" value="G4_DMSO"/>
                <entry key="143" type="xstring" value="G5_DMSO"/>
                <entry key="144" type="xstring" value="G6_DMSO"/>
                <entry key="145" type="xstring" value="G7_DMSO"/>
                <entry key="146" type="xstring" value="G8_DMSO"/>
                <entry key="147" type="xstring" value="G9_DMSO"/>
                <entry key="148" type="xstring" value="H1_DMSO"/>
                <entry key="149" type="xstring" value="H10_DMSO"/>
                <entry key="150" type="xstring" value="H11_DMSO"/>
                <entry key="151" type="xstring" value="H12_DMSO"/>
                <entry key="152" type="xstring" value="H13_DMSO"/>
                <entry key="153" type="xstring" value="H14_DMSO"/>
                <entry key="154" type="xstring" value="H15_DMSO"/>
                <entry key="155" type="xstring" value="H16_DMSO"/>
                <entry key="156" type="xstring" value="H17_DMSO"/>
                <entry key="157" type="xstring" value="H18_DMSO"/>
                <entry key="158" type="xstring" value="H19_DMSO"/>
                <entry key="159" type="xstring" value="H2_DMSO"/>
                <entry key="160" type="xstring" value="H20_DMSO"/>
                <entry key="161" type="xstring" value="H21_DMSO"/>
                <entry key="162" type="xstring" value="H22_DMSO"/>
                <entry key="163" type="xstring" value="H23_DMSO"/>
                <entry key="164" type="xstring" value="H24_DMSO"/>
                <entry key="165" type="xstring" value="H3_DMSO"/>
                <entry key="166" type="xstring" value="H4_DMSO"/>
                <entry key="167" type="xstring" value="H5_DMSO"/>
                <entry key="168" type="xstring" value="H6_DMSO"/>
                <entry key="169" type="xstring" value="H7_DMSO"/>
                <entry key="170" type="xstring" value="H8_DMSO"/>
                <entry key="171" type="xstring" value="I1_DMSO"/>
                <entry key="172" type="xstring" value="I10_DMSO"/>
                <entry key="173" type="xstring" value="I11_DMSO"/>
                <entry key="174" type="xstring" value="I12_DMSO"/>
                <entry key="175" type="xstring" value="I13_DMSO"/>
                <entry key="176" type="xstring" value="I14_DMSO"/>
                <entry key="177" type="xstring" value="I15_DMSO"/>
                <entry key="178" type="xstring" value="I16_DMSO"/>
                <entry key="179" type="xstring" value="I17_DMSO"/>
                <entry key="180" type="xstring" value="I18_DMSO"/>
                <entry key="181" type="xstring" value="I19_DMSO"/>
                <entry key="182" type="xstring" value="I2_DMSO"/>
                <entry key="183" type="xstring" value="I20_DMSO"/>
                <entry key="184" type="xstring" value="I21_DMSO"/>
                <entry key="185" type="xstring" value="I22_DMSO"/>
                <entry key="186" type="xstring" value="I23_DMSO"/>
                <entry key="187" type="xstring" value="I24_DMSO"/>
                <entry key="188" type="xstring" value="I3_DMSO"/>
                <entry key="189" type="xstring" value="I4_DMSO"/>
                <entry key="190" type="xstring" value="I5_DMSO"/>
                <entry key="191" type="xstring" value="I6_DMSO"/>
                <entry key="192" type="xstring" value="I7_DMSO"/>
                <entry key="193" type="xstring" value="I8_DMSO"/>
                <entry key="194" type="xstring" value="I9_DMSO"/>
                <entry key="195" type="xstring" value="J1_DMSO"/>
                <entry key="196" type="xstring" value="J10_DMSO"/>
                <entry key="197" type="xstring" value="J11_DMSO"/>
                <entry key="198" type="xstring" value="J12_DMSO"/>
                <entry key="199" type="xstring" value="J13_DMSO"/>
                <entry key="200" type="xstring" value="J14_DMSO"/>
                <entry key="201" type="xstring" value="J15_DMSO"/>
                <entry key="202" type="xstring" value="J16_DMSO"/>
                <entry key="203" type="xstring" value="J17_DMSO"/>
                <entry key="204" type="xstring" value="J18_DMSO"/>
                <entry key="205" type="xstring" value="J19_DMSO"/>
                <entry key="206" type="xstring" value="J2_DMSO"/>
                <entry key="207" type="xstring" value="J20_DMSO"/>
                <entry key="208" type="xstring" value="J3_DMSO"/>
                <entry key="209" type="xstring" value="J4_DMSO"/>
                <entry key="210" type="xstring" value="J5_DMSO"/>
                <entry key="211" type="xstring" value="J6_DMSO"/>
                <entry key="212" type="xstring" value="J7_DMSO"/>
                <entry key="213" type="xstring" value="J8_DMSO"/>
                <entry key="214" type="xstring" value="J9_DMSO"/>
                <entry key="215" type="xstring" value="K1_DMSO"/>
                <entry key="216" type="xstring" value="K10_DMSO"/>
                <entry key="217" type="xstring" value="K11_DMSO"/>
                <entry key="218" type="xstring" value="K12_DMSO"/>
                <entry key="219" type="xstring" value="K14_DMSO"/>
                <entry key="220" type="xstring" value="K15_DMSO"/>
                <entry key="221" type="xstring" value="K16_DMSO"/>
                <entry key="222" type="xstring" value="K17_DMSO"/>
                <entry key="223" type="xstring" value="K18_DMSO"/>
                <entry key="224" type="xstring" value="K19_DMSO"/>
                <entry key="225" type="xstring" value="K2_DMSO"/>
                <entry key="226" type="xstring" value="K20_DMSO"/>
                <entry key="227" type="xstring" value="K3_DMSO"/>
                <entry key="228" type="xstring" value="K4_DMSO"/>
                <entry key="229" type="xstring" value="K5_DMSO"/>
                <entry key="230" type="xstring" value="K6_DMSO"/>
                <entry key="231" type="xstring" value="K7_DMSO"/>
                <entry key="232" type="xstring" value="K8_DMSO"/>
                <entry key="233" type="xstring" value="K9_DMSO"/>
                <entry key="234" type="xstring" value="L1_DMSO"/>
                <entry key="235" type="xstring" value="L10_DMSO"/>
                <entry key="236" type="xstring" value="L11_DMSO"/>
                <entry key="237" type="xstring" value="L12_DMSO"/>
                <entry key="238" type="xstring" value="L13_DMSO"/>
                <entry key="239" type="xstring" value="L14_DMSO"/>
                <entry key="240" type="xstring" value="L15_DMSO"/>
                <entry key="241" type="xstring" value="L16_DMSO"/>
                <entry key="242" type="xstring" value="L17_DMSO"/>
                <entry key="243" type="xstring" value="L18_DMSO"/>
                <entry key="244" type="xstring" value="L19_DMSO"/>
                <entry key="245" type="xstring" value="L2_DMSO"/>
                <entry key="246" type="xstring" value="L20_DMSO"/>
                <entry key="247" type="xstring" value="L3_DMSO"/>
                <entry key="248" type="xstring" value="L4_DMSO"/>
                <entry key="249" type="xstring" value="L5_DMSO"/>
                <entry key="250" type="xstring" value="L6_DMSO"/>
                <entry key="251" type="xstring" value="L7_DMSO"/>
                <entry key="252" type="xstring" value="L8_DMSO"/>
                <entry key="253" type="xstring" value="L9_DMSO"/>
                <entry key="254" type="xstring" value="M1_DMSO"/>
                <entry key="255" type="xstring" value="M10_DMSO"/>
                <entry key="256" type="xstring" value="M11_DMSO"/>
                <entry key="257" type="xstring" value="M12_DMSO"/>
                <entry key="258" type="xstring" value="M13_DMSO"/>
                <entry key="259" type="xstring" value="M14_DMSO"/>
                <entry key="260" type="xstring" value="M16_DMSO"/>
                <entry key="261" type="xstring" value="M17_DMSO"/>
                <entry key="262" type="xstring" value="M18_DMSO"/>
                <entry key="263" type="xstring" value="M19_DMSO"/>
                <entry key="264" type="xstring" value="M2_DMSO"/>
                <entry key="265" type="xstring" value="M20_DMSO"/>
                <entry key="266" type="xstring" value="M3_DMSO"/>
                <entry key="267" type="xstring" value="M4_DMSO"/>
                <entry key="268" type="xstring" value="M5_DMSO"/>
                <entry key="269" type="xstring" value="M6_DMSO"/>
                <entry key="270" type="xstring" value="M7_DMSO"/>
                <entry key="271" type="xstring" value="M8_DMSO"/>
                <entry key="272" type="xstring" value="M9_DMSO"/>
                <entry key="273" type="xstring" value="N1_DMSO"/>
                <entry key="274" type="xstring" value="N10_DMSO"/>
                <entry key="275" type="xstring" value="N11_DMSO"/>
                <entry key="276" type="xstring" value="N12_DMSO"/>
                <entry key="277" type="xstring" value="N13_DMSO"/>
                <entry key="278" type="xstring" value="N14_DMSO"/>
                <entry key="279" type="xstring" value="N15_DMSO"/>
                <entry key="280" type="xstring" value="N16_DMSO"/>
                <entry key="281" type="xstring" value="N17_DMSO"/>
                <entry key="282" type="xstring" value="N18_DMSO"/>
                <entry key="283" type="xstring" value="N19_DMSO"/>
                <entry key="284" type="xstring" value="N20_DMSO"/>
                <entry key="285" type="xstring" value="N3_DMSO"/>
                <entry key="286" type="xstring" value="N4_DMSO"/>
                <entry key="287" type="xstring" value="N5_DMSO"/>
                <entry key="288" type="xstring" value="N7_DMSO"/>
                <entry key="289" type="xstring" value="N8_DMSO"/>
                <entry key="290" type="xstring" value="N9_DMSO"/>
                <entry key="291" type="xstring" value="O1_DMSO"/>
                <entry key="292" type="xstring" value="O10_DMSO"/>
                <entry key="293" type="xstring" value="O11_DMSO"/>
                <entry key="294" type="xstring" value="O12_DMSO"/>
                <entry key="295" type="xstring" value="O13_DMSO"/>
                <entry key="296" type="xstring" value="O14_DMSO"/>
                <entry key="297" type="xstring" value="O15_DMSO"/>
                <entry key="298" type="xstring" value="O16_DMSO"/>
                <entry key="299" type="xstring" value="O17_DMSO"/>
                <entry key="300" type="xstring" value="O18_DMSO"/>
                <entry key="301" type="xstring" value="O19_DMSO"/>
                <entry key="302" type="xstring" value="O2_DMSO"/>
                <entry key="303" type="xstring" value="O20_DMSO"/>
                <entry key="304" type="xstring" value="O3_DMSO"/>
                <entry key="305" type="xstring" value="O4_DMSO"/>
                <entry key="306" type="xstring" value="O5_DMSO"/>
                <entry key="307" type="xstring" value="O6_DMSO"/>
                <entry key="308" type="xstring" value="O7_DMSO"/>
                <entry key="309" type="xstring" value="O8_DMSO"/>
                <entry key="310" type="xstring" value="O9_DMSO"/>
                <entry key="311" type="xstring" value="P1_DMSO"/>
                <entry key="312" type="xstring" value="P10_DMSO"/>
                <entry key="313" type="xstring" value="P11_DMSO"/>
                <entry key="314" type="xstring" value="P12_DMSO"/>
                <entry key="315" type="xstring" value="P13_DMSO"/>
                <entry key="316" type="xstring" value="P14_DMSO"/>
                <entry key="317" type="xstring" value="P15_DMSO"/>
                <entry key="318" type="xstring" value="P16_DMSO"/>
                <entry key="319" type="xstring" value="P17_DMSO"/>
                <entry key="320" type="xstring" value="P18_DMSO"/>
                <entry key="321" type="xstring" value="P2_DMSO"/>
                <entry key="322" type="xstring" value="P20_DMSO"/>
                <entry key="323" type="xstring" value="P3_DMSO"/>
                <entry key="324" type="xstring" value="P4_DMSO"/>
                <entry key="325" type="xstring" value="P5_DMSO"/>
                <entry key="326" type="xstring" value="P6_DMSO"/>
                <entry key="327" type="xstring" value="P7_DMSO"/>
                <entry key="328" type="xstring" value="P8_DMSO"/>
                <entry key="329" type="xstring" value="P9_DMSO"/>
                <entry key="330" type="xstring" value="D2_DMSO"/>
                <entry key="331" type="xstring" value="D21_DMSO"/>
                <entry key="332" type="xstring" value="D3_DMSO"/>
                <entry key="333" type="xstring" value="D1_DMSO"/>
                <entry key="334" type="xstring" value="B22_DMSO"/>
                <entry key="335" type="xstring" value="D24_DMSO"/>
                <entry key="336" type="xstring" value="A23_DMSO"/>
                <entry key="337" type="xstring" value="C24_DMSO"/>
                <entry key="338" type="xstring" value="B23_DMSO"/>
                <entry key="339" type="xstring" value="A21_DMSO"/>
                <entry key="340" type="xstring" value="B21_DMSO"/>
                <entry key="341" type="xstring" value="C22_DMSO"/>
                <entry key="342" type="xstring" value="A22_DMSO"/>
                <entry key="343" type="xstring" value="B24_DMSO"/>
                <entry key="344" type="xstring" value="A24_DMSO"/>
                <entry key="345" type="xstring" value="A1_F0630-0016"/>
                <entry key="346" type="xstring" value="A10_F0630-0016"/>
                <entry key="347" type="xstring" value="A11_F0630-0016"/>
                <entry key="348" type="xstring" value="A12_F0630-0016"/>
                <entry key="349" type="xstring" value="A15_F0630-0016"/>
                <entry key="350" type="xstring" value="A16_F0630-0016"/>
                <entry key="351" type="xstring" value="A17_F0630-0016"/>
                <entry key="352" type="xstring" value="A18_F0630-0016"/>
                <entry key="353" type="xstring" value="A19_F0630-0016"/>
                <entry key="354" type="xstring" value="A20_F0630-0016"/>
                <entry key="355" type="xstring" value="A3_F0630-0016"/>
                <entry key="356" type="xstring" value="A4_F0630-0016"/>
                <entry key="357" type="xstring" value="A5_F0630-0016"/>
                <entry key="358" type="xstring" value="A6_F0630-0016"/>
                <entry key="359" type="xstring" value="A7_F0630-0016"/>
                <entry key="360" type="xstring" value="A8_F0630-0016"/>
                <entry key="361" type="xstring" value="A9_F0630-0016"/>
                <entry key="362" type="xstring" value="B1_F0630-0016"/>
                <entry key="363" type="xstring" value="B10_F0630-0016"/>
                <entry key="364" type="xstring" value="B11_F0630-0016"/>
                <entry key="365" type="xstring" value="B12_F0630-0016"/>
                <entry key="366" type="xstring" value="B13_F0630-0016"/>
                <entry key="367" type="xstring" value="B14_F0630-0016"/>
                <entry key="368" type="xstring" value="B15_F0630-0016"/>
                <entry key="369" type="xstring" value="B16_F0630-0016"/>
                <entry key="370" type="xstring" value="B17_F0630-0016"/>
                <entry key="371" type="xstring" value="B18_F0630-0016"/>
                <entry key="372" type="xstring" value="B19_F0630-0016"/>
                <entry key="373" type="xstring" value="B2_F0630-0016"/>
                <entry key="374" type="xstring" value="B20_F0630-0016"/>
                <entry key="375" type="xstring" value="B3_F0630-0016"/>
                <entry key="376" type="xstring" value="B4_F0630-0016"/>
                <entry key="377" type="xstring" value="B5_F0630-0016"/>
                <entry key="378" type="xstring" value="B6_F0630-0016"/>
                <entry key="379" type="xstring" value="B7_F0630-0016"/>
                <entry key="380" type="xstring" value="B8_F0630-0016"/>
                <entry key="381" type="xstring" value="B9_F0630-0016"/>
                <entry key="382" type="xstring" value="C1_F0630-0016"/>
                <entry key="383" type="xstring" value="C10_F0630-0016"/>
                <entry key="384" type="xstring" value="C11_F0630-0016"/>
                <entry key="385" type="xstring" value="C12_F0630-0016"/>
                <entry key="386" type="xstring" value="C13_F0630-0016"/>
                <entry key="387" type="xstring" value="C14_F0630-0016"/>
                <entry key="388" type="xstring" value="C15_F0630-0016"/>
                <entry key="389" type="xstring" value="C17_F0630-0016"/>
                <entry key="390" type="xstring" value="C18_F0630-0016"/>
                <entry key="391" type="xstring" value="C19_F0630-0016"/>
                <entry key="392" type="xstring" value="C2_F0630-0016"/>
                <entry key="393" type="xstring" value="C20_F0630-0016"/>
                <entry key="394" type="xstring" value="C21_F0630-0016"/>
                <entry key="395" type="xstring" value="C23_F0630-0016"/>
                <entry key="396" type="xstring" value="C3_F0630-0016"/>
                <entry key="397" type="xstring" value="C4_F0630-0016"/>
                <entry key="398" type="xstring" value="C5_F0630-0016"/>
                <entry key="399" type="xstring" value="C6_F0630-0016"/>
                <entry key="400" type="xstring" value="C7_F0630-0016"/>
                <entry key="401" type="xstring" value="C8_F0630-0016"/>
                <entry key="402" type="xstring" value="C9_F0630-0016"/>
                <entry key="403" type="xstring" value="D10_F0630-0016"/>
                <entry key="404" type="xstring" value="D11_F0630-0016"/>
                <entry key="405" type="xstring" value="D12_F0630-0016"/>
                <entry key="406" type="xstring" value="D13_F0630-0016"/>
                <entry key="407" type="xstring" value="D14_F0630-0016"/>
                <entry key="408" type="xstring" value="D15_F0630-0016"/>
                <entry key="409" type="xstring" value="D16_F0630-0016"/>
                <entry key="410" type="xstring" value="D17_F0630-0016"/>
                <entry key="411" type="xstring" value="D18_F0630-0016"/>
                <entry key="412" type="xstring" value="D19_F0630-0016"/>
                <entry key="413" type="xstring" value="D20_F0630-0016"/>
                <entry key="414" type="xstring" value="D22_F0630-0016"/>
                <entry key="415" type="xstring" value="D23_F0630-0016"/>
                <entry key="416" type="xstring" value="D5_F0630-0016"/>
                <entry key="417" type="xstring" value="D6_F0630-0016"/>
                <entry key="418" type="xstring" value="D7_F0630-0016"/>
                <entry key="419" type="xstring" value="D8_F0630-0016"/>
                <entry key="420" type="xstring" value="D9_F0630-0016"/>
                <entry key="421" type="xstring" value="E1_F0630-0016"/>
                <entry key="422" type="xstring" value="E10_F0630-0016"/>
                <entry key="423" type="xstring" value="E11_F0630-0016"/>
                <entry key="424" type="xstring" value="E12_F0630-0016"/>
                <entry key="425" type="xstring" value="E13_F0630-0016"/>
                <entry key="426" type="xstring" value="E14_F0630-0016"/>
                <entry key="427" type="xstring" value="E15_F0630-0016"/>
                <entry key="428" type="xstring" value="E16_F0630-0016"/>
                <entry key="429" type="xstring" value="E17_F0630-0016"/>
                <entry key="430" type="xstring" value="E18_F0630-0016"/>
                <entry key="431" type="xstring" value="E19_F0630-0016"/>
                <entry key="432" type="xstring" value="E2_F0630-0016"/>
                <entry key="433" type="xstring" value="E20_F0630-0016"/>
                <entry key="434" type="xstring" value="E21_F0630-0016"/>
                <entry key="435" type="xstring" value="E22_F0630-0016"/>
                <entry key="436" type="xstring" value="E23_F0630-0016"/>
                <entry key="437" type="xstring" value="E24_F0630-0016"/>
                <entry key="438" type="xstring" value="E3_F0630-0016"/>
                <entry key="439" type="xstring" value="E4_F0630-0016"/>
                <entry key="440" type="xstring" value="E5_F0630-0016"/>
                <entry key="441" type="xstring" value="E6_F0630-0016"/>
                <entry key="442" type="xstring" value="E7_F0630-0016"/>
                <entry key="443" type="xstring" value="E8_F0630-0016"/>
                <entry key="444" type="xstring" value="E9_F0630-0016"/>
                <entry key="445" type="xstring" value="F1_F0630-0016"/>
                <entry key="446" type="xstring" value="F10_F0630-0016"/>
                <entry key="447" type="xstring" value="F11_F0630-0016"/>
                <entry key="448" type="xstring" value="F12_F0630-0016"/>
                <entry key="449" type="xstring" value="F13_F0630-0016"/>
                <entry key="450" type="xstring" value="F14_F0630-0016"/>
                <entry key="451" type="xstring" value="F15_F0630-0016"/>
                <entry key="452" type="xstring" value="F16_F0630-0016"/>
                <entry key="453" type="xstring" value="F17_F0630-0016"/>
                <entry key="454" type="xstring" value="F18_F0630-0016"/>
                <entry key="455" type="xstring" value="F19_F0630-0016"/>
                <entry key="456" type="xstring" value="F2_F0630-0016"/>
                <entry key="457" type="xstring" value="F20_F0630-0016"/>
                <entry key="458" type="xstring" value="F21_F0630-0016"/>
                <entry key="459" type="xstring" value="F22_F0630-0016"/>
                <entry key="460" type="xstring" value="F23_F0630-0016"/>
                <entry key="461" type="xstring" value="F24_F0630-0016"/>
                <entry key="462" type="xstring" value="F3_F0630-0016"/>
                <entry key="463" type="xstring" value="F4_F0630-0016"/>
                <entry key="464" type="xstring" value="F5_F0630-0016"/>
                <entry key="465" type="xstring" value="F6_F0630-0016"/>
                <entry key="466" type="xstring" value="F7_F0630-0016"/>
                <entry key="467" type="xstring" value="F8_F0630-0016"/>
                <entry key="468" type="xstring" value="F9_F0630-0016"/>
                <entry key="469" type="xstring" value="G1_F0630-0016"/>
                <entry key="470" type="xstring" value="G10_F0630-0016"/>
                <entry key="471" type="xstring" value="G11_F0630-0016"/>
                <entry key="472" type="xstring" value="G12_F0630-0016"/>
                <entry key="473" type="xstring" value="G13_F0630-0016"/>
                <entry key="474" type="xstring" value="G15_F0630-0016"/>
                <entry key="475" type="xstring" value="G16_F0630-0016"/>
                <entry key="476" type="xstring" value="G17_F0630-0016"/>
                <entry key="477" type="xstring" value="G18_F0630-0016"/>
                <entry key="478" type="xstring" value="G19_F0630-0016"/>
                <entry key="479" type="xstring" value="G2_F0630-0016"/>
                <entry key="480" type="xstring" value="G20_F0630-0016"/>
                <entry key="481" type="xstring" value="G21_F0630-0016"/>
                <entry key="482" type="xstring" value="G22_F0630-0016"/>
                <entry key="483" type="xstring" value="G23_F0630-0016"/>
                <entry key="484" type="xstring" value="G24_F0630-0016"/>
                <entry key="485" type="xstring" value="G3_F0630-0016"/>
                <entry key="486" type="xstring" value="G4_F0630-0016"/>
                <entry key="487" type="xstring" value="G5_F0630-0016"/>
                <entry key="488" type="xstring" value="G6_F0630-0016"/>
                <entry key="489" type="xstring" value="G7_F0630-0016"/>
                <entry key="490" type="xstring" value="G8_F0630-0016"/>
                <entry key="491" type="xstring" value="G9_F0630-0016"/>
                <entry key="492" type="xstring" value="H1_F0630-0016"/>
                <entry key="493" type="xstring" value="H10_F0630-0016"/>
                <entry key="494" type="xstring" value="H11_F0630-0016"/>
                <entry key="495" type="xstring" value="H12_F0630-0016"/>
                <entry key="496" type="xstring" value="H13_F0630-0016"/>
                <entry key="497" type="xstring" value="H14_F0630-0016"/>
                <entry key="498" type="xstring" value="H15_F0630-0016"/>
                <entry key="499" type="xstring" value="H16_F0630-0016"/>
                <entry key="500" type="xstring" value="H17_F0630-0016"/>
                <entry key="501" type="xstring" value="H18_F0630-0016"/>
                <entry key="502" type="xstring" value="H19_F0630-0016"/>
                <entry key="503" type="xstring" value="H2_F0630-0016"/>
                <entry key="504" type="xstring" value="H20_F0630-0016"/>
                <entry key="505" type="xstring" value="H21_F0630-0016"/>
                <entry key="506" type="xstring" value="H22_F0630-0016"/>
                <entry key="507" type="xstring" value="H23_F0630-0016"/>
                <entry key="508" type="xstring" value="H24_F0630-0016"/>
                <entry key="509" type="xstring" value="H3_F0630-0016"/>
                <entry key="510" type="xstring" value="H4_F0630-0016"/>
                <entry key="511" type="xstring" value="H5_F0630-0016"/>
                <entry key="512" type="xstring" value="H6_F0630-0016"/>
                <entry key="513" type="xstring" value="H7_F0630-0016"/>
                <entry key="514" type="xstring" value="H8_F0630-0016"/>
                <entry key="515" type="xstring" value="I1_F0630-0016"/>
                <entry key="516" type="xstring" value="I10_F0630-0016"/>
                <entry key="517" type="xstring" value="I11_F0630-0016"/>
                <entry key="518" type="xstring" value="I12_F0630-0016"/>
                <entry key="519" type="xstring" value="I13_F0630-0016"/>
                <entry key="520" type="xstring" value="I14_F0630-0016"/>
                <entry key="521" type="xstring" value="I15_F0630-0016"/>
                <entry key="522" type="xstring" value="I16_F0630-0016"/>
                <entry key="523" type="xstring" value="I17_F0630-0016"/>
                <entry key="524" type="xstring" value="I18_F0630-0016"/>
                <entry key="525" type="xstring" value="I19_F0630-0016"/>
                <entry key="526" type="xstring" value="I2_F0630-0016"/>
                <entry key="527" type="xstring" value="I20_F0630-0016"/>
                <entry key="528" type="xstring" value="I21_F0630-0016"/>
                <entry key="529" type="xstring" value="I22_F0630-0016"/>
                <entry key="530" type="xstring" value="I23_F0630-0016"/>
                <entry key="531" type="xstring" value="I24_F0630-0016"/>
                <entry key="532" type="xstring" value="I3_F0630-0016"/>
                <entry key="533" type="xstring" value="I4_F0630-0016"/>
                <entry key="534" type="xstring" value="I5_F0630-0016"/>
                <entry key="535" type="xstring" value="I6_F0630-0016"/>
                <entry key="536" type="xstring" value="I7_F0630-0016"/>
                <entry key="537" type="xstring" value="I8_F0630-0016"/>
                <entry key="538" type="xstring" value="I9_F0630-0016"/>
                <entry key="539" type="xstring" value="J1_F0630-0016"/>
                <entry key="540" type="xstring" value="J10_F0630-0016"/>
                <entry key="541" type="xstring" value="J11_F0630-0016"/>
                <entry key="542" type="xstring" value="J12_F0630-0016"/>
                <entry key="543" type="xstring" value="J13_F0630-0016"/>
                <entry key="544" type="xstring" value="J14_F0630-0016"/>
                <entry key="545" type="xstring" value="J15_F0630-0016"/>
                <entry key="546" type="xstring" value="J16_F0630-0016"/>
                <entry key="547" type="xstring" value="J17_F0630-0016"/>
                <entry key="548" type="xstring" value="J18_F0630-0016"/>
                <entry key="549" type="xstring" value="J19_F0630-0016"/>
                <entry key="550" type="xstring" value="J2_F0630-0016"/>
                <entry key="551" type="xstring" value="J20_F0630-0016"/>
                <entry key="552" type="xstring" value="J3_F0630-0016"/>
                <entry key="553" type="xstring" value="J4_F0630-0016"/>
                <entry key="554" type="xstring" value="J5_F0630-0016"/>
                <entry key="555" type="xstring" value="J6_F0630-0016"/>
                <entry key="556" type="xstring" value="J7_F0630-0016"/>
                <entry key="557" type="xstring" value="J8_F0630-0016"/>
                <entry key="558" type="xstring" value="J9_F0630-0016"/>
                <entry key="559" type="xstring" value="K1_F0630-0016"/>
                <entry key="560" type="xstring" value="K10_F0630-0016"/>
                <entry key="561" type="xstring" value="K11_F0630-0016"/>
                <entry key="562" type="xstring" value="K12_F0630-0016"/>
                <entry key="563" type="xstring" value="K14_F0630-0016"/>
                <entry key="564" type="xstring" value="K15_F0630-0016"/>
                <entry key="565" type="xstring" value="K16_F0630-0016"/>
                <entry key="566" type="xstring" value="K17_F0630-0016"/>
                <entry key="567" type="xstring" value="K18_F0630-0016"/>
                <entry key="568" type="xstring" value="K19_F0630-0016"/>
                <entry key="569" type="xstring" value="K2_F0630-0016"/>
                <entry key="570" type="xstring" value="K20_F0630-0016"/>
                <entry key="571" type="xstring" value="K3_F0630-0016"/>
                <entry key="572" type="xstring" value="K4_F0630-0016"/>
                <entry key="573" type="xstring" value="K5_F0630-0016"/>
                <entry key="574" type="xstring" value="K6_F0630-0016"/>
                <entry key="575" type="xstring" value="K7_F0630-0016"/>
                <entry key="576" type="xstring" value="K8_F0630-0016"/>
                <entry key="577" type="xstring" value="K9_F0630-0016"/>
                <entry key="578" type="xstring" value="L1_F0630-0016"/>
                <entry key="579" type="xstring" value="L10_F0630-0016"/>
                <entry key="580" type="xstring" value="L11_F0630-0016"/>
                <entry key="581" type="xstring" value="L12_F0630-0016"/>
                <entry key="582" type="xstring" value="L13_F0630-0016"/>
                <entry key="583" type="xstring" value="L14_F0630-0016"/>
                <entry key="584" type="xstring" value="L15_F0630-0016"/>
                <entry key="585" type="xstring" value="L16_F0630-0016"/>
                <entry key="586" type="xstring" value="L17_F0630-0016"/>
                <entry key="587" type="xstring" value="L18_F0630-0016"/>
                <entry key="588" type="xstring" value="L19_F0630-0016"/>
                <entry key="589" type="xstring" value="L2_F0630-0016"/>
                <entry key="590" type="xstring" value="L20_F0630-0016"/>
                <entry key="591" type="xstring" value="L3_F0630-0016"/>
                <entry key="592" type="xstring" value="L4_F0630-0016"/>
                <entry key="593" type="xstring" value="L5_F0630-0016"/>
                <entry key="594" type="xstring" value="L6_F0630-0016"/>
                <entry key="595" type="xstring" value="L7_F0630-0016"/>
                <entry key="596" type="xstring" value="L8_F0630-0016"/>
                <entry key="597" type="xstring" value="L9_F0630-0016"/>
                <entry key="598" type="xstring" value="M1_F0630-0016"/>
                <entry key="599" type="xstring" value="M10_F0630-0016"/>
                <entry key="600" type="xstring" value="M11_F0630-0016"/>
                <entry key="601" type="xstring" value="M12_F0630-0016"/>
                <entry key="602" type="xstring" value="M13_F0630-0016"/>
                <entry key="603" type="xstring" value="M14_F0630-0016"/>
                <entry key="604" type="xstring" value="M16_F0630-0016"/>
                <entry key="605" type="xstring" value="M17_F0630-0016"/>
                <entry key="606" type="xstring" value="M18_F0630-0016"/>
                <entry key="607" type="xstring" value="M19_F0630-0016"/>
                <entry key="608" type="xstring" value="M2_F0630-0016"/>
                <entry key="609" type="xstring" value="M20_F0630-0016"/>
                <entry key="610" type="xstring" value="M3_F0630-0016"/>
                <entry key="611" type="xstring" value="M4_F0630-0016"/>
                <entry key="612" type="xstring" value="M5_F0630-0016"/>
                <entry key="613" type="xstring" value="M6_F0630-0016"/>
                <entry key="614" type="xstring" value="M7_F0630-0016"/>
                <entry key="615" type="xstring" value="M8_F0630-0016"/>
                <entry key="616" type="xstring" value="M9_F0630-0016"/>
                <entry key="617" type="xstring" value="N1_F0630-0016"/>
                <entry key="618" type="xstring" value="N10_F0630-0016"/>
                <entry key="619" type="xstring" value="N11_F0630-0016"/>
                <entry key="620" type="xstring" value="N12_F0630-0016"/>
                <entry key="621" type="xstring" value="N13_F0630-0016"/>
                <entry key="622" type="xstring" value="N14_F0630-0016"/>
                <entry key="623" type="xstring" value="N15_F0630-0016"/>
                <entry key="624" type="xstring" value="N16_F0630-0016"/>
                <entry key="625" type="xstring" value="N17_F0630-0016"/>
                <entry key="626" type="xstring" value="N18_F0630-0016"/>
                <entry key="627" type="xstring" value="N19_F0630-0016"/>
                <entry key="628" type="xstring" value="N20_F0630-0016"/>
                <entry key="629" type="xstring" value="N3_F0630-0016"/>
                <entry key="630" type="xstring" value="N4_F0630-0016"/>
                <entry key="631" type="xstring" value="N5_F0630-0016"/>
                <entry key="632" type="xstring" value="N7_F0630-0016"/>
                <entry key="633" type="xstring" value="N8_F0630-0016"/>
                <entry key="634" type="xstring" value="N9_F0630-0016"/>
                <entry key="635" type="xstring" value="O1_F0630-0016"/>
                <entry key="636" type="xstring" value="O10_F0630-0016"/>
                <entry key="637" type="xstring" value="O11_F0630-0016"/>
                <entry key="638" type="xstring" value="O12_F0630-0016"/>
                <entry key="639" type="xstring" value="O13_F0630-0016"/>
                <entry key="640" type="xstring" value="O14_F0630-0016"/>
                <entry key="641" type="xstring" value="O15_F0630-0016"/>
                <entry key="642" type="xstring" value="O16_F0630-0016"/>
                <entry key="643" type="xstring" value="O17_F0630-0016"/>
                <entry key="644" type="xstring" value="O18_F0630-0016"/>
                <entry key="645" type="xstring" value="O19_F0630-0016"/>
                <entry key="646" type="xstring" value="O2_F0630-0016"/>
                <entry key="647" type="xstring" value="O20_F0630-0016"/>
                <entry key="648" type="xstring" value="O3_F0630-0016"/>
                <entry key="649" type="xstring" value="O4_F0630-0016"/>
                <entry key="650" type="xstring" value="O5_F0630-0016"/>
                <entry key="651" type="xstring" value="O6_F0630-0016"/>
                <entry key="652" type="xstring" value="O7_F0630-0016"/>
                <entry key="653" type="xstring" value="O8_F0630-0016"/>
                <entry key="654" type="xstring" value="O9_F0630-0016"/>
                <entry key="655" type="xstring" value="P1_F0630-0016"/>
                <entry key="656" type="xstring" value="P10_F0630-0016"/>
                <entry key="657" type="xstring" value="P11_F0630-0016"/>
                <entry key="658" type="xstring" value="P12_F0630-0016"/>
                <entry key="659" type="xstring" value="P13_F0630-0016"/>
                <entry key="660" type="xstring" value="P14_F0630-0016"/>
                <entry key="661" type="xstring" value="P15_F0630-0016"/>
                <entry key="662" type="xstring" value="P16_F0630-0016"/>
                <entry key="663" type="xstring" value="P17_F0630-0016"/>
                <entry key="664" type="xstring" value="P18_F0630-0016"/>
                <entry key="665" type="xstring" value="P2_F0630-0016"/>
                <entry key="666" type="xstring" value="P20_F0630-0016"/>
                <entry key="667" type="xstring" value="P3_F0630-0016"/>
                <entry key="668" type="xstring" value="P4_F0630-0016"/>
                <entry key="669" type="xstring" value="P5_F0630-0016"/>
                <entry key="670" type="xstring" value="P6_F0630-0016"/>
                <entry key="671" type="xstring" value="P7_F0630-0016"/>
                <entry key="672" type="xstring" value="P8_F0630-0016"/>
                <entry key="673" type="xstring" value="P9_F0630-0016"/>
                <entry key="674" type="xstring" value="D2_F0630-0016"/>
                <entry key="675" type="xstring" value="D21_F0630-0016"/>
                <entry key="676" type="xstring" value="D3_F0630-0016"/>
                <entry key="677" type="xstring" value="D1_F0630-0016"/>
                <entry key="678" type="xstring" value="B22_F0630-0016"/>
                <entry key="679" type="xstring" value="D24_F0630-0016"/>
                <entry key="680" type="xstring" value="A23_F0630-0016"/>
                <entry key="681" type="xstring" value="C24_F0630-0016"/>
                <entry key="682" type="xstring" value="B23_F0630-0016"/>
                <entry key="683" type="xstring" value="A21_F0630-0016"/>
                <entry key="684" type="xstring" value="B21_F0630-0016"/>
                <entry key="685" type="xstring" value="C22_F0630-0016"/>
                <entry key="686" type="xstring" value="A22_F0630-0016"/>
                <entry key="687" type="xstring" value="B24_F0630-0016"/>
                <entry key="688" type="xstring" value="A24_F0630-0016"/>
                <entry key="689" type="xstring" value="A1_F6547-0236"/>
                <entry key="690" type="xstring" value="A10_F6547-0236"/>
                <entry key="691" type="xstring" value="A11_F6547-0236"/>
                <entry key="692" type="xstring" value="A12_F6547-0236"/>
                <entry key="693" type="xstring" value="A15_F6547-0236"/>
                <entry key="694" type="xstring" value="A16_F6547-0236"/>
                <entry key="695" type="xstring" value="A17_F6547-0236"/>
                <entry key="696" type="xstring" value="A18_F6547-0236"/>
                <entry key="697" type="xstring" value="A19_F6547-0236"/>
                <entry key="698" type="xstring" value="A20_F6547-0236"/>
                <entry key="699" type="xstring" value="A3_F6547-0236"/>
                <entry key="700" type="xstring" value="A4_F6547-0236"/>
                <entry key="701" type="xstring" value="A5_F6547-0236"/>
                <entry key="702" type="xstring" value="A6_F6547-0236"/>
                <entry key="703" type="xstring" value="A7_F6547-0236"/>
                <entry key="704" type="xstring" value="A8_F6547-0236"/>
                <entry key="705" type="xstring" value="A9_F6547-0236"/>
                <entry key="706" type="xstring" value="B1_F6547-0236"/>
                <entry key="707" type="xstring" value="B10_F6547-0236"/>
                <entry key="708" type="xstring" value="B11_F6547-0236"/>
                <entry key="709" type="xstring" value="B12_F6547-0236"/>
                <entry key="710" type="xstring" value="B13_F6547-0236"/>
                <entry key="711" type="xstring" value="B14_F6547-0236"/>
                <entry key="712" type="xstring" value="B15_F6547-0236"/>
                <entry key="713" type="xstring" value="B16_F6547-0236"/>
                <entry key="714" type="xstring" value="B17_F6547-0236"/>
                <entry key="715" type="xstring" value="B18_F6547-0236"/>
                <entry key="716" type="xstring" value="B19_F6547-0236"/>
                <entry key="717" type="xstring" value="B2_F6547-0236"/>
                <entry key="718" type="xstring" value="B20_F6547-0236"/>
                <entry key="719" type="xstring" value="B3_F6547-0236"/>
                <entry key="720" type="xstring" value="B4_F6547-0236"/>
                <entry key="721" type="xstring" value="B5_F6547-0236"/>
                <entry key="722" type="xstring" value="B6_F6547-0236"/>
                <entry key="723" type="xstring" value="B7_F6547-0236"/>
                <entry key="724" type="xstring" value="B8_F6547-0236"/>
                <entry key="725" type="xstring" value="B9_F6547-0236"/>
                <entry key="726" type="xstring" value="C1_F6547-0236"/>
                <entry key="727" type="xstring" value="C10_F6547-0236"/>
                <entry key="728" type="xstring" value="C11_F6547-0236"/>
                <entry key="729" type="xstring" value="C12_F6547-0236"/>
                <entry key="730" type="xstring" value="C13_F6547-0236"/>
                <entry key="731" type="xstring" value="C14_F6547-0236"/>
                <entry key="732" type="xstring" value="C15_F6547-0236"/>
                <entry key="733" type="xstring" value="C17_F6547-0236"/>
                <entry key="734" type="xstring" value="C18_F6547-0236"/>
                <entry key="735" type="xstring" value="C19_F6547-0236"/>
                <entry key="736" type="xstring" value="C2_F6547-0236"/>
                <entry key="737" type="xstring" value="C20_F6547-0236"/>
                <entry key="738" type="xstring" value="C21_F6547-0236"/>
                <entry key="739" type="xstring" value="C23_F6547-0236"/>
                <entry key="740" type="xstring" value="C3_F6547-0236"/>
                <entry key="741" type="xstring" value="C4_F6547-0236"/>
                <entry key="742" type="xstring" value="C5_F6547-0236"/>
                <entry key="743" type="xstring" value="C6_F6547-0236"/>
                <entry key="744" type="xstring" value="C7_F6547-0236"/>
                <entry key="745" type="xstring" value="C8_F6547-0236"/>
                <entry key="746" type="xstring" value="C9_F6547-0236"/>
                <entry key="747" type="xstring" value="D10_F6547-0236"/>
                <entry key="748" type="xstring" value="D11_F6547-0236"/>
                <entry key="749" type="xstring" value="D12_F6547-0236"/>
                <entry key="750" type="xstring" value="D13_F6547-0236"/>
                <entry key="751" type="xstring" value="D14_F6547-0236"/>
                <entry key="752" type="xstring" value="D15_F6547-0236"/>
                <entry key="753" type="xstring" value="D16_F6547-0236"/>
                <entry key="754" type="xstring" value="D17_F6547-0236"/>
                <entry key="755" type="xstring" value="D18_F6547-0236"/>
                <entry key="756" type="xstring" value="D19_F6547-0236"/>
                <entry key="757" type="xstring" value="D20_F6547-0236"/>
                <entry key="758" type="xstring" value="D22_F6547-0236"/>
                <entry key="759" type="xstring" value="D23_F6547-0236"/>
                <entry key="760" type="xstring" value="D5_F6547-0236"/>
                <entry key="761" type="xstring" value="D6_F6547-0236"/>
                <entry key="762" type="xstring" value="D7_F6547-0236"/>
                <entry key="763" type="xstring" value="D8_F6547-0236"/>
                <entry key="764" type="xstring" value="D9_F6547-0236"/>
                <entry key="765" type="xstring" value="E1_F6547-0236"/>
                <entry key="766" type="xstring" value="E10_F6547-0236"/>
                <entry key="767" type="xstring" value="E11_F6547-0236"/>
                <entry key="768" type="xstring" value="E12_F6547-0236"/>
                <entry key="769" type="xstring" value="E13_F6547-0236"/>
                <entry key="770" type="xstring" value="E14_F6547-0236"/>
                <entry key="771" type="xstring" value="E15_F6547-0236"/>
                <entry key="772" type="xstring" value="E16_F6547-0236"/>
                <entry key="773" type="xstring" value="E17_F6547-0236"/>
                <entry key="774" type="xstring" value="E18_F6547-0236"/>
                <entry key="775" type="xstring" value="E19_F6547-0236"/>
                <entry key="776" type="xstring" value="E2_F6547-0236"/>
                <entry key="777" type="xstring" value="E20_F6547-0236"/>
                <entry key="778" type="xstring" value="E21_F6547-0236"/>
                <entry key="779" type="xstring" value="E22_F6547-0236"/>
                <entry key="780" type="xstring" value="E23_F6547-0236"/>
                <entry key="781" type="xstring" value="E24_F6547-0236"/>
                <entry key="782" type="xstring" value="E3_F6547-0236"/>
                <entry key="783" type="xstring" value="E4_F6547-0236"/>
                <entry key="784" type="xstring" value="E5_F6547-0236"/>
                <entry key="785" type="xstring" value="E6_F6547-0236"/>
                <entry key="786" type="xstring" value="E7_F6547-0236"/>
                <entry key="787" type="xstring" value="E8_F6547-0236"/>
                <entry key="788" type="xstring" value="E9_F6547-0236"/>
                <entry key="789" type="xstring" value="F1_F6547-0236"/>
                <entry key="790" type="xstring" value="F10_F6547-0236"/>
                <entry key="791" type="xstring" value="F11_F6547-0236"/>
                <entry key="792" type="xstring" value="F12_F6547-0236"/>
                <entry key="793" type="xstring" value="F13_F6547-0236"/>
                <entry key="794" type="xstring" value="F14_F6547-0236"/>
                <entry key="795" type="xstring" value="F15_F6547-0236"/>
                <entry key="796" type="xstring" value="F16_F6547-0236"/>
                <entry key="797" type="xstring" value="F17_F6547-0236"/>
                <entry key="798" type="xstring" value="F18_F6547-0236"/>
                <entry key="799" type="xstring" value="F19_F6547-0236"/>
                <entry key="800" type="xstring" value="F2_F6547-0236"/>
                <entry key="801" type="xstring" value="F20_F6547-0236"/>
                <entry key="802" type="xstring" value="F21_F6547-0236"/>
                <entry key="803" type="xstring" value="F22_F6547-0236"/>
                <entry key="804" type="xstring" value="F23_F6547-0236"/>
                <entry key="805" type="xstring" value="F24_F6547-0236"/>
                <entry key="806" type="xstring" value="F3_F6547-0236"/>
                <entry key="807" type="xstring" value="F4_F6547-0236"/>
                <entry key="808" type="xstring" value="F5_F6547-0236"/>
                <entry key="809" type="xstring" value="F6_F6547-0236"/>
                <entry key="810" type="xstring" value="F7_F6547-0236"/>
                <entry key="811" type="xstring" value="F8_F6547-0236"/>
                <entry key="812" type="xstring" value="F9_F6547-0236"/>
                <entry key="813" type="xstring" value="G1_F6547-0236"/>
                <entry key="814" type="xstring" value="G10_F6547-0236"/>
                <entry key="815" type="xstring" value="G11_F6547-0236"/>
                <entry key="816" type="xstring" value="G12_F6547-0236"/>
                <entry key="817" type="xstring" value="G13_F6547-0236"/>
                <entry key="818" type="xstring" value="G15_F6547-0236"/>
                <entry key="819" type="xstring" value="G16_F6547-0236"/>
                <entry key="820" type="xstring" value="G17_F6547-0236"/>
                <entry key="821" type="xstring" value="G18_F6547-0236"/>
                <entry key="822" type="xstring" value="G19_F6547-0236"/>
                <entry key="823" type="xstring" value="G2_F6547-0236"/>
                <entry key="824" type="xstring" value="G20_F6547-0236"/>
                <entry key="825" type="xstring" value="G21_F6547-0236"/>
                <entry key="826" type="xstring" value="G22_F6547-0236"/>
                <entry key="827" type="xstring" value="G23_F6547-0236"/>
                <entry key="828" type="xstring" value="G24_F6547-0236"/>
                <entry key="829" type="xstring" value="G3_F6547-0236"/>
                <entry key="830" type="xstring" value="G4_F6547-0236"/>
                <entry key="831" type="xstring" value="G5_F6547-0236"/>
                <entry key="832" type="xstring" value="G6_F6547-0236"/>
                <entry key="833" type="xstring" value="G7_F6547-0236"/>
                <entry key="834" type="xstring" value="G8_F6547-0236"/>
                <entry key="835" type="xstring" value="G9_F6547-0236"/>
                <entry key="836" type="xstring" value="H1_F6547-0236"/>
                <entry key="837" type="xstring" value="H10_F6547-0236"/>
                <entry key="838" type="xstring" value="H11_F6547-0236"/>
                <entry key="839" type="xstring" value="H12_F6547-0236"/>
                <entry key="840" type="xstring" value="H13_F6547-0236"/>
                <entry key="841" type="xstring" value="H14_F6547-0236"/>
                <entry key="842" type="xstring" value="H15_F6547-0236"/>
                <entry key="843" type="xstring" value="H16_F6547-0236"/>
                <entry key="844" type="xstring" value="H17_F6547-0236"/>
                <entry key="845" type="xstring" value="H18_F6547-0236"/>
                <entry key="846" type="xstring" value="H19_F6547-0236"/>
                <entry key="847" type="xstring" value="H2_F6547-0236"/>
                <entry key="848" type="xstring" value="H20_F6547-0236"/>
                <entry key="849" type="xstring" value="H21_F6547-0236"/>
                <entry key="850" type="xstring" value="H22_F6547-0236"/>
                <entry key="851" type="xstring" value="H23_F6547-0236"/>
                <entry key="852" type="xstring" value="H24_F6547-0236"/>
                <entry key="853" type="xstring" value="H3_F6547-0236"/>
                <entry key="854" type="xstring" value="H4_F6547-0236"/>
                <entry key="855" type="xstring" value="H5_F6547-0236"/>
                <entry key="856" type="xstring" value="H6_F6547-0236"/>
                <entry key="857" type="xstring" value="H7_F6547-0236"/>
                <entry key="858" type="xstring" value="H8_F6547-0236"/>
                <entry key="859" type="xstring" value="I1_F6547-0236"/>
                <entry key="860" type="xstring" value="I10_F6547-0236"/>
                <entry key="861" type="xstring" value="I11_F6547-0236"/>
                <entry key="862" type="xstring" value="I12_F6547-0236"/>
                <entry key="863" type="xstring" value="I13_F6547-0236"/>
                <entry key="864" type="xstring" value="I14_F6547-0236"/>
                <entry key="865" type="xstring" value="I15_F6547-0236"/>
                <entry key="866" type="xstring" value="I16_F6547-0236"/>
                <entry key="867" type="xstring" value="I17_F6547-0236"/>
                <entry key="868" type="xstring" value="I18_F6547-0236"/>
                <entry key="869" type="xstring" value="I19_F6547-0236"/>
                <entry key="870" type="xstring" value="I2_F6547-0236"/>
                <entry key="871" type="xstring" value="I20_F6547-0236"/>
                <entry key="872" type="xstring" value="I21_F6547-0236"/>
                <entry key="873" type="xstring" value="I22_F6547-0236"/>
                <entry key="874" type="xstring" value="I23_F6547-0236"/>
                <entry key="875" type="xstring" value="I24_F6547-0236"/>
                <entry key="876" type="xstring" value="I3_F6547-0236"/>
                <entry key="877" type="xstring" value="I4_F6547-0236"/>
                <entry key="878" type="xstring" value="I5_F6547-0236"/>
                <entry key="879" type="xstring" value="I6_F6547-0236"/>
                <entry key="880" type="xstring" value="I7_F6547-0236"/>
                <entry key="881" type="xstring" value="I8_F6547-0236"/>
                <entry key="882" type="xstring" value="I9_F6547-0236"/>
                <entry key="883" type="xstring" value="J1_F6547-0236"/>
                <entry key="884" type="xstring" value="J10_F6547-0236"/>
                <entry key="885" type="xstring" value="J11_F6547-0236"/>
                <entry key="886" type="xstring" value="J12_F6547-0236"/>
                <entry key="887" type="xstring" value="J13_F6547-0236"/>
                <entry key="888" type="xstring" value="J14_F6547-0236"/>
                <entry key="889" type="xstring" value="J15_F6547-0236"/>
                <entry key="890" type="xstring" value="J16_F6547-0236"/>
                <entry key="891" type="xstring" value="J17_F6547-0236"/>
                <entry key="892" type="xstring" value="J18_F6547-0236"/>
                <entry key="893" type="xstring" value="J19_F6547-0236"/>
                <entry key="894" type="xstring" value="J2_F6547-0236"/>
                <entry key="895" type="xstring" value="J20_F6547-0236"/>
                <entry key="896" type="xstring" value="J3_F6547-0236"/>
                <entry key="897" type="xstring" value="J4_F6547-0236"/>
                <entry key="898" type="xstring" value="J5_F6547-0236"/>
                <entry key="899" type="xstring" value="J6_F6547-0236"/>
                <entry key="900" type="xstring" value="J7_F6547-0236"/>
                <entry key="901" type="xstring" value="J8_F6547-0236"/>
                <entry key="902" type="xstring" value="J9_F6547-0236"/>
                <entry key="903" type="xstring" value="K1_F6547-0236"/>
                <entry key="904" type="xstring" value="K10_F6547-0236"/>
                <entry key="905" type="xstring" value="K11_F6547-0236"/>
                <entry key="906" type="xstring" value="K12_F6547-0236"/>
                <entry key="907" type="xstring" value="K14_F6547-0236"/>
                <entry key="908" type="xstring" value="K15_F6547-0236"/>
                <entry key="909" type="xstring" value="K16_F6547-0236"/>
                <entry key="910" type="xstring" value="K17_F6547-0236"/>
                <entry key="911" type="xstring" value="K18_F6547-0236"/>
                <entry key="912" type="xstring" value="K19_F6547-0236"/>
                <entry key="913" type="xstring" value="K2_F6547-0236"/>
                <entry key="914" type="xstring" value="K20_F6547-0236"/>
                <entry key="915" type="xstring" value="K3_F6547-0236"/>
                <entry key="916" type="xstring" value="K4_F6547-0236"/>
                <entry key="917" type="xstring" value="K5_F6547-0236"/>
                <entry key="918" type="xstring" value="K6_F6547-0236"/>
                <entry key="919" type="xstring" value="K7_F6547-0236"/>
                <entry key="920" type="xstring" value="K8_F6547-0236"/>
                <entry key="921" type="xstring" value="K9_F6547-0236"/>
                <entry key="922" type="xstring" value="L1_F6547-0236"/>
                <entry key="923" type="xstring" value="L10_F6547-0236"/>
                <entry key="924" type="xstring" value="L11_F6547-0236"/>
                <entry key="925" type="xstring" value="L12_F6547-0236"/>
                <entry key="926" type="xstring" value="L13_F6547-0236"/>
                <entry key="927" type="xstring" value="L14_F6547-0236"/>
                <entry key="928" type="xstring" value="L15_F6547-0236"/>
                <entry key="929" type="xstring" value="L16_F6547-0236"/>
                <entry key="930" type="xstring" value="L17_F6547-0236"/>
                <entry key="931" type="xstring" value="L18_F6547-0236"/>
                <entry key="932" type="xstring" value="L19_F6547-0236"/>
                <entry key="933" type="xstring" value="L2_F6547-0236"/>
                <entry key="934" type="xstring" value="L20_F6547-0236"/>
                <entry key="935" type="xstring" value="L3_F6547-0236"/>
                <entry key="936" type="xstring" value="L4_F6547-0236"/>
                <entry key="937" type="xstring" value="L5_F6547-0236"/>
                <entry key="938" type="xstring" value="L6_F6547-0236"/>
                <entry key="939" type="xstring" value="L7_F6547-0236"/>
                <entry key="940" type="xstring" value="L8_F6547-0236"/>
                <entry key="941" type="xstring" value="L9_F6547-0236"/>
                <entry key="942" type="xstring" value="M1_F6547-0236"/>
                <entry key="943" type="xstring" value="M10_F6547-0236"/>
                <entry key="944" type="xstring" value="M11_F6547-0236"/>
                <entry key="945" type="xstring" value="M12_F6547-0236"/>
                <entry key="946" type="xstring" value="M13_F6547-0236"/>
                <entry key="947" type="xstring" value="M14_F6547-0236"/>
                <entry key="948" type="xstring" value="M16_F6547-0236"/>
                <entry key="949" type="xstring" value="M17_F6547-0236"/>
                <entry key="950" type="xstring" value="M18_F6547-0236"/>
                <entry key="951" type="xstring" value="M19_F6547-0236"/>
                <entry key="952" type="xstring" value="M2_F6547-0236"/>
                <entry key="953" type="xstring" value="M20_F6547-0236"/>
                <entry key="954" type="xstring" value="M3_F6547-0236"/>
                <entry key="955" type="xstring" value="M4_F6547-0236"/>
                <entry key="956" type="xstring" value="M5_F6547-0236"/>
                <entry key="957" type="xstring" value="M6_F6547-0236"/>
                <entry key="958" type="xstring" value="M7_F6547-0236"/>
                <entry key="959" type="xstring" value="M8_F6547-0236"/>
                <entry key="960" type="xstring" value="M9_F6547-0236"/>
                <entry key="961" type="xstring" value="N1_F6547-0236"/>
                <entry key="962" type="xstring" value="N10_F6547-0236"/>
                <entry key="963" type="xstring" value="N11_F6547-0236"/>
                <entry key="964" type="xstring" value="N12_F6547-0236"/>
                <entry key="965" type="xstring" value="N13_F6547-0236"/>
                <entry key="966" type="xstring" value="N14_F6547-0236"/>
                <entry key="967" type="xstring" value="N15_F6547-0236"/>
                <entry key="968" type="xstring" value="N16_F6547-0236"/>
                <entry key="969" type="xstring" value="N17_F6547-0236"/>
                <entry key="970" type="xstring" value="N18_F6547-0236"/>
                <entry key="971" type="xstring" value="N19_F6547-0236"/>
                <entry key="972" type="xstring" value="N20_F6547-0236"/>
                <entry key="973" type="xstring" value="N3_F6547-0236"/>
                <entry key="974" type="xstring" value="N4_F6547-0236"/>
                <entry key="975" type="xstring" value="N5_F6547-0236"/>
                <entry key="976" type="xstring" value="N7_F6547-0236"/>
                <entry key="977" type="xstring" value="N8_F6547-0236"/>
                <entry key="978" type="xstring" value="N9_F6547-0236"/>
                <entry key="979" type="xstring" value="O1_F6547-0236"/>
                <entry key="980" type="xstring" value="O10_F6547-0236"/>
                <entry key="981" type="xstring" value="O11_F6547-0236"/>
                <entry key="982" type="xstring" value="O12_F6547-0236"/>
                <entry key="983" type="xstring" value="O13_F6547-0236"/>
                <entry key="984" type="xstring" value="O14_F6547-0236"/>
                <entry key="985" type="xstring" value="O15_F6547-0236"/>
                <entry key="986" type="xstring" value="O16_F6547-0236"/>
                <entry key="987" type="xstring" value="O17_F6547-0236"/>
                <entry key="988" type="xstring" value="O18_F6547-0236"/>
                <entry key="989" type="xstring" value="O19_F6547-0236"/>
                <entry key="990" type="xstring" value="O2_F6547-0236"/>
                <entry key="991" type="xstring" value="O20_F6547-0236"/>
                <entry key="992" type="xstring" value="O3_F6547-0236"/>
                <entry key="993" type="xstring" value="O4_F6547-0236"/>
                <entry key="994" type="xstring" value="O5_F6547-0236"/>
                <entry key="995" type="xstring" value="O6_F6547-0236"/>
                <entry key="996" type="xstring" value="O7_F6547-0236"/>
                <entry key="997" type="xstring" value="O8_F6547-0236"/>
                <entry key="998" type="xstring" value="O9_F6547-0236"/>
                <entry key="999" type="xstring" value="P1_F6547-0236"/>
                <entry key="1000" type="xstring" value="P10_F6547-0236"/>
                <entry key="1001" type="xstring" value="P11_F6547-0236"/>
                <entry key="1002" type="xstring" value="P12_F6547-0236"/>
                <entry key="1003" type="xstring" value="P13_F6547-0236"/>
                <entry key="1004" type="xstring" value="P14_F6547-0236"/>
                <entry key="1005" type="xstring" value="P15_F6547-0236"/>
                <entry key="1006" type="xstring" value="P16_F6547-0236"/>
                <entry key="1007" type="xstring" value="P17_F6547-0236"/>
                <entry key="1008" type="xstring" value="P18_F6547-0236"/>
                <entry key="1009" type="xstring" value="P2_F6547-0236"/>
                <entry key="1010" type="xstring" value="P20_F6547-0236"/>
                <entry key="1011" type="xstring" value="P3_F6547-0236"/>
                <entry key="1012" type="xstring" value="P4_F6547-0236"/>
                <entry key="1013" type="xstring" value="P5_F6547-0236"/>
                <entry key="1014" type="xstring" value="P6_F6547-0236"/>
                <entry key="1015" type="xstring" value="P7_F6547-0236"/>
                <entry key="1016" type="xstring" value="P8_F6547-0236"/>
                <entry key="1017" type="xstring" value="P9_F6547-0236"/>
                <entry key="1018" type="xstring" value="D2_F6547-0236"/>
                <entry key="1019" type="xstring" value="D21_F6547-0236"/>
                <entry key="1020" type="xstring" value="D3_F6547-0236"/>
                <entry key="1021" type="xstring" value="D1_F6547-0236"/>
                <entry key="1022" type="xstring" value="B22_F6547-0236"/>
                <entry key="1023" type="xstring" value="D24_F6547-0236"/>
                <entry key="1024" type="xstring" value="A23_F6547-0236"/>
                <entry key="1025" type="xstring" value="C24_F6547-0236"/>
                <entry key="1026" type="xstring" value="B23_F6547-0236"/>
                <entry key="1027" type="xstring" value="A21_F6547-0236"/>
                <entry key="1028" type="xstring" value="B21_F6547-0236"/>
                <entry key="1029" type="xstring" value="C22_F6547-0236"/>
                <entry key="1030" type="xstring" value="A22_F6547-0236"/>
                <entry key="1031" type="xstring" value="B24_F6547-0236"/>
                <entry key="1032" type="xstring" value="A24_F6547-0236"/>
                <entry key="1033" type="xstring" value="A1_F9995-2573"/>
                <entry key="1034" type="xstring" value="A10_F9995-2573"/>
                <entry key="1035" type="xstring" value="A11_F9995-2573"/>
                <entry key="1036" type="xstring" value="A12_F9995-2573"/>
                <entry key="1037" type="xstring" value="A15_F9995-2573"/>
                <entry key="1038" type="xstring" value="A16_F9995-2573"/>
                <entry key="1039" type="xstring" value="A17_F9995-2573"/>
                <entry key="1040" type="xstring" value="A18_F9995-2573"/>
                <entry key="1041" type="xstring" value="A19_F9995-2573"/>
                <entry key="1042" type="xstring" value="A20_F9995-2573"/>
                <entry key="1043" type="xstring" value="A3_F9995-2573"/>
                <entry key="1044" type="xstring" value="A4_F9995-2573"/>
                <entry key="1045" type="xstring" value="A5_F9995-2573"/>
                <entry key="1046" type="xstring" value="A6_F9995-2573"/>
                <entry key="1047" type="xstring" value="A7_F9995-2573"/>
                <entry key="1048" type="xstring" value="A8_F9995-2573"/>
                <entry key="1049" type="xstring" value="A9_F9995-2573"/>
                <entry key="1050" type="xstring" value="B1_F9995-2573"/>
                <entry key="1051" type="xstring" value="B10_F9995-2573"/>
                <entry key="1052" type="xstring" value="B11_F9995-2573"/>
                <entry key="1053" type="xstring" value="B12_F9995-2573"/>
                <entry key="1054" type="xstring" value="B13_F9995-2573"/>
                <entry key="1055" type="xstring" value="B14_F9995-2573"/>
                <entry key="1056" type="xstring" value="B15_F9995-2573"/>
                <entry key="1057" type="xstring" value="B16_F9995-2573"/>
                <entry key="1058" type="xstring" value="B17_F9995-2573"/>
                <entry key="1059" type="xstring" value="B18_F9995-2573"/>
                <entry key="1060" type="xstring" value="B19_F9995-2573"/>
                <entry key="1061" type="xstring" value="B2_F9995-2573"/>
                <entry key="1062" type="xstring" value="B20_F9995-2573"/>
                <entry key="1063" type="xstring" value="B3_F9995-2573"/>
                <entry key="1064" type="xstring" value="B4_F9995-2573"/>
                <entry key="1065" type="xstring" value="B5_F9995-2573"/>
                <entry key="1066" type="xstring" value="B6_F9995-2573"/>
                <entry key="1067" type="xstring" value="B7_F9995-2573"/>
                <entry key="1068" type="xstring" value="B8_F9995-2573"/>
                <entry key="1069" type="xstring" value="B9_F9995-2573"/>
                <entry key="1070" type="xstring" value="C1_F9995-2573"/>
                <entry key="1071" type="xstring" value="C10_F9995-2573"/>
                <entry key="1072" type="xstring" value="C11_F9995-2573"/>
                <entry key="1073" type="xstring" value="C12_F9995-2573"/>
                <entry key="1074" type="xstring" value="C13_F9995-2573"/>
                <entry key="1075" type="xstring" value="C14_F9995-2573"/>
                <entry key="1076" type="xstring" value="C15_F9995-2573"/>
                <entry key="1077" type="xstring" value="C17_F9995-2573"/>
                <entry key="1078" type="xstring" value="C18_F9995-2573"/>
                <entry key="1079" type="xstring" value="C19_F9995-2573"/>
                <entry key="1080" type="xstring" value="C2_F9995-2573"/>
                <entry key="1081" type="xstring" value="C20_F9995-2573"/>
                <entry key="1082" type="xstring" value="C21_F9995-2573"/>
                <entry key="1083" type="xstring" value="C23_F9995-2573"/>
                <entry key="1084" type="xstring" value="C3_F9995-2573"/>
                <entry key="1085" type="xstring" value="C4_F9995-2573"/>
                <entry key="1086" type="xstring" value="C5_F9995-2573"/>
                <entry key="1087" type="xstring" value="C6_F9995-2573"/>
                <entry key="1088" type="xstring" value="C7_F9995-2573"/>
                <entry key="1089" type="xstring" value="C8_F9995-2573"/>
                <entry key="1090" type="xstring" value="C9_F9995-2573"/>
                <entry key="1091" type="xstring" value="D10_F9995-2573"/>
                <entry key="1092" type="xstring" value="D11_F9995-2573"/>
                <entry key="1093" type="xstring" value="D12_F9995-2573"/>
                <entry key="1094" type="xstring" value="D13_F9995-2573"/>
                <entry key="1095" type="xstring" value="D14_F9995-2573"/>
                <entry key="1096" type="xstring" value="D15_F9995-2573"/>
                <entry key="1097" type="xstring" value="D16_F9995-2573"/>
                <entry key="1098" type="xstring" value="D17_F9995-2573"/>
                <entry key="1099" type="xstring" value="D18_F9995-2573"/>
                <entry key="1100" type="xstring" value="D19_F9995-2573"/>
                <entry key="1101" type="xstring" value="D20_F9995-2573"/>
                <entry key="1102" type="xstring" value="D22_F9995-2573"/>
                <entry key="1103" type="xstring" value="D23_F9995-2573"/>
                <entry key="1104" type="xstring" value="D5_F9995-2573"/>
                <entry key="1105" type="xstring" value="D6_F9995-2573"/>
                <entry key="1106" type="xstring" value="D7_F9995-2573"/>
                <entry key="1107" type="xstring" value="D8_F9995-2573"/>
                <entry key="1108" type="xstring" value="D9_F9995-2573"/>
                <entry key="1109" type="xstring" value="E1_F9995-2573"/>
                <entry key="1110" type="xstring" value="E10_F9995-2573"/>
                <entry key="1111" type="xstring" value="E11_F9995-2573"/>
                <entry key="1112" type="xstring" value="E12_F9995-2573"/>
                <entry key="1113" type="xstring" value="E13_F9995-2573"/>
                <entry key="1114" type="xstring" value="E14_F9995-2573"/>
                <entry key="1115" type="xstring" value="E15_F9995-2573"/>
                <entry key="1116" type="xstring" value="E16_F9995-2573"/>
                <entry key="1117" type="xstring" value="E17_F9995-2573"/>
                <entry key="1118" type="xstring" value="E18_F9995-2573"/>
                <entry key="1119" type="xstring" value="E19_F9995-2573"/>
                <entry key="1120" type="xstring" value="E2_F9995-2573"/>
                <entry key="1121" type="xstring" value="E20_F9995-2573"/>
                <entry key="1122" type="xstring" value="E21_F9995-2573"/>
                <entry key="1123" type="xstring" value="E22_F9995-2573"/>
                <entry key="1124" type="xstring" value="E23_F9995-2573"/>
                <entry key="1125" type="xstring" value="E24_F9995-2573"/>
                <entry key="1126" type="xstring" value="E3_F9995-2573"/>
                <entry key="1127" type="xstring" value="E4_F9995-2573"/>
                <entry key="1128" type="xstring" value="E5_F9995-2573"/>
                <entry key="1129" type="xstring" value="E6_F9995-2573"/>
                <entry key="1130" type="xstring" value="E7_F9995-2573"/>
                <entry key="1131" type="xstring" value="E8_F9995-2573"/>
                <entry key="1132" type="xstring" value="E9_F9995-2573"/>
                <entry key="1133" type="xstring" value="F1_F9995-2573"/>
                <entry key="1134" type="xstring" value="F10_F9995-2573"/>
                <entry key="1135" type="xstring" value="F11_F9995-2573"/>
                <entry key="1136" type="xstring" value="F12_F9995-2573"/>
                <entry key="1137" type="xstring" value="F13_F9995-2573"/>
                <entry key="1138" type="xstring" value="F14_F9995-2573"/>
                <entry key="1139" type="xstring" value="F15_F9995-2573"/>
                <entry key="1140" type="xstring" value="F16_F9995-2573"/>
                <entry key="1141" type="xstring" value="F17_F9995-2573"/>
                <entry key="1142" type="xstring" value="F18_F9995-2573"/>
                <entry key="1143" type="xstring" value="F19_F9995-2573"/>
                <entry key="1144" type="xstring" value="F2_F9995-2573"/>
                <entry key="1145" type="xstring" value="F20_F9995-2573"/>
                <entry key="1146" type="xstring" value="F21_F9995-2573"/>
                <entry key="1147" type="xstring" value="F22_F9995-2573"/>
                <entry key="1148" type="xstring" value="F23_F9995-2573"/>
                <entry key="1149" type="xstring" value="F24_F9995-2573"/>
                <entry key="1150" type="xstring" value="F3_F9995-2573"/>
                <entry key="1151" type="xstring" value="F4_F9995-2573"/>
                <entry key="1152" type="xstring" value="F5_F9995-2573"/>
                <entry key="1153" type="xstring" value="F6_F9995-2573"/>
                <entry key="1154" type="xstring" value="F7_F9995-2573"/>
                <entry key="1155" type="xstring" value="F8_F9995-2573"/>
                <entry key="1156" type="xstring" value="F9_F9995-2573"/>
                <entry key="1157" type="xstring" value="G1_F9995-2573"/>
                <entry key="1158" type="xstring" value="G10_F9995-2573"/>
                <entry key="1159" type="xstring" value="G11_F9995-2573"/>
                <entry key="1160" type="xstring" value="G12_F9995-2573"/>
                <entry key="1161" type="xstring" value="G13_F9995-2573"/>
                <entry key="1162" type="xstring" value="G15_F9995-2573"/>
                <entry key="1163" type="xstring" value="G16_F9995-2573"/>
                <entry key="1164" type="xstring" value="G17_F9995-2573"/>
                <entry key="1165" type="xstring" value="G18_F9995-2573"/>
                <entry key="1166" type="xstring" value="G19_F9995-2573"/>
                <entry key="1167" type="xstring" value="G2_F9995-2573"/>
                <entry key="1168" type="xstring" value="G20_F9995-2573"/>
                <entry key="1169" type="xstring" value="G21_F9995-2573"/>
                <entry key="1170" type="xstring" value="G22_F9995-2573"/>
                <entry key="1171" type="xstring" value="G23_F9995-2573"/>
                <entry key="1172" type="xstring" value="G24_F9995-2573"/>
                <entry key="1173" type="xstring" value="G3_F9995-2573"/>
                <entry key="1174" type="xstring" value="G4_F9995-2573"/>
                <entry key="1175" type="xstring" value="G5_F9995-2573"/>
                <entry key="1176" type="xstring" value="G6_F9995-2573"/>
                <entry key="1177" type="xstring" value="G7_F9995-2573"/>
                <entry key="1178" type="xstring" value="G8_F9995-2573"/>
                <entry key="1179" type="xstring" value="G9_F9995-2573"/>
                <entry key="1180" type="xstring" value="H1_F9995-2573"/>
                <entry key="1181" type="xstring" value="H10_F9995-2573"/>
                <entry key="1182" type="xstring" value="H11_F9995-2573"/>
                <entry key="1183" type="xstring" value="H12_F9995-2573"/>
                <entry key="1184" type="xstring" value="H13_F9995-2573"/>
                <entry key="1185" type="xstring" value="H14_F9995-2573"/>
                <entry key="1186" type="xstring" value="H15_F9995-2573"/>
                <entry key="1187" type="xstring" value="H16_F9995-2573"/>
                <entry key="1188" type="xstring" value="H17_F9995-2573"/>
                <entry key="1189" type="xstring" value="H18_F9995-2573"/>
                <entry key="1190" type="xstring" value="H19_F9995-2573"/>
                <entry key="1191" type="xstring" value="H2_F9995-2573"/>
                <entry key="1192" type="xstring" value="H20_F9995-2573"/>
                <entry key="1193" type="xstring" value="H21_F9995-2573"/>
                <entry key="1194" type="xstring" value="H22_F9995-2573"/>
                <entry key="1195" type="xstring" value="H23_F9995-2573"/>
                <entry key="1196" type="xstring" value="H24_F9995-2573"/>
                <entry key="1197" type="xstring" value="H3_F9995-2573"/>
                <entry key="1198" type="xstring" value="H4_F9995-2573"/>
                <entry key="1199" type="xstring" value="H5_F9995-2573"/>
                <entry key="1200" type="xstring" value="H6_F9995-2573"/>
                <entry key="1201" type="xstring" value="H7_F9995-2573"/>
                <entry key="1202" type="xstring" value="H8_F9995-2573"/>
                <entry key="1203" type="xstring" value="I1_F9995-2573"/>
                <entry key="1204" type="xstring" value="I10_F9995-2573"/>
                <entry key="1205" type="xstring" value="I11_F9995-2573"/>
                <entry key="1206" type="xstring" value="I12_F9995-2573"/>
                <entry key="1207" type="xstring" value="I13_F9995-2573"/>
                <entry key="1208" type="xstring" value="I14_F9995-2573"/>
                <entry key="1209" type="xstring" value="I15_F9995-2573"/>
                <entry key="1210" type="xstring" value="I16_F9995-2573"/>
                <entry key="1211" type="xstring" value="I17_F9995-2573"/>
                <entry key="1212" type="xstring" value="I18_F9995-2573"/>
                <entry key="1213" type="xstring" value="I19_F9995-2573"/>
                <entry key="1214" type="xstring" value="I2_F9995-2573"/>
                <entry key="1215" type="xstring" value="I20_F9995-2573"/>
                <entry key="1216" type="xstring" value="I21_F9995-2573"/>
                <entry key="1217" type="xstring" value="I22_F9995-2573"/>
                <entry key="1218" type="xstring" value="I23_F9995-2573"/>
                <entry key="1219" type="xstring" value="I24_F9995-2573"/>
                <entry key="1220" type="xstring" value="I3_F9995-2573"/>
                <entry key="1221" type="xstring" value="I4_F9995-2573"/>
                <entry key="1222" type="xstring" value="I5_F9995-2573"/>
                <entry key="1223" type="xstring" value="I6_F9995-2573"/>
                <entry key="1224" type="xstring" value="I7_F9995-2573"/>
                <entry key="1225" type="xstring" value="I8_F9995-2573"/>
                <entry key="1226" type="xstring" value="I9_F9995-2573"/>
                <entry key="1227" type="xstring" value="J1_F9995-2573"/>
                <entry key="1228" type="xstring" value="J10_F9995-2573"/>
                <entry key="1229" type="xstring" value="J11_F9995-2573"/>
                <entry key="1230" type="xstring" value="J12_F9995-2573"/>
                <entry key="1231" type="xstring" value="J13_F9995-2573"/>
                <entry key="1232" type="xstring" value="J14_F9995-2573"/>
                <entry key="1233" type="xstring" value="J15_F9995-2573"/>
                <entry key="1234" type="xstring" value="J16_F9995-2573"/>
                <entry key="1235" type="xstring" value="J17_F9995-2573"/>
                <entry key="1236" type="xstring" value="J18_F9995-2573"/>
                <entry key="1237" type="xstring" value="J19_F9995-2573"/>
                <entry key="1238" type="xstring" value="J2_F9995-2573"/>
                <entry key="1239" type="xstring" value="J20_F9995-2573"/>
                <entry key="1240" type="xstring" value="J3_F9995-2573"/>
                <entry key="1241" type="xstring" value="J4_F9995-2573"/>
                <entry key="1242" type="xstring" value="J5_F9995-2573"/>
                <entry key="1243" type="xstring" value="J6_F9995-2573"/>
                <entry key="1244" type="xstring" value="J7_F9995-2573"/>
                <entry key="1245" type="xstring" value="J8_F9995-2573"/>
                <entry key="1246" type="xstring" value="J9_F9995-2573"/>
                <entry key="1247" type="xstring" value="K1_F9995-2573"/>
                <entry key="1248" type="xstring" value="K10_F9995-2573"/>
                <entry key="1249" type="xstring" value="K11_F9995-2573"/>
                <entry key="1250" type="xstring" value="K12_F9995-2573"/>
                <entry key="1251" type="xstring" value="K14_F9995-2573"/>
                <entry key="1252" type="xstring" value="K15_F9995-2573"/>
                <entry key="1253" type="xstring" value="K16_F9995-2573"/>
                <entry key="1254" type="xstring" value="K17_F9995-2573"/>
                <entry key="1255" type="xstring" value="K18_F9995-2573"/>
                <entry key="1256" type="xstring" value="K19_F9995-2573"/>
                <entry key="1257" type="xstring" value="K2_F9995-2573"/>
                <entry key="1258" type="xstring" value="K20_F9995-2573"/>
                <entry key="1259" type="xstring" value="K3_F9995-2573"/>
                <entry key="1260" type="xstring" value="K4_F9995-2573"/>
                <entry key="1261" type="xstring" value="K5_F9995-2573"/>
                <entry key="1262" type="xstring" value="K6_F9995-2573"/>
                <entry key="1263" type="xstring" value="K7_F9995-2573"/>
                <entry key="1264" type="xstring" value="K8_F9995-2573"/>
                <entry key="1265" type="xstring" value="K9_F9995-2573"/>
                <entry key="1266" type="xstring" value="L1_F9995-2573"/>
                <entry key="1267" type="xstring" value="L10_F9995-2573"/>
                <entry key="1268" type="xstring" value="L11_F9995-2573"/>
                <entry key="1269" type="xstring" value="L12_F9995-2573"/>
                <entry key="1270" type="xstring" value="L13_F9995-2573"/>
                <entry key="1271" type="xstring" value="L14_F9995-2573"/>
                <entry key="1272" type="xstring" value="L15_F9995-2573"/>
                <entry key="1273" type="xstring" value="L16_F9995-2573"/>
                <entry key="1274" type="xstring" value="L17_F9995-2573"/>
                <entry key="1275" type="xstring" value="L18_F9995-2573"/>
                <entry key="1276" type="xstring" value="L19_F9995-2573"/>
                <entry key="1277" type="xstring" value="L2_F9995-2573"/>
                <entry key="1278" type="xstring" value="L20_F9995-2573"/>
                <entry key="1279" type="xstring" value="L3_F9995-2573"/>
                <entry key="1280" type="xstring" value="L4_F9995-2573"/>
                <entry key="1281" type="xstring" value="L5_F9995-2573"/>
                <entry key="1282" type="xstring" value="L6_F9995-2573"/>
                <entry key="1283" type="xstring" value="L7_F9995-2573"/>
                <entry key="1284" type="xstring" value="L8_F9995-2573"/>
                <entry key="1285" type="xstring" value="L9_F9995-2573"/>
                <entry key="1286" type="xstring" value="M1_F9995-2573"/>
                <entry key="1287" type="xstring" value="M10_F9995-2573"/>
                <entry key="1288" type="xstring" value="M11_F9995-2573"/>
                <entry key="1289" type="xstring" value="M12_F9995-2573"/>
                <entry key="1290" type="xstring" value="M13_F9995-2573"/>
                <entry key="1291" type="xstring" value="M14_F9995-2573"/>
                <entry key="1292" type="xstring" value="M16_F9995-2573"/>
                <entry key="1293" type="xstring" value="M17_F9995-2573"/>
                <entry key="1294" type="xstring" value="M18_F9995-2573"/>
                <entry key="1295" type="xstring" value="M19_F9995-2573"/>
                <entry key="1296" type="xstring" value="M2_F9995-2573"/>
                <entry key="1297" type="xstring" value="M20_F9995-2573"/>
                <entry key="1298" type="xstring" value="M3_F9995-2573"/>
                <entry key="1299" type="xstring" value="M4_F9995-2573"/>
                <entry key="1300" type="xstring" value="M5_F9995-2573"/>
                <entry key="1301" type="xstring" value="M6_F9995-2573"/>
                <entry key="1302" type="xstring" value="M7_F9995-2573"/>
                <entry key="1303" type="xstring" value="M8_F9995-2573"/>
                <entry key="1304" type="xstring" value="M9_F9995-2573"/>
                <entry key="1305" type="xstring" value="N1_F9995-2573"/>
                <entry key="1306" type="xstring" value="N10_F9995-2573"/>
                <entry key="1307" type="xstring" value="N11_F9995-2573"/>
                <entry key="1308" type="xstring" value="N12_F9995-2573"/>
                <entry key="1309" type="xstring" value="N13_F9995-2573"/>
                <entry key="1310" type="xstring" value="N14_F9995-2573"/>
                <entry key="1311" type="xstring" value="N15_F9995-2573"/>
                <entry key="1312" type="xstring" value="N16_F9995-2573"/>
                <entry key="1313" type="xstring" value="N17_F9995-2573"/>
                <entry key="1314" type="xstring" value="N18_F9995-2573"/>
                <entry key="1315" type="xstring" value="N19_F9995-2573"/>
                <entry key="1316" type="xstring" value="N20_F9995-2573"/>
                <entry key="1317" type="xstring" value="N3_F9995-2573"/>
                <entry key="1318" type="xstring" value="N4_F9995-2573"/>
                <entry key="1319" type="xstring" value="N5_F9995-2573"/>
                <entry key="1320" type="xstring" value="N7_F9995-2573"/>
                <entry key="1321" type="xstring" value="N8_F9995-2573"/>
                <entry key="1322" type="xstring" value="N9_F9995-2573"/>
                <entry key="1323" type="xstring" value="O1_F9995-2573"/>
                <entry key="1324" type="xstring" value="O10_F9995-2573"/>
                <entry key="1325" type="xstring" value="O11_F9995-2573"/>
                <entry key="1326" type="xstring" value="O12_F9995-2573"/>
                <entry key="1327" type="xstring" value="O13_F9995-2573"/>
                <entry key="1328" type="xstring" value="O14_F9995-2573"/>
                <entry key="1329" type="xstring" value="O15_F9995-2573"/>
                <entry key="1330" type="xstring" value="O16_F9995-2573"/>
                <entry key="1331" type="xstring" value="O17_F9995-2573"/>
                <entry key="1332" type="xstring" value="O18_F9995-2573"/>
                <entry key="1333" type="xstring" value="O19_F9995-2573"/>
                <entry key="1334" type="xstring" value="O2_F9995-2573"/>
                <entry key="1335" type="xstring" value="O20_F9995-2573"/>
                <entry key="1336" type="xstring" value="O3_F9995-2573"/>
                <entry key="1337" type="xstring" value="O4_F9995-2573"/>
                <entry key="1338" type="xstring" value="O5_F9995-2573"/>
                <entry key="1339" type="xstring" value="O6_F9995-2573"/>
                <entry key="1340" type="xstring" value="O7_F9995-2573"/>
                <entry key="1341" type="xstring" value="O8_F9995-2573"/>
                <entry key="1342" type="xstring" value="O9_F9995-2573"/>
                <entry key="1343" type="xstring" value="P1_F9995-2573"/>
                <entry key="1344" type="xstring" value="P10_F9995-2573"/>
                <entry key="1345" type="xstring" value="P11_F9995-2573"/>
                <entry key="1346" type="xstring" value="P12_F9995-2573"/>
                <entry key="1347" type="xstring" value="P13_F9995-2573"/>
                <entry key="1348" type="xstring" value="P14_F9995-2573"/>
                <entry key="1349" type="xstring" value="P15_F9995-2573"/>
                <entry key="1350" type="xstring" value="P16_F9995-2573"/>
                <entry key="1351" type="xstring" value="P17_F9995-2573"/>
                <entry key="1352" type="xstring" value="P18_F9995-2573"/>
                <entry key="1353" type="xstring" value="P2_F9995-2573"/>
                <entry key="1354" type="xstring" value="P20_F9995-2573"/>
                <entry key="1355" type="xstring" value="P3_F9995-2573"/>
                <entry key="1356" type="xstring" value="P4_F9995-2573"/>
                <entry key="1357" type="xstring" value="P5_F9995-2573"/>
                <entry key="1358" type="xstring" value="P6_F9995-2573"/>
                <entry key="1359" type="xstring" value="P7_F9995-2573"/>
                <entry key="1360" type="xstring" value="P8_F9995-2573"/>
                <entry key="1361" type="xstring" value="P9_F9995-2573"/>
                <entry key="1362" type="xstring" value="D2_F9995-2573"/>
                <entry key="1363" type="xstring" value="D21_F9995-2573"/>
                <entry key="1364" type="xstring" value="D3_F9995-2573"/>
                <entry key="1365" type="xstring" value="D1_F9995-2573"/>
                <entry key="1366" type="xstring" value="B22_F9995-2573"/>
                <entry key="1367" type="xstring" value="D24_F9995-2573"/>
                <entry key="1368" type="xstring" value="A23_F9995-2573"/>
                <entry key="1369" type="xstring" value="C24_F9995-2573"/>
                <entry key="1370" type="xstring" value="B23_F9995-2573"/>
                <entry key="1371" type="xstring" value="A21_F9995-2573"/>
                <entry key="1372" type="xstring" value="B21_F9995-2573"/>
                <entry key="1373" type="xstring" value="C22_F9995-2573"/>
                <entry key="1374" type="xstring" value="A22_F9995-2573"/>
                <entry key="1375" type="xstring" value="B24_F9995-2573"/>
                <entry key="1376" type="xstring" value="A24_F9995-2573"/>
                <entry key="1377" type="xstring" value="A1_F2150-0051"/>
                <entry key="1378" type="xstring" value="A10_F2150-0051"/>
                <entry key="1379" type="xstring" value="A11_F2150-0051"/>
                <entry key="1380" type="xstring" value="A12_F2150-0051"/>
                <entry key="1381" type="xstring" value="A15_F2150-0051"/>
                <entry key="1382" type="xstring" value="A16_F2150-0051"/>
                <entry key="1383" type="xstring" value="A17_F2150-0051"/>
                <entry key="1384" type="xstring" value="A18_F2150-0051"/>
                <entry key="1385" type="xstring" value="A19_F2150-0051"/>
                <entry key="1386" type="xstring" value="A20_F2150-0051"/>
                <entry key="1387" type="xstring" value="A3_F2150-0051"/>
                <entry key="1388" type="xstring" value="A4_F2150-0051"/>
                <entry key="1389" type="xstring" value="A5_F2150-0051"/>
                <entry key="1390" type="xstring" value="A6_F2150-0051"/>
                <entry key="1391" type="xstring" value="A7_F2150-0051"/>
                <entry key="1392" type="xstring" value="A8_F2150-0051"/>
                <entry key="1393" type="xstring" value="A9_F2150-0051"/>
                <entry key="1394" type="xstring" value="B1_F2150-0051"/>
                <entry key="1395" type="xstring" value="B10_F2150-0051"/>
                <entry key="1396" type="xstring" value="B11_F2150-0051"/>
                <entry key="1397" type="xstring" value="B12_F2150-0051"/>
                <entry key="1398" type="xstring" value="B13_F2150-0051"/>
                <entry key="1399" type="xstring" value="B14_F2150-0051"/>
                <entry key="1400" type="xstring" value="B15_F2150-0051"/>
                <entry key="1401" type="xstring" value="B16_F2150-0051"/>
                <entry key="1402" type="xstring" value="B17_F2150-0051"/>
                <entry key="1403" type="xstring" value="B18_F2150-0051"/>
                <entry key="1404" type="xstring" value="B19_F2150-0051"/>
                <entry key="1405" type="xstring" value="B2_F2150-0051"/>
                <entry key="1406" type="xstring" value="B20_F2150-0051"/>
                <entry key="1407" type="xstring" value="B3_F2150-0051"/>
                <entry key="1408" type="xstring" value="B4_F2150-0051"/>
                <entry key="1409" type="xstring" value="B5_F2150-0051"/>
                <entry key="1410" type="xstring" value="B6_F2150-0051"/>
                <entry key="1411" type="xstring" value="B7_F2150-0051"/>
                <entry key="1412" type="xstring" value="B8_F2150-0051"/>
                <entry key="1413" type="xstring" value="B9_F2150-0051"/>
                <entry key="1414" type="xstring" value="C1_F2150-0051"/>
                <entry key="1415" type="xstring" value="C10_F2150-0051"/>
                <entry key="1416" type="xstring" value="C11_F2150-0051"/>
                <entry key="1417" type="xstring" value="C12_F2150-0051"/>
                <entry key="1418" type="xstring" value="C13_F2150-0051"/>
                <entry key="1419" type="xstring" value="C14_F2150-0051"/>
                <entry key="1420" type="xstring" value="C15_F2150-0051"/>
                <entry key="1421" type="xstring" value="C17_F2150-0051"/>
                <entry key="1422" type="xstring" value="C18_F2150-0051"/>
                <entry key="1423" type="xstring" value="C19_F2150-0051"/>
                <entry key="1424" type="xstring" value="C2_F2150-0051"/>
                <entry key="1425" type="xstring" value="C20_F2150-0051"/>
                <entry key="1426" type="xstring" value="C21_F2150-0051"/>
                <entry key="1427" type="xstring" value="C23_F2150-0051"/>
                <entry key="1428" type="xstring" value="C3_F2150-0051"/>
                <entry key="1429" type="xstring" value="C4_F2150-0051"/>
                <entry key="1430" type="xstring" value="C5_F2150-0051"/>
                <entry key="1431" type="xstring" value="C6_F2150-0051"/>
                <entry key="1432" type="xstring" value="C7_F2150-0051"/>
                <entry key="1433" type="xstring" value="C8_F2150-0051"/>
                <entry key="1434" type="xstring" value="C9_F2150-0051"/>
                <entry key="1435" type="xstring" value="D10_F2150-0051"/>
                <entry key="1436" type="xstring" value="D11_F2150-0051"/>
                <entry key="1437" type="xstring" value="D12_F2150-0051"/>
                <entry key="1438" type="xstring" value="D13_F2150-0051"/>
                <entry key="1439" type="xstring" value="D14_F2150-0051"/>
                <entry key="1440" type="xstring" value="D15_F2150-0051"/>
                <entry key="1441" type="xstring" value="D16_F2150-0051"/>
                <entry key="1442" type="xstring" value="D17_F2150-0051"/>
                <entry key="1443" type="xstring" value="D18_F2150-0051"/>
                <entry key="1444" type="xstring" value="D19_F2150-0051"/>
                <entry key="1445" type="xstring" value="D20_F2150-0051"/>
                <entry key="1446" type="xstring" value="D22_F2150-0051"/>
                <entry key="1447" type="xstring" value="D23_F2150-0051"/>
                <entry key="1448" type="xstring" value="D5_F2150-0051"/>
                <entry key="1449" type="xstring" value="D6_F2150-0051"/>
                <entry key="1450" type="xstring" value="D7_F2150-0051"/>
                <entry key="1451" type="xstring" value="D8_F2150-0051"/>
                <entry key="1452" type="xstring" value="D9_F2150-0051"/>
                <entry key="1453" type="xstring" value="E1_F2150-0051"/>
                <entry key="1454" type="xstring" value="E10_F2150-0051"/>
                <entry key="1455" type="xstring" value="E11_F2150-0051"/>
                <entry key="1456" type="xstring" value="E12_F2150-0051"/>
                <entry key="1457" type="xstring" value="E13_F2150-0051"/>
                <entry key="1458" type="xstring" value="E14_F2150-0051"/>
                <entry key="1459" type="xstring" value="E15_F2150-0051"/>
                <entry key="1460" type="xstring" value="E16_F2150-0051"/>
                <entry key="1461" type="xstring" value="E17_F2150-0051"/>
                <entry key="1462" type="xstring" value="E18_F2150-0051"/>
                <entry key="1463" type="xstring" value="E19_F2150-0051"/>
                <entry key="1464" type="xstring" value="E2_F2150-0051"/>
                <entry key="1465" type="xstring" value="E20_F2150-0051"/>
                <entry key="1466" type="xstring" value="E21_F2150-0051"/>
                <entry key="1467" type="xstring" value="E22_F2150-0051"/>
                <entry key="1468" type="xstring" value="E23_F2150-0051"/>
                <entry key="1469" type="xstring" value="E24_F2150-0051"/>
                <entry key="1470" type="xstring" value="E3_F2150-0051"/>
                <entry key="1471" type="xstring" value="E4_F2150-0051"/>
                <entry key="1472" type="xstring" value="E5_F2150-0051"/>
                <entry key="1473" type="xstring" value="E6_F2150-0051"/>
                <entry key="1474" type="xstring" value="E7_F2150-0051"/>
                <entry key="1475" type="xstring" value="E8_F2150-0051"/>
                <entry key="1476" type="xstring" value="E9_F2150-0051"/>
                <entry key="1477" type="xstring" value="F1_F2150-0051"/>
                <entry key="1478" type="xstring" value="F10_F2150-0051"/>
                <entry key="1479" type="xstring" value="F11_F2150-0051"/>
                <entry key="1480" type="xstring" value="F12_F2150-0051"/>
                <entry key="1481" type="xstring" value="F13_F2150-0051"/>
                <entry key="1482" type="xstring" value="F14_F2150-0051"/>
                <entry key="1483" type="xstring" value="F15_F2150-0051"/>
                <entry key="1484" type="xstring" value="F16_F2150-0051"/>
                <entry key="1485" type="xstring" value="F17_F2150-0051"/>
                <entry key="1486" type="xstring" value="F18_F2150-0051"/>
                <entry key="1487" type="xstring" value="F19_F2150-0051"/>
                <entry key="1488" type="xstring" value="F2_F2150-0051"/>
                <entry key="1489" type="xstring" value="F20_F2150-0051"/>
                <entry key="1490" type="xstring" value="F21_F2150-0051"/>
                <entry key="1491" type="xstring" value="F22_F2150-0051"/>
                <entry key="1492" type="xstring" value="F23_F2150-0051"/>
                <entry key="1493" type="xstring" value="F24_F2150-0051"/>
                <entry key="1494" type="xstring" value="F3_F2150-0051"/>
                <entry key="1495" type="xstring" value="F4_F2150-0051"/>
                <entry key="1496" type="xstring" value="F5_F2150-0051"/>
                <entry key="1497" type="xstring" value="F6_F2150-0051"/>
                <entry key="1498" type="xstring" value="F7_F2150-0051"/>
                <entry key="1499" type="xstring" value="F8_F2150-0051"/>
                <entry key="1500" type="xstring" value="F9_F2150-0051"/>
                <entry key="1501" type="xstring" value="G1_F2150-0051"/>
                <entry key="1502" type="xstring" value="G10_F2150-0051"/>
                <entry key="1503" type="xstring" value="G11_F2150-0051"/>
                <entry key="1504" type="xstring" value="G12_F2150-0051"/>
                <entry key="1505" type="xstring" value="G13_F2150-0051"/>
                <entry key="1506" type="xstring" value="G15_F2150-0051"/>
                <entry key="1507" type="xstring" value="G16_F2150-0051"/>
                <entry key="1508" type="xstring" value="G17_F2150-0051"/>
                <entry key="1509" type="xstring" value="G18_F2150-0051"/>
                <entry key="1510" type="xstring" value="G19_F2150-0051"/>
                <entry key="1511" type="xstring" value="G2_F2150-0051"/>
                <entry key="1512" type="xstring" value="G20_F2150-0051"/>
                <entry key="1513" type="xstring" value="G21_F2150-0051"/>
                <entry key="1514" type="xstring" value="G22_F2150-0051"/>
                <entry key="1515" type="xstring" value="G23_F2150-0051"/>
                <entry key="1516" type="xstring" value="G24_F2150-0051"/>
                <entry key="1517" type="xstring" value="G3_F2150-0051"/>
                <entry key="1518" type="xstring" value="G4_F2150-0051"/>
                <entry key="1519" type="xstring" value="G5_F2150-0051"/>
                <entry key="1520" type="xstring" value="G6_F2150-0051"/>
                <entry key="1521" type="xstring" value="G7_F2150-0051"/>
                <entry key="1522" type="xstring" value="G8_F2150-0051"/>
                <entry key="1523" type="xstring" value="G9_F2150-0051"/>
                <entry key="1524" type="xstring" value="H1_F2150-0051"/>
                <entry key="1525" type="xstring" value="H10_F2150-0051"/>
                <entry key="1526" type="xstring" value="H11_F2150-0051"/>
                <entry key="1527" type="xstring" value="H12_F2150-0051"/>
                <entry key="1528" type="xstring" value="H13_F2150-0051"/>
                <entry key="1529" type="xstring" value="H14_F2150-0051"/>
                <entry key="1530" type="xstring" value="H15_F2150-0051"/>
                <entry key="1531" type="xstring" value="H16_F2150-0051"/>
                <entry key="1532" type="xstring" value="H17_F2150-0051"/>
                <entry key="1533" type="xstring" value="H18_F2150-0051"/>
                <entry key="1534" type="xstring" value="H19_F2150-0051"/>
                <entry key="1535" type="xstring" value="H2_F2150-0051"/>
                <entry key="1536" type="xstring" value="H20_F2150-0051"/>
                <entry key="1537" type="xstring" value="H21_F2150-0051"/>
                <entry key="1538" type="xstring" value="H22_F2150-0051"/>
                <entry key="1539" type="xstring" value="H23_F2150-0051"/>
                <entry key="1540" type="xstring" value="H24_F2150-0051"/>
                <entry key="1541" type="xstring" value="H3_F2150-0051"/>
                <entry key="1542" type="xstring" value="H4_F2150-0051"/>
                <entry key="1543" type="xstring" value="H5_F2150-0051"/>
                <entry key="1544" type="xstring" value="H6_F2150-0051"/>
                <entry key="1545" type="xstring" value="H7_F2150-0051"/>
                <entry key="1546" type="xstring" value="H8_F2150-0051"/>
                <entry key="1547" type="xstring" value="I1_F2150-0051"/>
                <entry key="1548" type="xstring" value="I10_F2150-0051"/>
                <entry key="1549" type="xstring" value="I11_F2150-0051"/>
                <entry key="1550" type="xstring" value="I12_F2150-0051"/>
                <entry key="1551" type="xstring" value="I13_F2150-0051"/>
                <entry key="1552" type="xstring" value="I14_F2150-0051"/>
                <entry key="1553" type="xstring" value="I15_F2150-0051"/>
                <entry key="1554" type="xstring" value="I16_F2150-0051"/>
                <entry key="1555" type="xstring" value="I17_F2150-0051"/>
                <entry key="1556" type="xstring" value="I18_F2150-0051"/>
                <entry key="1557" type="xstring" value="I19_F2150-0051"/>
                <entry key="1558" type="xstring" value="I2_F2150-0051"/>
                <entry key="1559" type="xstring" value="I20_F2150-0051"/>
                <entry key="1560" type="xstring" value="I21_F2150-0051"/>
                <entry key="1561" type="xstring" value="I22_F2150-0051"/>
                <entry key="1562" type="xstring" value="I23_F2150-0051"/>
                <entry key="1563" type="xstring" value="I24_F2150-0051"/>
                <entry key="1564" type="xstring" value="I3_F2150-0051"/>
                <entry key="1565" type="xstring" value="I4_F2150-0051"/>
                <entry key="1566" type="xstring" value="I5_F2150-0051"/>
                <entry key="1567" type="xstring" value="I6_F2150-0051"/>
                <entry key="1568" type="xstring" value="I7_F2150-0051"/>
                <entry key="1569" type="xstring" value="I8_F2150-0051"/>
                <entry key="1570" type="xstring" value="I9_F2150-0051"/>
                <entry key="1571" type="xstring" value="J1_F2150-0051"/>
                <entry key="1572" type="xstring" value="J10_F2150-0051"/>
                <entry key="1573" type="xstring" value="J11_F2150-0051"/>
                <entry key="1574" type="xstring" value="J12_F2150-0051"/>
                <entry key="1575" type="xstring" value="J13_F2150-0051"/>
                <entry key="1576" type="xstring" value="J14_F2150-0051"/>
                <entry key="1577" type="xstring" value="J15_F2150-0051"/>
                <entry key="1578" type="xstring" value="J16_F2150-0051"/>
                <entry key="1579" type="xstring" value="J17_F2150-0051"/>
                <entry key="1580" type="xstring" value="J18_F2150-0051"/>
                <entry key="1581" type="xstring" value="J19_F2150-0051"/>
                <entry key="1582" type="xstring" value="J2_F2150-0051"/>
                <entry key="1583" type="xstring" value="J20_F2150-0051"/>
                <entry key="1584" type="xstring" value="J3_F2150-0051"/>
                <entry key="1585" type="xstring" value="J4_F2150-0051"/>
                <entry key="1586" type="xstring" value="J5_F2150-0051"/>
                <entry key="1587" type="xstring" value="J6_F2150-0051"/>
                <entry key="1588" type="xstring" value="J7_F2150-0051"/>
                <entry key="1589" type="xstring" value="J8_F2150-0051"/>
                <entry key="1590" type="xstring" value="J9_F2150-0051"/>
                <entry key="1591" type="xstring" value="K1_F2150-0051"/>
                <entry key="1592" type="xstring" value="K10_F2150-0051"/>
                <entry key="1593" type="xstring" value="K11_F2150-0051"/>
                <entry key="1594" type="xstring" value="K12_F2150-0051"/>
                <entry key="1595" type="xstring" value="K14_F2150-0051"/>
                <entry key="1596" type="xstring" value="K15_F2150-0051"/>
                <entry key="1597" type="xstring" value="K16_F2150-0051"/>
                <entry key="1598" type="xstring" value="K17_F2150-0051"/>
                <entry key="1599" type="xstring" value="K18_F2150-0051"/>
                <entry key="1600" type="xstring" value="K19_F2150-0051"/>
                <entry key="1601" type="xstring" value="K2_F2150-0051"/>
                <entry key="1602" type="xstring" value="K20_F2150-0051"/>
                <entry key="1603" type="xstring" value="K3_F2150-0051"/>
                <entry key="1604" type="xstring" value="K4_F2150-0051"/>
                <entry key="1605" type="xstring" value="K5_F2150-0051"/>
                <entry key="1606" type="xstring" value="K6_F2150-0051"/>
                <entry key="1607" type="xstring" value="K7_F2150-0051"/>
                <entry key="1608" type="xstring" value="K8_F2150-0051"/>
                <entry key="1609" type="xstring" value="K9_F2150-0051"/>
                <entry key="1610" type="xstring" value="L1_F2150-0051"/>
                <entry key="1611" type="xstring" value="L10_F2150-0051"/>
                <entry key="1612" type="xstring" value="L11_F2150-0051"/>
                <entry key="1613" type="xstring" value="L12_F2150-0051"/>
                <entry key="1614" type="xstring" value="L13_F2150-0051"/>
                <entry key="1615" type="xstring" value="L14_F2150-0051"/>
                <entry key="1616" type="xstring" value="L15_F2150-0051"/>
                <entry key="1617" type="xstring" value="L16_F2150-0051"/>
                <entry key="1618" type="xstring" value="L17_F2150-0051"/>
                <entry key="1619" type="xstring" value="L18_F2150-0051"/>
                <entry key="1620" type="xstring" value="L19_F2150-0051"/>
                <entry key="1621" type="xstring" value="L2_F2150-0051"/>
                <entry key="1622" type="xstring" value="L20_F2150-0051"/>
                <entry key="1623" type="xstring" value="L3_F2150-0051"/>
                <entry key="1624" type="xstring" value="L4_F2150-0051"/>
                <entry key="1625" type="xstring" value="L5_F2150-0051"/>
                <entry key="1626" type="xstring" value="L6_F2150-0051"/>
                <entry key="1627" type="xstring" value="L7_F2150-0051"/>
                <entry key="1628" type="xstring" value="L8_F2150-0051"/>
                <entry key="1629" type="xstring" value="L9_F2150-0051"/>
                <entry key="1630" type="xstring" value="M1_F2150-0051"/>
                <entry key="1631" type="xstring" value="M10_F2150-0051"/>
                <entry key="1632" type="xstring" value="M11_F2150-0051"/>
                <entry key="1633" type="xstring" value="M12_F2150-0051"/>
                <entry key="1634" type="xstring" value="M13_F2150-0051"/>
                <entry key="1635" type="xstring" value="M14_F2150-0051"/>
                <entry key="1636" type="xstring" value="M16_F2150-0051"/>
                <entry key="1637" type="xstring" value="M17_F2150-0051"/>
                <entry key="1638" type="xstring" value="M18_F2150-0051"/>
                <entry key="1639" type="xstring" value="M19_F2150-0051"/>
                <entry key="1640" type="xstring" value="M2_F2150-0051"/>
                <entry key="1641" type="xstring" value="M20_F2150-0051"/>
                <entry key="1642" type="xstring" value="M3_F2150-0051"/>
                <entry key="1643" type="xstring" value="M4_F2150-0051"/>
                <entry key="1644" type="xstring" value="M5_F2150-0051"/>
                <entry key="1645" type="xstring" value="M6_F2150-0051"/>
                <entry key="1646" type="xstring" value="M7_F2150-0051"/>
                <entry key="1647" type="xstring" value="M8_F2150-0051"/>
                <entry key="1648" type="xstring" value="M9_F2150-0051"/>
                <entry key="1649" type="xstring" value="N1_F2150-0051"/>
                <entry key="1650" type="xstring" value="N10_F2150-0051"/>
                <entry key="1651" type="xstring" value="N11_F2150-0051"/>
                <entry key="1652" type="xstring" value="N12_F2150-0051"/>
                <entry key="1653" type="xstring" value="N13_F2150-0051"/>
                <entry key="1654" type="xstring" value="N14_F2150-0051"/>
                <entry key="1655" type="xstring" value="N15_F2150-0051"/>
                <entry key="1656" type="xstring" value="N16_F2150-0051"/>
                <entry key="1657" type="xstring" value="N17_F2150-0051"/>
                <entry key="1658" type="xstring" value="N18_F2150-0051"/>
                <entry key="1659" type="xstring" value="N19_F2150-0051"/>
                <entry key="1660" type="xstring" value="N20_F2150-0051"/>
                <entry key="1661" type="xstring" value="N3_F2150-0051"/>
                <entry key="1662" type="xstring" value="N4_F2150-0051"/>
                <entry key="1663" type="xstring" value="N5_F2150-0051"/>
                <entry key="1664" type="xstring" value="N7_F2150-0051"/>
                <entry key="1665" type="xstring" value="N8_F2150-0051"/>
                <entry key="1666" type="xstring" value="N9_F2150-0051"/>
                <entry key="1667" type="xstring" value="O1_F2150-0051"/>
                <entry key="1668" type="xstring" value="O10_F2150-0051"/>
                <entry key="1669" type="xstring" value="O11_F2150-0051"/>
                <entry key="1670" type="xstring" value="O12_F2150-0051"/>
                <entry key="1671" type="xstring" value="O13_F2150-0051"/>
                <entry key="1672" type="xstring" value="O14_F2150-0051"/>
                <entry key="1673" type="xstring" value="O15_F2150-0051"/>
                <entry key="1674" type="xstring" value="O16_F2150-0051"/>
                <entry key="1675" type="xstring" value="O17_F2150-0051"/>
                <entry key="1676" type="xstring" value="O18_F2150-0051"/>
                <entry key="1677" type="xstring" value="O19_F2150-0051"/>
                <entry key="1678" type="xstring" value="O2_F2150-0051"/>
                <entry key="1679" type="xstring" value="O20_F2150-0051"/>
                <entry key="1680" type="xstring" value="O3_F2150-0051"/>
                <entry key="1681" type="xstring" value="O4_F2150-0051"/>
                <entry key="1682" type="xstring" value="O5_F2150-0051"/>
                <entry key="1683" type="xstring" value="O6_F2150-0051"/>
                <entry key="1684" type="xstring" value="O7_F2150-0051"/>
                <entry key="1685" type="xstring" value="O8_F2150-0051"/>
                <entry key="1686" type="xstring" value="O9_F2150-0051"/>
                <entry key="1687" type="xstring" value="P1_F2150-0051"/>
                <entry key="1688" type="xstring" value="P10_F2150-0051"/>
                <entry key="1689" type="xstring" value="P11_F2150-0051"/>
                <entry key="1690" type="xstring" value="P12_F2150-0051"/>
                <entry key="1691" type="xstring" value="P13_F2150-0051"/>
                <entry key="1692" type="xstring" value="P14_F2150-0051"/>
                <entry key="1693" type="xstring" value="P15_F2150-0051"/>
                <entry key="1694" type="xstring" value="P16_F2150-0051"/>
                <entry key="1695" type="xstring" value="P17_F2150-0051"/>
                <entry key="1696" type="xstring" value="P18_F2150-0051"/>
                <entry key="1697" type="xstring" value="P2_F2150-0051"/>
                <entry key="1698" type="xstring" value="P20_F2150-0051"/>
                <entry key="1699" type="xstring" value="P3_F2150-0051"/>
                <entry key="1700" type="xstring" value="P4_F2150-0051"/>
                <entry key="1701" type="xstring" value="P5_F2150-0051"/>
                <entry key="1702" type="xstring" value="P6_F2150-0051"/>
                <entry key="1703" type="xstring" value="P7_F2150-0051"/>
                <entry key="1704" type="xstring" value="P8_F2150-0051"/>
                <entry key="1705" type="xstring" value="P9_F2150-0051"/>
                <entry key="1706" type="xstring" value="D2_F2150-0051"/>
                <entry key="1707" type="xstring" value="D21_F2150-0051"/>
                <entry key="1708" type="xstring" value="D3_F2150-0051"/>
                <entry key="1709" type="xstring" value="D1_F2150-0051"/>
                <entry key="1710" type="xstring" value="B22_F2150-0051"/>
                <entry key="1711" type="xstring" value="D24_F2150-0051"/>
                <entry key="1712" type="xstring" value="A23_F2150-0051"/>
                <entry key="1713" type="xstring" value="C24_F2150-0051"/>
                <entry key="1714" type="xstring" value="B23_F2150-0051"/>
                <entry key="1715" type="xstring" value="A21_F2150-0051"/>
                <entry key="1716" type="xstring" value="B21_F2150-0051"/>
                <entry key="1717" type="xstring" value="C22_F2150-0051"/>
                <entry key="1718" type="xstring" value="A22_F2150-0051"/>
                <entry key="1719" type="xstring" value="B24_F2150-0051"/>
                <entry key="1720" type="xstring" value="A24_F2150-0051"/>
                <entry key="1721" type="xstring" value="A1_F2158-1178"/>
                <entry key="1722" type="xstring" value="A10_F2158-1178"/>
                <entry key="1723" type="xstring" value="A11_F2158-1178"/>
                <entry key="1724" type="xstring" value="A12_F2158-1178"/>
                <entry key="1725" type="xstring" value="A15_F2158-1178"/>
                <entry key="1726" type="xstring" value="A16_F2158-1178"/>
                <entry key="1727" type="xstring" value="A17_F2158-1178"/>
                <entry key="1728" type="xstring" value="A18_F2158-1178"/>
                <entry key="1729" type="xstring" value="A19_F2158-1178"/>
                <entry key="1730" type="xstring" value="A20_F2158-1178"/>
                <entry key="1731" type="xstring" value="A3_F2158-1178"/>
                <entry key="1732" type="xstring" value="A4_F2158-1178"/>
                <entry key="1733" type="xstring" value="A5_F2158-1178"/>
                <entry key="1734" type="xstring" value="A6_F2158-1178"/>
                <entry key="1735" type="xstring" value="A7_F2158-1178"/>
                <entry key="1736" type="xstring" value="A8_F2158-1178"/>
                <entry key="1737" type="xstring" value="A9_F2158-1178"/>
                <entry key="1738" type="xstring" value="B1_F2158-1178"/>
                <entry key="1739" type="xstring" value="B10_F2158-1178"/>
                <entry key="1740" type="xstring" value="B11_F2158-1178"/>
                <entry key="1741" type="xstring" value="B12_F2158-1178"/>
                <entry key="1742" type="xstring" value="B13_F2158-1178"/>
                <entry key="1743" type="xstring" value="B14_F2158-1178"/>
                <entry key="1744" type="xstring" value="B15_F2158-1178"/>
                <entry key="1745" type="xstring" value="B16_F2158-1178"/>
                <entry key="1746" type="xstring" value="B17_F2158-1178"/>
                <entry key="1747" type="xstring" value="B18_F2158-1178"/>
                <entry key="1748" type="xstring" value="B19_F2158-1178"/>
                <entry key="1749" type="xstring" value="B2_F2158-1178"/>
                <entry key="1750" type="xstring" value="B20_F2158-1178"/>
                <entry key="1751" type="xstring" value="B3_F2158-1178"/>
                <entry key="1752" type="xstring" value="B4_F2158-1178"/>
                <entry key="1753" type="xstring" value="B5_F2158-1178"/>
                <entry key="1754" type="xstring" value="B6_F2158-1178"/>
                <entry key="1755" type="xstring" value="B7_F2158-1178"/>
                <entry key="1756" type="xstring" value="B8_F2158-1178"/>
                <entry key="1757" type="xstring" value="B9_F2158-1178"/>
                <entry key="1758" type="xstring" value="C1_F2158-1178"/>
                <entry key="1759" type="xstring" value="C10_F2158-1178"/>
                <entry key="1760" type="xstring" value="C11_F2158-1178"/>
                <entry key="1761" type="xstring" value="C12_F2158-1178"/>
                <entry key="1762" type="xstring" value="C13_F2158-1178"/>
                <entry key="1763" type="xstring" value="C14_F2158-1178"/>
                <entry key="1764" type="xstring" value="C15_F2158-1178"/>
                <entry key="1765" type="xstring" value="C17_F2158-1178"/>
                <entry key="1766" type="xstring" value="C18_F2158-1178"/>
                <entry key="1767" type="xstring" value="C19_F2158-1178"/>
                <entry key="1768" type="xstring" value="C2_F2158-1178"/>
                <entry key="1769" type="xstring" value="C20_F2158-1178"/>
                <entry key="1770" type="xstring" value="C21_F2158-1178"/>
                <entry key="1771" type="xstring" value="C23_F2158-1178"/>
                <entry key="1772" type="xstring" value="C3_F2158-1178"/>
                <entry key="1773" type="xstring" value="C4_F2158-1178"/>
                <entry key="1774" type="xstring" value="C5_F2158-1178"/>
                <entry key="1775" type="xstring" value="C6_F2158-1178"/>
                <entry key="1776" type="xstring" value="C7_F2158-1178"/>
                <entry key="1777" type="xstring" value="C8_F2158-1178"/>
                <entry key="1778" type="xstring" value="C9_F2158-1178"/>
                <entry key="1779" type="xstring" value="D10_F2158-1178"/>
                <entry key="1780" type="xstring" value="D11_F2158-1178"/>
                <entry key="1781" type="xstring" value="D12_F2158-1178"/>
                <entry key="1782" type="xstring" value="D13_F2158-1178"/>
                <entry key="1783" type="xstring" value="D14_F2158-1178"/>
                <entry key="1784" type="xstring" value="D15_F2158-1178"/>
                <entry key="1785" type="xstring" value="D16_F2158-1178"/>
                <entry key="1786" type="xstring" value="D17_F2158-1178"/>
                <entry key="1787" type="xstring" value="D18_F2158-1178"/>
                <entry key="1788" type="xstring" value="D19_F2158-1178"/>
                <entry key="1789" type="xstring" value="D20_F2158-1178"/>
                <entry key="1790" type="xstring" value="D22_F2158-1178"/>
                <entry key="1791" type="xstring" value="D23_F2158-1178"/>
                <entry key="1792" type="xstring" value="D5_F2158-1178"/>
                <entry key="1793" type="xstring" value="D6_F2158-1178"/>
                <entry key="1794" type="xstring" value="D7_F2158-1178"/>
                <entry key="1795" type="xstring" value="D8_F2158-1178"/>
                <entry key="1796" type="xstring" value="D9_F2158-1178"/>
                <entry key="1797" type="xstring" value="E1_F2158-1178"/>
                <entry key="1798" type="xstring" value="E10_F2158-1178"/>
                <entry key="1799" type="xstring" value="E11_F2158-1178"/>
                <entry key="1800" type="xstring" value="E12_F2158-1178"/>
                <entry key="1801" type="xstring" value="E13_F2158-1178"/>
                <entry key="1802" type="xstring" value="E14_F2158-1178"/>
                <entry key="1803" type="xstring" value="E15_F2158-1178"/>
                <entry key="1804" type="xstring" value="E16_F2158-1178"/>
                <entry key="1805" type="xstring" value="E17_F2158-1178"/>
                <entry key="1806" type="xstring" value="E18_F2158-1178"/>
                <entry key="1807" type="xstring" value="E19_F2158-1178"/>
                <entry key="1808" type="xstring" value="E2_F2158-1178"/>
                <entry key="1809" type="xstring" value="E20_F2158-1178"/>
                <entry key="1810" type="xstring" value="E21_F2158-1178"/>
                <entry key="1811" type="xstring" value="E22_F2158-1178"/>
                <entry key="1812" type="xstring" value="E23_F2158-1178"/>
                <entry key="1813" type="xstring" value="E24_F2158-1178"/>
                <entry key="1814" type="xstring" value="E3_F2158-1178"/>
                <entry key="1815" type="xstring" value="E4_F2158-1178"/>
                <entry key="1816" type="xstring" value="E5_F2158-1178"/>
                <entry key="1817" type="xstring" value="E6_F2158-1178"/>
                <entry key="1818" type="xstring" value="E7_F2158-1178"/>
                <entry key="1819" type="xstring" value="E8_F2158-1178"/>
                <entry key="1820" type="xstring" value="E9_F2158-1178"/>
                <entry key="1821" type="xstring" value="F1_F2158-1178"/>
                <entry key="1822" type="xstring" value="F10_F2158-1178"/>
                <entry key="1823" type="xstring" value="F11_F2158-1178"/>
                <entry key="1824" type="xstring" value="F12_F2158-1178"/>
                <entry key="1825" type="xstring" value="F13_F2158-1178"/>
                <entry key="1826" type="xstring" value="F14_F2158-1178"/>
                <entry key="1827" type="xstring" value="F15_F2158-1178"/>
                <entry key="1828" type="xstring" value="F16_F2158-1178"/>
                <entry key="1829" type="xstring" value="F17_F2158-1178"/>
                <entry key="1830" type="xstring" value="F18_F2158-1178"/>
                <entry key="1831" type="xstring" value="F19_F2158-1178"/>
                <entry key="1832" type="xstring" value="F2_F2158-1178"/>
                <entry key="1833" type="xstring" value="F20_F2158-1178"/>
                <entry key="1834" type="xstring" value="F21_F2158-1178"/>
                <entry key="1835" type="xstring" value="F22_F2158-1178"/>
                <entry key="1836" type="xstring" value="F23_F2158-1178"/>
                <entry key="1837" type="xstring" value="F24_F2158-1178"/>
                <entry key="1838" type="xstring" value="F3_F2158-1178"/>
                <entry key="1839" type="xstring" value="F4_F2158-1178"/>
                <entry key="1840" type="xstring" value="F5_F2158-1178"/>
                <entry key="1841" type="xstring" value="F6_F2158-1178"/>
                <entry key="1842" type="xstring" value="F7_F2158-1178"/>
                <entry key="1843" type="xstring" value="F8_F2158-1178"/>
                <entry key="1844" type="xstring" value="F9_F2158-1178"/>
                <entry key="1845" type="xstring" value="G1_F2158-1178"/>
                <entry key="1846" type="xstring" value="G10_F2158-1178"/>
                <entry key="1847" type="xstring" value="G11_F2158-1178"/>
                <entry key="1848" type="xstring" value="G12_F2158-1178"/>
                <entry key="1849" type="xstring" value="G13_F2158-1178"/>
                <entry key="1850" type="xstring" value="G15_F2158-1178"/>
                <entry key="1851" type="xstring" value="G16_F2158-1178"/>
                <entry key="1852" type="xstring" value="G17_F2158-1178"/>
                <entry key="1853" type="xstring" value="G18_F2158-1178"/>
                <entry key="1854" type="xstring" value="G19_F2158-1178"/>
                <entry key="1855" type="xstring" value="G2_F2158-1178"/>
                <entry key="1856" type="xstring" value="G20_F2158-1178"/>
                <entry key="1857" type="xstring" value="G21_F2158-1178"/>
                <entry key="1858" type="xstring" value="G22_F2158-1178"/>
                <entry key="1859" type="xstring" value="G23_F2158-1178"/>
                <entry key="1860" type="xstring" value="G24_F2158-1178"/>
                <entry key="1861" type="xstring" value="G3_F2158-1178"/>
                <entry key="1862" type="xstring" value="G4_F2158-1178"/>
                <entry key="1863" type="xstring" value="G5_F2158-1178"/>
                <entry key="1864" type="xstring" value="G6_F2158-1178"/>
                <entry key="1865" type="xstring" value="G7_F2158-1178"/>
                <entry key="1866" type="xstring" value="G8_F2158-1178"/>
                <entry key="1867" type="xstring" value="G9_F2158-1178"/>
                <entry key="1868" type="xstring" value="H1_F2158-1178"/>
                <entry key="1869" type="xstring" value="H10_F2158-1178"/>
                <entry key="1870" type="xstring" value="H11_F2158-1178"/>
                <entry key="1871" type="xstring" value="H12_F2158-1178"/>
                <entry key="1872" type="xstring" value="H13_F2158-1178"/>
                <entry key="1873" type="xstring" value="H14_F2158-1178"/>
                <entry key="1874" type="xstring" value="H15_F2158-1178"/>
                <entry key="1875" type="xstring" value="H16_F2158-1178"/>
                <entry key="1876" type="xstring" value="H17_F2158-1178"/>
                <entry key="1877" type="xstring" value="H18_F2158-1178"/>
                <entry key="1878" type="xstring" value="H19_F2158-1178"/>
                <entry key="1879" type="xstring" value="H2_F2158-1178"/>
                <entry key="1880" type="xstring" value="H20_F2158-1178"/>
                <entry key="1881" type="xstring" value="H21_F2158-1178"/>
                <entry key="1882" type="xstring" value="H22_F2158-1178"/>
                <entry key="1883" type="xstring" value="H23_F2158-1178"/>
                <entry key="1884" type="xstring" value="H24_F2158-1178"/>
                <entry key="1885" type="xstring" value="H3_F2158-1178"/>
                <entry key="1886" type="xstring" value="H4_F2158-1178"/>
                <entry key="1887" type="xstring" value="H5_F2158-1178"/>
                <entry key="1888" type="xstring" value="H6_F2158-1178"/>
                <entry key="1889" type="xstring" value="H7_F2158-1178"/>
                <entry key="1890" type="xstring" value="H8_F2158-1178"/>
                <entry key="1891" type="xstring" value="I1_F2158-1178"/>
                <entry key="1892" type="xstring" value="I10_F2158-1178"/>
                <entry key="1893" type="xstring" value="I11_F2158-1178"/>
                <entry key="1894" type="xstring" value="I12_F2158-1178"/>
                <entry key="1895" type="xstring" value="I13_F2158-1178"/>
                <entry key="1896" type="xstring" value="I14_F2158-1178"/>
                <entry key="1897" type="xstring" value="I15_F2158-1178"/>
                <entry key="1898" type="xstring" value="I16_F2158-1178"/>
                <entry key="1899" type="xstring" value="I17_F2158-1178"/>
                <entry key="1900" type="xstring" value="I18_F2158-1178"/>
                <entry key="1901" type="xstring" value="I19_F2158-1178"/>
                <entry key="1902" type="xstring" value="I2_F2158-1178"/>
                <entry key="1903" type="xstring" value="I20_F2158-1178"/>
                <entry key="1904" type="xstring" value="I21_F2158-1178"/>
                <entry key="1905" type="xstring" value="I22_F2158-1178"/>
                <entry key="1906" type="xstring" value="I23_F2158-1178"/>
                <entry key="1907" type="xstring" value="I24_F2158-1178"/>
                <entry key="1908" type="xstring" value="I3_F2158-1178"/>
                <entry key="1909" type="xstring" value="I4_F2158-1178"/>
                <entry key="1910" type="xstring" value="I5_F2158-1178"/>
                <entry key="1911" type="xstring" value="I6_F2158-1178"/>
                <entry key="1912" type="xstring" value="I7_F2158-1178"/>
                <entry key="1913" type="xstring" value="I8_F2158-1178"/>
                <entry key="1914" type="xstring" value="I9_F2158-1178"/>
                <entry key="1915" type="xstring" value="J1_F2158-1178"/>
                <entry key="1916" type="xstring" value="J10_F2158-1178"/>
                <entry key="1917" type="xstring" value="J11_F2158-1178"/>
                <entry key="1918" type="xstring" value="J12_F2158-1178"/>
                <entry key="1919" type="xstring" value="J13_F2158-1178"/>
                <entry key="1920" type="xstring" value="J14_F2158-1178"/>
                <entry key="1921" type="xstring" value="J15_F2158-1178"/>
                <entry key="1922" type="xstring" value="J16_F2158-1178"/>
                <entry key="1923" type="xstring" value="J17_F2158-1178"/>
                <entry key="1924" type="xstring" value="J18_F2158-1178"/>
                <entry key="1925" type="xstring" value="J19_F2158-1178"/>
                <entry key="1926" type="xstring" value="J2_F2158-1178"/>
                <entry key="1927" type="xstring" value="J20_F2158-1178"/>
                <entry key="1928" type="xstring" value="J3_F2158-1178"/>
                <entry key="1929" type="xstring" value="J4_F2158-1178"/>
                <entry key="1930" type="xstring" value="J5_F2158-1178"/>
                <entry key="1931" type="xstring" value="J6_F2158-1178"/>
                <entry key="1932" type="xstring" value="J7_F2158-1178"/>
                <entry key="1933" type="xstring" value="J8_F2158-1178"/>
                <entry key="1934" type="xstring" value="J9_F2158-1178"/>
                <entry key="1935" type="xstring" value="K1_F2158-1178"/>
                <entry key="1936" type="xstring" value="K10_F2158-1178"/>
                <entry key="1937" type="xstring" value="K11_F2158-1178"/>
                <entry key="1938" type="xstring" value="K12_F2158-1178"/>
                <entry key="1939" type="xstring" value="K14_F2158-1178"/>
                <entry key="1940" type="xstring" value="K15_F2158-1178"/>
                <entry key="1941" type="xstring" value="K16_F2158-1178"/>
                <entry key="1942" type="xstring" value="K17_F2158-1178"/>
                <entry key="1943" type="xstring" value="K18_F2158-1178"/>
                <entry key="1944" type="xstring" value="K19_F2158-1178"/>
                <entry key="1945" type="xstring" value="K2_F2158-1178"/>
                <entry key="1946" type="xstring" value="K20_F2158-1178"/>
                <entry key="1947" type="xstring" value="K3_F2158-1178"/>
                <entry key="1948" type="xstring" value="K4_F2158-1178"/>
                <entry key="1949" type="xstring" value="K5_F2158-1178"/>
                <entry key="1950" type="xstring" value="K6_F2158-1178"/>
                <entry key="1951" type="xstring" value="K7_F2158-1178"/>
                <entry key="1952" type="xstring" value="K8_F2158-1178"/>
                <entry key="1953" type="xstring" value="K9_F2158-1178"/>
                <entry key="1954" type="xstring" value="L1_F2158-1178"/>
                <entry key="1955" type="xstring" value="L10_F2158-1178"/>
                <entry key="1956" type="xstring" value="L11_F2158-1178"/>
                <entry key="1957" type="xstring" value="L12_F2158-1178"/>
                <entry key="1958" type="xstring" value="L13_F2158-1178"/>
                <entry key="1959" type="xstring" value="L14_F2158-1178"/>
                <entry key="1960" type="xstring" value="L15_F2158-1178"/>
                <entry key="1961" type="xstring" value="L16_F2158-1178"/>
                <entry key="1962" type="xstring" value="L17_F2158-1178"/>
                <entry key="1963" type="xstring" value="L18_F2158-1178"/>
                <entry key="1964" type="xstring" value="L19_F2158-1178"/>
                <entry key="1965" type="xstring" value="L2_F2158-1178"/>
                <entry key="1966" type="xstring" value="L20_F2158-1178"/>
                <entry key="1967" type="xstring" value="L3_F2158-1178"/>
                <entry key="1968" type="xstring" value="L4_F2158-1178"/>
                <entry key="1969" type="xstring" value="L5_F2158-1178"/>
                <entry key="1970" type="xstring" value="L6_F2158-1178"/>
                <entry key="1971" type="xstring" value="L7_F2158-1178"/>
                <entry key="1972" type="xstring" value="L8_F2158-1178"/>
                <entry key="1973" type="xstring" value="L9_F2158-1178"/>
                <entry key="1974" type="xstring" value="M1_F2158-1178"/>
                <entry key="1975" type="xstring" value="M10_F2158-1178"/>
                <entry key="1976" type="xstring" value="M11_F2158-1178"/>
                <entry key="1977" type="xstring" value="M12_F2158-1178"/>
                <entry key="1978" type="xstring" value="M13_F2158-1178"/>
                <entry key="1979" type="xstring" value="M14_F2158-1178"/>
                <entry key="1980" type="xstring" value="M16_F2158-1178"/>
                <entry key="1981" type="xstring" value="M17_F2158-1178"/>
                <entry key="1982" type="xstring" value="M18_F2158-1178"/>
                <entry key="1983" type="xstring" value="M19_F2158-1178"/>
                <entry key="1984" type="xstring" value="M2_F2158-1178"/>
                <entry key="1985" type="xstring" value="M20_F2158-1178"/>
                <entry key="1986" type="xstring" value="M3_F2158-1178"/>
                <entry key="1987" type="xstring" value="M4_F2158-1178"/>
                <entry key="1988" type="xstring" value="M5_F2158-1178"/>
                <entry key="1989" type="xstring" value="M6_F2158-1178"/>
                <entry key="1990" type="xstring" value="M7_F2158-1178"/>
                <entry key="1991" type="xstring" value="M8_F2158-1178"/>
                <entry key="1992" type="xstring" value="M9_F2158-1178"/>
                <entry key="1993" type="xstring" value="N1_F2158-1178"/>
                <entry key="1994" type="xstring" value="N10_F2158-1178"/>
                <entry key="1995" type="xstring" value="N11_F2158-1178"/>
                <entry key="1996" type="xstring" value="N12_F2158-1178"/>
                <entry key="1997" type="xstring" value="N13_F2158-1178"/>
                <entry key="1998" type="xstring" value="N14_F2158-1178"/>
                <entry key="1999" type="xstring" value="N15_F2158-1178"/>
                <entry key="2000" type="xstring" value="N16_F2158-1178"/>
                <entry key="2001" type="xstring" value="N17_F2158-1178"/>
                <entry key="2002" type="xstring" value="N18_F2158-1178"/>
                <entry key="2003" type="xstring" value="N19_F2158-1178"/>
                <entry key="2004" type="xstring" value="N20_F2158-1178"/>
                <entry key="2005" type="xstring" value="N3_F2158-1178"/>
                <entry key="2006" type="xstring" value="N4_F2158-1178"/>
                <entry key="2007" type="xstring" value="N5_F2158-1178"/>
                <entry key="2008" type="xstring" value="N7_F2158-1178"/>
                <entry key="2009" type="xstring" value="N8_F2158-1178"/>
                <entry key="2010" type="xstring" value="N9_F2158-1178"/>
                <entry key="2011" type="xstring" value="O1_F2158-1178"/>
                <entry key="2012" type="xstring" value="O10_F2158-1178"/>
                <entry key="2013" type="xstring" value="O11_F2158-1178"/>
                <entry key="2014" type="xstring" value="O12_F2158-1178"/>
                <entry key="2015" type="xstring" value="O13_F2158-1178"/>
                <entry key="2016" type="xstring" value="O14_F2158-1178"/>
                <entry key="2017" type="xstring" value="O15_F2158-1178"/>
                <entry key="2018" type="xstring" value="O16_F2158-1178"/>
                <entry key="2019" type="xstring" value="O17_F2158-1178"/>
                <entry key="2020" type="xstring" value="O18_F2158-1178"/>
                <entry key="2021" type="xstring" value="O19_F2158-1178"/>
                <entry key="2022" type="xstring" value="O2_F2158-1178"/>
                <entry key="2023" type="xstring" value="O20_F2158-1178"/>
                <entry key="2024" type="xstring" value="O3_F2158-1178"/>
                <entry key="2025" type="xstring" value="O4_F2158-1178"/>
                <entry key="2026" type="xstring" value="O5_F2158-1178"/>
                <entry key="2027" type="xstring" value="O6_F2158-1178"/>
                <entry key="2028" type="xstring" value="O7_F2158-1178"/>
                <entry key="2029" type="xstring" value="O8_F2158-1178"/>
                <entry key="2030" type="xstring" value="O9_F2158-1178"/>
                <entry key="2031" type="xstring" value="P1_F2158-1178"/>
                <entry key="2032" type="xstring" value="P10_F2158-1178"/>
                <entry key="2033" type="xstring" value="P11_F2158-1178"/>
                <entry key="2034" type="xstring" value="P12_F2158-1178"/>
                <entry key="2035" type="xstring" value="P13_F2158-1178"/>
                <entry key="2036" type="xstring" value="P14_F2158-1178"/>
                <entry key="2037" type="xstring" value="P15_F2158-1178"/>
                <entry key="2038" type="xstring" value="P16_F2158-1178"/>
                <entry key="2039" type="xstring" value="P17_F2158-1178"/>
                <entry key="2040" type="xstring" value="P18_F2158-1178"/>
                <entry key="2041" type="xstring" value="P2_F2158-1178"/>
                <entry key="2042" type="xstring" value="P20_F2158-1178"/>
                <entry key="2043" type="xstring" value="P3_F2158-1178"/>
                <entry key="2044" type="xstring" value="P4_F2158-1178"/>
                <entry key="2045" type="xstring" value="P5_F2158-1178"/>
                <entry key="2046" type="xstring" value="P6_F2158-1178"/>
                <entry key="2047" type="xstring" value="P7_F2158-1178"/>
                <entry key="2048" type="xstring" value="P8_F2158-1178"/>
                <entry key="2049" type="xstring" value="P9_F2158-1178"/>
                <entry key="2050" type="xstring" value="D2_F2158-1178"/>
                <entry key="2051" type="xstring" value="D21_F2158-1178"/>
                <entry key="2052" type="xstring" value="D3_F2158-1178"/>
                <entry key="2053" type="xstring" value="D1_F2158-1178"/>
                <entry key="2054" type="xstring" value="B22_F2158-1178"/>
                <entry key="2055" type="xstring" value="D24_F2158-1178"/>
                <entry key="2056" type="xstring" value="A23_F2158-1178"/>
                <entry key="2057" type="xstring" value="C24_F2158-1178"/>
                <entry key="2058" type="xstring" value="B23_F2158-1178"/>
                <entry key="2059" type="xstring" value="A21_F2158-1178"/>
                <entry key="2060" type="xstring" value="B21_F2158-1178"/>
                <entry key="2061" type="xstring" value="C22_F2158-1178"/>
                <entry key="2062" type="xstring" value="A22_F2158-1178"/>
                <entry key="2063" type="xstring" value="B24_F2158-1178"/>
                <entry key="2064" type="xstring" value="A24_F2158-1178"/>
                <entry key="2065" type="xstring" value="A1_F0326-0611"/>
                <entry key="2066" type="xstring" value="A10_F0326-0611"/>
                <entry key="2067" type="xstring" value="A11_F0326-0611"/>
                <entry key="2068" type="xstring" value="A12_F0326-0611"/>
                <entry key="2069" type="xstring" value="A15_F0326-0611"/>
                <entry key="2070" type="xstring" value="A16_F0326-0611"/>
                <entry key="2071" type="xstring" value="A17_F0326-0611"/>
                <entry key="2072" type="xstring" value="A18_F0326-0611"/>
                <entry key="2073" type="xstring" value="A19_F0326-0611"/>
                <entry key="2074" type="xstring" value="A20_F0326-0611"/>
                <entry key="2075" type="xstring" value="A3_F0326-0611"/>
                <entry key="2076" type="xstring" value="A4_F0326-0611"/>
                <entry key="2077" type="xstring" value="A5_F0326-0611"/>
                <entry key="2078" type="xstring" value="A6_F0326-0611"/>
                <entry key="2079" type="xstring" value="A7_F0326-0611"/>
                <entry key="2080" type="xstring" value="A8_F0326-0611"/>
                <entry key="2081" type="xstring" value="A9_F0326-0611"/>
                <entry key="2082" type="xstring" value="B1_F0326-0611"/>
                <entry key="2083" type="xstring" value="B10_F0326-0611"/>
                <entry key="2084" type="xstring" value="B11_F0326-0611"/>
                <entry key="2085" type="xstring" value="B12_F0326-0611"/>
                <entry key="2086" type="xstring" value="B13_F0326-0611"/>
                <entry key="2087" type="xstring" value="B14_F0326-0611"/>
                <entry key="2088" type="xstring" value="B15_F0326-0611"/>
                <entry key="2089" type="xstring" value="B16_F0326-0611"/>
                <entry key="2090" type="xstring" value="B17_F0326-0611"/>
                <entry key="2091" type="xstring" value="B18_F0326-0611"/>
                <entry key="2092" type="xstring" value="B19_F0326-0611"/>
                <entry key="2093" type="xstring" value="B2_F0326-0611"/>
                <entry key="2094" type="xstring" value="B20_F0326-0611"/>
                <entry key="2095" type="xstring" value="B3_F0326-0611"/>
                <entry key="2096" type="xstring" value="B4_F0326-0611"/>
                <entry key="2097" type="xstring" value="B5_F0326-0611"/>
                <entry key="2098" type="xstring" value="B6_F0326-0611"/>
                <entry key="2099" type="xstring" value="B7_F0326-0611"/>
                <entry key="2100" type="xstring" value="B8_F0326-0611"/>
                <entry key="2101" type="xstring" value="B9_F0326-0611"/>
                <entry key="2102" type="xstring" value="C1_F0326-0611"/>
                <entry key="2103" type="xstring" value="C10_F0326-0611"/>
                <entry key="2104" type="xstring" value="C11_F0326-0611"/>
                <entry key="2105" type="xstring" value="C12_F0326-0611"/>
                <entry key="2106" type="xstring" value="C13_F0326-0611"/>
                <entry key="2107" type="xstring" value="C14_F0326-0611"/>
                <entry key="2108" type="xstring" value="C15_F0326-0611"/>
                <entry key="2109" type="xstring" value="C17_F0326-0611"/>
                <entry key="2110" type="xstring" value="C18_F0326-0611"/>
                <entry key="2111" type="xstring" value="C19_F0326-0611"/>
                <entry key="2112" type="xstring" value="C2_F0326-0611"/>
                <entry key="2113" type="xstring" value="C20_F0326-0611"/>
                <entry key="2114" type="xstring" value="C21_F0326-0611"/>
                <entry key="2115" type="xstring" value="C23_F0326-0611"/>
                <entry key="2116" type="xstring" value="C3_F0326-0611"/>
                <entry key="2117" type="xstring" value="C4_F0326-0611"/>
                <entry key="2118" type="xstring" value="C5_F0326-0611"/>
                <entry key="2119" type="xstring" value="C6_F0326-0611"/>
                <entry key="2120" type="xstring" value="C7_F0326-0611"/>
                <entry key="2121" type="xstring" value="C8_F0326-0611"/>
                <entry key="2122" type="xstring" value="C9_F0326-0611"/>
                <entry key="2123" type="xstring" value="D10_F0326-0611"/>
                <entry key="2124" type="xstring" value="D11_F0326-0611"/>
                <entry key="2125" type="xstring" value="D12_F0326-0611"/>
                <entry key="2126" type="xstring" value="D13_F0326-0611"/>
                <entry key="2127" type="xstring" value="D14_F0326-0611"/>
                <entry key="2128" type="xstring" value="D15_F0326-0611"/>
                <entry key="2129" type="xstring" value="D16_F0326-0611"/>
                <entry key="2130" type="xstring" value="D17_F0326-0611"/>
                <entry key="2131" type="xstring" value="D18_F0326-0611"/>
                <entry key="2132" type="xstring" value="D19_F0326-0611"/>
                <entry key="2133" type="xstring" value="D20_F0326-0611"/>
                <entry key="2134" type="xstring" value="D22_F0326-0611"/>
                <entry key="2135" type="xstring" value="D23_F0326-0611"/>
                <entry key="2136" type="xstring" value="D5_F0326-0611"/>
                <entry key="2137" type="xstring" value="D6_F0326-0611"/>
                <entry key="2138" type="xstring" value="D7_F0326-0611"/>
                <entry key="2139" type="xstring" value="D8_F0326-0611"/>
                <entry key="2140" type="xstring" value="D9_F0326-0611"/>
                <entry key="2141" type="xstring" value="E1_F0326-0611"/>
                <entry key="2142" type="xstring" value="E10_F0326-0611"/>
                <entry key="2143" type="xstring" value="E11_F0326-0611"/>
                <entry key="2144" type="xstring" value="E12_F0326-0611"/>
                <entry key="2145" type="xstring" value="E13_F0326-0611"/>
                <entry key="2146" type="xstring" value="E14_F0326-0611"/>
                <entry key="2147" type="xstring" value="E15_F0326-0611"/>
                <entry key="2148" type="xstring" value="E16_F0326-0611"/>
                <entry key="2149" type="xstring" value="E17_F0326-0611"/>
                <entry key="2150" type="xstring" value="E18_F0326-0611"/>
                <entry key="2151" type="xstring" value="E19_F0326-0611"/>
                <entry key="2152" type="xstring" value="E2_F0326-0611"/>
                <entry key="2153" type="xstring" value="E20_F0326-0611"/>
                <entry key="2154" type="xstring" value="E21_F0326-0611"/>
                <entry key="2155" type="xstring" value="E22_F0326-0611"/>
                <entry key="2156" type="xstring" value="E23_F0326-0611"/>
                <entry key="2157" type="xstring" value="E24_F0326-0611"/>
                <entry key="2158" type="xstring" value="E3_F0326-0611"/>
                <entry key="2159" type="xstring" value="E4_F0326-0611"/>
                <entry key="2160" type="xstring" value="E5_F0326-0611"/>
                <entry key="2161" type="xstring" value="E6_F0326-0611"/>
                <entry key="2162" type="xstring" value="E7_F0326-0611"/>
                <entry key="2163" type="xstring" value="E8_F0326-0611"/>
                <entry key="2164" type="xstring" value="E9_F0326-0611"/>
                <entry key="2165" type="xstring" value="F1_F0326-0611"/>
                <entry key="2166" type="xstring" value="F10_F0326-0611"/>
                <entry key="2167" type="xstring" value="F11_F0326-0611"/>
                <entry key="2168" type="xstring" value="F12_F0326-0611"/>
                <entry key="2169" type="xstring" value="F13_F0326-0611"/>
                <entry key="2170" type="xstring" value="F14_F0326-0611"/>
                <entry key="2171" type="xstring" value="F15_F0326-0611"/>
                <entry key="2172" type="xstring" value="F16_F0326-0611"/>
                <entry key="2173" type="xstring" value="F17_F0326-0611"/>
                <entry key="2174" type="xstring" value="F18_F0326-0611"/>
                <entry key="2175" type="xstring" value="F19_F0326-0611"/>
                <entry key="2176" type="xstring" value="F2_F0326-0611"/>
                <entry key="2177" type="xstring" value="F20_F0326-0611"/>
                <entry key="2178" type="xstring" value="F21_F0326-0611"/>
                <entry key="2179" type="xstring" value="F22_F0326-0611"/>
                <entry key="2180" type="xstring" value="F23_F0326-0611"/>
                <entry key="2181" type="xstring" value="F24_F0326-0611"/>
                <entry key="2182" type="xstring" value="F3_F0326-0611"/>
                <entry key="2183" type="xstring" value="F4_F0326-0611"/>
                <entry key="2184" type="xstring" value="F5_F0326-0611"/>
                <entry key="2185" type="xstring" value="F6_F0326-0611"/>
                <entry key="2186" type="xstring" value="F7_F0326-0611"/>
                <entry key="2187" type="xstring" value="F8_F0326-0611"/>
                <entry key="2188" type="xstring" value="F9_F0326-0611"/>
                <entry key="2189" type="xstring" value="G1_F0326-0611"/>
                <entry key="2190" type="xstring" value="G10_F0326-0611"/>
                <entry key="2191" type="xstring" value="G11_F0326-0611"/>
                <entry key="2192" type="xstring" value="G12_F0326-0611"/>
                <entry key="2193" type="xstring" value="G13_F0326-0611"/>
                <entry key="2194" type="xstring" value="G15_F0326-0611"/>
                <entry key="2195" type="xstring" value="G16_F0326-0611"/>
                <entry key="2196" type="xstring" value="G17_F0326-0611"/>
                <entry key="2197" type="xstring" value="G18_F0326-0611"/>
                <entry key="2198" type="xstring" value="G19_F0326-0611"/>
                <entry key="2199" type="xstring" value="G2_F0326-0611"/>
                <entry key="2200" type="xstring" value="G20_F0326-0611"/>
                <entry key="2201" type="xstring" value="G21_F0326-0611"/>
                <entry key="2202" type="xstring" value="G22_F0326-0611"/>
                <entry key="2203" type="xstring" value="G23_F0326-0611"/>
                <entry key="2204" type="xstring" value="G24_F0326-0611"/>
                <entry key="2205" type="xstring" value="G3_F0326-0611"/>
                <entry key="2206" type="xstring" value="G4_F0326-0611"/>
                <entry key="2207" type="xstring" value="G5_F0326-0611"/>
                <entry key="2208" type="xstring" value="G6_F0326-0611"/>
                <entry key="2209" type="xstring" value="G7_F0326-0611"/>
                <entry key="2210" type="xstring" value="G8_F0326-0611"/>
                <entry key="2211" type="xstring" value="G9_F0326-0611"/>
                <entry key="2212" type="xstring" value="H1_F0326-0611"/>
                <entry key="2213" type="xstring" value="H10_F0326-0611"/>
                <entry key="2214" type="xstring" value="H11_F0326-0611"/>
                <entry key="2215" type="xstring" value="H12_F0326-0611"/>
                <entry key="2216" type="xstring" value="H13_F0326-0611"/>
                <entry key="2217" type="xstring" value="H14_F0326-0611"/>
                <entry key="2218" type="xstring" value="H15_F0326-0611"/>
                <entry key="2219" type="xstring" value="H16_F0326-0611"/>
                <entry key="2220" type="xstring" value="H17_F0326-0611"/>
                <entry key="2221" type="xstring" value="H18_F0326-0611"/>
                <entry key="2222" type="xstring" value="H19_F0326-0611"/>
                <entry key="2223" type="xstring" value="H2_F0326-0611"/>
                <entry key="2224" type="xstring" value="H20_F0326-0611"/>
                <entry key="2225" type="xstring" value="H21_F0326-0611"/>
                <entry key="2226" type="xstring" value="H22_F0326-0611"/>
                <entry key="2227" type="xstring" value="H23_F0326-0611"/>
                <entry key="2228" type="xstring" value="H24_F0326-0611"/>
                <entry key="2229" type="xstring" value="H3_F0326-0611"/>
                <entry key="2230" type="xstring" value="H4_F0326-0611"/>
                <entry key="2231" type="xstring" value="H5_F0326-0611"/>
                <entry key="2232" type="xstring" value="H6_F0326-0611"/>
                <entry key="2233" type="xstring" value="H7_F0326-0611"/>
                <entry key="2234" type="xstring" value="H8_F0326-0611"/>
                <entry key="2235" type="xstring" value="I1_F0326-0611"/>
                <entry key="2236" type="xstring" value="I10_F0326-0611"/>
                <entry key="2237" type="xstring" value="I11_F0326-0611"/>
                <entry key="2238" type="xstring" value="I12_F0326-0611"/>
                <entry key="2239" type="xstring" value="I13_F0326-0611"/>
                <entry key="2240" type="xstring" value="I14_F0326-0611"/>
                <entry key="2241" type="xstring" value="I15_F0326-0611"/>
                <entry key="2242" type="xstring" value="I16_F0326-0611"/>
                <entry key="2243" type="xstring" value="I17_F0326-0611"/>
                <entry key="2244" type="xstring" value="I18_F0326-0611"/>
                <entry key="2245" type="xstring" value="I19_F0326-0611"/>
                <entry key="2246" type="xstring" value="I2_F0326-0611"/>
                <entry key="2247" type="xstring" value="I20_F0326-0611"/>
                <entry key="2248" type="xstring" value="I21_F0326-0611"/>
                <entry key="2249" type="xstring" value="I22_F0326-0611"/>
                <entry key="2250" type="xstring" value="I23_F0326-0611"/>
                <entry key="2251" type="xstring" value="I24_F0326-0611"/>
                <entry key="2252" type="xstring" value="I3_F0326-0611"/>
                <entry key="2253" type="xstring" value="I4_F0326-0611"/>
                <entry key="2254" type="xstring" value="I5_F0326-0611"/>
                <entry key="2255" type="xstring" value="I6_F0326-0611"/>
                <entry key="2256" type="xstring" value="I7_F0326-0611"/>
                <entry key="2257" type="xstring" value="I8_F0326-0611"/>
                <entry key="2258" type="xstring" value="I9_F0326-0611"/>
                <entry key="2259" type="xstring" value="J1_F0326-0611"/>
                <entry key="2260" type="xstring" value="J10_F0326-0611"/>
                <entry key="2261" type="xstring" value="J11_F0326-0611"/>
                <entry key="2262" type="xstring" value="J12_F0326-0611"/>
                <entry key="2263" type="xstring" value="J13_F0326-0611"/>
                <entry key="2264" type="xstring" value="J14_F0326-0611"/>
                <entry key="2265" type="xstring" value="J15_F0326-0611"/>
                <entry key="2266" type="xstring" value="J16_F0326-0611"/>
                <entry key="2267" type="xstring" value="J17_F0326-0611"/>
                <entry key="2268" type="xstring" value="J18_F0326-0611"/>
                <entry key="2269" type="xstring" value="J19_F0326-0611"/>
                <entry key="2270" type="xstring" value="J2_F0326-0611"/>
                <entry key="2271" type="xstring" value="J20_F0326-0611"/>
                <entry key="2272" type="xstring" value="J3_F0326-0611"/>
                <entry key="2273" type="xstring" value="J4_F0326-0611"/>
                <entry key="2274" type="xstring" value="J5_F0326-0611"/>
                <entry key="2275" type="xstring" value="J6_F0326-0611"/>
                <entry key="2276" type="xstring" value="J7_F0326-0611"/>
                <entry key="2277" type="xstring" value="J8_F0326-0611"/>
                <entry key="2278" type="xstring" value="J9_F0326-0611"/>
                <entry key="2279" type="xstring" value="K1_F0326-0611"/>
                <entry key="2280" type="xstring" value="K10_F0326-0611"/>
                <entry key="2281" type="xstring" value="K11_F0326-0611"/>
                <entry key="2282" type="xstring" value="K12_F0326-0611"/>
                <entry key="2283" type="xstring" value="K14_F0326-0611"/>
                <entry key="2284" type="xstring" value="K15_F0326-0611"/>
                <entry key="2285" type="xstring" value="K16_F0326-0611"/>
                <entry key="2286" type="xstring" value="K17_F0326-0611"/>
                <entry key="2287" type="xstring" value="K18_F0326-0611"/>
                <entry key="2288" type="xstring" value="K19_F0326-0611"/>
                <entry key="2289" type="xstring" value="K2_F0326-0611"/>
                <entry key="2290" type="xstring" value="K20_F0326-0611"/>
                <entry key="2291" type="xstring" value="K3_F0326-0611"/>
                <entry key="2292" type="xstring" value="K4_F0326-0611"/>
                <entry key="2293" type="xstring" value="K5_F0326-0611"/>
                <entry key="2294" type="xstring" value="K6_F0326-0611"/>
                <entry key="2295" type="xstring" value="K7_F0326-0611"/>
                <entry key="2296" type="xstring" value="K8_F0326-0611"/>
                <entry key="2297" type="xstring" value="K9_F0326-0611"/>
                <entry key="2298" type="xstring" value="L1_F0326-0611"/>
                <entry key="2299" type="xstring" value="L10_F0326-0611"/>
                <entry key="2300" type="xstring" value="L11_F0326-0611"/>
                <entry key="2301" type="xstring" value="L12_F0326-0611"/>
                <entry key="2302" type="xstring" value="L13_F0326-0611"/>
                <entry key="2303" type="xstring" value="L14_F0326-0611"/>
                <entry key="2304" type="xstring" value="L15_F0326-0611"/>
                <entry key="2305" type="xstring" value="L16_F0326-0611"/>
                <entry key="2306" type="xstring" value="L17_F0326-0611"/>
                <entry key="2307" type="xstring" value="L18_F0326-0611"/>
                <entry key="2308" type="xstring" value="L19_F0326-0611"/>
                <entry key="2309" type="xstring" value="L2_F0326-0611"/>
                <entry key="2310" type="xstring" value="L20_F0326-0611"/>
                <entry key="2311" type="xstring" value="L3_F0326-0611"/>
                <entry key="2312" type="xstring" value="L4_F0326-0611"/>
                <entry key="2313" type="xstring" value="L5_F0326-0611"/>
                <entry key="2314" type="xstring" value="L6_F0326-0611"/>
                <entry key="2315" type="xstring" value="L7_F0326-0611"/>
                <entry key="2316" type="xstring" value="L8_F0326-0611"/>
                <entry key="2317" type="xstring" value="L9_F0326-0611"/>
                <entry key="2318" type="xstring" value="M1_F0326-0611"/>
                <entry key="2319" type="xstring" value="M10_F0326-0611"/>
                <entry key="2320" type="xstring" value="M11_F0326-0611"/>
                <entry key="2321" type="xstring" value="M12_F0326-0611"/>
                <entry key="2322" type="xstring" value="M13_F0326-0611"/>
                <entry key="2323" type="xstring" value="M14_F0326-0611"/>
                <entry key="2324" type="xstring" value="M16_F0326-0611"/>
                <entry key="2325" type="xstring" value="M17_F0326-0611"/>
                <entry key="2326" type="xstring" value="M18_F0326-0611"/>
                <entry key="2327" type="xstring" value="M19_F0326-0611"/>
                <entry key="2328" type="xstring" value="M2_F0326-0611"/>
                <entry key="2329" type="xstring" value="M20_F0326-0611"/>
                <entry key="2330" type="xstring" value="M3_F0326-0611"/>
                <entry key="2331" type="xstring" value="M4_F0326-0611"/>
                <entry key="2332" type="xstring" value="M5_F0326-0611"/>
                <entry key="2333" type="xstring" value="M6_F0326-0611"/>
                <entry key="2334" type="xstring" value="M7_F0326-0611"/>
                <entry key="2335" type="xstring" value="M8_F0326-0611"/>
                <entry key="2336" type="xstring" value="M9_F0326-0611"/>
                <entry key="2337" type="xstring" value="N1_F0326-0611"/>
                <entry key="2338" type="xstring" value="N10_F0326-0611"/>
                <entry key="2339" type="xstring" value="N11_F0326-0611"/>
                <entry key="2340" type="xstring" value="N12_F0326-0611"/>
                <entry key="2341" type="xstring" value="N13_F0326-0611"/>
                <entry key="2342" type="xstring" value="N14_F0326-0611"/>
                <entry key="2343" type="xstring" value="N15_F0326-0611"/>
                <entry key="2344" type="xstring" value="N16_F0326-0611"/>
                <entry key="2345" type="xstring" value="N17_F0326-0611"/>
                <entry key="2346" type="xstring" value="N18_F0326-0611"/>
                <entry key="2347" type="xstring" value="N19_F0326-0611"/>
                <entry key="2348" type="xstring" value="N20_F0326-0611"/>
                <entry key="2349" type="xstring" value="N3_F0326-0611"/>
                <entry key="2350" type="xstring" value="N4_F0326-0611"/>
                <entry key="2351" type="xstring" value="N5_F0326-0611"/>
                <entry key="2352" type="xstring" value="N7_F0326-0611"/>
                <entry key="2353" type="xstring" value="N8_F0326-0611"/>
                <entry key="2354" type="xstring" value="N9_F0326-0611"/>
                <entry key="2355" type="xstring" value="O1_F0326-0611"/>
                <entry key="2356" type="xstring" value="O10_F0326-0611"/>
                <entry key="2357" type="xstring" value="O11_F0326-0611"/>
                <entry key="2358" type="xstring" value="O12_F0326-0611"/>
                <entry key="2359" type="xstring" value="O13_F0326-0611"/>
                <entry key="2360" type="xstring" value="O14_F0326-0611"/>
                <entry key="2361" type="xstring" value="O15_F0326-0611"/>
                <entry key="2362" type="xstring" value="O16_F0326-0611"/>
                <entry key="2363" type="xstring" value="O17_F0326-0611"/>
                <entry key="2364" type="xstring" value="O18_F0326-0611"/>
                <entry key="2365" type="xstring" value="O19_F0326-0611"/>
                <entry key="2366" type="xstring" value="O2_F0326-0611"/>
                <entry key="2367" type="xstring" value="O20_F0326-0611"/>
                <entry key="2368" type="xstring" value="O3_F0326-0611"/>
                <entry key="2369" type="xstring" value="O4_F0326-0611"/>
                <entry key="2370" type="xstring" value="O5_F0326-0611"/>
                <entry key="2371" type="xstring" value="O6_F0326-0611"/>
                <entry key="2372" type="xstring" value="O7_F0326-0611"/>
                <entry key="2373" type="xstring" value="O8_F0326-0611"/>
                <entry key="2374" type="xstring" value="O9_F0326-0611"/>
                <entry key="2375" type="xstring" value="P1_F0326-0611"/>
                <entry key="2376" type="xstring" value="P10_F0326-0611"/>
                <entry key="2377" type="xstring" value="P11_F0326-0611"/>
                <entry key="2378" type="xstring" value="P12_F0326-0611"/>
                <entry key="2379" type="xstring" value="P13_F0326-0611"/>
                <entry key="2380" type="xstring" value="P14_F0326-0611"/>
                <entry key="2381" type="xstring" value="P15_F0326-0611"/>
                <entry key="2382" type="xstring" value="P16_F0326-0611"/>
                <entry key="2383" type="xstring" value="P17_F0326-0611"/>
                <entry key="2384" type="xstring" value="P18_F0326-0611"/>
                <entry key="2385" type="xstring" value="P2_F0326-0611"/>
                <entry key="2386" type="xstring" value="P20_F0326-0611"/>
                <entry key="2387" type="xstring" value="P3_F0326-0611"/>
                <entry key="2388" type="xstring" value="P4_F0326-0611"/>
                <entry key="2389" type="xstring" value="P5_F0326-0611"/>
                <entry key="2390" type="xstring" value="P6_F0326-0611"/>
                <entry key="2391" type="xstring" value="P7_F0326-0611"/>
                <entry key="2392" type="xstring" value="P8_F0326-0611"/>
                <entry key="2393" type="xstring" value="P9_F0326-0611"/>
                <entry key="2394" type="xstring" value="D2_F0326-0611"/>
                <entry key="2395" type="xstring" value="D21_F0326-0611"/>
                <entry key="2396" type="xstring" value="D3_F0326-0611"/>
                <entry key="2397" type="xstring" value="D1_F0326-0611"/>
                <entry key="2398" type="xstring" value="B22_F0326-0611"/>
                <entry key="2399" type="xstring" value="D24_F0326-0611"/>
                <entry key="2400" type="xstring" value="A23_F0326-0611"/>
                <entry key="2401" type="xstring" value="C24_F0326-0611"/>
                <entry key="2402" type="xstring" value="B23_F0326-0611"/>
                <entry key="2403" type="xstring" value="A21_F0326-0611"/>
                <entry key="2404" type="xstring" value="B21_F0326-0611"/>
                <entry key="2405" type="xstring" value="C22_F0326-0611"/>
                <entry key="2406" type="xstring" value="A22_F0326-0611"/>
                <entry key="2407" type="xstring" value="B24_F0326-0611"/>
                <entry key="2408" type="xstring" value="A24_F0326-0611"/>
                <entry key="2409" type="xstring" value="A1_F8883-1686"/>
                <entry key="2410" type="xstring" value="A10_F8883-1686"/>
                <entry key="2411" type="xstring" value="A11_F8883-1686"/>
                <entry key="2412" type="xstring" value="A12_F8883-1686"/>
                <entry key="2413" type="xstring" value="A15_F8883-1686"/>
                <entry key="2414" type="xstring" value="A16_F8883-1686"/>
                <entry key="2415" type="xstring" value="A17_F8883-1686"/>
                <entry key="2416" type="xstring" value="A18_F8883-1686"/>
                <entry key="2417" type="xstring" value="A19_F8883-1686"/>
                <entry key="2418" type="xstring" value="A20_F8883-1686"/>
                <entry key="2419" type="xstring" value="A3_F8883-1686"/>
                <entry key="2420" type="xstring" value="A4_F8883-1686"/>
                <entry key="2421" type="xstring" value="A5_F8883-1686"/>
                <entry key="2422" type="xstring" value="A6_F8883-1686"/>
                <entry key="2423" type="xstring" value="A7_F8883-1686"/>
                <entry key="2424" type="xstring" value="A8_F8883-1686"/>
                <entry key="2425" type="xstring" value="A9_F8883-1686"/>
                <entry key="2426" type="xstring" value="B1_F8883-1686"/>
                <entry key="2427" type="xstring" value="B10_F8883-1686"/>
                <entry key="2428" type="xstring" value="B11_F8883-1686"/>
                <entry key="2429" type="xstring" value="B12_F8883-1686"/>
                <entry key="2430" type="xstring" value="B13_F8883-1686"/>
                <entry key="2431" type="xstring" value="B14_F8883-1686"/>
                <entry key="2432" type="xstring" value="B15_F8883-1686"/>
                <entry key="2433" type="xstring" value="B16_F8883-1686"/>
                <entry key="2434" type="xstring" value="B17_F8883-1686"/>
                <entry key="2435" type="xstring" value="B18_F8883-1686"/>
                <entry key="2436" type="xstring" value="B19_F8883-1686"/>
                <entry key="2437" type="xstring" value="B2_F8883-1686"/>
                <entry key="2438" type="xstring" value="B20_F8883-1686"/>
                <entry key="2439" type="xstring" value="B3_F8883-1686"/>
                <entry key="2440" type="xstring" value="B4_F8883-1686"/>
                <entry key="2441" type="xstring" value="B5_F8883-1686"/>
                <entry key="2442" type="xstring" value="B6_F8883-1686"/>
                <entry key="2443" type="xstring" value="B7_F8883-1686"/>
                <entry key="2444" type="xstring" value="B8_F8883-1686"/>
                <entry key="2445" type="xstring" value="B9_F8883-1686"/>
                <entry key="2446" type="xstring" value="C1_F8883-1686"/>
                <entry key="2447" type="xstring" value="C10_F8883-1686"/>
                <entry key="2448" type="xstring" value="C11_F8883-1686"/>
                <entry key="2449" type="xstring" value="C12_F8883-1686"/>
                <entry key="2450" type="xstring" value="C13_F8883-1686"/>
                <entry key="2451" type="xstring" value="C14_F8883-1686"/>
                <entry key="2452" type="xstring" value="C15_F8883-1686"/>
                <entry key="2453" type="xstring" value="C17_F8883-1686"/>
                <entry key="2454" type="xstring" value="C18_F8883-1686"/>
                <entry key="2455" type="xstring" value="C19_F8883-1686"/>
                <entry key="2456" type="xstring" value="C2_F8883-1686"/>
                <entry key="2457" type="xstring" value="C20_F8883-1686"/>
                <entry key="2458" type="xstring" value="C21_F8883-1686"/>
                <entry key="2459" type="xstring" value="C23_F8883-1686"/>
                <entry key="2460" type="xstring" value="C3_F8883-1686"/>
                <entry key="2461" type="xstring" value="C4_F8883-1686"/>
                <entry key="2462" type="xstring" value="C5_F8883-1686"/>
                <entry key="2463" type="xstring" value="C6_F8883-1686"/>
                <entry key="2464" type="xstring" value="C7_F8883-1686"/>
                <entry key="2465" type="xstring" value="C8_F8883-1686"/>
                <entry key="2466" type="xstring" value="C9_F8883-1686"/>
                <entry key="2467" type="xstring" value="D10_F8883-1686"/>
                <entry key="2468" type="xstring" value="D11_F8883-1686"/>
                <entry key="2469" type="xstring" value="D12_F8883-1686"/>
                <entry key="2470" type="xstring" value="D13_F8883-1686"/>
                <entry key="2471" type="xstring" value="D14_F8883-1686"/>
                <entry key="2472" type="xstring" value="D15_F8883-1686"/>
                <entry key="2473" type="xstring" value="D16_F8883-1686"/>
                <entry key="2474" type="xstring" value="D17_F8883-1686"/>
                <entry key="2475" type="xstring" value="D18_F8883-1686"/>
                <entry key="2476" type="xstring" value="D19_F8883-1686"/>
                <entry key="2477" type="xstring" value="D20_F8883-1686"/>
                <entry key="2478" type="xstring" value="D22_F8883-1686"/>
                <entry key="2479" type="xstring" value="D23_F8883-1686"/>
                <entry key="2480" type="xstring" value="D5_F8883-1686"/>
                <entry key="2481" type="xstring" value="D6_F8883-1686"/>
                <entry key="2482" type="xstring" value="D7_F8883-1686"/>
                <entry key="2483" type="xstring" value="D8_F8883-1686"/>
                <entry key="2484" type="xstring" value="D9_F8883-1686"/>
                <entry key="2485" type="xstring" value="E1_F8883-1686"/>
                <entry key="2486" type="xstring" value="E10_F8883-1686"/>
                <entry key="2487" type="xstring" value="E11_F8883-1686"/>
                <entry key="2488" type="xstring" value="E12_F8883-1686"/>
                <entry key="2489" type="xstring" value="E13_F8883-1686"/>
                <entry key="2490" type="xstring" value="E14_F8883-1686"/>
                <entry key="2491" type="xstring" value="E15_F8883-1686"/>
                <entry key="2492" type="xstring" value="E16_F8883-1686"/>
                <entry key="2493" type="xstring" value="E17_F8883-1686"/>
                <entry key="2494" type="xstring" value="E18_F8883-1686"/>
                <entry key="2495" type="xstring" value="E19_F8883-1686"/>
                <entry key="2496" type="xstring" value="E2_F8883-1686"/>
                <entry key="2497" type="xstring" value="E20_F8883-1686"/>
                <entry key="2498" type="xstring" value="E21_F8883-1686"/>
                <entry key="2499" type="xstring" value="E22_F8883-1686"/>
                <entry key="2500" type="xstring" value="E23_F8883-1686"/>
                <entry key="2501" type="xstring" value="E24_F8883-1686"/>
                <entry key="2502" type="xstring" value="E3_F8883-1686"/>
                <entry key="2503" type="xstring" value="E4_F8883-1686"/>
                <entry key="2504" type="xstring" value="E5_F8883-1686"/>
                <entry key="2505" type="xstring" value="E6_F8883-1686"/>
                <entry key="2506" type="xstring" value="E7_F8883-1686"/>
                <entry key="2507" type="xstring" value="E8_F8883-1686"/>
                <entry key="2508" type="xstring" value="E9_F8883-1686"/>
                <entry key="2509" type="xstring" value="F1_F8883-1686"/>
                <entry key="2510" type="xstring" value="F10_F8883-1686"/>
                <entry key="2511" type="xstring" value="F11_F8883-1686"/>
                <entry key="2512" type="xstring" value="F12_F8883-1686"/>
                <entry key="2513" type="xstring" value="F13_F8883-1686"/>
                <entry key="2514" type="xstring" value="F14_F8883-1686"/>
                <entry key="2515" type="xstring" value="F15_F8883-1686"/>
                <entry key="2516" type="xstring" value="F16_F8883-1686"/>
                <entry key="2517" type="xstring" value="F17_F8883-1686"/>
                <entry key="2518" type="xstring" value="F18_F8883-1686"/>
                <entry key="2519" type="xstring" value="F19_F8883-1686"/>
                <entry key="2520" type="xstring" value="F2_F8883-1686"/>
                <entry key="2521" type="xstring" value="F20_F8883-1686"/>
                <entry key="2522" type="xstring" value="F21_F8883-1686"/>
                <entry key="2523" type="xstring" value="F22_F8883-1686"/>
                <entry key="2524" type="xstring" value="F23_F8883-1686"/>
                <entry key="2525" type="xstring" value="F24_F8883-1686"/>
                <entry key="2526" type="xstring" value="F3_F8883-1686"/>
                <entry key="2527" type="xstring" value="F4_F8883-1686"/>
                <entry key="2528" type="xstring" value="F5_F8883-1686"/>
                <entry key="2529" type="xstring" value="F6_F8883-1686"/>
                <entry key="2530" type="xstring" value="F7_F8883-1686"/>
                <entry key="2531" type="xstring" value="F8_F8883-1686"/>
                <entry key="2532" type="xstring" value="F9_F8883-1686"/>
                <entry key="2533" type="xstring" value="G1_F8883-1686"/>
                <entry key="2534" type="xstring" value="G10_F8883-1686"/>
                <entry key="2535" type="xstring" value="G11_F8883-1686"/>
                <entry key="2536" type="xstring" value="G12_F8883-1686"/>
                <entry key="2537" type="xstring" value="G13_F8883-1686"/>
                <entry key="2538" type="xstring" value="G15_F8883-1686"/>
                <entry key="2539" type="xstring" value="G16_F8883-1686"/>
                <entry key="2540" type="xstring" value="G17_F8883-1686"/>
                <entry key="2541" type="xstring" value="G18_F8883-1686"/>
                <entry key="2542" type="xstring" value="G19_F8883-1686"/>
                <entry key="2543" type="xstring" value="G2_F8883-1686"/>
                <entry key="2544" type="xstring" value="G20_F8883-1686"/>
                <entry key="2545" type="xstring" value="G21_F8883-1686"/>
                <entry key="2546" type="xstring" value="G22_F8883-1686"/>
                <entry key="2547" type="xstring" value="G23_F8883-1686"/>
                <entry key="2548" type="xstring" value="G24_F8883-1686"/>
                <entry key="2549" type="xstring" value="G3_F8883-1686"/>
                <entry key="2550" type="xstring" value="G4_F8883-1686"/>
                <entry key="2551" type="xstring" value="G5_F8883-1686"/>
                <entry key="2552" type="xstring" value="G6_F8883-1686"/>
                <entry key="2553" type="xstring" value="G7_F8883-1686"/>
                <entry key="2554" type="xstring" value="G8_F8883-1686"/>
                <entry key="2555" type="xstring" value="G9_F8883-1686"/>
                <entry key="2556" type="xstring" value="H1_F8883-1686"/>
                <entry key="2557" type="xstring" value="H10_F8883-1686"/>
                <entry key="2558" type="xstring" value="H11_F8883-1686"/>
                <entry key="2559" type="xstring" value="H12_F8883-1686"/>
                <entry key="2560" type="xstring" value="H13_F8883-1686"/>
                <entry key="2561" type="xstring" value="H14_F8883-1686"/>
                <entry key="2562" type="xstring" value="H15_F8883-1686"/>
                <entry key="2563" type="xstring" value="H16_F8883-1686"/>
                <entry key="2564" type="xstring" value="H17_F8883-1686"/>
                <entry key="2565" type="xstring" value="H18_F8883-1686"/>
                <entry key="2566" type="xstring" value="H19_F8883-1686"/>
                <entry key="2567" type="xstring" value="H2_F8883-1686"/>
                <entry key="2568" type="xstring" value="H20_F8883-1686"/>
                <entry key="2569" type="xstring" value="H21_F8883-1686"/>
                <entry key="2570" type="xstring" value="H22_F8883-1686"/>
                <entry key="2571" type="xstring" value="H23_F8883-1686"/>
                <entry key="2572" type="xstring" value="H24_F8883-1686"/>
                <entry key="2573" type="xstring" value="H3_F8883-1686"/>
                <entry key="2574" type="xstring" value="H4_F8883-1686"/>
                <entry key="2575" type="xstring" value="H5_F8883-1686"/>
                <entry key="2576" type="xstring" value="H6_F8883-1686"/>
                <entry key="2577" type="xstring" value="H7_F8883-1686"/>
                <entry key="2578" type="xstring" value="H8_F8883-1686"/>
                <entry key="2579" type="xstring" value="I1_F8883-1686"/>
                <entry key="2580" type="xstring" value="I10_F8883-1686"/>
                <entry key="2581" type="xstring" value="I11_F8883-1686"/>
                <entry key="2582" type="xstring" value="I12_F8883-1686"/>
                <entry key="2583" type="xstring" value="I13_F8883-1686"/>
                <entry key="2584" type="xstring" value="I14_F8883-1686"/>
                <entry key="2585" type="xstring" value="I15_F8883-1686"/>
                <entry key="2586" type="xstring" value="I16_F8883-1686"/>
                <entry key="2587" type="xstring" value="I17_F8883-1686"/>
                <entry key="2588" type="xstring" value="I18_F8883-1686"/>
                <entry key="2589" type="xstring" value="I19_F8883-1686"/>
                <entry key="2590" type="xstring" value="I2_F8883-1686"/>
                <entry key="2591" type="xstring" value="I20_F8883-1686"/>
                <entry key="2592" type="xstring" value="I21_F8883-1686"/>
                <entry key="2593" type="xstring" value="I22_F8883-1686"/>
                <entry key="2594" type="xstring" value="I23_F8883-1686"/>
                <entry key="2595" type="xstring" value="I24_F8883-1686"/>
                <entry key="2596" type="xstring" value="I3_F8883-1686"/>
                <entry key="2597" type="xstring" value="I4_F8883-1686"/>
                <entry key="2598" type="xstring" value="I5_F8883-1686"/>
                <entry key="2599" type="xstring" value="I6_F8883-1686"/>
                <entry key="2600" type="xstring" value="I7_F8883-1686"/>
                <entry key="2601" type="xstring" value="I8_F8883-1686"/>
                <entry key="2602" type="xstring" value="I9_F8883-1686"/>
                <entry key="2603" type="xstring" value="J1_F8883-1686"/>
                <entry key="2604" type="xstring" value="J10_F8883-1686"/>
                <entry key="2605" type="xstring" value="J11_F8883-1686"/>
                <entry key="2606" type="xstring" value="J12_F8883-1686"/>
                <entry key="2607" type="xstring" value="J13_F8883-1686"/>
                <entry key="2608" type="xstring" value="J14_F8883-1686"/>
                <entry key="2609" type="xstring" value="J15_F8883-1686"/>
                <entry key="2610" type="xstring" value="J16_F8883-1686"/>
                <entry key="2611" type="xstring" value="J17_F8883-1686"/>
                <entry key="2612" type="xstring" value="J18_F8883-1686"/>
                <entry key="2613" type="xstring" value="J19_F8883-1686"/>
                <entry key="2614" type="xstring" value="J2_F8883-1686"/>
                <entry key="2615" type="xstring" value="J20_F8883-1686"/>
                <entry key="2616" type="xstring" value="J3_F8883-1686"/>
                <entry key="2617" type="xstring" value="J4_F8883-1686"/>
                <entry key="2618" type="xstring" value="J5_F8883-1686"/>
                <entry key="2619" type="xstring" value="J6_F8883-1686"/>
                <entry key="2620" type="xstring" value="J7_F8883-1686"/>
                <entry key="2621" type="xstring" value="J8_F8883-1686"/>
                <entry key="2622" type="xstring" value="J9_F8883-1686"/>
                <entry key="2623" type="xstring" value="K1_F8883-1686"/>
                <entry key="2624" type="xstring" value="K10_F8883-1686"/>
                <entry key="2625" type="xstring" value="K11_F8883-1686"/>
                <entry key="2626" type="xstring" value="K12_F8883-1686"/>
                <entry key="2627" type="xstring" value="K14_F8883-1686"/>
                <entry key="2628" type="xstring" value="K15_F8883-1686"/>
                <entry key="2629" type="xstring" value="K16_F8883-1686"/>
                <entry key="2630" type="xstring" value="K17_F8883-1686"/>
                <entry key="2631" type="xstring" value="K18_F8883-1686"/>
                <entry key="2632" type="xstring" value="K19_F8883-1686"/>
                <entry key="2633" type="xstring" value="K2_F8883-1686"/>
                <entry key="2634" type="xstring" value="K20_F8883-1686"/>
                <entry key="2635" type="xstring" value="K3_F8883-1686"/>
                <entry key="2636" type="xstring" value="K4_F8883-1686"/>
                <entry key="2637" type="xstring" value="K5_F8883-1686"/>
                <entry key="2638" type="xstring" value="K6_F8883-1686"/>
                <entry key="2639" type="xstring" value="K7_F8883-1686"/>
                <entry key="2640" type="xstring" value="K8_F8883-1686"/>
                <entry key="2641" type="xstring" value="K9_F8883-1686"/>
                <entry key="2642" type="xstring" value="L1_F8883-1686"/>
                <entry key="2643" type="xstring" value="L10_F8883-1686"/>
                <entry key="2644" type="xstring" value="L11_F8883-1686"/>
                <entry key="2645" type="xstring" value="L12_F8883-1686"/>
                <entry key="2646" type="xstring" value="L13_F8883-1686"/>
                <entry key="2647" type="xstring" value="L14_F8883-1686"/>
                <entry key="2648" type="xstring" value="L15_F8883-1686"/>
                <entry key="2649" type="xstring" value="L16_F8883-1686"/>
                <entry key="2650" type="xstring" value="L17_F8883-1686"/>
                <entry key="2651" type="xstring" value="L18_F8883-1686"/>
                <entry key="2652" type="xstring" value="L19_F8883-1686"/>
                <entry key="2653" type="xstring" value="L2_F8883-1686"/>
                <entry key="2654" type="xstring" value="L20_F8883-1686"/>
                <entry key="2655" type="xstring" value="L3_F8883-1686"/>
                <entry key="2656" type="xstring" value="L4_F8883-1686"/>
                <entry key="2657" type="xstring" value="L5_F8883-1686"/>
                <entry key="2658" type="xstring" value="L6_F8883-1686"/>
                <entry key="2659" type="xstring" value="L7_F8883-1686"/>
                <entry key="2660" type="xstring" value="L8_F8883-1686"/>
                <entry key="2661" type="xstring" value="L9_F8883-1686"/>
                <entry key="2662" type="xstring" value="M1_F8883-1686"/>
                <entry key="2663" type="xstring" value="M10_F8883-1686"/>
                <entry key="2664" type="xstring" value="M11_F8883-1686"/>
                <entry key="2665" type="xstring" value="M12_F8883-1686"/>
                <entry key="2666" type="xstring" value="M13_F8883-1686"/>
                <entry key="2667" type="xstring" value="M14_F8883-1686"/>
                <entry key="2668" type="xstring" value="M16_F8883-1686"/>
                <entry key="2669" type="xstring" value="M17_F8883-1686"/>
                <entry key="2670" type="xstring" value="M18_F8883-1686"/>
                <entry key="2671" type="xstring" value="M19_F8883-1686"/>
                <entry key="2672" type="xstring" value="M2_F8883-1686"/>
                <entry key="2673" type="xstring" value="M20_F8883-1686"/>
                <entry key="2674" type="xstring" value="M3_F8883-1686"/>
                <entry key="2675" type="xstring" value="M4_F8883-1686"/>
                <entry key="2676" type="xstring" value="M5_F8883-1686"/>
                <entry key="2677" type="xstring" value="M6_F8883-1686"/>
                <entry key="2678" type="xstring" value="M7_F8883-1686"/>
                <entry key="2679" type="xstring" value="M8_F8883-1686"/>
                <entry key="2680" type="xstring" value="M9_F8883-1686"/>
                <entry key="2681" type="xstring" value="N1_F8883-1686"/>
                <entry key="2682" type="xstring" value="N10_F8883-1686"/>
                <entry key="2683" type="xstring" value="N11_F8883-1686"/>
                <entry key="2684" type="xstring" value="N12_F8883-1686"/>
                <entry key="2685" type="xstring" value="N13_F8883-1686"/>
                <entry key="2686" type="xstring" value="N14_F8883-1686"/>
                <entry key="2687" type="xstring" value="N15_F8883-1686"/>
                <entry key="2688" type="xstring" value="N16_F8883-1686"/>
                <entry key="2689" type="xstring" value="N17_F8883-1686"/>
                <entry key="2690" type="xstring" value="N18_F8883-1686"/>
                <entry key="2691" type="xstring" value="N19_F8883-1686"/>
                <entry key="2692" type="xstring" value="N20_F8883-1686"/>
                <entry key="2693" type="xstring" value="N3_F8883-1686"/>
                <entry key="2694" type="xstring" value="N4_F8883-1686"/>
                <entry key="2695" type="xstring" value="N5_F8883-1686"/>
                <entry key="2696" type="xstring" value="N7_F8883-1686"/>
                <entry key="2697" type="xstring" value="N8_F8883-1686"/>
                <entry key="2698" type="xstring" value="N9_F8883-1686"/>
                <entry key="2699" type="xstring" value="O1_F8883-1686"/>
                <entry key="2700" type="xstring" value="O10_F8883-1686"/>
                <entry key="2701" type="xstring" value="O11_F8883-1686"/>
                <entry key="2702" type="xstring" value="O12_F8883-1686"/>
                <entry key="2703" type="xstring" value="O13_F8883-1686"/>
                <entry key="2704" type="xstring" value="O14_F8883-1686"/>
                <entry key="2705" type="xstring" value="O15_F8883-1686"/>
                <entry key="2706" type="xstring" value="O16_F8883-1686"/>
                <entry key="2707" type="xstring" value="O17_F8883-1686"/>
                <entry key="2708" type="xstring" value="O18_F8883-1686"/>
                <entry key="2709" type="xstring" value="O19_F8883-1686"/>
                <entry key="2710" type="xstring" value="O2_F8883-1686"/>
                <entry key="2711" type="xstring" value="O20_F8883-1686"/>
                <entry key="2712" type="xstring" value="O3_F8883-1686"/>
                <entry key="2713" type="xstring" value="O4_F8883-1686"/>
                <entry key="2714" type="xstring" value="O5_F8883-1686"/>
                <entry key="2715" type="xstring" value="O6_F8883-1686"/>
                <entry key="2716" type="xstring" value="O7_F8883-1686"/>
                <entry key="2717" type="xstring" value="O8_F8883-1686"/>
                <entry key="2718" type="xstring" value="O9_F8883-1686"/>
                <entry key="2719" type="xstring" value="P1_F8883-1686"/>
                <entry key="2720" type="xstring" value="P10_F8883-1686"/>
                <entry key="2721" type="xstring" value="P11_F8883-1686"/>
                <entry key="2722" type="xstring" value="P12_F8883-1686"/>
                <entry key="2723" type="xstring" value="P13_F8883-1686"/>
                <entry key="2724" type="xstring" value="P14_F8883-1686"/>
                <entry key="2725" type="xstring" value="P15_F8883-1686"/>
                <entry key="2726" type="xstring" value="P16_F8883-1686"/>
                <entry key="2727" type="xstring" value="P17_F8883-1686"/>
                <entry key="2728" type="xstring" value="P18_F8883-1686"/>
                <entry key="2729" type="xstring" value="P2_F8883-1686"/>
                <entry key="2730" type="xstring" value="P20_F8883-1686"/>
                <entry key="2731" type="xstring" value="P3_F8883-1686"/>
                <entry key="2732" type="xstring" value="P4_F8883-1686"/>
                <entry key="2733" type="xstring" value="P5_F8883-1686"/>
                <entry key="2734" type="xstring" value="P6_F8883-1686"/>
                <entry key="2735" type="xstring" value="P7_F8883-1686"/>
                <entry key="2736" type="xstring" value="P8_F8883-1686"/>
                <entry key="2737" type="xstring" value="P9_F8883-1686"/>
                <entry key="2738" type="xstring" value="D2_F8883-1686"/>
                <entry key="2739" type="xstring" value="D21_F8883-1686"/>
                <entry key="2740" type="xstring" value="D3_F8883-1686"/>
                <entry key="2741" type="xstring" value="D1_F8883-1686"/>
                <entry key="2742" type="xstring" value="B22_F8883-1686"/>
                <entry key="2743" type="xstring" value="D24_F8883-1686"/>
                <entry key="2744" type="xstring" value="A23_F8883-1686"/>
                <entry key="2745" type="xstring" value="C24_F8883-1686"/>
                <entry key="2746" type="xstring" value="B23_F8883-1686"/>
                <entry key="2747" type="xstring" value="A21_F8883-1686"/>
                <entry key="2748" type="xstring" value="B21_F8883-1686"/>
                <entry key="2749" type="xstring" value="C22_F8883-1686"/>
                <entry key="2750" type="xstring" value="A22_F8883-1686"/>
                <entry key="2751" type="xstring" value="B24_F8883-1686"/>
                <entry key="2752" type="xstring" value="A24_F8883-1686"/>
                <entry key="2753" type="xstring" value="A1_F1906-0114"/>
                <entry key="2754" type="xstring" value="A10_F1906-0114"/>
                <entry key="2755" type="xstring" value="A11_F1906-0114"/>
                <entry key="2756" type="xstring" value="A12_F1906-0114"/>
                <entry key="2757" type="xstring" value="A15_F1906-0114"/>
                <entry key="2758" type="xstring" value="A16_F1906-0114"/>
                <entry key="2759" type="xstring" value="A17_F1906-0114"/>
                <entry key="2760" type="xstring" value="A18_F1906-0114"/>
                <entry key="2761" type="xstring" value="A19_F1906-0114"/>
                <entry key="2762" type="xstring" value="A20_F1906-0114"/>
                <entry key="2763" type="xstring" value="A3_F1906-0114"/>
                <entry key="2764" type="xstring" value="A4_F1906-0114"/>
                <entry key="2765" type="xstring" value="A5_F1906-0114"/>
                <entry key="2766" type="xstring" value="A6_F1906-0114"/>
                <entry key="2767" type="xstring" value="A7_F1906-0114"/>
                <entry key="2768" type="xstring" value="A8_F1906-0114"/>
                <entry key="2769" type="xstring" value="A9_F1906-0114"/>
                <entry key="2770" type="xstring" value="B1_F1906-0114"/>
                <entry key="2771" type="xstring" value="B10_F1906-0114"/>
                <entry key="2772" type="xstring" value="B11_F1906-0114"/>
                <entry key="2773" type="xstring" value="B12_F1906-0114"/>
                <entry key="2774" type="xstring" value="B13_F1906-0114"/>
                <entry key="2775" type="xstring" value="B14_F1906-0114"/>
                <entry key="2776" type="xstring" value="B15_F1906-0114"/>
                <entry key="2777" type="xstring" value="B16_F1906-0114"/>
                <entry key="2778" type="xstring" value="B17_F1906-0114"/>
                <entry key="2779" type="xstring" value="B18_F1906-0114"/>
                <entry key="2780" type="xstring" value="B19_F1906-0114"/>
                <entry key="2781" type="xstring" value="B2_F1906-0114"/>
                <entry key="2782" type="xstring" value="B20_F1906-0114"/>
                <entry key="2783" type="xstring" value="B3_F1906-0114"/>
                <entry key="2784" type="xstring" value="B4_F1906-0114"/>
                <entry key="2785" type="xstring" value="B5_F1906-0114"/>
                <entry key="2786" type="xstring" value="B6_F1906-0114"/>
                <entry key="2787" type="xstring" value="B7_F1906-0114"/>
                <entry key="2788" type="xstring" value="B8_F1906-0114"/>
                <entry key="2789" type="xstring" value="B9_F1906-0114"/>
                <entry key="2790" type="xstring" value="C1_F1906-0114"/>
                <entry key="2791" type="xstring" value="C10_F1906-0114"/>
                <entry key="2792" type="xstring" value="C11_F1906-0114"/>
                <entry key="2793" type="xstring" value="C12_F1906-0114"/>
                <entry key="2794" type="xstring" value="C13_F1906-0114"/>
                <entry key="2795" type="xstring" value="C14_F1906-0114"/>
                <entry key="2796" type="xstring" value="C15_F1906-0114"/>
                <entry key="2797" type="xstring" value="C17_F1906-0114"/>
                <entry key="2798" type="xstring" value="C18_F1906-0114"/>
                <entry key="2799" type="xstring" value="C19_F1906-0114"/>
                <entry key="2800" type="xstring" value="C2_F1906-0114"/>
                <entry key="2801" type="xstring" value="C20_F1906-0114"/>
                <entry key="2802" type="xstring" value="C21_F1906-0114"/>
                <entry key="2803" type="xstring" value="C23_F1906-0114"/>
                <entry key="2804" type="xstring" value="C3_F1906-0114"/>
                <entry key="2805" type="xstring" value="C4_F1906-0114"/>
                <entry key="2806" type="xstring" value="C5_F1906-0114"/>
                <entry key="2807" type="xstring" value="C6_F1906-0114"/>
                <entry key="2808" type="xstring" value="C7_F1906-0114"/>
                <entry key="2809" type="xstring" value="C8_F1906-0114"/>
                <entry key="2810" type="xstring" value="C9_F1906-0114"/>
                <entry key="2811" type="xstring" value="D10_F1906-0114"/>
                <entry key="2812" type="xstring" value="D11_F1906-0114"/>
                <entry key="2813" type="xstring" value="D12_F1906-0114"/>
                <entry key="2814" type="xstring" value="D13_F1906-0114"/>
                <entry key="2815" type="xstring" value="D14_F1906-0114"/>
                <entry key="2816" type="xstring" value="D15_F1906-0114"/>
                <entry key="2817" type="xstring" value="D16_F1906-0114"/>
                <entry key="2818" type="xstring" value="D17_F1906-0114"/>
                <entry key="2819" type="xstring" value="D18_F1906-0114"/>
                <entry key="2820" type="xstring" value="D19_F1906-0114"/>
                <entry key="2821" type="xstring" value="D20_F1906-0114"/>
                <entry key="2822" type="xstring" value="D22_F1906-0114"/>
                <entry key="2823" type="xstring" value="D23_F1906-0114"/>
                <entry key="2824" type="xstring" value="D5_F1906-0114"/>
                <entry key="2825" type="xstring" value="D6_F1906-0114"/>
                <entry key="2826" type="xstring" value="D7_F1906-0114"/>
                <entry key="2827" type="xstring" value="D8_F1906-0114"/>
                <entry key="2828" type="xstring" value="D9_F1906-0114"/>
                <entry key="2829" type="xstring" value="E1_F1906-0114"/>
                <entry key="2830" type="xstring" value="E10_F1906-0114"/>
                <entry key="2831" type="xstring" value="E11_F1906-0114"/>
                <entry key="2832" type="xstring" value="E12_F1906-0114"/>
                <entry key="2833" type="xstring" value="E13_F1906-0114"/>
                <entry key="2834" type="xstring" value="E14_F1906-0114"/>
                <entry key="2835" type="xstring" value="E15_F1906-0114"/>
                <entry key="2836" type="xstring" value="E16_F1906-0114"/>
                <entry key="2837" type="xstring" value="E17_F1906-0114"/>
                <entry key="2838" type="xstring" value="E18_F1906-0114"/>
                <entry key="2839" type="xstring" value="E19_F1906-0114"/>
                <entry key="2840" type="xstring" value="E2_F1906-0114"/>
                <entry key="2841" type="xstring" value="E20_F1906-0114"/>
                <entry key="2842" type="xstring" value="E21_F1906-0114"/>
                <entry key="2843" type="xstring" value="E22_F1906-0114"/>
                <entry key="2844" type="xstring" value="E23_F1906-0114"/>
                <entry key="2845" type="xstring" value="E24_F1906-0114"/>
                <entry key="2846" type="xstring" value="E3_F1906-0114"/>
                <entry key="2847" type="xstring" value="E4_F1906-0114"/>
                <entry key="2848" type="xstring" value="E5_F1906-0114"/>
                <entry key="2849" type="xstring" value="E6_F1906-0114"/>
                <entry key="2850" type="xstring" value="E7_F1906-0114"/>
                <entry key="2851" type="xstring" value="E8_F1906-0114"/>
                <entry key="2852" type="xstring" value="E9_F1906-0114"/>
                <entry key="2853" type="xstring" value="F1_F1906-0114"/>
                <entry key="2854" type="xstring" value="F10_F1906-0114"/>
                <entry key="2855" type="xstring" value="F11_F1906-0114"/>
                <entry key="2856" type="xstring" value="F12_F1906-0114"/>
                <entry key="2857" type="xstring" value="F13_F1906-0114"/>
                <entry key="2858" type="xstring" value="F14_F1906-0114"/>
                <entry key="2859" type="xstring" value="F15_F1906-0114"/>
                <entry key="2860" type="xstring" value="F16_F1906-0114"/>
                <entry key="2861" type="xstring" value="F17_F1906-0114"/>
                <entry key="2862" type="xstring" value="F18_F1906-0114"/>
                <entry key="2863" type="xstring" value="F19_F1906-0114"/>
                <entry key="2864" type="xstring" value="F2_F1906-0114"/>
                <entry key="2865" type="xstring" value="F20_F1906-0114"/>
                <entry key="2866" type="xstring" value="F21_F1906-0114"/>
                <entry key="2867" type="xstring" value="F22_F1906-0114"/>
                <entry key="2868" type="xstring" value="F23_F1906-0114"/>
                <entry key="2869" type="xstring" value="F24_F1906-0114"/>
                <entry key="2870" type="xstring" value="F3_F1906-0114"/>
                <entry key="2871" type="xstring" value="F4_F1906-0114"/>
                <entry key="2872" type="xstring" value="F5_F1906-0114"/>
                <entry key="2873" type="xstring" value="F6_F1906-0114"/>
                <entry key="2874" type="xstring" value="F7_F1906-0114"/>
                <entry key="2875" type="xstring" value="F8_F1906-0114"/>
                <entry key="2876" type="xstring" value="F9_F1906-0114"/>
                <entry key="2877" type="xstring" value="G1_F1906-0114"/>
                <entry key="2878" type="xstring" value="G10_F1906-0114"/>
                <entry key="2879" type="xstring" value="G11_F1906-0114"/>
                <entry key="2880" type="xstring" value="G12_F1906-0114"/>
                <entry key="2881" type="xstring" value="G13_F1906-0114"/>
                <entry key="2882" type="xstring" value="G15_F1906-0114"/>
                <entry key="2883" type="xstring" value="G16_F1906-0114"/>
                <entry key="2884" type="xstring" value="G17_F1906-0114"/>
                <entry key="2885" type="xstring" value="G18_F1906-0114"/>
                <entry key="2886" type="xstring" value="G19_F1906-0114"/>
                <entry key="2887" type="xstring" value="G2_F1906-0114"/>
                <entry key="2888" type="xstring" value="G20_F1906-0114"/>
                <entry key="2889" type="xstring" value="G21_F1906-0114"/>
                <entry key="2890" type="xstring" value="G22_F1906-0114"/>
                <entry key="2891" type="xstring" value="G23_F1906-0114"/>
                <entry key="2892" type="xstring" value="G24_F1906-0114"/>
                <entry key="2893" type="xstring" value="G3_F1906-0114"/>
                <entry key="2894" type="xstring" value="G4_F1906-0114"/>
                <entry key="2895" type="xstring" value="G5_F1906-0114"/>
                <entry key="2896" type="xstring" value="G6_F1906-0114"/>
                <entry key="2897" type="xstring" value="G7_F1906-0114"/>
                <entry key="2898" type="xstring" value="G8_F1906-0114"/>
                <entry key="2899" type="xstring" value="G9_F1906-0114"/>
                <entry key="2900" type="xstring" value="H1_F1906-0114"/>
                <entry key="2901" type="xstring" value="H10_F1906-0114"/>
                <entry key="2902" type="xstring" value="H11_F1906-0114"/>
                <entry key="2903" type="xstring" value="H12_F1906-0114"/>
                <entry key="2904" type="xstring" value="H13_F1906-0114"/>
                <entry key="2905" type="xstring" value="H14_F1906-0114"/>
                <entry key="2906" type="xstring" value="H15_F1906-0114"/>
                <entry key="2907" type="xstring" value="H16_F1906-0114"/>
                <entry key="2908" type="xstring" value="H17_F1906-0114"/>
                <entry key="2909" type="xstring" value="H18_F1906-0114"/>
                <entry key="2910" type="xstring" value="H19_F1906-0114"/>
                <entry key="2911" type="xstring" value="H2_F1906-0114"/>
                <entry key="2912" type="xstring" value="H20_F1906-0114"/>
                <entry key="2913" type="xstring" value="H21_F1906-0114"/>
                <entry key="2914" type="xstring" value="H22_F1906-0114"/>
                <entry key="2915" type="xstring" value="H23_F1906-0114"/>
                <entry key="2916" type="xstring" value="H24_F1906-0114"/>
                <entry key="2917" type="xstring" value="H3_F1906-0114"/>
                <entry key="2918" type="xstring" value="H4_F1906-0114"/>
                <entry key="2919" type="xstring" value="H5_F1906-0114"/>
                <entry key="2920" type="xstring" value="H6_F1906-0114"/>
                <entry key="2921" type="xstring" value="H7_F1906-0114"/>
                <entry key="2922" type="xstring" value="H8_F1906-0114"/>
                <entry key="2923" type="xstring" value="I1_F1906-0114"/>
                <entry key="2924" type="xstring" value="I10_F1906-0114"/>
                <entry key="2925" type="xstring" value="I11_F1906-0114"/>
                <entry key="2926" type="xstring" value="I12_F1906-0114"/>
                <entry key="2927" type="xstring" value="I13_F1906-0114"/>
                <entry key="2928" type="xstring" value="I14_F1906-0114"/>
                <entry key="2929" type="xstring" value="I15_F1906-0114"/>
                <entry key="2930" type="xstring" value="I16_F1906-0114"/>
                <entry key="2931" type="xstring" value="I17_F1906-0114"/>
                <entry key="2932" type="xstring" value="I18_F1906-0114"/>
                <entry key="2933" type="xstring" value="I19_F1906-0114"/>
                <entry key="2934" type="xstring" value="I2_F1906-0114"/>
                <entry key="2935" type="xstring" value="I20_F1906-0114"/>
                <entry key="2936" type="xstring" value="I21_F1906-0114"/>
                <entry key="2937" type="xstring" value="I22_F1906-0114"/>
                <entry key="2938" type="xstring" value="I23_F1906-0114"/>
                <entry key="2939" type="xstring" value="I24_F1906-0114"/>
                <entry key="2940" type="xstring" value="I3_F1906-0114"/>
                <entry key="2941" type="xstring" value="I4_F1906-0114"/>
                <entry key="2942" type="xstring" value="I5_F1906-0114"/>
                <entry key="2943" type="xstring" value="I6_F1906-0114"/>
                <entry key="2944" type="xstring" value="I7_F1906-0114"/>
                <entry key="2945" type="xstring" value="I8_F1906-0114"/>
                <entry key="2946" type="xstring" value="I9_F1906-0114"/>
                <entry key="2947" type="xstring" value="J1_F1906-0114"/>
                <entry key="2948" type="xstring" value="J10_F1906-0114"/>
                <entry key="2949" type="xstring" value="J11_F1906-0114"/>
                <entry key="2950" type="xstring" value="J12_F1906-0114"/>
                <entry key="2951" type="xstring" value="J13_F1906-0114"/>
                <entry key="2952" type="xstring" value="J14_F1906-0114"/>
                <entry key="2953" type="xstring" value="J15_F1906-0114"/>
                <entry key="2954" type="xstring" value="J16_F1906-0114"/>
                <entry key="2955" type="xstring" value="J17_F1906-0114"/>
                <entry key="2956" type="xstring" value="J18_F1906-0114"/>
                <entry key="2957" type="xstring" value="J19_F1906-0114"/>
                <entry key="2958" type="xstring" value="J2_F1906-0114"/>
                <entry key="2959" type="xstring" value="J20_F1906-0114"/>
                <entry key="2960" type="xstring" value="J3_F1906-0114"/>
                <entry key="2961" type="xstring" value="J4_F1906-0114"/>
                <entry key="2962" type="xstring" value="J5_F1906-0114"/>
                <entry key="2963" type="xstring" value="J6_F1906-0114"/>
                <entry key="2964" type="xstring" value="J7_F1906-0114"/>
                <entry key="2965" type="xstring" value="J8_F1906-0114"/>
                <entry key="2966" type="xstring" value="J9_F1906-0114"/>
                <entry key="2967" type="xstring" value="K1_F1906-0114"/>
                <entry key="2968" type="xstring" value="K10_F1906-0114"/>
                <entry key="2969" type="xstring" value="K11_F1906-0114"/>
                <entry key="2970" type="xstring" value="K12_F1906-0114"/>
                <entry key="2971" type="xstring" value="K14_F1906-0114"/>
                <entry key="2972" type="xstring" value="K15_F1906-0114"/>
                <entry key="2973" type="xstring" value="K16_F1906-0114"/>
                <entry key="2974" type="xstring" value="K17_F1906-0114"/>
                <entry key="2975" type="xstring" value="K18_F1906-0114"/>
                <entry key="2976" type="xstring" value="K19_F1906-0114"/>
                <entry key="2977" type="xstring" value="K2_F1906-0114"/>
                <entry key="2978" type="xstring" value="K20_F1906-0114"/>
                <entry key="2979" type="xstring" value="K3_F1906-0114"/>
                <entry key="2980" type="xstring" value="K4_F1906-0114"/>
                <entry key="2981" type="xstring" value="K5_F1906-0114"/>
                <entry key="2982" type="xstring" value="K6_F1906-0114"/>
                <entry key="2983" type="xstring" value="K7_F1906-0114"/>
                <entry key="2984" type="xstring" value="K8_F1906-0114"/>
                <entry key="2985" type="xstring" value="K9_F1906-0114"/>
                <entry key="2986" type="xstring" value="L1_F1906-0114"/>
                <entry key="2987" type="xstring" value="L10_F1906-0114"/>
                <entry key="2988" type="xstring" value="L11_F1906-0114"/>
                <entry key="2989" type="xstring" value="L12_F1906-0114"/>
                <entry key="2990" type="xstring" value="L13_F1906-0114"/>
                <entry key="2991" type="xstring" value="L14_F1906-0114"/>
                <entry key="2992" type="xstring" value="L15_F1906-0114"/>
                <entry key="2993" type="xstring" value="L16_F1906-0114"/>
                <entry key="2994" type="xstring" value="L17_F1906-0114"/>
                <entry key="2995" type="xstring" value="L18_F1906-0114"/>
                <entry key="2996" type="xstring" value="L19_F1906-0114"/>
                <entry key="2997" type="xstring" value="L2_F1906-0114"/>
                <entry key="2998" type="xstring" value="L20_F1906-0114"/>
                <entry key="2999" type="xstring" value="L3_F1906-0114"/>
                <entry key="3000" type="xstring" value="L4_F1906-0114"/>
                <entry key="3001" type="xstring" value="L5_F1906-0114"/>
                <entry key="3002" type="xstring" value="L6_F1906-0114"/>
                <entry key="3003" type="xstring" value="L7_F1906-0114"/>
                <entry key="3004" type="xstring" value="L8_F1906-0114"/>
                <entry key="3005" type="xstring" value="L9_F1906-0114"/>
                <entry key="3006" type="xstring" value="M1_F1906-0114"/>
                <entry key="3007" type="xstring" value="M10_F1906-0114"/>
                <entry key="3008" type="xstring" value="M11_F1906-0114"/>
                <entry key="3009" type="xstring" value="M12_F1906-0114"/>
                <entry key="3010" type="xstring" value="M13_F1906-0114"/>
                <entry key="3011" type="xstring" value="M14_F1906-0114"/>
                <entry key="3012" type="xstring" value="M16_F1906-0114"/>
                <entry key="3013" type="xstring" value="M17_F1906-0114"/>
                <entry key="3014" type="xstring" value="M18_F1906-0114"/>
                <entry key="3015" type="xstring" value="M19_F1906-0114"/>
                <entry key="3016" type="xstring" value="M2_F1906-0114"/>
                <entry key="3017" type="xstring" value="M20_F1906-0114"/>
                <entry key="3018" type="xstring" value="M3_F1906-0114"/>
                <entry key="3019" type="xstring" value="M4_F1906-0114"/>
                <entry key="3020" type="xstring" value="M5_F1906-0114"/>
                <entry key="3021" type="xstring" value="M6_F1906-0114"/>
                <entry key="3022" type="xstring" value="M7_F1906-0114"/>
                <entry key="3023" type="xstring" value="M8_F1906-0114"/>
                <entry key="3024" type="xstring" value="M9_F1906-0114"/>
                <entry key="3025" type="xstring" value="N1_F1906-0114"/>
                <entry key="3026" type="xstring" value="N10_F1906-0114"/>
                <entry key="3027" type="xstring" value="N11_F1906-0114"/>
                <entry key="3028" type="xstring" value="N12_F1906-0114"/>
                <entry key="3029" type="xstring" value="N13_F1906-0114"/>
                <entry key="3030" type="xstring" value="N14_F1906-0114"/>
                <entry key="3031" type="xstring" value="N15_F1906-0114"/>
                <entry key="3032" type="xstring" value="N16_F1906-0114"/>
                <entry key="3033" type="xstring" value="N17_F1906-0114"/>
                <entry key="3034" type="xstring" value="N18_F1906-0114"/>
                <entry key="3035" type="xstring" value="N19_F1906-0114"/>
                <entry key="3036" type="xstring" value="N20_F1906-0114"/>
                <entry key="3037" type="xstring" value="N3_F1906-0114"/>
                <entry key="3038" type="xstring" value="N4_F1906-0114"/>
                <entry key="3039" type="xstring" value="N5_F1906-0114"/>
                <entry key="3040" type="xstring" value="N7_F1906-0114"/>
                <entry key="3041" type="xstring" value="N8_F1906-0114"/>
                <entry key="3042" type="xstring" value="N9_F1906-0114"/>
                <entry key="3043" type="xstring" value="O1_F1906-0114"/>
                <entry key="3044" type="xstring" value="O10_F1906-0114"/>
                <entry key="3045" type="xstring" value="O11_F1906-0114"/>
                <entry key="3046" type="xstring" value="O12_F1906-0114"/>
                <entry key="3047" type="xstring" value="O13_F1906-0114"/>
                <entry key="3048" type="xstring" value="O14_F1906-0114"/>
                <entry key="3049" type="xstring" value="O15_F1906-0114"/>
                <entry key="3050" type="xstring" value="O16_F1906-0114"/>
                <entry key="3051" type="xstring" value="O17_F1906-0114"/>
                <entry key="3052" type="xstring" value="O18_F1906-0114"/>
                <entry key="3053" type="xstring" value="O19_F1906-0114"/>
                <entry key="3054" type="xstring" value="O2_F1906-0114"/>
                <entry key="3055" type="xstring" value="O20_F1906-0114"/>
                <entry key="3056" type="xstring" value="O3_F1906-0114"/>
                <entry key="3057" type="xstring" value="O4_F1906-0114"/>
                <entry key="3058" type="xstring" value="O5_F1906-0114"/>
                <entry key="3059" type="xstring" value="O6_F1906-0114"/>
                <entry key="3060" type="xstring" value="O7_F1906-0114"/>
                <entry key="3061" type="xstring" value="O8_F1906-0114"/>
                <entry key="3062" type="xstring" value="O9_F1906-0114"/>
                <entry key="3063" type="xstring" value="P1_F1906-0114"/>
                <entry key="3064" type="xstring" value="P10_F1906-0114"/>
                <entry key="3065" type="xstring" value="P11_F1906-0114"/>
                <entry key="3066" type="xstring" value="P12_F1906-0114"/>
                <entry key="3067" type="xstring" value="P13_F1906-0114"/>
                <entry key="3068" type="xstring" value="P14_F1906-0114"/>
                <entry key="3069" type="xstring" value="P15_F1906-0114"/>
                <entry key="3070" type="xstring" value="P16_F1906-0114"/>
                <entry key="3071" type="xstring" value="P17_F1906-0114"/>
                <entry key="3072" type="xstring" value="P18_F1906-0114"/>
                <entry key="3073" type="xstring" value="P2_F1906-0114"/>
                <entry key="3074" type="xstring" value="P20_F1906-0114"/>
                <entry key="3075" type="xstring" value="P3_F1906-0114"/>
                <entry key="3076" type="xstring" value="P4_F1906-0114"/>
                <entry key="3077" type="xstring" value="P5_F1906-0114"/>
                <entry key="3078" type="xstring" value="P6_F1906-0114"/>
                <entry key="3079" type="xstring" value="P7_F1906-0114"/>
                <entry key="3080" type="xstring" value="P8_F1906-0114"/>
                <entry key="3081" type="xstring" value="P9_F1906-0114"/>
                <entry key="3082" type="xstring" value="D2_F1906-0114"/>
                <entry key="3083" type="xstring" value="D21_F1906-0114"/>
                <entry key="3084" type="xstring" value="D3_F1906-0114"/>
                <entry key="3085" type="xstring" value="D1_F1906-0114"/>
                <entry key="3086" type="xstring" value="B22_F1906-0114"/>
                <entry key="3087" type="xstring" value="D24_F1906-0114"/>
                <entry key="3088" type="xstring" value="A23_F1906-0114"/>
                <entry key="3089" type="xstring" value="C24_F1906-0114"/>
                <entry key="3090" type="xstring" value="B23_F1906-0114"/>
                <entry key="3091" type="xstring" value="A21_F1906-0114"/>
                <entry key="3092" type="xstring" value="B21_F1906-0114"/>
                <entry key="3093" type="xstring" value="C22_F1906-0114"/>
                <entry key="3094" type="xstring" value="A22_F1906-0114"/>
                <entry key="3095" type="xstring" value="B24_F1906-0114"/>
                <entry key="3096" type="xstring" value="A24_F1906-0114"/>
                <entry key="3097" type="xstring" value="A1_F2158-0231"/>
                <entry key="3098" type="xstring" value="A10_F2158-0231"/>
                <entry key="3099" type="xstring" value="A11_F2158-0231"/>
                <entry key="3100" type="xstring" value="A12_F2158-0231"/>
                <entry key="3101" type="xstring" value="A15_F2158-0231"/>
                <entry key="3102" type="xstring" value="A16_F2158-0231"/>
                <entry key="3103" type="xstring" value="A17_F2158-0231"/>
                <entry key="3104" type="xstring" value="A18_F2158-0231"/>
                <entry key="3105" type="xstring" value="A19_F2158-0231"/>
                <entry key="3106" type="xstring" value="A20_F2158-0231"/>
                <entry key="3107" type="xstring" value="A3_F2158-0231"/>
                <entry key="3108" type="xstring" value="A4_F2158-0231"/>
                <entry key="3109" type="xstring" value="A5_F2158-0231"/>
                <entry key="3110" type="xstring" value="A6_F2158-0231"/>
                <entry key="3111" type="xstring" value="A7_F2158-0231"/>
                <entry key="3112" type="xstring" value="A8_F2158-0231"/>
                <entry key="3113" type="xstring" value="A9_F2158-0231"/>
                <entry key="3114" type="xstring" value="B1_F2158-0231"/>
                <entry key="3115" type="xstring" value="B10_F2158-0231"/>
                <entry key="3116" type="xstring" value="B11_F2158-0231"/>
                <entry key="3117" type="xstring" value="B12_F2158-0231"/>
                <entry key="3118" type="xstring" value="B13_F2158-0231"/>
                <entry key="3119" type="xstring" value="B14_F2158-0231"/>
                <entry key="3120" type="xstring" value="B15_F2158-0231"/>
                <entry key="3121" type="xstring" value="B16_F2158-0231"/>
                <entry key="3122" type="xstring" value="B17_F2158-0231"/>
                <entry key="3123" type="xstring" value="B18_F2158-0231"/>
                <entry key="3124" type="xstring" value="B19_F2158-0231"/>
                <entry key="3125" type="xstring" value="B2_F2158-0231"/>
                <entry key="3126" type="xstring" value="B20_F2158-0231"/>
                <entry key="3127" type="xstring" value="B3_F2158-0231"/>
                <entry key="3128" type="xstring" value="B4_F2158-0231"/>
                <entry key="3129" type="xstring" value="B5_F2158-0231"/>
                <entry key="3130" type="xstring" value="B6_F2158-0231"/>
                <entry key="3131" type="xstring" value="B7_F2158-0231"/>
                <entry key="3132" type="xstring" value="B8_F2158-0231"/>
                <entry key="3133" type="xstring" value="B9_F2158-0231"/>
                <entry key="3134" type="xstring" value="C1_F2158-0231"/>
                <entry key="3135" type="xstring" value="C10_F2158-0231"/>
                <entry key="3136" type="xstring" value="C11_F2158-0231"/>
                <entry key="3137" type="xstring" value="C12_F2158-0231"/>
                <entry key="3138" type="xstring" value="C13_F2158-0231"/>
                <entry key="3139" type="xstring" value="C14_F2158-0231"/>
                <entry key="3140" type="xstring" value="C15_F2158-0231"/>
                <entry key="3141" type="xstring" value="C17_F2158-0231"/>
                <entry key="3142" type="xstring" value="C18_F2158-0231"/>
                <entry key="3143" type="xstring" value="C19_F2158-0231"/>
                <entry key="3144" type="xstring" value="C2_F2158-0231"/>
                <entry key="3145" type="xstring" value="C20_F2158-0231"/>
                <entry key="3146" type="xstring" value="C21_F2158-0231"/>
                <entry key="3147" type="xstring" value="C23_F2158-0231"/>
                <entry key="3148" type="xstring" value="C3_F2158-0231"/>
                <entry key="3149" type="xstring" value="C4_F2158-0231"/>
                <entry key="3150" type="xstring" value="C5_F2158-0231"/>
                <entry key="3151" type="xstring" value="C6_F2158-0231"/>
                <entry key="3152" type="xstring" value="C7_F2158-0231"/>
                <entry key="3153" type="xstring" value="C8_F2158-0231"/>
                <entry key="3154" type="xstring" value="C9_F2158-0231"/>
                <entry key="3155" type="xstring" value="D10_F2158-0231"/>
                <entry key="3156" type="xstring" value="D11_F2158-0231"/>
                <entry key="3157" type="xstring" value="D12_F2158-0231"/>
                <entry key="3158" type="xstring" value="D13_F2158-0231"/>
                <entry key="3159" type="xstring" value="D14_F2158-0231"/>
                <entry key="3160" type="xstring" value="D15_F2158-0231"/>
                <entry key="3161" type="xstring" value="D16_F2158-0231"/>
                <entry key="3162" type="xstring" value="D17_F2158-0231"/>
                <entry key="3163" type="xstring" value="D18_F2158-0231"/>
                <entry key="3164" type="xstring" value="D19_F2158-0231"/>
                <entry key="3165" type="xstring" value="D20_F2158-0231"/>
                <entry key="3166" type="xstring" value="D22_F2158-0231"/>
                <entry key="3167" type="xstring" value="D23_F2158-0231"/>
                <entry key="3168" type="xstring" value="D5_F2158-0231"/>
                <entry key="3169" type="xstring" value="D6_F2158-0231"/>
                <entry key="3170" type="xstring" value="D7_F2158-0231"/>
                <entry key="3171" type="xstring" value="D8_F2158-0231"/>
                <entry key="3172" type="xstring" value="D9_F2158-0231"/>
                <entry key="3173" type="xstring" value="E1_F2158-0231"/>
                <entry key="3174" type="xstring" value="E10_F2158-0231"/>
                <entry key="3175" type="xstring" value="E11_F2158-0231"/>
                <entry key="3176" type="xstring" value="E12_F2158-0231"/>
                <entry key="3177" type="xstring" value="E13_F2158-0231"/>
                <entry key="3178" type="xstring" value="E14_F2158-0231"/>
                <entry key="3179" type="xstring" value="E15_F2158-0231"/>
                <entry key="3180" type="xstring" value="E16_F2158-0231"/>
                <entry key="3181" type="xstring" value="E17_F2158-0231"/>
                <entry key="3182" type="xstring" value="E18_F2158-0231"/>
                <entry key="3183" type="xstring" value="E19_F2158-0231"/>
                <entry key="3184" type="xstring" value="E2_F2158-0231"/>
                <entry key="3185" type="xstring" value="E20_F2158-0231"/>
                <entry key="3186" type="xstring" value="E21_F2158-0231"/>
                <entry key="3187" type="xstring" value="E22_F2158-0231"/>
                <entry key="3188" type="xstring" value="E23_F2158-0231"/>
                <entry key="3189" type="xstring" value="E24_F2158-0231"/>
                <entry key="3190" type="xstring" value="E3_F2158-0231"/>
                <entry key="3191" type="xstring" value="E4_F2158-0231"/>
                <entry key="3192" type="xstring" value="E5_F2158-0231"/>
                <entry key="3193" type="xstring" value="E6_F2158-0231"/>
                <entry key="3194" type="xstring" value="E7_F2158-0231"/>
                <entry key="3195" type="xstring" value="E8_F2158-0231"/>
                <entry key="3196" type="xstring" value="E9_F2158-0231"/>
                <entry key="3197" type="xstring" value="F1_F2158-0231"/>
                <entry key="3198" type="xstring" value="F10_F2158-0231"/>
                <entry key="3199" type="xstring" value="F11_F2158-0231"/>
                <entry key="3200" type="xstring" value="F12_F2158-0231"/>
                <entry key="3201" type="xstring" value="F13_F2158-0231"/>
                <entry key="3202" type="xstring" value="F14_F2158-0231"/>
                <entry key="3203" type="xstring" value="F15_F2158-0231"/>
                <entry key="3204" type="xstring" value="F16_F2158-0231"/>
                <entry key="3205" type="xstring" value="F17_F2158-0231"/>
                <entry key="3206" type="xstring" value="F18_F2158-0231"/>
                <entry key="3207" type="xstring" value="F19_F2158-0231"/>
                <entry key="3208" type="xstring" value="F2_F2158-0231"/>
                <entry key="3209" type="xstring" value="F20_F2158-0231"/>
                <entry key="3210" type="xstring" value="F21_F2158-0231"/>
                <entry key="3211" type="xstring" value="F22_F2158-0231"/>
                <entry key="3212" type="xstring" value="F23_F2158-0231"/>
                <entry key="3213" type="xstring" value="F24_F2158-0231"/>
                <entry key="3214" type="xstring" value="F3_F2158-0231"/>
                <entry key="3215" type="xstring" value="F4_F2158-0231"/>
                <entry key="3216" type="xstring" value="F5_F2158-0231"/>
                <entry key="3217" type="xstring" value="F6_F2158-0231"/>
                <entry key="3218" type="xstring" value="F7_F2158-0231"/>
                <entry key="3219" type="xstring" value="F8_F2158-0231"/>
                <entry key="3220" type="xstring" value="F9_F2158-0231"/>
                <entry key="3221" type="xstring" value="G1_F2158-0231"/>
                <entry key="3222" type="xstring" value="G10_F2158-0231"/>
                <entry key="3223" type="xstring" value="G11_F2158-0231"/>
                <entry key="3224" type="xstring" value="G12_F2158-0231"/>
                <entry key="3225" type="xstring" value="G13_F2158-0231"/>
                <entry key="3226" type="xstring" value="G15_F2158-0231"/>
                <entry key="3227" type="xstring" value="G16_F2158-0231"/>
                <entry key="3228" type="xstring" value="G17_F2158-0231"/>
                <entry key="3229" type="xstring" value="G18_F2158-0231"/>
                <entry key="3230" type="xstring" value="G19_F2158-0231"/>
                <entry key="3231" type="xstring" value="G2_F2158-0231"/>
                <entry key="3232" type="xstring" value="G20_F2158-0231"/>
                <entry key="3233" type="xstring" value="G21_F2158-0231"/>
                <entry key="3234" type="xstring" value="G22_F2158-0231"/>
                <entry key="3235" type="xstring" value="G23_F2158-0231"/>
                <entry key="3236" type="xstring" value="G24_F2158-0231"/>
                <entry key="3237" type="xstring" value="G3_F2158-0231"/>
                <entry key="3238" type="xstring" value="G4_F2158-0231"/>
                <entry key="3239" type="xstring" value="G5_F2158-0231"/>
                <entry key="3240" type="xstring" value="G6_F2158-0231"/>
                <entry key="3241" type="xstring" value="G7_F2158-0231"/>
                <entry key="3242" type="xstring" value="G8_F2158-0231"/>
                <entry key="3243" type="xstring" value="G9_F2158-0231"/>
                <entry key="3244" type="xstring" value="H1_F2158-0231"/>
                <entry key="3245" type="xstring" value="H10_F2158-0231"/>
                <entry key="3246" type="xstring" value="H11_F2158-0231"/>
                <entry key="3247" type="xstring" value="H12_F2158-0231"/>
                <entry key="3248" type="xstring" value="H13_F2158-0231"/>
                <entry key="3249" type="xstring" value="H14_F2158-0231"/>
                <entry key="3250" type="xstring" value="H15_F2158-0231"/>
                <entry key="3251" type="xstring" value="H16_F2158-0231"/>
                <entry key="3252" type="xstring" value="H17_F2158-0231"/>
                <entry key="3253" type="xstring" value="H18_F2158-0231"/>
                <entry key="3254" type="xstring" value="H19_F2158-0231"/>
                <entry key="3255" type="xstring" value="H2_F2158-0231"/>
                <entry key="3256" type="xstring" value="H20_F2158-0231"/>
                <entry key="3257" type="xstring" value="H21_F2158-0231"/>
                <entry key="3258" type="xstring" value="H22_F2158-0231"/>
                <entry key="3259" type="xstring" value="H23_F2158-0231"/>
                <entry key="3260" type="xstring" value="H24_F2158-0231"/>
                <entry key="3261" type="xstring" value="H3_F2158-0231"/>
                <entry key="3262" type="xstring" value="H4_F2158-0231"/>
                <entry key="3263" type="xstring" value="H5_F2158-0231"/>
                <entry key="3264" type="xstring" value="H6_F2158-0231"/>
                <entry key="3265" type="xstring" value="H7_F2158-0231"/>
                <entry key="3266" type="xstring" value="H8_F2158-0231"/>
                <entry key="3267" type="xstring" value="I1_F2158-0231"/>
                <entry key="3268" type="xstring" value="I10_F2158-0231"/>
                <entry key="3269" type="xstring" value="I11_F2158-0231"/>
                <entry key="3270" type="xstring" value="I12_F2158-0231"/>
                <entry key="3271" type="xstring" value="I13_F2158-0231"/>
                <entry key="3272" type="xstring" value="I14_F2158-0231"/>
                <entry key="3273" type="xstring" value="I15_F2158-0231"/>
                <entry key="3274" type="xstring" value="I16_F2158-0231"/>
                <entry key="3275" type="xstring" value="I17_F2158-0231"/>
                <entry key="3276" type="xstring" value="I18_F2158-0231"/>
                <entry key="3277" type="xstring" value="I19_F2158-0231"/>
                <entry key="3278" type="xstring" value="I2_F2158-0231"/>
                <entry key="3279" type="xstring" value="I20_F2158-0231"/>
                <entry key="3280" type="xstring" value="I21_F2158-0231"/>
                <entry key="3281" type="xstring" value="I22_F2158-0231"/>
                <entry key="3282" type="xstring" value="I23_F2158-0231"/>
                <entry key="3283" type="xstring" value="I24_F2158-0231"/>
                <entry key="3284" type="xstring" value="I3_F2158-0231"/>
                <entry key="3285" type="xstring" value="I4_F2158-0231"/>
                <entry key="3286" type="xstring" value="I5_F2158-0231"/>
                <entry key="3287" type="xstring" value="I6_F2158-0231"/>
                <entry key="3288" type="xstring" value="I7_F2158-0231"/>
                <entry key="3289" type="xstring" value="I8_F2158-0231"/>
                <entry key="3290" type="xstring" value="I9_F2158-0231"/>
                <entry key="3291" type="xstring" value="J1_F2158-0231"/>
                <entry key="3292" type="xstring" value="J10_F2158-0231"/>
                <entry key="3293" type="xstring" value="J11_F2158-0231"/>
                <entry key="3294" type="xstring" value="J12_F2158-0231"/>
                <entry key="3295" type="xstring" value="J13_F2158-0231"/>
                <entry key="3296" type="xstring" value="J14_F2158-0231"/>
                <entry key="3297" type="xstring" value="J15_F2158-0231"/>
                <entry key="3298" type="xstring" value="J16_F2158-0231"/>
                <entry key="3299" type="xstring" value="J17_F2158-0231"/>
                <entry key="3300" type="xstring" value="J18_F2158-0231"/>
                <entry key="3301" type="xstring" value="J19_F2158-0231"/>
                <entry key="3302" type="xstring" value="J2_F2158-0231"/>
                <entry key="3303" type="xstring" value="J20_F2158-0231"/>
                <entry key="3304" type="xstring" value="J3_F2158-0231"/>
                <entry key="3305" type="xstring" value="J4_F2158-0231"/>
                <entry key="3306" type="xstring" value="J5_F2158-0231"/>
                <entry key="3307" type="xstring" value="J6_F2158-0231"/>
                <entry key="3308" type="xstring" value="J7_F2158-0231"/>
                <entry key="3309" type="xstring" value="J8_F2158-0231"/>
                <entry key="3310" type="xstring" value="J9_F2158-0231"/>
                <entry key="3311" type="xstring" value="K1_F2158-0231"/>
                <entry key="3312" type="xstring" value="K10_F2158-0231"/>
                <entry key="3313" type="xstring" value="K11_F2158-0231"/>
                <entry key="3314" type="xstring" value="K12_F2158-0231"/>
                <entry key="3315" type="xstring" value="K14_F2158-0231"/>
                <entry key="3316" type="xstring" value="K15_F2158-0231"/>
                <entry key="3317" type="xstring" value="K16_F2158-0231"/>
                <entry key="3318" type="xstring" value="K17_F2158-0231"/>
                <entry key="3319" type="xstring" value="K18_F2158-0231"/>
                <entry key="3320" type="xstring" value="K19_F2158-0231"/>
                <entry key="3321" type="xstring" value="K2_F2158-0231"/>
                <entry key="3322" type="xstring" value="K20_F2158-0231"/>
                <entry key="3323" type="xstring" value="K3_F2158-0231"/>
                <entry key="3324" type="xstring" value="K4_F2158-0231"/>
                <entry key="3325" type="xstring" value="K5_F2158-0231"/>
                <entry key="3326" type="xstring" value="K6_F2158-0231"/>
                <entry key="3327" type="xstring" value="K7_F2158-0231"/>
                <entry key="3328" type="xstring" value="K8_F2158-0231"/>
                <entry key="3329" type="xstring" value="K9_F2158-0231"/>
                <entry key="3330" type="xstring" value="L1_F2158-0231"/>
                <entry key="3331" type="xstring" value="L10_F2158-0231"/>
                <entry key="3332" type="xstring" value="L11_F2158-0231"/>
                <entry key="3333" type="xstring" value="L12_F2158-0231"/>
                <entry key="3334" type="xstring" value="L13_F2158-0231"/>
                <entry key="3335" type="xstring" value="L14_F2158-0231"/>
                <entry key="3336" type="xstring" value="L15_F2158-0231"/>
                <entry key="3337" type="xstring" value="L16_F2158-0231"/>
                <entry key="3338" type="xstring" value="L17_F2158-0231"/>
                <entry key="3339" type="xstring" value="L18_F2158-0231"/>
                <entry key="3340" type="xstring" value="L19_F2158-0231"/>
                <entry key="3341" type="xstring" value="L2_F2158-0231"/>
                <entry key="3342" type="xstring" value="L20_F2158-0231"/>
                <entry key="3343" type="xstring" value="L3_F2158-0231"/>
                <entry key="3344" type="xstring" value="L4_F2158-0231"/>
                <entry key="3345" type="xstring" value="L5_F2158-0231"/>
                <entry key="3346" type="xstring" value="L6_F2158-0231"/>
                <entry key="3347" type="xstring" value="L7_F2158-0231"/>
                <entry key="3348" type="xstring" value="L8_F2158-0231"/>
                <entry key="3349" type="xstring" value="L9_F2158-0231"/>
                <entry key="3350" type="xstring" value="M1_F2158-0231"/>
                <entry key="3351" type="xstring" value="M10_F2158-0231"/>
                <entry key="3352" type="xstring" value="M11_F2158-0231"/>
                <entry key="3353" type="xstring" value="M12_F2158-0231"/>
                <entry key="3354" type="xstring" value="M13_F2158-0231"/>
                <entry key="3355" type="xstring" value="M14_F2158-0231"/>
                <entry key="3356" type="xstring" value="M16_F2158-0231"/>
                <entry key="3357" type="xstring" value="M17_F2158-0231"/>
                <entry key="3358" type="xstring" value="M18_F2158-0231"/>
                <entry key="3359" type="xstring" value="M19_F2158-0231"/>
                <entry key="3360" type="xstring" value="M2_F2158-0231"/>
                <entry key="3361" type="xstring" value="M20_F2158-0231"/>
                <entry key="3362" type="xstring" value="M3_F2158-0231"/>
                <entry key="3363" type="xstring" value="M4_F2158-0231"/>
                <entry key="3364" type="xstring" value="M5_F2158-0231"/>
                <entry key="3365" type="xstring" value="M6_F2158-0231"/>
                <entry key="3366" type="xstring" value="M7_F2158-0231"/>
                <entry key="3367" type="xstring" value="M8_F2158-0231"/>
                <entry key="3368" type="xstring" value="M9_F2158-0231"/>
                <entry key="3369" type="xstring" value="N1_F2158-0231"/>
                <entry key="3370" type="xstring" value="N10_F2158-0231"/>
                <entry key="3371" type="xstring" value="N11_F2158-0231"/>
                <entry key="3372" type="xstring" value="N12_F2158-0231"/>
                <entry key="3373" type="xstring" value="N13_F2158-0231"/>
                <entry key="3374" type="xstring" value="N14_F2158-0231"/>
                <entry key="3375" type="xstring" value="N15_F2158-0231"/>
                <entry key="3376" type="xstring" value="N16_F2158-0231"/>
                <entry key="3377" type="xstring" value="N17_F2158-0231"/>
                <entry key="3378" type="xstring" value="N18_F2158-0231"/>
                <entry key="3379" type="xstring" value="N19_F2158-0231"/>
                <entry key="3380" type="xstring" value="N20_F2158-0231"/>
                <entry key="3381" type="xstring" value="N3_F2158-0231"/>
                <entry key="3382" type="xstring" value="N4_F2158-0231"/>
                <entry key="3383" type="xstring" value="N5_F2158-0231"/>
                <entry key="3384" type="xstring" value="N7_F2158-0231"/>
                <entry key="3385" type="xstring" value="N8_F2158-0231"/>
                <entry key="3386" type="xstring" value="N9_F2158-0231"/>
                <entry key="3387" type="xstring" value="O1_F2158-0231"/>
                <entry key="3388" type="xstring" value="O10_F2158-0231"/>
                <entry key="3389" type="xstring" value="O11_F2158-0231"/>
                <entry key="3390" type="xstring" value="O12_F2158-0231"/>
                <entry key="3391" type="xstring" value="O13_F2158-0231"/>
                <entry key="3392" type="xstring" value="O14_F2158-0231"/>
                <entry key="3393" type="xstring" value="O15_F2158-0231"/>
                <entry key="3394" type="xstring" value="O16_F2158-0231"/>
                <entry key="3395" type="xstring" value="O17_F2158-0231"/>
                <entry key="3396" type="xstring" value="O18_F2158-0231"/>
                <entry key="3397" type="xstring" value="O19_F2158-0231"/>
                <entry key="3398" type="xstring" value="O2_F2158-0231"/>
                <entry key="3399" type="xstring" value="O20_F2158-0231"/>
                <entry key="3400" type="xstring" value="O3_F2158-0231"/>
                <entry key="3401" type="xstring" value="O4_F2158-0231"/>
                <entry key="3402" type="xstring" value="O5_F2158-0231"/>
                <entry key="3403" type="xstring" value="O6_F2158-0231"/>
                <entry key="3404" type="xstring" value="O7_F2158-0231"/>
                <entry key="3405" type="xstring" value="O8_F2158-0231"/>
                <entry key="3406" type="xstring" value="O9_F2158-0231"/>
                <entry key="3407" type="xstring" value="P1_F2158-0231"/>
                <entry key="3408" type="xstring" value="P10_F2158-0231"/>
                <entry key="3409" type="xstring" value="P11_F2158-0231"/>
                <entry key="3410" type="xstring" value="P12_F2158-0231"/>
                <entry key="3411" type="xstring" value="P13_F2158-0231"/>
                <entry key="3412" type="xstring" value="P14_F2158-0231"/>
                <entry key="3413" type="xstring" value="P15_F2158-0231"/>
                <entry key="3414" type="xstring" value="P16_F2158-0231"/>
                <entry key="3415" type="xstring" value="P17_F2158-0231"/>
                <entry key="3416" type="xstring" value="P18_F2158-0231"/>
                <entry key="3417" type="xstring" value="P2_F2158-0231"/>
                <entry key="3418" type="xstring" value="P20_F2158-0231"/>
                <entry key="3419" type="xstring" value="P3_F2158-0231"/>
                <entry key="3420" type="xstring" value="P4_F2158-0231"/>
                <entry key="3421" type="xstring" value="P5_F2158-0231"/>
                <entry key="3422" type="xstring" value="P6_F2158-0231"/>
                <entry key="3423" type="xstring" value="P7_F2158-0231"/>
                <entry key="3424" type="xstring" value="P8_F2158-0231"/>
                <entry key="3425" type="xstring" value="P9_F2158-0231"/>
                <entry key="3426" type="xstring" value="D2_F2158-0231"/>
                <entry key="3427" type="xstring" value="D21_F2158-0231"/>
                <entry key="3428" type="xstring" value="D3_F2158-0231"/>
                <entry key="3429" type="xstring" value="D1_F2158-0231"/>
                <entry key="3430" type="xstring" value="B22_F2158-0231"/>
                <entry key="3431" type="xstring" value="D24_F2158-0231"/>
                <entry key="3432" type="xstring" value="A23_F2158-0231"/>
                <entry key="3433" type="xstring" value="C24_F2158-0231"/>
                <entry key="3434" type="xstring" value="B23_F2158-0231"/>
                <entry key="3435" type="xstring" value="A21_F2158-0231"/>
                <entry key="3436" type="xstring" value="B21_F2158-0231"/>
                <entry key="3437" type="xstring" value="C22_F2158-0231"/>
                <entry key="3438" type="xstring" value="A22_F2158-0231"/>
                <entry key="3439" type="xstring" value="B24_F2158-0231"/>
                <entry key="3440" type="xstring" value="A24_F2158-0231"/>
                <entry key="3441" type="xstring" value="A1_F6479-2397"/>
                <entry key="3442" type="xstring" value="A10_F6479-2397"/>
                <entry key="3443" type="xstring" value="A11_F6479-2397"/>
                <entry key="3444" type="xstring" value="A12_F6479-2397"/>
                <entry key="3445" type="xstring" value="A15_F6479-2397"/>
                <entry key="3446" type="xstring" value="A16_F6479-2397"/>
                <entry key="3447" type="xstring" value="A17_F6479-2397"/>
                <entry key="3448" type="xstring" value="A18_F6479-2397"/>
                <entry key="3449" type="xstring" value="A19_F6479-2397"/>
                <entry key="3450" type="xstring" value="A20_F6479-2397"/>
                <entry key="3451" type="xstring" value="A3_F6479-2397"/>
                <entry key="3452" type="xstring" value="A4_F6479-2397"/>
                <entry key="3453" type="xstring" value="A5_F6479-2397"/>
                <entry key="3454" type="xstring" value="A6_F6479-2397"/>
                <entry key="3455" type="xstring" value="A7_F6479-2397"/>
                <entry key="3456" type="xstring" value="A8_F6479-2397"/>
                <entry key="3457" type="xstring" value="A9_F6479-2397"/>
                <entry key="3458" type="xstring" value="B1_F6479-2397"/>
                <entry key="3459" type="xstring" value="B10_F6479-2397"/>
                <entry key="3460" type="xstring" value="B11_F6479-2397"/>
                <entry key="3461" type="xstring" value="B12_F6479-2397"/>
                <entry key="3462" type="xstring" value="B13_F6479-2397"/>
                <entry key="3463" type="xstring" value="B14_F6479-2397"/>
                <entry key="3464" type="xstring" value="B15_F6479-2397"/>
                <entry key="3465" type="xstring" value="B16_F6479-2397"/>
                <entry key="3466" type="xstring" value="B17_F6479-2397"/>
                <entry key="3467" type="xstring" value="B18_F6479-2397"/>
                <entry key="3468" type="xstring" value="B19_F6479-2397"/>
                <entry key="3469" type="xstring" value="B2_F6479-2397"/>
                <entry key="3470" type="xstring" value="B20_F6479-2397"/>
                <entry key="3471" type="xstring" value="B3_F6479-2397"/>
                <entry key="3472" type="xstring" value="B4_F6479-2397"/>
                <entry key="3473" type="xstring" value="B5_F6479-2397"/>
                <entry key="3474" type="xstring" value="B6_F6479-2397"/>
                <entry key="3475" type="xstring" value="B7_F6479-2397"/>
                <entry key="3476" type="xstring" value="B8_F6479-2397"/>
                <entry key="3477" type="xstring" value="B9_F6479-2397"/>
                <entry key="3478" type="xstring" value="C1_F6479-2397"/>
                <entry key="3479" type="xstring" value="C10_F6479-2397"/>
                <entry key="3480" type="xstring" value="C11_F6479-2397"/>
                <entry key="3481" type="xstring" value="C12_F6479-2397"/>
                <entry key="3482" type="xstring" value="C13_F6479-2397"/>
                <entry key="3483" type="xstring" value="C14_F6479-2397"/>
                <entry key="3484" type="xstring" value="C15_F6479-2397"/>
                <entry key="3485" type="xstring" value="C17_F6479-2397"/>
                <entry key="3486" type="xstring" value="C18_F6479-2397"/>
                <entry key="3487" type="xstring" value="C19_F6479-2397"/>
                <entry key="3488" type="xstring" value="C2_F6479-2397"/>
                <entry key="3489" type="xstring" value="C20_F6479-2397"/>
                <entry key="3490" type="xstring" value="C21_F6479-2397"/>
                <entry key="3491" type="xstring" value="C23_F6479-2397"/>
                <entry key="3492" type="xstring" value="C3_F6479-2397"/>
                <entry key="3493" type="xstring" value="C4_F6479-2397"/>
                <entry key="3494" type="xstring" value="C5_F6479-2397"/>
                <entry key="3495" type="xstring" value="C6_F6479-2397"/>
                <entry key="3496" type="xstring" value="C7_F6479-2397"/>
                <entry key="3497" type="xstring" value="C8_F6479-2397"/>
                <entry key="3498" type="xstring" value="C9_F6479-2397"/>
                <entry key="3499" type="xstring" value="D10_F6479-2397"/>
                <entry key="3500" type="xstring" value="D11_F6479-2397"/>
                <entry key="3501" type="xstring" value="D12_F6479-2397"/>
                <entry key="3502" type="xstring" value="D13_F6479-2397"/>
                <entry key="3503" type="xstring" value="D14_F6479-2397"/>
                <entry key="3504" type="xstring" value="D15_F6479-2397"/>
                <entry key="3505" type="xstring" value="D16_F6479-2397"/>
                <entry key="3506" type="xstring" value="D17_F6479-2397"/>
                <entry key="3507" type="xstring" value="D18_F6479-2397"/>
                <entry key="3508" type="xstring" value="D19_F6479-2397"/>
                <entry key="3509" type="xstring" value="D20_F6479-2397"/>
                <entry key="3510" type="xstring" value="D22_F6479-2397"/>
                <entry key="3511" type="xstring" value="D23_F6479-2397"/>
                <entry key="3512" type="xstring" value="D5_F6479-2397"/>
                <entry key="3513" type="xstring" value="D6_F6479-2397"/>
                <entry key="3514" type="xstring" value="D7_F6479-2397"/>
                <entry key="3515" type="xstring" value="D8_F6479-2397"/>
                <entry key="3516" type="xstring" value="D9_F6479-2397"/>
                <entry key="3517" type="xstring" value="E1_F6479-2397"/>
                <entry key="3518" type="xstring" value="E10_F6479-2397"/>
                <entry key="3519" type="xstring" value="E11_F6479-2397"/>
                <entry key="3520" type="xstring" value="E12_F6479-2397"/>
                <entry key="3521" type="xstring" value="E13_F6479-2397"/>
                <entry key="3522" type="xstring" value="E14_F6479-2397"/>
                <entry key="3523" type="xstring" value="E15_F6479-2397"/>
                <entry key="3524" type="xstring" value="E16_F6479-2397"/>
                <entry key="3525" type="xstring" value="E17_F6479-2397"/>
                <entry key="3526" type="xstring" value="E18_F6479-2397"/>
                <entry key="3527" type="xstring" value="E19_F6479-2397"/>
                <entry key="3528" type="xstring" value="E2_F6479-2397"/>
                <entry key="3529" type="xstring" value="E20_F6479-2397"/>
                <entry key="3530" type="xstring" value="E21_F6479-2397"/>
                <entry key="3531" type="xstring" value="E22_F6479-2397"/>
                <entry key="3532" type="xstring" value="E23_F6479-2397"/>
                <entry key="3533" type="xstring" value="E24_F6479-2397"/>
                <entry key="3534" type="xstring" value="E3_F6479-2397"/>
                <entry key="3535" type="xstring" value="E4_F6479-2397"/>
                <entry key="3536" type="xstring" value="E5_F6479-2397"/>
                <entry key="3537" type="xstring" value="E6_F6479-2397"/>
                <entry key="3538" type="xstring" value="E7_F6479-2397"/>
                <entry key="3539" type="xstring" value="E8_F6479-2397"/>
                <entry key="3540" type="xstring" value="E9_F6479-2397"/>
                <entry key="3541" type="xstring" value="F1_F6479-2397"/>
                <entry key="3542" type="xstring" value="F10_F6479-2397"/>
                <entry key="3543" type="xstring" value="F11_F6479-2397"/>
                <entry key="3544" type="xstring" value="F12_F6479-2397"/>
                <entry key="3545" type="xstring" value="F13_F6479-2397"/>
                <entry key="3546" type="xstring" value="F14_F6479-2397"/>
                <entry key="3547" type="xstring" value="F15_F6479-2397"/>
                <entry key="3548" type="xstring" value="F16_F6479-2397"/>
                <entry key="3549" type="xstring" value="F17_F6479-2397"/>
                <entry key="3550" type="xstring" value="F18_F6479-2397"/>
                <entry key="3551" type="xstring" value="F19_F6479-2397"/>
                <entry key="3552" type="xstring" value="F2_F6479-2397"/>
                <entry key="3553" type="xstring" value="F20_F6479-2397"/>
                <entry key="3554" type="xstring" value="F21_F6479-2397"/>
                <entry key="3555" type="xstring" value="F22_F6479-2397"/>
                <entry key="3556" type="xstring" value="F23_F6479-2397"/>
                <entry key="3557" type="xstring" value="F24_F6479-2397"/>
                <entry key="3558" type="xstring" value="F3_F6479-2397"/>
                <entry key="3559" type="xstring" value="F4_F6479-2397"/>
                <entry key="3560" type="xstring" value="F5_F6479-2397"/>
                <entry key="3561" type="xstring" value="F6_F6479-2397"/>
                <entry key="3562" type="xstring" value="F7_F6479-2397"/>
                <entry key="3563" type="xstring" value="F8_F6479-2397"/>
                <entry key="3564" type="xstring" value="F9_F6479-2397"/>
                <entry key="3565" type="xstring" value="G1_F6479-2397"/>
                <entry key="3566" type="xstring" value="G10_F6479-2397"/>
                <entry key="3567" type="xstring" value="G11_F6479-2397"/>
                <entry key="3568" type="xstring" value="G12_F6479-2397"/>
                <entry key="3569" type="xstring" value="G13_F6479-2397"/>
                <entry key="3570" type="xstring" value="G15_F6479-2397"/>
                <entry key="3571" type="xstring" value="G16_F6479-2397"/>
                <entry key="3572" type="xstring" value="G17_F6479-2397"/>
                <entry key="3573" type="xstring" value="G18_F6479-2397"/>
                <entry key="3574" type="xstring" value="G19_F6479-2397"/>
                <entry key="3575" type="xstring" value="G2_F6479-2397"/>
                <entry key="3576" type="xstring" value="G20_F6479-2397"/>
                <entry key="3577" type="xstring" value="G21_F6479-2397"/>
                <entry key="3578" type="xstring" value="G22_F6479-2397"/>
                <entry key="3579" type="xstring" value="G23_F6479-2397"/>
                <entry key="3580" type="xstring" value="G24_F6479-2397"/>
                <entry key="3581" type="xstring" value="G3_F6479-2397"/>
                <entry key="3582" type="xstring" value="G4_F6479-2397"/>
                <entry key="3583" type="xstring" value="G5_F6479-2397"/>
                <entry key="3584" type="xstring" value="G6_F6479-2397"/>
                <entry key="3585" type="xstring" value="G7_F6479-2397"/>
                <entry key="3586" type="xstring" value="G8_F6479-2397"/>
                <entry key="3587" type="xstring" value="G9_F6479-2397"/>
                <entry key="3588" type="xstring" value="H1_F6479-2397"/>
                <entry key="3589" type="xstring" value="H10_F6479-2397"/>
                <entry key="3590" type="xstring" value="H11_F6479-2397"/>
                <entry key="3591" type="xstring" value="H12_F6479-2397"/>
                <entry key="3592" type="xstring" value="H13_F6479-2397"/>
                <entry key="3593" type="xstring" value="H14_F6479-2397"/>
                <entry key="3594" type="xstring" value="H15_F6479-2397"/>
                <entry key="3595" type="xstring" value="H16_F6479-2397"/>
                <entry key="3596" type="xstring" value="H17_F6479-2397"/>
                <entry key="3597" type="xstring" value="H18_F6479-2397"/>
                <entry key="3598" type="xstring" value="H19_F6479-2397"/>
                <entry key="3599" type="xstring" value="H2_F6479-2397"/>
                <entry key="3600" type="xstring" value="H20_F6479-2397"/>
                <entry key="3601" type="xstring" value="H21_F6479-2397"/>
                <entry key="3602" type="xstring" value="H22_F6479-2397"/>
                <entry key="3603" type="xstring" value="H23_F6479-2397"/>
                <entry key="3604" type="xstring" value="H24_F6479-2397"/>
                <entry key="3605" type="xstring" value="H3_F6479-2397"/>
                <entry key="3606" type="xstring" value="H4_F6479-2397"/>
                <entry key="3607" type="xstring" value="H5_F6479-2397"/>
                <entry key="3608" type="xstring" value="H6_F6479-2397"/>
                <entry key="3609" type="xstring" value="H7_F6479-2397"/>
                <entry key="3610" type="xstring" value="H8_F6479-2397"/>
                <entry key="3611" type="xstring" value="I1_F6479-2397"/>
                <entry key="3612" type="xstring" value="I10_F6479-2397"/>
                <entry key="3613" type="xstring" value="I11_F6479-2397"/>
                <entry key="3614" type="xstring" value="I12_F6479-2397"/>
                <entry key="3615" type="xstring" value="I13_F6479-2397"/>
                <entry key="3616" type="xstring" value="I14_F6479-2397"/>
                <entry key="3617" type="xstring" value="I15_F6479-2397"/>
                <entry key="3618" type="xstring" value="I16_F6479-2397"/>
                <entry key="3619" type="xstring" value="I17_F6479-2397"/>
                <entry key="3620" type="xstring" value="I18_F6479-2397"/>
                <entry key="3621" type="xstring" value="I19_F6479-2397"/>
                <entry key="3622" type="xstring" value="I2_F6479-2397"/>
                <entry key="3623" type="xstring" value="I20_F6479-2397"/>
                <entry key="3624" type="xstring" value="I21_F6479-2397"/>
                <entry key="3625" type="xstring" value="I22_F6479-2397"/>
                <entry key="3626" type="xstring" value="I23_F6479-2397"/>
                <entry key="3627" type="xstring" value="I24_F6479-2397"/>
                <entry key="3628" type="xstring" value="I3_F6479-2397"/>
                <entry key="3629" type="xstring" value="I4_F6479-2397"/>
                <entry key="3630" type="xstring" value="I5_F6479-2397"/>
                <entry key="3631" type="xstring" value="I6_F6479-2397"/>
                <entry key="3632" type="xstring" value="I7_F6479-2397"/>
                <entry key="3633" type="xstring" value="I8_F6479-2397"/>
                <entry key="3634" type="xstring" value="I9_F6479-2397"/>
                <entry key="3635" type="xstring" value="J1_F6479-2397"/>
                <entry key="3636" type="xstring" value="J10_F6479-2397"/>
                <entry key="3637" type="xstring" value="J11_F6479-2397"/>
                <entry key="3638" type="xstring" value="J12_F6479-2397"/>
                <entry key="3639" type="xstring" value="J13_F6479-2397"/>
                <entry key="3640" type="xstring" value="J14_F6479-2397"/>
                <entry key="3641" type="xstring" value="J15_F6479-2397"/>
                <entry key="3642" type="xstring" value="J16_F6479-2397"/>
                <entry key="3643" type="xstring" value="J17_F6479-2397"/>
                <entry key="3644" type="xstring" value="J18_F6479-2397"/>
                <entry key="3645" type="xstring" value="J19_F6479-2397"/>
                <entry key="3646" type="xstring" value="J2_F6479-2397"/>
                <entry key="3647" type="xstring" value="J20_F6479-2397"/>
                <entry key="3648" type="xstring" value="J3_F6479-2397"/>
                <entry key="3649" type="xstring" value="J4_F6479-2397"/>
                <entry key="3650" type="xstring" value="J5_F6479-2397"/>
                <entry key="3651" type="xstring" value="J6_F6479-2397"/>
                <entry key="3652" type="xstring" value="J7_F6479-2397"/>
                <entry key="3653" type="xstring" value="J8_F6479-2397"/>
                <entry key="3654" type="xstring" value="J9_F6479-2397"/>
                <entry key="3655" type="xstring" value="K1_F6479-2397"/>
                <entry key="3656" type="xstring" value="K10_F6479-2397"/>
                <entry key="3657" type="xstring" value="K11_F6479-2397"/>
                <entry key="3658" type="xstring" value="K12_F6479-2397"/>
                <entry key="3659" type="xstring" value="K14_F6479-2397"/>
                <entry key="3660" type="xstring" value="K15_F6479-2397"/>
                <entry key="3661" type="xstring" value="K16_F6479-2397"/>
                <entry key="3662" type="xstring" value="K17_F6479-2397"/>
                <entry key="3663" type="xstring" value="K18_F6479-2397"/>
                <entry key="3664" type="xstring" value="K19_F6479-2397"/>
                <entry key="3665" type="xstring" value="K2_F6479-2397"/>
                <entry key="3666" type="xstring" value="K20_F6479-2397"/>
                <entry key="3667" type="xstring" value="K3_F6479-2397"/>
                <entry key="3668" type="xstring" value="K4_F6479-2397"/>
                <entry key="3669" type="xstring" value="K5_F6479-2397"/>
                <entry key="3670" type="xstring" value="K6_F6479-2397"/>
                <entry key="3671" type="xstring" value="K7_F6479-2397"/>
                <entry key="3672" type="xstring" value="K8_F6479-2397"/>
                <entry key="3673" type="xstring" value="K9_F6479-2397"/>
                <entry key="3674" type="xstring" value="L1_F6479-2397"/>
                <entry key="3675" type="xstring" value="L10_F6479-2397"/>
                <entry key="3676" type="xstring" value="L11_F6479-2397"/>
                <entry key="3677" type="xstring" value="L12_F6479-2397"/>
                <entry key="3678" type="xstring" value="L13_F6479-2397"/>
                <entry key="3679" type="xstring" value="L14_F6479-2397"/>
                <entry key="3680" type="xstring" value="L15_F6479-2397"/>
                <entry key="3681" type="xstring" value="L16_F6479-2397"/>
                <entry key="3682" type="xstring" value="L17_F6479-2397"/>
                <entry key="3683" type="xstring" value="L18_F6479-2397"/>
                <entry key="3684" type="xstring" value="L19_F6479-2397"/>
                <entry key="3685" type="xstring" value="L2_F6479-2397"/>
                <entry key="3686" type="xstring" value="L20_F6479-2397"/>
                <entry key="3687" type="xstring" value="L3_F6479-2397"/>
                <entry key="3688" type="xstring" value="L4_F6479-2397"/>
                <entry key="3689" type="xstring" value="L5_F6479-2397"/>
                <entry key="3690" type="xstring" value="L6_F6479-2397"/>
                <entry key="3691" type="xstring" value="L7_F6479-2397"/>
                <entry key="3692" type="xstring" value="L8_F6479-2397"/>
                <entry key="3693" type="xstring" value="L9_F6479-2397"/>
                <entry key="3694" type="xstring" value="M1_F6479-2397"/>
                <entry key="3695" type="xstring" value="M10_F6479-2397"/>
                <entry key="3696" type="xstring" value="M11_F6479-2397"/>
                <entry key="3697" type="xstring" value="M12_F6479-2397"/>
                <entry key="3698" type="xstring" value="M13_F6479-2397"/>
                <entry key="3699" type="xstring" value="M14_F6479-2397"/>
                <entry key="3700" type="xstring" value="M16_F6479-2397"/>
                <entry key="3701" type="xstring" value="M17_F6479-2397"/>
                <entry key="3702" type="xstring" value="M18_F6479-2397"/>
                <entry key="3703" type="xstring" value="M19_F6479-2397"/>
                <entry key="3704" type="xstring" value="M2_F6479-2397"/>
                <entry key="3705" type="xstring" value="M20_F6479-2397"/>
                <entry key="3706" type="xstring" value="M3_F6479-2397"/>
                <entry key="3707" type="xstring" value="M4_F6479-2397"/>
                <entry key="3708" type="xstring" value="M5_F6479-2397"/>
                <entry key="3709" type="xstring" value="M6_F6479-2397"/>
                <entry key="3710" type="xstring" value="M7_F6479-2397"/>
                <entry key="3711" type="xstring" value="M8_F6479-2397"/>
                <entry key="3712" type="xstring" value="M9_F6479-2397"/>
                <entry key="3713" type="xstring" value="N1_F6479-2397"/>
                <entry key="3714" type="xstring" value="N10_F6479-2397"/>
                <entry key="3715" type="xstring" value="N11_F6479-2397"/>
                <entry key="3716" type="xstring" value="N12_F6479-2397"/>
                <entry key="3717" type="xstring" value="N13_F6479-2397"/>
                <entry key="3718" type="xstring" value="N14_F6479-2397"/>
                <entry key="3719" type="xstring" value="N15_F6479-2397"/>
                <entry key="3720" type="xstring" value="N16_F6479-2397"/>
                <entry key="3721" type="xstring" value="N17_F6479-2397"/>
                <entry key="3722" type="xstring" value="N18_F6479-2397"/>
                <entry key="3723" type="xstring" value="N19_F6479-2397"/>
                <entry key="3724" type="xstring" value="N20_F6479-2397"/>
                <entry key="3725" type="xstring" value="N3_F6479-2397"/>
                <entry key="3726" type="xstring" value="N4_F6479-2397"/>
                <entry key="3727" type="xstring" value="N5_F6479-2397"/>
                <entry key="3728" type="xstring" value="N7_F6479-2397"/>
                <entry key="3729" type="xstring" value="N8_F6479-2397"/>
                <entry key="3730" type="xstring" value="N9_F6479-2397"/>
                <entry key="3731" type="xstring" value="O1_F6479-2397"/>
                <entry key="3732" type="xstring" value="O10_F6479-2397"/>
                <entry key="3733" type="xstring" value="O11_F6479-2397"/>
                <entry key="3734" type="xstring" value="O12_F6479-2397"/>
                <entry key="3735" type="xstring" value="O13_F6479-2397"/>
                <entry key="3736" type="xstring" value="O14_F6479-2397"/>
                <entry key="3737" type="xstring" value="O15_F6479-2397"/>
                <entry key="3738" type="xstring" value="O16_F6479-2397"/>
                <entry key="3739" type="xstring" value="O17_F6479-2397"/>
                <entry key="3740" type="xstring" value="O18_F6479-2397"/>
                <entry key="3741" type="xstring" value="O19_F6479-2397"/>
                <entry key="3742" type="xstring" value="O2_F6479-2397"/>
                <entry key="3743" type="xstring" value="O20_F6479-2397"/>
                <entry key="3744" type="xstring" value="O3_F6479-2397"/>
                <entry key="3745" type="xstring" value="O4_F6479-2397"/>
                <entry key="3746" type="xstring" value="O5_F6479-2397"/>
                <entry key="3747" type="xstring" value="O6_F6479-2397"/>
                <entry key="3748" type="xstring" value="O7_F6479-2397"/>
                <entry key="3749" type="xstring" value="O8_F6479-2397"/>
                <entry key="3750" type="xstring" value="O9_F6479-2397"/>
                <entry key="3751" type="xstring" value="P1_F6479-2397"/>
                <entry key="3752" type="xstring" value="P10_F6479-2397"/>
                <entry key="3753" type="xstring" value="P11_F6479-2397"/>
                <entry key="3754" type="xstring" value="P12_F6479-2397"/>
                <entry key="3755" type="xstring" value="P13_F6479-2397"/>
                <entry key="3756" type="xstring" value="P14_F6479-2397"/>
                <entry key="3757" type="xstring" value="P15_F6479-2397"/>
                <entry key="3758" type="xstring" value="P16_F6479-2397"/>
                <entry key="3759" type="xstring" value="P17_F6479-2397"/>
                <entry key="3760" type="xstring" value="P18_F6479-2397"/>
                <entry key="3761" type="xstring" value="P2_F6479-2397"/>
                <entry key="3762" type="xstring" value="P20_F6479-2397"/>
                <entry key="3763" type="xstring" value="P3_F6479-2397"/>
                <entry key="3764" type="xstring" value="P4_F6479-2397"/>
                <entry key="3765" type="xstring" value="P5_F6479-2397"/>
                <entry key="3766" type="xstring" value="P6_F6479-2397"/>
                <entry key="3767" type="xstring" value="P7_F6479-2397"/>
                <entry key="3768" type="xstring" value="P8_F6479-2397"/>
                <entry key="3769" type="xstring" value="P9_F6479-2397"/>
                <entry key="3770" type="xstring" value="D2_F6479-2397"/>
                <entry key="3771" type="xstring" value="D21_F6479-2397"/>
                <entry key="3772" type="xstring" value="D3_F6479-2397"/>
                <entry key="3773" type="xstring" value="D1_F6479-2397"/>
                <entry key="3774" type="xstring" value="B22_F6479-2397"/>
                <entry key="3775" type="xstring" value="D24_F6479-2397"/>
                <entry key="3776" type="xstring" value="A23_F6479-2397"/>
                <entry key="3777" type="xstring" value="C24_F6479-2397"/>
                <entry key="3778" type="xstring" value="B23_F6479-2397"/>
                <entry key="3779" type="xstring" value="A21_F6479-2397"/>
                <entry key="3780" type="xstring" value="B21_F6479-2397"/>
                <entry key="3781" type="xstring" value="C22_F6479-2397"/>
                <entry key="3782" type="xstring" value="A22_F6479-2397"/>
                <entry key="3783" type="xstring" value="B24_F6479-2397"/>
                <entry key="3784" type="xstring" value="A24_F6479-2397"/>
                <entry key="3785" type="xstring" value="A1_F1957-0028"/>
                <entry key="3786" type="xstring" value="A10_F1957-0028"/>
                <entry key="3787" type="xstring" value="A11_F1957-0028"/>
                <entry key="3788" type="xstring" value="A12_F1957-0028"/>
                <entry key="3789" type="xstring" value="A15_F1957-0028"/>
                <entry key="3790" type="xstring" value="A16_F1957-0028"/>
                <entry key="3791" type="xstring" value="A17_F1957-0028"/>
                <entry key="3792" type="xstring" value="A18_F1957-0028"/>
                <entry key="3793" type="xstring" value="A19_F1957-0028"/>
                <entry key="3794" type="xstring" value="A20_F1957-0028"/>
                <entry key="3795" type="xstring" value="A3_F1957-0028"/>
                <entry key="3796" type="xstring" value="A4_F1957-0028"/>
                <entry key="3797" type="xstring" value="A5_F1957-0028"/>
                <entry key="3798" type="xstring" value="A6_F1957-0028"/>
                <entry key="3799" type="xstring" value="A7_F1957-0028"/>
                <entry key="3800" type="xstring" value="A8_F1957-0028"/>
                <entry key="3801" type="xstring" value="A9_F1957-0028"/>
                <entry key="3802" type="xstring" value="B1_F1957-0028"/>
                <entry key="3803" type="xstring" value="B10_F1957-0028"/>
                <entry key="3804" type="xstring" value="B11_F1957-0028"/>
                <entry key="3805" type="xstring" value="B12_F1957-0028"/>
                <entry key="3806" type="xstring" value="B13_F1957-0028"/>
                <entry key="3807" type="xstring" value="B14_F1957-0028"/>
                <entry key="3808" type="xstring" value="B15_F1957-0028"/>
                <entry key="3809" type="xstring" value="B16_F1957-0028"/>
                <entry key="3810" type="xstring" value="B17_F1957-0028"/>
                <entry key="3811" type="xstring" value="B18_F1957-0028"/>
                <entry key="3812" type="xstring" value="B19_F1957-0028"/>
                <entry key="3813" type="xstring" value="B2_F1957-0028"/>
                <entry key="3814" type="xstring" value="B20_F1957-0028"/>
                <entry key="3815" type="xstring" value="B3_F1957-0028"/>
                <entry key="3816" type="xstring" value="B4_F1957-0028"/>
                <entry key="3817" type="xstring" value="B5_F1957-0028"/>
                <entry key="3818" type="xstring" value="B6_F1957-0028"/>
                <entry key="3819" type="xstring" value="B7_F1957-0028"/>
                <entry key="3820" type="xstring" value="B8_F1957-0028"/>
                <entry key="3821" type="xstring" value="B9_F1957-0028"/>
                <entry key="3822" type="xstring" value="C1_F1957-0028"/>
                <entry key="3823" type="xstring" value="C10_F1957-0028"/>
                <entry key="3824" type="xstring" value="C11_F1957-0028"/>
                <entry key="3825" type="xstring" value="C12_F1957-0028"/>
                <entry key="3826" type="xstring" value="C13_F1957-0028"/>
                <entry key="3827" type="xstring" value="C14_F1957-0028"/>
                <entry key="3828" type="xstring" value="C15_F1957-0028"/>
                <entry key="3829" type="xstring" value="C17_F1957-0028"/>
                <entry key="3830" type="xstring" value="C18_F1957-0028"/>
                <entry key="3831" type="xstring" value="C19_F1957-0028"/>
                <entry key="3832" type="xstring" value="C2_F1957-0028"/>
                <entry key="3833" type="xstring" value="C20_F1957-0028"/>
                <entry key="3834" type="xstring" value="C21_F1957-0028"/>
                <entry key="3835" type="xstring" value="C23_F1957-0028"/>
                <entry key="3836" type="xstring" value="C3_F1957-0028"/>
                <entry key="3837" type="xstring" value="C4_F1957-0028"/>
                <entry key="3838" type="xstring" value="C5_F1957-0028"/>
                <entry key="3839" type="xstring" value="C6_F1957-0028"/>
                <entry key="3840" type="xstring" value="C7_F1957-0028"/>
                <entry key="3841" type="xstring" value="C8_F1957-0028"/>
                <entry key="3842" type="xstring" value="C9_F1957-0028"/>
                <entry key="3843" type="xstring" value="D10_F1957-0028"/>
                <entry key="3844" type="xstring" value="D11_F1957-0028"/>
                <entry key="3845" type="xstring" value="D12_F1957-0028"/>
                <entry key="3846" type="xstring" value="D13_F1957-0028"/>
                <entry key="3847" type="xstring" value="D14_F1957-0028"/>
                <entry key="3848" type="xstring" value="D15_F1957-0028"/>
                <entry key="3849" type="xstring" value="D16_F1957-0028"/>
                <entry key="3850" type="xstring" value="D17_F1957-0028"/>
                <entry key="3851" type="xstring" value="D18_F1957-0028"/>
                <entry key="3852" type="xstring" value="D19_F1957-0028"/>
                <entry key="3853" type="xstring" value="D20_F1957-0028"/>
                <entry key="3854" type="xstring" value="D22_F1957-0028"/>
                <entry key="3855" type="xstring" value="D23_F1957-0028"/>
                <entry key="3856" type="xstring" value="D5_F1957-0028"/>
                <entry key="3857" type="xstring" value="D6_F1957-0028"/>
                <entry key="3858" type="xstring" value="D7_F1957-0028"/>
                <entry key="3859" type="xstring" value="D8_F1957-0028"/>
                <entry key="3860" type="xstring" value="D9_F1957-0028"/>
                <entry key="3861" type="xstring" value="E1_F1957-0028"/>
                <entry key="3862" type="xstring" value="E10_F1957-0028"/>
                <entry key="3863" type="xstring" value="E11_F1957-0028"/>
                <entry key="3864" type="xstring" value="E12_F1957-0028"/>
                <entry key="3865" type="xstring" value="E13_F1957-0028"/>
                <entry key="3866" type="xstring" value="E14_F1957-0028"/>
                <entry key="3867" type="xstring" value="E15_F1957-0028"/>
                <entry key="3868" type="xstring" value="E16_F1957-0028"/>
                <entry key="3869" type="xstring" value="E17_F1957-0028"/>
                <entry key="3870" type="xstring" value="E18_F1957-0028"/>
                <entry key="3871" type="xstring" value="E19_F1957-0028"/>
                <entry key="3872" type="xstring" value="E2_F1957-0028"/>
                <entry key="3873" type="xstring" value="E20_F1957-0028"/>
                <entry key="3874" type="xstring" value="E21_F1957-0028"/>
                <entry key="3875" type="xstring" value="E22_F1957-0028"/>
                <entry key="3876" type="xstring" value="E23_F1957-0028"/>
                <entry key="3877" type="xstring" value="E24_F1957-0028"/>
                <entry key="3878" type="xstring" value="E3_F1957-0028"/>
                <entry key="3879" type="xstring" value="E4_F1957-0028"/>
                <entry key="3880" type="xstring" value="E5_F1957-0028"/>
                <entry key="3881" type="xstring" value="E6_F1957-0028"/>
                <entry key="3882" type="xstring" value="E7_F1957-0028"/>
                <entry key="3883" type="xstring" value="E8_F1957-0028"/>
                <entry key="3884" type="xstring" value="E9_F1957-0028"/>
                <entry key="3885" type="xstring" value="F1_F1957-0028"/>
                <entry key="3886" type="xstring" value="F10_F1957-0028"/>
                <entry key="3887" type="xstring" value="F11_F1957-0028"/>
                <entry key="3888" type="xstring" value="F12_F1957-0028"/>
                <entry key="3889" type="xstring" value="F13_F1957-0028"/>
                <entry key="3890" type="xstring" value="F14_F1957-0028"/>
                <entry key="3891" type="xstring" value="F15_F1957-0028"/>
                <entry key="3892" type="xstring" value="F16_F1957-0028"/>
                <entry key="3893" type="xstring" value="F17_F1957-0028"/>
                <entry key="3894" type="xstring" value="F18_F1957-0028"/>
                <entry key="3895" type="xstring" value="F19_F1957-0028"/>
                <entry key="3896" type="xstring" value="F2_F1957-0028"/>
                <entry key="3897" type="xstring" value="F20_F1957-0028"/>
                <entry key="3898" type="xstring" value="F21_F1957-0028"/>
                <entry key="3899" type="xstring" value="F22_F1957-0028"/>
                <entry key="3900" type="xstring" value="F23_F1957-0028"/>
                <entry key="3901" type="xstring" value="F24_F1957-0028"/>
                <entry key="3902" type="xstring" value="F3_F1957-0028"/>
                <entry key="3903" type="xstring" value="F4_F1957-0028"/>
                <entry key="3904" type="xstring" value="F5_F1957-0028"/>
                <entry key="3905" type="xstring" value="F6_F1957-0028"/>
                <entry key="3906" type="xstring" value="F7_F1957-0028"/>
                <entry key="3907" type="xstring" value="F8_F1957-0028"/>
                <entry key="3908" type="xstring" value="F9_F1957-0028"/>
                <entry key="3909" type="xstring" value="G1_F1957-0028"/>
                <entry key="3910" type="xstring" value="G10_F1957-0028"/>
                <entry key="3911" type="xstring" value="G11_F1957-0028"/>
                <entry key="3912" type="xstring" value="G12_F1957-0028"/>
                <entry key="3913" type="xstring" value="G13_F1957-0028"/>
                <entry key="3914" type="xstring" value="G15_F1957-0028"/>
                <entry key="3915" type="xstring" value="G16_F1957-0028"/>
                <entry key="3916" type="xstring" value="G17_F1957-0028"/>
                <entry key="3917" type="xstring" value="G18_F1957-0028"/>
                <entry key="3918" type="xstring" value="G19_F1957-0028"/>
                <entry key="3919" type="xstring" value="G2_F1957-0028"/>
                <entry key="3920" type="xstring" value="G20_F1957-0028"/>
                <entry key="3921" type="xstring" value="G21_F1957-0028"/>
                <entry key="3922" type="xstring" value="G22_F1957-0028"/>
                <entry key="3923" type="xstring" value="G23_F1957-0028"/>
                <entry key="3924" type="xstring" value="G24_F1957-0028"/>
                <entry key="3925" type="xstring" value="G3_F1957-0028"/>
                <entry key="3926" type="xstring" value="G4_F1957-0028"/>
                <entry key="3927" type="xstring" value="G5_F1957-0028"/>
                <entry key="3928" type="xstring" value="G6_F1957-0028"/>
                <entry key="3929" type="xstring" value="G7_F1957-0028"/>
                <entry key="3930" type="xstring" value="G8_F1957-0028"/>
                <entry key="3931" type="xstring" value="G9_F1957-0028"/>
                <entry key="3932" type="xstring" value="H1_F1957-0028"/>
                <entry key="3933" type="xstring" value="H10_F1957-0028"/>
                <entry key="3934" type="xstring" value="H11_F1957-0028"/>
                <entry key="3935" type="xstring" value="H12_F1957-0028"/>
                <entry key="3936" type="xstring" value="H13_F1957-0028"/>
                <entry key="3937" type="xstring" value="H14_F1957-0028"/>
                <entry key="3938" type="xstring" value="H15_F1957-0028"/>
                <entry key="3939" type="xstring" value="H16_F1957-0028"/>
                <entry key="3940" type="xstring" value="H17_F1957-0028"/>
                <entry key="3941" type="xstring" value="H18_F1957-0028"/>
                <entry key="3942" type="xstring" value="H19_F1957-0028"/>
                <entry key="3943" type="xstring" value="H2_F1957-0028"/>
                <entry key="3944" type="xstring" value="H20_F1957-0028"/>
                <entry key="3945" type="xstring" value="H21_F1957-0028"/>
                <entry key="3946" type="xstring" value="H22_F1957-0028"/>
                <entry key="3947" type="xstring" value="H23_F1957-0028"/>
                <entry key="3948" type="xstring" value="H24_F1957-0028"/>
                <entry key="3949" type="xstring" value="H3_F1957-0028"/>
                <entry key="3950" type="xstring" value="H4_F1957-0028"/>
                <entry key="3951" type="xstring" value="H5_F1957-0028"/>
                <entry key="3952" type="xstring" value="H6_F1957-0028"/>
                <entry key="3953" type="xstring" value="H7_F1957-0028"/>
                <entry key="3954" type="xstring" value="H8_F1957-0028"/>
                <entry key="3955" type="xstring" value="I1_F1957-0028"/>
                <entry key="3956" type="xstring" value="I10_F1957-0028"/>
                <entry key="3957" type="xstring" value="I11_F1957-0028"/>
                <entry key="3958" type="xstring" value="I12_F1957-0028"/>
                <entry key="3959" type="xstring" value="I13_F1957-0028"/>
                <entry key="3960" type="xstring" value="I14_F1957-0028"/>
                <entry key="3961" type="xstring" value="I15_F1957-0028"/>
                <entry key="3962" type="xstring" value="I16_F1957-0028"/>
                <entry key="3963" type="xstring" value="I17_F1957-0028"/>
                <entry key="3964" type="xstring" value="I18_F1957-0028"/>
                <entry key="3965" type="xstring" value="I19_F1957-0028"/>
                <entry key="3966" type="xstring" value="I2_F1957-0028"/>
                <entry key="3967" type="xstring" value="I20_F1957-0028"/>
                <entry key="3968" type="xstring" value="I21_F1957-0028"/>
                <entry key="3969" type="xstring" value="I22_F1957-0028"/>
                <entry key="3970" type="xstring" value="I23_F1957-0028"/>
                <entry key="3971" type="xstring" value="I24_F1957-0028"/>
                <entry key="3972" type="xstring" value="I3_F1957-0028"/>
                <entry key="3973" type="xstring" value="I4_F1957-0028"/>
                <entry key="3974" type="xstring" value="I5_F1957-0028"/>
                <entry key="3975" type="xstring" value="I6_F1957-0028"/>
                <entry key="3976" type="xstring" value="I7_F1957-0028"/>
                <entry key="3977" type="xstring" value="I8_F1957-0028"/>
                <entry key="3978" type="xstring" value="I9_F1957-0028"/>
                <entry key="3979" type="xstring" value="J1_F1957-0028"/>
                <entry key="3980" type="xstring" value="J10_F1957-0028"/>
                <entry key="3981" type="xstring" value="J11_F1957-0028"/>
                <entry key="3982" type="xstring" value="J12_F1957-0028"/>
                <entry key="3983" type="xstring" value="J13_F1957-0028"/>
                <entry key="3984" type="xstring" value="J14_F1957-0028"/>
                <entry key="3985" type="xstring" value="J15_F1957-0028"/>
                <entry key="3986" type="xstring" value="J16_F1957-0028"/>
                <entry key="3987" type="xstring" value="J17_F1957-0028"/>
                <entry key="3988" type="xstring" value="J18_F1957-0028"/>
                <entry key="3989" type="xstring" value="J19_F1957-0028"/>
                <entry key="3990" type="xstring" value="J2_F1957-0028"/>
                <entry key="3991" type="xstring" value="J20_F1957-0028"/>
                <entry key="3992" type="xstring" value="J3_F1957-0028"/>
                <entry key="3993" type="xstring" value="J4_F1957-0028"/>
                <entry key="3994" type="xstring" value="J5_F1957-0028"/>
                <entry key="3995" type="xstring" value="J6_F1957-0028"/>
                <entry key="3996" type="xstring" value="J7_F1957-0028"/>
                <entry key="3997" type="xstring" value="J8_F1957-0028"/>
                <entry key="3998" type="xstring" value="J9_F1957-0028"/>
                <entry key="3999" type="xstring" value="K1_F1957-0028"/>
                <entry key="4000" type="xstring" value="K10_F1957-0028"/>
                <entry key="4001" type="xstring" value="K11_F1957-0028"/>
                <entry key="4002" type="xstring" value="K12_F1957-0028"/>
                <entry key="4003" type="xstring" value="K14_F1957-0028"/>
                <entry key="4004" type="xstring" value="K15_F1957-0028"/>
                <entry key="4005" type="xstring" value="K16_F1957-0028"/>
                <entry key="4006" type="xstring" value="K17_F1957-0028"/>
                <entry key="4007" type="xstring" value="K18_F1957-0028"/>
                <entry key="4008" type="xstring" value="K19_F1957-0028"/>
                <entry key="4009" type="xstring" value="K2_F1957-0028"/>
                <entry key="4010" type="xstring" value="K20_F1957-0028"/>
                <entry key="4011" type="xstring" value="K3_F1957-0028"/>
                <entry key="4012" type="xstring" value="K4_F1957-0028"/>
                <entry key="4013" type="xstring" value="K5_F1957-0028"/>
                <entry key="4014" type="xstring" value="K6_F1957-0028"/>
                <entry key="4015" type="xstring" value="K7_F1957-0028"/>
                <entry key="4016" type="xstring" value="K8_F1957-0028"/>
                <entry key="4017" type="xstring" value="K9_F1957-0028"/>
                <entry key="4018" type="xstring" value="L1_F1957-0028"/>
                <entry key="4019" type="xstring" value="L10_F1957-0028"/>
                <entry key="4020" type="xstring" value="L11_F1957-0028"/>
                <entry key="4021" type="xstring" value="L12_F1957-0028"/>
                <entry key="4022" type="xstring" value="L13_F1957-0028"/>
                <entry key="4023" type="xstring" value="L14_F1957-0028"/>
                <entry key="4024" type="xstring" value="L15_F1957-0028"/>
                <entry key="4025" type="xstring" value="L16_F1957-0028"/>
                <entry key="4026" type="xstring" value="L17_F1957-0028"/>
                <entry key="4027" type="xstring" value="L18_F1957-0028"/>
                <entry key="4028" type="xstring" value="L19_F1957-0028"/>
                <entry key="4029" type="xstring" value="L2_F1957-0028"/>
                <entry key="4030" type="xstring" value="L20_F1957-0028"/>
                <entry key="4031" type="xstring" value="L3_F1957-0028"/>
                <entry key="4032" type="xstring" value="L4_F1957-0028"/>
                <entry key="4033" type="xstring" value="L5_F1957-0028"/>
                <entry key="4034" type="xstring" value="L6_F1957-0028"/>
                <entry key="4035" type="xstring" value="L7_F1957-0028"/>
                <entry key="4036" type="xstring" value="L8_F1957-0028"/>
                <entry key="4037" type="xstring" value="L9_F1957-0028"/>
                <entry key="4038" type="xstring" value="M1_F1957-0028"/>
                <entry key="4039" type="xstring" value="M10_F1957-0028"/>
                <entry key="4040" type="xstring" value="M11_F1957-0028"/>
                <entry key="4041" type="xstring" value="M12_F1957-0028"/>
                <entry key="4042" type="xstring" value="M13_F1957-0028"/>
                <entry key="4043" type="xstring" value="M14_F1957-0028"/>
                <entry key="4044" type="xstring" value="M16_F1957-0028"/>
                <entry key="4045" type="xstring" value="M17_F1957-0028"/>
                <entry key="4046" type="xstring" value="M18_F1957-0028"/>
                <entry key="4047" type="xstring" value="M19_F1957-0028"/>
                <entry key="4048" type="xstring" value="M2_F1957-0028"/>
                <entry key="4049" type="xstring" value="M20_F1957-0028"/>
                <entry key="4050" type="xstring" value="M3_F1957-0028"/>
                <entry key="4051" type="xstring" value="M4_F1957-0028"/>
                <entry key="4052" type="xstring" value="M5_F1957-0028"/>
                <entry key="4053" type="xstring" value="M6_F1957-0028"/>
                <entry key="4054" type="xstring" value="M7_F1957-0028"/>
                <entry key="4055" type="xstring" value="M8_F1957-0028"/>
                <entry key="4056" type="xstring" value="M9_F1957-0028"/>
                <entry key="4057" type="xstring" value="N1_F1957-0028"/>
                <entry key="4058" type="xstring" value="N10_F1957-0028"/>
                <entry key="4059" type="xstring" value="N11_F1957-0028"/>
                <entry key="4060" type="xstring" value="N12_F1957-0028"/>
                <entry key="4061" type="xstring" value="N13_F1957-0028"/>
                <entry key="4062" type="xstring" value="N14_F1957-0028"/>
                <entry key="4063" type="xstring" value="N15_F1957-0028"/>
                <entry key="4064" type="xstring" value="N16_F1957-0028"/>
                <entry key="4065" type="xstring" value="N17_F1957-0028"/>
                <entry key="4066" type="xstring" value="N18_F1957-0028"/>
                <entry key="4067" type="xstring" value="N19_F1957-0028"/>
                <entry key="4068" type="xstring" value="N20_F1957-0028"/>
                <entry key="4069" type="xstring" value="N3_F1957-0028"/>
                <entry key="4070" type="xstring" value="N4_F1957-0028"/>
                <entry key="4071" type="xstring" value="N5_F1957-0028"/>
                <entry key="4072" type="xstring" value="N7_F1957-0028"/>
                <entry key="4073" type="xstring" value="N8_F1957-0028"/>
                <entry key="4074" type="xstring" value="N9_F1957-0028"/>
                <entry key="4075" type="xstring" value="O1_F1957-0028"/>
                <entry key="4076" type="xstring" value="O10_F1957-0028"/>
                <entry key="4077" type="xstring" value="O11_F1957-0028"/>
                <entry key="4078" type="xstring" value="O12_F1957-0028"/>
                <entry key="4079" type="xstring" value="O13_F1957-0028"/>
                <entry key="4080" type="xstring" value="O14_F1957-0028"/>
                <entry key="4081" type="xstring" value="O15_F1957-0028"/>
                <entry key="4082" type="xstring" value="O16_F1957-0028"/>
                <entry key="4083" type="xstring" value="O17_F1957-0028"/>
                <entry key="4084" type="xstring" value="O18_F1957-0028"/>
                <entry key="4085" type="xstring" value="O19_F1957-0028"/>
                <entry key="4086" type="xstring" value="O2_F1957-0028"/>
                <entry key="4087" type="xstring" value="O20_F1957-0028"/>
                <entry key="4088" type="xstring" value="O3_F1957-0028"/>
                <entry key="4089" type="xstring" value="O4_F1957-0028"/>
                <entry key="4090" type="xstring" value="O5_F1957-0028"/>
                <entry key="4091" type="xstring" value="O6_F1957-0028"/>
                <entry key="4092" type="xstring" value="O7_F1957-0028"/>
                <entry key="4093" type="xstring" value="O8_F1957-0028"/>
                <entry key="4094" type="xstring" value="O9_F1957-0028"/>
                <entry key="4095" type="xstring" value="P1_F1957-0028"/>
                <entry key="4096" type="xstring" value="P10_F1957-0028"/>
                <entry key="4097" type="xstring" value="P11_F1957-0028"/>
                <entry key="4098" type="xstring" value="P12_F1957-0028"/>
                <entry key="4099" type="xstring" value="P13_F1957-0028"/>
                <entry key="4100" type="xstring" value="P14_F1957-0028"/>
                <entry key="4101" type="xstring" value="P15_F1957-0028"/>
                <entry key="4102" type="xstring" value="P16_F1957-0028"/>
                <entry key="4103" type="xstring" value="P17_F1957-0028"/>
                <entry key="4104" type="xstring" value="P18_F1957-0028"/>
                <entry key="4105" type="xstring" value="P2_F1957-0028"/>
                <entry key="4106" type="xstring" value="P20_F1957-0028"/>
                <entry key="4107" type="xstring" value="P3_F1957-0028"/>
                <entry key="4108" type="xstring" value="P4_F1957-0028"/>
                <entry key="4109" type="xstring" value="P5_F1957-0028"/>
                <entry key="4110" type="xstring" value="P6_F1957-0028"/>
                <entry key="4111" type="xstring" value="P7_F1957-0028"/>
                <entry key="4112" type="xstring" value="P8_F1957-0028"/>
                <entry key="4113" type="xstring" value="P9_F1957-0028"/>
                <entry key="4114" type="xstring" value="D2_F1957-0028"/>
                <entry key="4115" type="xstring" value="D21_F1957-0028"/>
                <entry key="4116" type="xstring" value="D3_F1957-0028"/>
                <entry key="4117" type="xstring" value="D1_F1957-0028"/>
                <entry key="4118" type="xstring" value="B22_F1957-0028"/>
                <entry key="4119" type="xstring" value="D24_F1957-0028"/>
                <entry key="4120" type="xstring" value="A23_F1957-0028"/>
                <entry key="4121" type="xstring" value="C24_F1957-0028"/>
                <entry key="4122" type="xstring" value="B23_F1957-0028"/>
                <entry key="4123" type="xstring" value="A21_F1957-0028"/>
                <entry key="4124" type="xstring" value="B21_F1957-0028"/>
                <entry key="4125" type="xstring" value="C22_F1957-0028"/>
                <entry key="4126" type="xstring" value="A22_F1957-0028"/>
                <entry key="4127" type="xstring" value="B24_F1957-0028"/>
                <entry key="4128" type="xstring" value="A24_F1957-0028"/>
                <entry key="4129" type="xstring" value="A1_F1905-0438"/>
                <entry key="4130" type="xstring" value="A10_F1905-0438"/>
                <entry key="4131" type="xstring" value="A11_F1905-0438"/>
                <entry key="4132" type="xstring" value="A12_F1905-0438"/>
                <entry key="4133" type="xstring" value="A15_F1905-0438"/>
                <entry key="4134" type="xstring" value="A16_F1905-0438"/>
                <entry key="4135" type="xstring" value="A17_F1905-0438"/>
                <entry key="4136" type="xstring" value="A18_F1905-0438"/>
                <entry key="4137" type="xstring" value="A19_F1905-0438"/>
                <entry key="4138" type="xstring" value="A20_F1905-0438"/>
                <entry key="4139" type="xstring" value="A3_F1905-0438"/>
                <entry key="4140" type="xstring" value="A4_F1905-0438"/>
                <entry key="4141" type="xstring" value="A5_F1905-0438"/>
                <entry key="4142" type="xstring" value="A6_F1905-0438"/>
                <entry key="4143" type="xstring" value="A7_F1905-0438"/>
                <entry key="4144" type="xstring" value="A8_F1905-0438"/>
                <entry key="4145" type="xstring" value="A9_F1905-0438"/>
                <entry key="4146" type="xstring" value="B1_F1905-0438"/>
                <entry key="4147" type="xstring" value="B10_F1905-0438"/>
                <entry key="4148" type="xstring" value="B11_F1905-0438"/>
                <entry key="4149" type="xstring" value="B12_F1905-0438"/>
                <entry key="4150" type="xstring" value="B13_F1905-0438"/>
                <entry key="4151" type="xstring" value="B14_F1905-0438"/>
                <entry key="4152" type="xstring" value="B15_F1905-0438"/>
                <entry key="4153" type="xstring" value="B16_F1905-0438"/>
                <entry key="4154" type="xstring" value="B17_F1905-0438"/>
                <entry key="4155" type="xstring" value="B18_F1905-0438"/>
                <entry key="4156" type="xstring" value="B19_F1905-0438"/>
                <entry key="4157" type="xstring" value="B2_F1905-0438"/>
                <entry key="4158" type="xstring" value="B20_F1905-0438"/>
                <entry key="4159" type="xstring" value="B3_F1905-0438"/>
                <entry key="4160" type="xstring" value="B4_F1905-0438"/>
                <entry key="4161" type="xstring" value="B5_F1905-0438"/>
                <entry key="4162" type="xstring" value="B6_F1905-0438"/>
                <entry key="4163" type="xstring" value="B7_F1905-0438"/>
                <entry key="4164" type="xstring" value="B8_F1905-0438"/>
                <entry key="4165" type="xstring" value="B9_F1905-0438"/>
                <entry key="4166" type="xstring" value="C1_F1905-0438"/>
                <entry key="4167" type="xstring" value="C10_F1905-0438"/>
                <entry key="4168" type="xstring" value="C11_F1905-0438"/>
                <entry key="4169" type="xstring" value="C12_F1905-0438"/>
                <entry key="4170" type="xstring" value="C13_F1905-0438"/>
                <entry key="4171" type="xstring" value="C14_F1905-0438"/>
                <entry key="4172" type="xstring" value="C15_F1905-0438"/>
                <entry key="4173" type="xstring" value="C17_F1905-0438"/>
                <entry key="4174" type="xstring" value="C18_F1905-0438"/>
                <entry key="4175" type="xstring" value="C19_F1905-0438"/>
                <entry key="4176" type="xstring" value="C2_F1905-0438"/>
                <entry key="4177" type="xstring" value="C20_F1905-0438"/>
                <entry key="4178" type="xstring" value="C21_F1905-0438"/>
                <entry key="4179" type="xstring" value="C23_F1905-0438"/>
                <entry key="4180" type="xstring" value="C3_F1905-0438"/>
                <entry key="4181" type="xstring" value="C4_F1905-0438"/>
                <entry key="4182" type="xstring" value="C5_F1905-0438"/>
                <entry key="4183" type="xstring" value="C6_F1905-0438"/>
                <entry key="4184" type="xstring" value="C7_F1905-0438"/>
                <entry key="4185" type="xstring" value="C8_F1905-0438"/>
                <entry key="4186" type="xstring" value="C9_F1905-0438"/>
                <entry key="4187" type="xstring" value="D10_F1905-0438"/>
                <entry key="4188" type="xstring" value="D11_F1905-0438"/>
                <entry key="4189" type="xstring" value="D12_F1905-0438"/>
                <entry key="4190" type="xstring" value="D13_F1905-0438"/>
                <entry key="4191" type="xstring" value="D14_F1905-0438"/>
                <entry key="4192" type="xstring" value="D15_F1905-0438"/>
                <entry key="4193" type="xstring" value="D16_F1905-0438"/>
                <entry key="4194" type="xstring" value="D17_F1905-0438"/>
                <entry key="4195" type="xstring" value="D18_F1905-0438"/>
                <entry key="4196" type="xstring" value="D19_F1905-0438"/>
                <entry key="4197" type="xstring" value="D20_F1905-0438"/>
                <entry key="4198" type="xstring" value="D22_F1905-0438"/>
                <entry key="4199" type="xstring" value="D23_F1905-0438"/>
                <entry key="4200" type="xstring" value="D5_F1905-0438"/>
                <entry key="4201" type="xstring" value="D6_F1905-0438"/>
                <entry key="4202" type="xstring" value="D7_F1905-0438"/>
                <entry key="4203" type="xstring" value="D8_F1905-0438"/>
                <entry key="4204" type="xstring" value="D9_F1905-0438"/>
                <entry key="4205" type="xstring" value="E1_F1905-0438"/>
                <entry key="4206" type="xstring" value="E10_F1905-0438"/>
                <entry key="4207" type="xstring" value="E11_F1905-0438"/>
                <entry key="4208" type="xstring" value="E12_F1905-0438"/>
                <entry key="4209" type="xstring" value="E13_F1905-0438"/>
                <entry key="4210" type="xstring" value="E14_F1905-0438"/>
                <entry key="4211" type="xstring" value="E15_F1905-0438"/>
                <entry key="4212" type="xstring" value="E16_F1905-0438"/>
                <entry key="4213" type="xstring" value="E17_F1905-0438"/>
                <entry key="4214" type="xstring" value="E18_F1905-0438"/>
                <entry key="4215" type="xstring" value="E19_F1905-0438"/>
                <entry key="4216" type="xstring" value="E2_F1905-0438"/>
                <entry key="4217" type="xstring" value="E20_F1905-0438"/>
                <entry key="4218" type="xstring" value="E21_F1905-0438"/>
                <entry key="4219" type="xstring" value="E22_F1905-0438"/>
                <entry key="4220" type="xstring" value="E23_F1905-0438"/>
                <entry key="4221" type="xstring" value="E24_F1905-0438"/>
                <entry key="4222" type="xstring" value="E3_F1905-0438"/>
                <entry key="4223" type="xstring" value="E4_F1905-0438"/>
                <entry key="4224" type="xstring" value="E5_F1905-0438"/>
                <entry key="4225" type="xstring" value="E6_F1905-0438"/>
                <entry key="4226" type="xstring" value="E7_F1905-0438"/>
                <entry key="4227" type="xstring" value="E8_F1905-0438"/>
                <entry key="4228" type="xstring" value="E9_F1905-0438"/>
                <entry key="4229" type="xstring" value="F1_F1905-0438"/>
                <entry key="4230" type="xstring" value="F10_F1905-0438"/>
                <entry key="4231" type="xstring" value="F11_F1905-0438"/>
                <entry key="4232" type="xstring" value="F12_F1905-0438"/>
                <entry key="4233" type="xstring" value="F13_F1905-0438"/>
                <entry key="4234" type="xstring" value="F14_F1905-0438"/>
                <entry key="4235" type="xstring" value="F15_F1905-0438"/>
                <entry key="4236" type="xstring" value="F16_F1905-0438"/>
                <entry key="4237" type="xstring" value="F17_F1905-0438"/>
                <entry key="4238" type="xstring" value="F18_F1905-0438"/>
                <entry key="4239" type="xstring" value="F19_F1905-0438"/>
                <entry key="4240" type="xstring" value="F2_F1905-0438"/>
                <entry key="4241" type="xstring" value="F20_F1905-0438"/>
                <entry key="4242" type="xstring" value="F21_F1905-0438"/>
                <entry key="4243" type="xstring" value="F22_F1905-0438"/>
                <entry key="4244" type="xstring" value="F23_F1905-0438"/>
                <entry key="4245" type="xstring" value="F24_F1905-0438"/>
                <entry key="4246" type="xstring" value="F3_F1905-0438"/>
                <entry key="4247" type="xstring" value="F4_F1905-0438"/>
                <entry key="4248" type="xstring" value="F5_F1905-0438"/>
                <entry key="4249" type="xstring" value="F6_F1905-0438"/>
                <entry key="4250" type="xstring" value="F7_F1905-0438"/>
                <entry key="4251" type="xstring" value="F8_F1905-0438"/>
                <entry key="4252" type="xstring" value="F9_F1905-0438"/>
                <entry key="4253" type="xstring" value="G1_F1905-0438"/>
                <entry key="4254" type="xstring" value="G10_F1905-0438"/>
                <entry key="4255" type="xstring" value="G11_F1905-0438"/>
                <entry key="4256" type="xstring" value="G12_F1905-0438"/>
                <entry key="4257" type="xstring" value="G13_F1905-0438"/>
                <entry key="4258" type="xstring" value="G15_F1905-0438"/>
                <entry key="4259" type="xstring" value="G16_F1905-0438"/>
                <entry key="4260" type="xstring" value="G17_F1905-0438"/>
                <entry key="4261" type="xstring" value="G18_F1905-0438"/>
                <entry key="4262" type="xstring" value="G19_F1905-0438"/>
                <entry key="4263" type="xstring" value="G2_F1905-0438"/>
                <entry key="4264" type="xstring" value="G20_F1905-0438"/>
                <entry key="4265" type="xstring" value="G21_F1905-0438"/>
                <entry key="4266" type="xstring" value="G22_F1905-0438"/>
                <entry key="4267" type="xstring" value="G23_F1905-0438"/>
                <entry key="4268" type="xstring" value="G24_F1905-0438"/>
                <entry key="4269" type="xstring" value="G3_F1905-0438"/>
                <entry key="4270" type="xstring" value="G4_F1905-0438"/>
                <entry key="4271" type="xstring" value="G5_F1905-0438"/>
                <entry key="4272" type="xstring" value="G6_F1905-0438"/>
                <entry key="4273" type="xstring" value="G7_F1905-0438"/>
                <entry key="4274" type="xstring" value="G8_F1905-0438"/>
                <entry key="4275" type="xstring" value="G9_F1905-0438"/>
                <entry key="4276" type="xstring" value="H1_F1905-0438"/>
                <entry key="4277" type="xstring" value="H10_F1905-0438"/>
                <entry key="4278" type="xstring" value="H11_F1905-0438"/>
                <entry key="4279" type="xstring" value="H12_F1905-0438"/>
                <entry key="4280" type="xstring" value="H13_F1905-0438"/>
                <entry key="4281" type="xstring" value="H14_F1905-0438"/>
                <entry key="4282" type="xstring" value="H15_F1905-0438"/>
                <entry key="4283" type="xstring" value="H16_F1905-0438"/>
                <entry key="4284" type="xstring" value="H17_F1905-0438"/>
                <entry key="4285" type="xstring" value="H18_F1905-0438"/>
                <entry key="4286" type="xstring" value="H19_F1905-0438"/>
                <entry key="4287" type="xstring" value="H2_F1905-0438"/>
                <entry key="4288" type="xstring" value="H20_F1905-0438"/>
                <entry key="4289" type="xstring" value="H21_F1905-0438"/>
                <entry key="4290" type="xstring" value="H22_F1905-0438"/>
                <entry key="4291" type="xstring" value="H23_F1905-0438"/>
                <entry key="4292" type="xstring" value="H24_F1905-0438"/>
                <entry key="4293" type="xstring" value="H3_F1905-0438"/>
                <entry key="4294" type="xstring" value="H4_F1905-0438"/>
                <entry key="4295" type="xstring" value="H5_F1905-0438"/>
                <entry key="4296" type="xstring" value="H6_F1905-0438"/>
                <entry key="4297" type="xstring" value="H7_F1905-0438"/>
                <entry key="4298" type="xstring" value="H8_F1905-0438"/>
                <entry key="4299" type="xstring" value="I1_F1905-0438"/>
                <entry key="4300" type="xstring" value="I10_F1905-0438"/>
                <entry key="4301" type="xstring" value="I11_F1905-0438"/>
                <entry key="4302" type="xstring" value="I12_F1905-0438"/>
                <entry key="4303" type="xstring" value="I13_F1905-0438"/>
                <entry key="4304" type="xstring" value="I14_F1905-0438"/>
                <entry key="4305" type="xstring" value="I15_F1905-0438"/>
                <entry key="4306" type="xstring" value="I16_F1905-0438"/>
                <entry key="4307" type="xstring" value="I17_F1905-0438"/>
                <entry key="4308" type="xstring" value="I18_F1905-0438"/>
                <entry key="4309" type="xstring" value="I19_F1905-0438"/>
                <entry key="4310" type="xstring" value="I2_F1905-0438"/>
                <entry key="4311" type="xstring" value="I20_F1905-0438"/>
                <entry key="4312" type="xstring" value="I21_F1905-0438"/>
                <entry key="4313" type="xstring" value="I22_F1905-0438"/>
                <entry key="4314" type="xstring" value="I23_F1905-0438"/>
                <entry key="4315" type="xstring" value="I24_F1905-0438"/>
                <entry key="4316" type="xstring" value="I3_F1905-0438"/>
                <entry key="4317" type="xstring" value="I4_F1905-0438"/>
                <entry key="4318" type="xstring" value="I5_F1905-0438"/>
                <entry key="4319" type="xstring" value="I6_F1905-0438"/>
                <entry key="4320" type="xstring" value="I7_F1905-0438"/>
                <entry key="4321" type="xstring" value="I8_F1905-0438"/>
                <entry key="4322" type="xstring" value="I9_F1905-0438"/>
                <entry key="4323" type="xstring" value="J1_F1905-0438"/>
                <entry key="4324" type="xstring" value="J10_F1905-0438"/>
                <entry key="4325" type="xstring" value="J11_F1905-0438"/>
                <entry key="4326" type="xstring" value="J12_F1905-0438"/>
                <entry key="4327" type="xstring" value="J13_F1905-0438"/>
                <entry key="4328" type="xstring" value="J14_F1905-0438"/>
                <entry key="4329" type="xstring" value="J15_F1905-0438"/>
                <entry key="4330" type="xstring" value="J16_F1905-0438"/>
                <entry key="4331" type="xstring" value="J17_F1905-0438"/>
                <entry key="4332" type="xstring" value="J18_F1905-0438"/>
                <entry key="4333" type="xstring" value="J19_F1905-0438"/>
                <entry key="4334" type="xstring" value="J2_F1905-0438"/>
                <entry key="4335" type="xstring" value="J20_F1905-0438"/>
                <entry key="4336" type="xstring" value="J3_F1905-0438"/>
                <entry key="4337" type="xstring" value="J4_F1905-0438"/>
                <entry key="4338" type="xstring" value="J5_F1905-0438"/>
                <entry key="4339" type="xstring" value="J6_F1905-0438"/>
                <entry key="4340" type="xstring" value="J7_F1905-0438"/>
                <entry key="4341" type="xstring" value="J8_F1905-0438"/>
                <entry key="4342" type="xstring" value="J9_F1905-0438"/>
                <entry key="4343" type="xstring" value="K1_F1905-0438"/>
                <entry key="4344" type="xstring" value="K10_F1905-0438"/>
                <entry key="4345" type="xstring" value="K11_F1905-0438"/>
                <entry key="4346" type="xstring" value="K12_F1905-0438"/>
                <entry key="4347" type="xstring" value="K14_F1905-0438"/>
                <entry key="4348" type="xstring" value="K15_F1905-0438"/>
                <entry key="4349" type="xstring" value="K16_F1905-0438"/>
                <entry key="4350" type="xstring" value="K17_F1905-0438"/>
                <entry key="4351" type="xstring" value="K18_F1905-0438"/>
                <entry key="4352" type="xstring" value="K19_F1905-0438"/>
                <entry key="4353" type="xstring" value="K2_F1905-0438"/>
                <entry key="4354" type="xstring" value="K20_F1905-0438"/>
                <entry key="4355" type="xstring" value="K3_F1905-0438"/>
                <entry key="4356" type="xstring" value="K4_F1905-0438"/>
                <entry key="4357" type="xstring" value="K5_F1905-0438"/>
                <entry key="4358" type="xstring" value="K6_F1905-0438"/>
                <entry key="4359" type="xstring" value="K7_F1905-0438"/>
                <entry key="4360" type="xstring" value="K8_F1905-0438"/>
                <entry key="4361" type="xstring" value="K9_F1905-0438"/>
                <entry key="4362" type="xstring" value="L1_F1905-0438"/>
                <entry key="4363" type="xstring" value="L10_F1905-0438"/>
                <entry key="4364" type="xstring" value="L11_F1905-0438"/>
                <entry key="4365" type="xstring" value="L12_F1905-0438"/>
                <entry key="4366" type="xstring" value="L13_F1905-0438"/>
                <entry key="4367" type="xstring" value="L14_F1905-0438"/>
                <entry key="4368" type="xstring" value="L15_F1905-0438"/>
                <entry key="4369" type="xstring" value="L16_F1905-0438"/>
                <entry key="4370" type="xstring" value="L17_F1905-0438"/>
                <entry key="4371" type="xstring" value="L18_F1905-0438"/>
                <entry key="4372" type="xstring" value="L19_F1905-0438"/>
                <entry key="4373" type="xstring" value="L2_F1905-0438"/>
                <entry key="4374" type="xstring" value="L20_F1905-0438"/>
                <entry key="4375" type="xstring" value="L3_F1905-0438"/>
                <entry key="4376" type="xstring" value="L4_F1905-0438"/>
                <entry key="4377" type="xstring" value="L5_F1905-0438"/>
                <entry key="4378" type="xstring" value="L6_F1905-0438"/>
                <entry key="4379" type="xstring" value="L7_F1905-0438"/>
                <entry key="4380" type="xstring" value="L8_F1905-0438"/>
                <entry key="4381" type="xstring" value="L9_F1905-0438"/>
                <entry key="4382" type="xstring" value="M1_F1905-0438"/>
                <entry key="4383" type="xstring" value="M10_F1905-0438"/>
                <entry key="4384" type="xstring" value="M11_F1905-0438"/>
                <entry key="4385" type="xstring" value="M12_F1905-0438"/>
                <entry key="4386" type="xstring" value="M13_F1905-0438"/>
                <entry key="4387" type="xstring" value="M14_F1905-0438"/>
                <entry key="4388" type="xstring" value="M16_F1905-0438"/>
                <entry key="4389" type="xstring" value="M17_F1905-0438"/>
                <entry key="4390" type="xstring" value="M18_F1905-0438"/>
                <entry key="4391" type="xstring" value="M19_F1905-0438"/>
                <entry key="4392" type="xstring" value="M2_F1905-0438"/>
                <entry key="4393" type="xstring" value="M20_F1905-0438"/>
                <entry key="4394" type="xstring" value="M3_F1905-0438"/>
                <entry key="4395" type="xstring" value="M4_F1905-0438"/>
                <entry key="4396" type="xstring" value="M5_F1905-0438"/>
                <entry key="4397" type="xstring" value="M6_F1905-0438"/>
                <entry key="4398" type="xstring" value="M7_F1905-0438"/>
                <entry key="4399" type="xstring" value="M8_F1905-0438"/>
                <entry key="4400" type="xstring" value="M9_F1905-0438"/>
                <entry key="4401" type="xstring" value="N1_F1905-0438"/>
                <entry key="4402" type="xstring" value="N10_F1905-0438"/>
                <entry key="4403" type="xstring" value="N11_F1905-0438"/>
                <entry key="4404" type="xstring" value="N12_F1905-0438"/>
                <entry key="4405" type="xstring" value="N13_F1905-0438"/>
                <entry key="4406" type="xstring" value="N14_F1905-0438"/>
                <entry key="4407" type="xstring" value="N15_F1905-0438"/>
                <entry key="4408" type="xstring" value="N16_F1905-0438"/>
                <entry key="4409" type="xstring" value="N17_F1905-0438"/>
                <entry key="4410" type="xstring" value="N18_F1905-0438"/>
                <entry key="4411" type="xstring" value="N19_F1905-0438"/>
                <entry key="4412" type="xstring" value="N20_F1905-0438"/>
                <entry key="4413" type="xstring" value="N3_F1905-0438"/>
                <entry key="4414" type="xstring" value="N4_F1905-0438"/>
                <entry key="4415" type="xstring" value="N5_F1905-0438"/>
                <entry key="4416" type="xstring" value="N7_F1905-0438"/>
                <entry key="4417" type="xstring" value="N8_F1905-0438"/>
                <entry key="4418" type="xstring" value="N9_F1905-0438"/>
                <entry key="4419" type="xstring" value="O1_F1905-0438"/>
                <entry key="4420" type="xstring" value="O10_F1905-0438"/>
                <entry key="4421" type="xstring" value="O11_F1905-0438"/>
                <entry key="4422" type="xstring" value="O12_F1905-0438"/>
                <entry key="4423" type="xstring" value="O13_F1905-0438"/>
                <entry key="4424" type="xstring" value="O14_F1905-0438"/>
                <entry key="4425" type="xstring" value="O15_F1905-0438"/>
                <entry key="4426" type="xstring" value="O16_F1905-0438"/>
                <entry key="4427" type="xstring" value="O17_F1905-0438"/>
                <entry key="4428" type="xstring" value="O18_F1905-0438"/>
                <entry key="4429" type="xstring" value="O19_F1905-0438"/>
                <entry key="4430" type="xstring" value="O2_F1905-0438"/>
                <entry key="4431" type="xstring" value="O20_F1905-0438"/>
                <entry key="4432" type="xstring" value="O3_F1905-0438"/>
                <entry key="4433" type="xstring" value="O4_F1905-0438"/>
                <entry key="4434" type="xstring" value="O5_F1905-0438"/>
                <entry key="4435" type="xstring" value="O6_F1905-0438"/>
                <entry key="4436" type="xstring" value="O7_F1905-0438"/>
                <entry key="4437" type="xstring" value="O8_F1905-0438"/>
                <entry key="4438" type="xstring" value="O9_F1905-0438"/>
                <entry key="4439" type="xstring" value="P1_F1905-0438"/>
                <entry key="4440" type="xstring" value="P10_F1905-0438"/>
                <entry key="4441" type="xstring" value="P11_F1905-0438"/>
                <entry key="4442" type="xstring" value="P12_F1905-0438"/>
                <entry key="4443" type="xstring" value="P13_F1905-0438"/>
                <entry key="4444" type="xstring" value="P14_F1905-0438"/>
                <entry key="4445" type="xstring" value="P15_F1905-0438"/>
                <entry key="4446" type="xstring" value="P16_F1905-0438"/>
                <entry key="4447" type="xstring" value="P17_F1905-0438"/>
                <entry key="4448" type="xstring" value="P18_F1905-0438"/>
                <entry key="4449" type="xstring" value="P2_F1905-0438"/>
                <entry key="4450" type="xstring" value="P20_F1905-0438"/>
                <entry key="4451" type="xstring" value="P3_F1905-0438"/>
                <entry key="4452" type="xstring" value="P4_F1905-0438"/>
                <entry key="4453" type="xstring" value="P5_F1905-0438"/>
                <entry key="4454" type="xstring" value="P6_F1905-0438"/>
                <entry key="4455" type="xstring" value="P7_F1905-0438"/>
                <entry key="4456" type="xstring" value="P8_F1905-0438"/>
                <entry key="4457" type="xstring" value="P9_F1905-0438"/>
                <entry key="4458" type="xstring" value="D2_F1905-0438"/>
                <entry key="4459" type="xstring" value="D21_F1905-0438"/>
                <entry key="4460" type="xstring" value="D3_F1905-0438"/>
                <entry key="4461" type="xstring" value="D1_F1905-0438"/>
                <entry key="4462" type="xstring" value="B22_F1905-0438"/>
                <entry key="4463" type="xstring" value="D24_F1905-0438"/>
                <entry key="4464" type="xstring" value="A23_F1905-0438"/>
                <entry key="4465" type="xstring" value="C24_F1905-0438"/>
                <entry key="4466" type="xstring" value="B23_F1905-0438"/>
                <entry key="4467" type="xstring" value="A21_F1905-0438"/>
                <entry key="4468" type="xstring" value="B21_F1905-0438"/>
                <entry key="4469" type="xstring" value="C22_F1905-0438"/>
                <entry key="4470" type="xstring" value="A22_F1905-0438"/>
                <entry key="4471" type="xstring" value="B24_F1905-0438"/>
                <entry key="4472" type="xstring" value="A24_F1905-0438"/>
                <entry key="4473" type="xstring" value="A1_F6482-5248"/>
                <entry key="4474" type="xstring" value="A10_F6482-5248"/>
                <entry key="4475" type="xstring" value="A11_F6482-5248"/>
                <entry key="4476" type="xstring" value="A12_F6482-5248"/>
                <entry key="4477" type="xstring" value="A15_F6482-5248"/>
                <entry key="4478" type="xstring" value="A16_F6482-5248"/>
                <entry key="4479" type="xstring" value="A17_F6482-5248"/>
                <entry key="4480" type="xstring" value="A18_F6482-5248"/>
                <entry key="4481" type="xstring" value="A19_F6482-5248"/>
                <entry key="4482" type="xstring" value="A20_F6482-5248"/>
                <entry key="4483" type="xstring" value="A3_F6482-5248"/>
                <entry key="4484" type="xstring" value="A4_F6482-5248"/>
                <entry key="4485" type="xstring" value="A5_F6482-5248"/>
                <entry key="4486" type="xstring" value="A6_F6482-5248"/>
                <entry key="4487" type="xstring" value="A7_F6482-5248"/>
                <entry key="4488" type="xstring" value="A8_F6482-5248"/>
                <entry key="4489" type="xstring" value="A9_F6482-5248"/>
                <entry key="4490" type="xstring" value="B1_F6482-5248"/>
                <entry key="4491" type="xstring" value="B10_F6482-5248"/>
                <entry key="4492" type="xstring" value="B11_F6482-5248"/>
                <entry key="4493" type="xstring" value="B12_F6482-5248"/>
                <entry key="4494" type="xstring" value="B13_F6482-5248"/>
                <entry key="4495" type="xstring" value="B14_F6482-5248"/>
                <entry key="4496" type="xstring" value="B15_F6482-5248"/>
                <entry key="4497" type="xstring" value="B16_F6482-5248"/>
                <entry key="4498" type="xstring" value="B17_F6482-5248"/>
                <entry key="4499" type="xstring" value="B18_F6482-5248"/>
                <entry key="4500" type="xstring" value="B19_F6482-5248"/>
                <entry key="4501" type="xstring" value="B2_F6482-5248"/>
                <entry key="4502" type="xstring" value="B20_F6482-5248"/>
                <entry key="4503" type="xstring" value="B3_F6482-5248"/>
                <entry key="4504" type="xstring" value="B4_F6482-5248"/>
                <entry key="4505" type="xstring" value="B5_F6482-5248"/>
                <entry key="4506" type="xstring" value="B6_F6482-5248"/>
                <entry key="4507" type="xstring" value="B7_F6482-5248"/>
                <entry key="4508" type="xstring" value="B8_F6482-5248"/>
                <entry key="4509" type="xstring" value="B9_F6482-5248"/>
                <entry key="4510" type="xstring" value="C1_F6482-5248"/>
                <entry key="4511" type="xstring" value="C10_F6482-5248"/>
                <entry key="4512" type="xstring" value="C11_F6482-5248"/>
                <entry key="4513" type="xstring" value="C12_F6482-5248"/>
                <entry key="4514" type="xstring" value="C13_F6482-5248"/>
                <entry key="4515" type="xstring" value="C14_F6482-5248"/>
                <entry key="4516" type="xstring" value="C15_F6482-5248"/>
                <entry key="4517" type="xstring" value="C17_F6482-5248"/>
                <entry key="4518" type="xstring" value="C18_F6482-5248"/>
                <entry key="4519" type="xstring" value="C19_F6482-5248"/>
                <entry key="4520" type="xstring" value="C2_F6482-5248"/>
                <entry key="4521" type="xstring" value="C20_F6482-5248"/>
                <entry key="4522" type="xstring" value="C21_F6482-5248"/>
                <entry key="4523" type="xstring" value="C23_F6482-5248"/>
                <entry key="4524" type="xstring" value="C3_F6482-5248"/>
                <entry key="4525" type="xstring" value="C4_F6482-5248"/>
                <entry key="4526" type="xstring" value="C5_F6482-5248"/>
                <entry key="4527" type="xstring" value="C6_F6482-5248"/>
                <entry key="4528" type="xstring" value="C7_F6482-5248"/>
                <entry key="4529" type="xstring" value="C8_F6482-5248"/>
                <entry key="4530" type="xstring" value="C9_F6482-5248"/>
                <entry key="4531" type="xstring" value="D10_F6482-5248"/>
                <entry key="4532" type="xstring" value="D11_F6482-5248"/>
                <entry key="4533" type="xstring" value="D12_F6482-5248"/>
                <entry key="4534" type="xstring" value="D13_F6482-5248"/>
                <entry key="4535" type="xstring" value="D14_F6482-5248"/>
                <entry key="4536" type="xstring" value="D15_F6482-5248"/>
                <entry key="4537" type="xstring" value="D16_F6482-5248"/>
                <entry key="4538" type="xstring" value="D17_F6482-5248"/>
                <entry key="4539" type="xstring" value="D18_F6482-5248"/>
                <entry key="4540" type="xstring" value="D19_F6482-5248"/>
                <entry key="4541" type="xstring" value="D20_F6482-5248"/>
                <entry key="4542" type="xstring" value="D22_F6482-5248"/>
                <entry key="4543" type="xstring" value="D23_F6482-5248"/>
                <entry key="4544" type="xstring" value="D5_F6482-5248"/>
                <entry key="4545" type="xstring" value="D6_F6482-5248"/>
                <entry key="4546" type="xstring" value="D7_F6482-5248"/>
                <entry key="4547" type="xstring" value="D8_F6482-5248"/>
                <entry key="4548" type="xstring" value="D9_F6482-5248"/>
                <entry key="4549" type="xstring" value="E1_F6482-5248"/>
                <entry key="4550" type="xstring" value="E10_F6482-5248"/>
                <entry key="4551" type="xstring" value="E11_F6482-5248"/>
                <entry key="4552" type="xstring" value="E12_F6482-5248"/>
                <entry key="4553" type="xstring" value="E13_F6482-5248"/>
                <entry key="4554" type="xstring" value="E14_F6482-5248"/>
                <entry key="4555" type="xstring" value="E15_F6482-5248"/>
                <entry key="4556" type="xstring" value="E16_F6482-5248"/>
                <entry key="4557" type="xstring" value="E17_F6482-5248"/>
                <entry key="4558" type="xstring" value="E18_F6482-5248"/>
                <entry key="4559" type="xstring" value="E19_F6482-5248"/>
                <entry key="4560" type="xstring" value="E2_F6482-5248"/>
                <entry key="4561" type="xstring" value="E20_F6482-5248"/>
                <entry key="4562" type="xstring" value="E21_F6482-5248"/>
                <entry key="4563" type="xstring" value="E22_F6482-5248"/>
                <entry key="4564" type="xstring" value="E23_F6482-5248"/>
                <entry key="4565" type="xstring" value="E24_F6482-5248"/>
                <entry key="4566" type="xstring" value="E3_F6482-5248"/>
                <entry key="4567" type="xstring" value="E4_F6482-5248"/>
                <entry key="4568" type="xstring" value="E5_F6482-5248"/>
                <entry key="4569" type="xstring" value="E6_F6482-5248"/>
                <entry key="4570" type="xstring" value="E7_F6482-5248"/>
                <entry key="4571" type="xstring" value="E8_F6482-5248"/>
                <entry key="4572" type="xstring" value="E9_F6482-5248"/>
                <entry key="4573" type="xstring" value="F1_F6482-5248"/>
                <entry key="4574" type="xstring" value="F10_F6482-5248"/>
                <entry key="4575" type="xstring" value="F11_F6482-5248"/>
                <entry key="4576" type="xstring" value="F12_F6482-5248"/>
                <entry key="4577" type="xstring" value="F13_F6482-5248"/>
                <entry key="4578" type="xstring" value="F14_F6482-5248"/>
                <entry key="4579" type="xstring" value="F15_F6482-5248"/>
                <entry key="4580" type="xstring" value="F16_F6482-5248"/>
                <entry key="4581" type="xstring" value="F17_F6482-5248"/>
                <entry key="4582" type="xstring" value="F18_F6482-5248"/>
                <entry key="4583" type="xstring" value="F19_F6482-5248"/>
                <entry key="4584" type="xstring" value="F2_F6482-5248"/>
                <entry key="4585" type="xstring" value="F20_F6482-5248"/>
                <entry key="4586" type="xstring" value="F21_F6482-5248"/>
                <entry key="4587" type="xstring" value="F22_F6482-5248"/>
                <entry key="4588" type="xstring" value="F23_F6482-5248"/>
                <entry key="4589" type="xstring" value="F24_F6482-5248"/>
                <entry key="4590" type="xstring" value="F3_F6482-5248"/>
                <entry key="4591" type="xstring" value="F4_F6482-5248"/>
                <entry key="4592" type="xstring" value="F5_F6482-5248"/>
                <entry key="4593" type="xstring" value="F6_F6482-5248"/>
                <entry key="4594" type="xstring" value="F7_F6482-5248"/>
                <entry key="4595" type="xstring" value="F8_F6482-5248"/>
                <entry key="4596" type="xstring" value="F9_F6482-5248"/>
                <entry key="4597" type="xstring" value="G1_F6482-5248"/>
                <entry key="4598" type="xstring" value="G10_F6482-5248"/>
                <entry key="4599" type="xstring" value="G11_F6482-5248"/>
                <entry key="4600" type="xstring" value="G12_F6482-5248"/>
                <entry key="4601" type="xstring" value="G13_F6482-5248"/>
                <entry key="4602" type="xstring" value="G15_F6482-5248"/>
                <entry key="4603" type="xstring" value="G16_F6482-5248"/>
                <entry key="4604" type="xstring" value="G17_F6482-5248"/>
                <entry key="4605" type="xstring" value="G18_F6482-5248"/>
                <entry key="4606" type="xstring" value="G19_F6482-5248"/>
                <entry key="4607" type="xstring" value="G2_F6482-5248"/>
                <entry key="4608" type="xstring" value="G20_F6482-5248"/>
                <entry key="4609" type="xstring" value="G21_F6482-5248"/>
                <entry key="4610" type="xstring" value="G22_F6482-5248"/>
                <entry key="4611" type="xstring" value="G23_F6482-5248"/>
                <entry key="4612" type="xstring" value="G24_F6482-5248"/>
                <entry key="4613" type="xstring" value="G3_F6482-5248"/>
                <entry key="4614" type="xstring" value="G4_F6482-5248"/>
                <entry key="4615" type="xstring" value="G5_F6482-5248"/>
                <entry key="4616" type="xstring" value="G6_F6482-5248"/>
                <entry key="4617" type="xstring" value="G7_F6482-5248"/>
                <entry key="4618" type="xstring" value="G8_F6482-5248"/>
                <entry key="4619" type="xstring" value="G9_F6482-5248"/>
                <entry key="4620" type="xstring" value="H1_F6482-5248"/>
                <entry key="4621" type="xstring" value="H10_F6482-5248"/>
                <entry key="4622" type="xstring" value="H11_F6482-5248"/>
                <entry key="4623" type="xstring" value="H12_F6482-5248"/>
                <entry key="4624" type="xstring" value="H13_F6482-5248"/>
                <entry key="4625" type="xstring" value="H14_F6482-5248"/>
                <entry key="4626" type="xstring" value="H15_F6482-5248"/>
                <entry key="4627" type="xstring" value="H16_F6482-5248"/>
                <entry key="4628" type="xstring" value="H17_F6482-5248"/>
                <entry key="4629" type="xstring" value="H18_F6482-5248"/>
                <entry key="4630" type="xstring" value="H19_F6482-5248"/>
                <entry key="4631" type="xstring" value="H2_F6482-5248"/>
                <entry key="4632" type="xstring" value="H20_F6482-5248"/>
                <entry key="4633" type="xstring" value="H21_F6482-5248"/>
                <entry key="4634" type="xstring" value="H22_F6482-5248"/>
                <entry key="4635" type="xstring" value="H23_F6482-5248"/>
                <entry key="4636" type="xstring" value="H24_F6482-5248"/>
                <entry key="4637" type="xstring" value="H3_F6482-5248"/>
                <entry key="4638" type="xstring" value="H4_F6482-5248"/>
                <entry key="4639" type="xstring" value="H5_F6482-5248"/>
                <entry key="4640" type="xstring" value="H6_F6482-5248"/>
                <entry key="4641" type="xstring" value="H7_F6482-5248"/>
                <entry key="4642" type="xstring" value="H8_F6482-5248"/>
                <entry key="4643" type="xstring" value="I1_F6482-5248"/>
                <entry key="4644" type="xstring" value="I10_F6482-5248"/>
                <entry key="4645" type="xstring" value="I11_F6482-5248"/>
                <entry key="4646" type="xstring" value="I12_F6482-5248"/>
                <entry key="4647" type="xstring" value="I13_F6482-5248"/>
                <entry key="4648" type="xstring" value="I14_F6482-5248"/>
                <entry key="4649" type="xstring" value="I15_F6482-5248"/>
                <entry key="4650" type="xstring" value="I16_F6482-5248"/>
                <entry key="4651" type="xstring" value="I17_F6482-5248"/>
                <entry key="4652" type="xstring" value="I18_F6482-5248"/>
                <entry key="4653" type="xstring" value="I19_F6482-5248"/>
                <entry key="4654" type="xstring" value="I2_F6482-5248"/>
                <entry key="4655" type="xstring" value="I20_F6482-5248"/>
                <entry key="4656" type="xstring" value="I21_F6482-5248"/>
                <entry key="4657" type="xstring" value="I22_F6482-5248"/>
                <entry key="4658" type="xstring" value="I23_F6482-5248"/>
                <entry key="4659" type="xstring" value="I24_F6482-5248"/>
                <entry key="4660" type="xstring" value="I3_F6482-5248"/>
                <entry key="4661" type="xstring" value="I4_F6482-5248"/>
                <entry key="4662" type="xstring" value="I5_F6482-5248"/>
                <entry key="4663" type="xstring" value="I6_F6482-5248"/>
                <entry key="4664" type="xstring" value="I7_F6482-5248"/>
                <entry key="4665" type="xstring" value="I8_F6482-5248"/>
                <entry key="4666" type="xstring" value="I9_F6482-5248"/>
                <entry key="4667" type="xstring" value="J1_F6482-5248"/>
                <entry key="4668" type="xstring" value="J10_F6482-5248"/>
                <entry key="4669" type="xstring" value="J11_F6482-5248"/>
                <entry key="4670" type="xstring" value="J12_F6482-5248"/>
                <entry key="4671" type="xstring" value="J13_F6482-5248"/>
                <entry key="4672" type="xstring" value="J14_F6482-5248"/>
                <entry key="4673" type="xstring" value="J15_F6482-5248"/>
                <entry key="4674" type="xstring" value="J16_F6482-5248"/>
                <entry key="4675" type="xstring" value="J17_F6482-5248"/>
                <entry key="4676" type="xstring" value="J18_F6482-5248"/>
                <entry key="4677" type="xstring" value="J19_F6482-5248"/>
                <entry key="4678" type="xstring" value="J2_F6482-5248"/>
                <entry key="4679" type="xstring" value="J20_F6482-5248"/>
                <entry key="4680" type="xstring" value="J3_F6482-5248"/>
                <entry key="4681" type="xstring" value="J4_F6482-5248"/>
                <entry key="4682" type="xstring" value="J5_F6482-5248"/>
                <entry key="4683" type="xstring" value="J6_F6482-5248"/>
                <entry key="4684" type="xstring" value="J7_F6482-5248"/>
                <entry key="4685" type="xstring" value="J8_F6482-5248"/>
                <entry key="4686" type="xstring" value="J9_F6482-5248"/>
                <entry key="4687" type="xstring" value="K1_F6482-5248"/>
                <entry key="4688" type="xstring" value="K10_F6482-5248"/>
                <entry key="4689" type="xstring" value="K11_F6482-5248"/>
                <entry key="4690" type="xstring" value="K12_F6482-5248"/>
                <entry key="4691" type="xstring" value="K14_F6482-5248"/>
                <entry key="4692" type="xstring" value="K15_F6482-5248"/>
                <entry key="4693" type="xstring" value="K16_F6482-5248"/>
                <entry key="4694" type="xstring" value="K17_F6482-5248"/>
                <entry key="4695" type="xstring" value="K18_F6482-5248"/>
                <entry key="4696" type="xstring" value="K19_F6482-5248"/>
                <entry key="4697" type="xstring" value="K2_F6482-5248"/>
                <entry key="4698" type="xstring" value="K20_F6482-5248"/>
                <entry key="4699" type="xstring" value="K3_F6482-5248"/>
                <entry key="4700" type="xstring" value="K4_F6482-5248"/>
                <entry key="4701" type="xstring" value="K5_F6482-5248"/>
                <entry key="4702" type="xstring" value="K6_F6482-5248"/>
                <entry key="4703" type="xstring" value="K7_F6482-5248"/>
                <entry key="4704" type="xstring" value="K8_F6482-5248"/>
                <entry key="4705" type="xstring" value="K9_F6482-5248"/>
                <entry key="4706" type="xstring" value="L1_F6482-5248"/>
                <entry key="4707" type="xstring" value="L10_F6482-5248"/>
                <entry key="4708" type="xstring" value="L11_F6482-5248"/>
                <entry key="4709" type="xstring" value="L12_F6482-5248"/>
                <entry key="4710" type="xstring" value="L13_F6482-5248"/>
                <entry key="4711" type="xstring" value="L14_F6482-5248"/>
                <entry key="4712" type="xstring" value="L15_F6482-5248"/>
                <entry key="4713" type="xstring" value="L16_F6482-5248"/>
                <entry key="4714" type="xstring" value="L17_F6482-5248"/>
                <entry key="4715" type="xstring" value="L18_F6482-5248"/>
                <entry key="4716" type="xstring" value="L19_F6482-5248"/>
                <entry key="4717" type="xstring" value="L2_F6482-5248"/>
                <entry key="4718" type="xstring" value="L20_F6482-5248"/>
                <entry key="4719" type="xstring" value="L3_F6482-5248"/>
                <entry key="4720" type="xstring" value="L4_F6482-5248"/>
                <entry key="4721" type="xstring" value="L5_F6482-5248"/>
                <entry key="4722" type="xstring" value="L6_F6482-5248"/>
                <entry key="4723" type="xstring" value="L7_F6482-5248"/>
                <entry key="4724" type="xstring" value="L8_F6482-5248"/>
                <entry key="4725" type="xstring" value="L9_F6482-5248"/>
                <entry key="4726" type="xstring" value="M1_F6482-5248"/>
                <entry key="4727" type="xstring" value="M10_F6482-5248"/>
                <entry key="4728" type="xstring" value="M11_F6482-5248"/>
                <entry key="4729" type="xstring" value="M12_F6482-5248"/>
                <entry key="4730" type="xstring" value="M13_F6482-5248"/>
                <entry key="4731" type="xstring" value="M14_F6482-5248"/>
                <entry key="4732" type="xstring" value="M16_F6482-5248"/>
                <entry key="4733" type="xstring" value="M17_F6482-5248"/>
                <entry key="4734" type="xstring" value="M18_F6482-5248"/>
                <entry key="4735" type="xstring" value="M19_F6482-5248"/>
                <entry key="4736" type="xstring" value="M2_F6482-5248"/>
                <entry key="4737" type="xstring" value="M20_F6482-5248"/>
                <entry key="4738" type="xstring" value="M3_F6482-5248"/>
                <entry key="4739" type="xstring" value="M4_F6482-5248"/>
                <entry key="4740" type="xstring" value="M5_F6482-5248"/>
                <entry key="4741" type="xstring" value="M6_F6482-5248"/>
                <entry key="4742" type="xstring" value="M7_F6482-5248"/>
                <entry key="4743" type="xstring" value="M8_F6482-5248"/>
                <entry key="4744" type="xstring" value="M9_F6482-5248"/>
                <entry key="4745" type="xstring" value="N1_F6482-5248"/>
                <entry key="4746" type="xstring" value="N10_F6482-5248"/>
                <entry key="4747" type="xstring" value="N11_F6482-5248"/>
                <entry key="4748" type="xstring" value="N12_F6482-5248"/>
                <entry key="4749" type="xstring" value="N13_F6482-5248"/>
                <entry key="4750" type="xstring" value="N14_F6482-5248"/>
                <entry key="4751" type="xstring" value="N15_F6482-5248"/>
                <entry key="4752" type="xstring" value="N16_F6482-5248"/>
                <entry key="4753" type="xstring" value="N17_F6482-5248"/>
                <entry key="4754" type="xstring" value="N18_F6482-5248"/>
                <entry key="4755" type="xstring" value="N19_F6482-5248"/>
                <entry key="4756" type="xstring" value="N20_F6482-5248"/>
                <entry key="4757" type="xstring" value="N3_F6482-5248"/>
                <entry key="4758" type="xstring" value="N4_F6482-5248"/>
                <entry key="4759" type="xstring" value="N5_F6482-5248"/>
                <entry key="4760" type="xstring" value="N7_F6482-5248"/>
                <entry key="4761" type="xstring" value="N8_F6482-5248"/>
                <entry key="4762" type="xstring" value="N9_F6482-5248"/>
                <entry key="4763" type="xstring" value="O1_F6482-5248"/>
                <entry key="4764" type="xstring" value="O10_F6482-5248"/>
                <entry key="4765" type="xstring" value="O11_F6482-5248"/>
                <entry key="4766" type="xstring" value="O12_F6482-5248"/>
                <entry key="4767" type="xstring" value="O13_F6482-5248"/>
                <entry key="4768" type="xstring" value="O14_F6482-5248"/>
                <entry key="4769" type="xstring" value="O15_F6482-5248"/>
                <entry key="4770" type="xstring" value="O16_F6482-5248"/>
                <entry key="4771" type="xstring" value="O17_F6482-5248"/>
                <entry key="4772" type="xstring" value="O18_F6482-5248"/>
                <entry key="4773" type="xstring" value="O19_F6482-5248"/>
                <entry key="4774" type="xstring" value="O2_F6482-5248"/>
                <entry key="4775" type="xstring" value="O20_F6482-5248"/>
                <entry key="4776" type="xstring" value="O3_F6482-5248"/>
                <entry key="4777" type="xstring" value="O4_F6482-5248"/>
                <entry key="4778" type="xstring" value="O5_F6482-5248"/>
                <entry key="4779" type="xstring" value="O6_F6482-5248"/>
                <entry key="4780" type="xstring" value="O7_F6482-5248"/>
                <entry key="4781" type="xstring" value="O8_F6482-5248"/>
                <entry key="4782" type="xstring" value="O9_F6482-5248"/>
                <entry key="4783" type="xstring" value="P1_F6482-5248"/>
                <entry key="4784" type="xstring" value="P10_F6482-5248"/>
                <entry key="4785" type="xstring" value="P11_F6482-5248"/>
                <entry key="4786" type="xstring" value="P12_F6482-5248"/>
                <entry key="4787" type="xstring" value="P13_F6482-5248"/>
                <entry key="4788" type="xstring" value="P14_F6482-5248"/>
                <entry key="4789" type="xstring" value="P15_F6482-5248"/>
                <entry key="4790" type="xstring" value="P16_F6482-5248"/>
                <entry key="4791" type="xstring" value="P17_F6482-5248"/>
                <entry key="4792" type="xstring" value="P18_F6482-5248"/>
                <entry key="4793" type="xstring" value="P2_F6482-5248"/>
                <entry key="4794" type="xstring" value="P20_F6482-5248"/>
                <entry key="4795" type="xstring" value="P3_F6482-5248"/>
                <entry key="4796" type="xstring" value="P4_F6482-5248"/>
                <entry key="4797" type="xstring" value="P5_F6482-5248"/>
                <entry key="4798" type="xstring" value="P6_F6482-5248"/>
                <entry key="4799" type="xstring" value="P7_F6482-5248"/>
                <entry key="4800" type="xstring" value="P8_F6482-5248"/>
                <entry key="4801" type="xstring" value="P9_F6482-5248"/>
                <entry key="4802" type="xstring" value="D2_F6482-5248"/>
                <entry key="4803" type="xstring" value="D21_F6482-5248"/>
                <entry key="4804" type="xstring" value="D3_F6482-5248"/>
                <entry key="4805" type="xstring" value="D1_F6482-5248"/>
                <entry key="4806" type="xstring" value="B22_F6482-5248"/>
                <entry key="4807" type="xstring" value="D24_F6482-5248"/>
                <entry key="4808" type="xstring" value="A23_F6482-5248"/>
                <entry key="4809" type="xstring" value="C24_F6482-5248"/>
                <entry key="4810" type="xstring" value="B23_F6482-5248"/>
                <entry key="4811" type="xstring" value="A21_F6482-5248"/>
                <entry key="4812" type="xstring" value="B21_F6482-5248"/>
                <entry key="4813" type="xstring" value="C22_F6482-5248"/>
                <entry key="4814" type="xstring" value="A22_F6482-5248"/>
                <entry key="4815" type="xstring" value="B24_F6482-5248"/>
                <entry key="4816" type="xstring" value="A24_F6482-5248"/>
                <entry key="4817" type="xstring" value="A1_F6545-0772"/>
                <entry key="4818" type="xstring" value="A10_F6545-0772"/>
                <entry key="4819" type="xstring" value="A11_F6545-0772"/>
                <entry key="4820" type="xstring" value="A12_F6545-0772"/>
                <entry key="4821" type="xstring" value="A15_F6545-0772"/>
                <entry key="4822" type="xstring" value="A16_F6545-0772"/>
                <entry key="4823" type="xstring" value="A17_F6545-0772"/>
                <entry key="4824" type="xstring" value="A18_F6545-0772"/>
                <entry key="4825" type="xstring" value="A19_F6545-0772"/>
                <entry key="4826" type="xstring" value="A20_F6545-0772"/>
                <entry key="4827" type="xstring" value="A3_F6545-0772"/>
                <entry key="4828" type="xstring" value="A4_F6545-0772"/>
                <entry key="4829" type="xstring" value="A5_F6545-0772"/>
                <entry key="4830" type="xstring" value="A6_F6545-0772"/>
                <entry key="4831" type="xstring" value="A7_F6545-0772"/>
                <entry key="4832" type="xstring" value="A8_F6545-0772"/>
                <entry key="4833" type="xstring" value="A9_F6545-0772"/>
                <entry key="4834" type="xstring" value="B1_F6545-0772"/>
                <entry key="4835" type="xstring" value="B10_F6545-0772"/>
                <entry key="4836" type="xstring" value="B11_F6545-0772"/>
                <entry key="4837" type="xstring" value="B12_F6545-0772"/>
                <entry key="4838" type="xstring" value="B13_F6545-0772"/>
                <entry key="4839" type="xstring" value="B14_F6545-0772"/>
                <entry key="4840" type="xstring" value="B15_F6545-0772"/>
                <entry key="4841" type="xstring" value="B16_F6545-0772"/>
                <entry key="4842" type="xstring" value="B17_F6545-0772"/>
                <entry key="4843" type="xstring" value="B18_F6545-0772"/>
                <entry key="4844" type="xstring" value="B19_F6545-0772"/>
                <entry key="4845" type="xstring" value="B2_F6545-0772"/>
                <entry key="4846" type="xstring" value="B20_F6545-0772"/>
                <entry key="4847" type="xstring" value="B3_F6545-0772"/>
                <entry key="4848" type="xstring" value="B4_F6545-0772"/>
                <entry key="4849" type="xstring" value="B5_F6545-0772"/>
                <entry key="4850" type="xstring" value="B6_F6545-0772"/>
                <entry key="4851" type="xstring" value="B7_F6545-0772"/>
                <entry key="4852" type="xstring" value="B8_F6545-0772"/>
                <entry key="4853" type="xstring" value="B9_F6545-0772"/>
                <entry key="4854" type="xstring" value="C1_F6545-0772"/>
                <entry key="4855" type="xstring" value="C10_F6545-0772"/>
                <entry key="4856" type="xstring" value="C11_F6545-0772"/>
                <entry key="4857" type="xstring" value="C12_F6545-0772"/>
                <entry key="4858" type="xstring" value="C13_F6545-0772"/>
                <entry key="4859" type="xstring" value="C14_F6545-0772"/>
                <entry key="4860" type="xstring" value="C15_F6545-0772"/>
                <entry key="4861" type="xstring" value="C17_F6545-0772"/>
                <entry key="4862" type="xstring" value="C18_F6545-0772"/>
                <entry key="4863" type="xstring" value="C19_F6545-0772"/>
                <entry key="4864" type="xstring" value="C2_F6545-0772"/>
                <entry key="4865" type="xstring" value="C20_F6545-0772"/>
                <entry key="4866" type="xstring" value="C21_F6545-0772"/>
                <entry key="4867" type="xstring" value="C23_F6545-0772"/>
                <entry key="4868" type="xstring" value="C3_F6545-0772"/>
                <entry key="4869" type="xstring" value="C4_F6545-0772"/>
                <entry key="4870" type="xstring" value="C5_F6545-0772"/>
                <entry key="4871" type="xstring" value="C6_F6545-0772"/>
                <entry key="4872" type="xstring" value="C7_F6545-0772"/>
                <entry key="4873" type="xstring" value="C8_F6545-0772"/>
                <entry key="4874" type="xstring" value="C9_F6545-0772"/>
                <entry key="4875" type="xstring" value="D10_F6545-0772"/>
                <entry key="4876" type="xstring" value="D11_F6545-0772"/>
                <entry key="4877" type="xstring" value="D12_F6545-0772"/>
                <entry key="4878" type="xstring" value="D13_F6545-0772"/>
                <entry key="4879" type="xstring" value="D14_F6545-0772"/>
                <entry key="4880" type="xstring" value="D15_F6545-0772"/>
                <entry key="4881" type="xstring" value="D16_F6545-0772"/>
                <entry key="4882" type="xstring" value="D17_F6545-0772"/>
                <entry key="4883" type="xstring" value="D18_F6545-0772"/>
                <entry key="4884" type="xstring" value="D19_F6545-0772"/>
                <entry key="4885" type="xstring" value="D20_F6545-0772"/>
                <entry key="4886" type="xstring" value="D22_F6545-0772"/>
                <entry key="4887" type="xstring" value="D23_F6545-0772"/>
                <entry key="4888" type="xstring" value="D5_F6545-0772"/>
                <entry key="4889" type="xstring" value="D6_F6545-0772"/>
                <entry key="4890" type="xstring" value="D7_F6545-0772"/>
                <entry key="4891" type="xstring" value="D8_F6545-0772"/>
                <entry key="4892" type="xstring" value="D9_F6545-0772"/>
                <entry key="4893" type="xstring" value="E1_F6545-0772"/>
                <entry key="4894" type="xstring" value="E10_F6545-0772"/>
                <entry key="4895" type="xstring" value="E11_F6545-0772"/>
                <entry key="4896" type="xstring" value="E12_F6545-0772"/>
                <entry key="4897" type="xstring" value="E13_F6545-0772"/>
                <entry key="4898" type="xstring" value="E14_F6545-0772"/>
                <entry key="4899" type="xstring" value="E15_F6545-0772"/>
                <entry key="4900" type="xstring" value="E16_F6545-0772"/>
                <entry key="4901" type="xstring" value="E17_F6545-0772"/>
                <entry key="4902" type="xstring" value="E18_F6545-0772"/>
                <entry key="4903" type="xstring" value="E19_F6545-0772"/>
                <entry key="4904" type="xstring" value="E2_F6545-0772"/>
                <entry key="4905" type="xstring" value="E20_F6545-0772"/>
                <entry key="4906" type="xstring" value="E21_F6545-0772"/>
                <entry key="4907" type="xstring" value="E22_F6545-0772"/>
                <entry key="4908" type="xstring" value="E23_F6545-0772"/>
                <entry key="4909" type="xstring" value="E24_F6545-0772"/>
                <entry key="4910" type="xstring" value="E3_F6545-0772"/>
                <entry key="4911" type="xstring" value="E4_F6545-0772"/>
                <entry key="4912" type="xstring" value="E5_F6545-0772"/>
                <entry key="4913" type="xstring" value="E6_F6545-0772"/>
                <entry key="4914" type="xstring" value="E7_F6545-0772"/>
                <entry key="4915" type="xstring" value="E8_F6545-0772"/>
                <entry key="4916" type="xstring" value="E9_F6545-0772"/>
                <entry key="4917" type="xstring" value="F1_F6545-0772"/>
                <entry key="4918" type="xstring" value="F10_F6545-0772"/>
                <entry key="4919" type="xstring" value="F11_F6545-0772"/>
                <entry key="4920" type="xstring" value="F12_F6545-0772"/>
                <entry key="4921" type="xstring" value="F13_F6545-0772"/>
                <entry key="4922" type="xstring" value="F14_F6545-0772"/>
                <entry key="4923" type="xstring" value="F15_F6545-0772"/>
                <entry key="4924" type="xstring" value="F16_F6545-0772"/>
                <entry key="4925" type="xstring" value="F17_F6545-0772"/>
                <entry key="4926" type="xstring" value="F18_F6545-0772"/>
                <entry key="4927" type="xstring" value="F19_F6545-0772"/>
                <entry key="4928" type="xstring" value="F2_F6545-0772"/>
                <entry key="4929" type="xstring" value="F20_F6545-0772"/>
                <entry key="4930" type="xstring" value="F21_F6545-0772"/>
                <entry key="4931" type="xstring" value="F22_F6545-0772"/>
                <entry key="4932" type="xstring" value="F23_F6545-0772"/>
                <entry key="4933" type="xstring" value="F24_F6545-0772"/>
                <entry key="4934" type="xstring" value="F3_F6545-0772"/>
                <entry key="4935" type="xstring" value="F4_F6545-0772"/>
                <entry key="4936" type="xstring" value="F5_F6545-0772"/>
                <entry key="4937" type="xstring" value="F6_F6545-0772"/>
                <entry key="4938" type="xstring" value="F7_F6545-0772"/>
                <entry key="4939" type="xstring" value="F8_F6545-0772"/>
                <entry key="4940" type="xstring" value="F9_F6545-0772"/>
                <entry key="4941" type="xstring" value="G1_F6545-0772"/>
                <entry key="4942" type="xstring" value="G10_F6545-0772"/>
                <entry key="4943" type="xstring" value="G11_F6545-0772"/>
                <entry key="4944" type="xstring" value="G12_F6545-0772"/>
                <entry key="4945" type="xstring" value="G13_F6545-0772"/>
                <entry key="4946" type="xstring" value="G15_F6545-0772"/>
                <entry key="4947" type="xstring" value="G16_F6545-0772"/>
                <entry key="4948" type="xstring" value="G17_F6545-0772"/>
                <entry key="4949" type="xstring" value="G18_F6545-0772"/>
                <entry key="4950" type="xstring" value="G19_F6545-0772"/>
                <entry key="4951" type="xstring" value="G2_F6545-0772"/>
                <entry key="4952" type="xstring" value="G20_F6545-0772"/>
                <entry key="4953" type="xstring" value="G21_F6545-0772"/>
                <entry key="4954" type="xstring" value="G22_F6545-0772"/>
                <entry key="4955" type="xstring" value="G23_F6545-0772"/>
                <entry key="4956" type="xstring" value="G24_F6545-0772"/>
                <entry key="4957" type="xstring" value="G3_F6545-0772"/>
                <entry key="4958" type="xstring" value="G4_F6545-0772"/>
                <entry key="4959" type="xstring" value="G5_F6545-0772"/>
                <entry key="4960" type="xstring" value="G6_F6545-0772"/>
                <entry key="4961" type="xstring" value="G7_F6545-0772"/>
                <entry key="4962" type="xstring" value="G8_F6545-0772"/>
                <entry key="4963" type="xstring" value="G9_F6545-0772"/>
                <entry key="4964" type="xstring" value="H1_F6545-0772"/>
                <entry key="4965" type="xstring" value="H10_F6545-0772"/>
                <entry key="4966" type="xstring" value="H11_F6545-0772"/>
                <entry key="4967" type="xstring" value="H12_F6545-0772"/>
                <entry key="4968" type="xstring" value="H13_F6545-0772"/>
                <entry key="4969" type="xstring" value="H14_F6545-0772"/>
                <entry key="4970" type="xstring" value="H15_F6545-0772"/>
                <entry key="4971" type="xstring" value="H16_F6545-0772"/>
                <entry key="4972" type="xstring" value="H17_F6545-0772"/>
                <entry key="4973" type="xstring" value="H18_F6545-0772"/>
                <entry key="4974" type="xstring" value="H19_F6545-0772"/>
                <entry key="4975" type="xstring" value="H2_F6545-0772"/>
                <entry key="4976" type="xstring" value="H20_F6545-0772"/>
                <entry key="4977" type="xstring" value="H21_F6545-0772"/>
                <entry key="4978" type="xstring" value="H22_F6545-0772"/>
                <entry key="4979" type="xstring" value="H23_F6545-0772"/>
                <entry key="4980" type="xstring" value="H24_F6545-0772"/>
                <entry key="4981" type="xstring" value="H3_F6545-0772"/>
                <entry key="4982" type="xstring" value="H4_F6545-0772"/>
                <entry key="4983" type="xstring" value="H5_F6545-0772"/>
                <entry key="4984" type="xstring" value="H6_F6545-0772"/>
                <entry key="4985" type="xstring" value="H7_F6545-0772"/>
                <entry key="4986" type="xstring" value="H8_F6545-0772"/>
                <entry key="4987" type="xstring" value="I1_F6545-0772"/>
                <entry key="4988" type="xstring" value="I10_F6545-0772"/>
                <entry key="4989" type="xstring" value="I11_F6545-0772"/>
                <entry key="4990" type="xstring" value="I12_F6545-0772"/>
                <entry key="4991" type="xstring" value="I13_F6545-0772"/>
                <entry key="4992" type="xstring" value="I14_F6545-0772"/>
                <entry key="4993" type="xstring" value="I15_F6545-0772"/>
                <entry key="4994" type="xstring" value="I16_F6545-0772"/>
                <entry key="4995" type="xstring" value="I17_F6545-0772"/>
                <entry key="4996" type="xstring" value="I18_F6545-0772"/>
                <entry key="4997" type="xstring" value="I19_F6545-0772"/>
                <entry key="4998" type="xstring" value="I2_F6545-0772"/>
                <entry key="4999" type="xstring" value="I20_F6545-0772"/>
                <entry key="5000" type="xstring" value="I21_F6545-0772"/>
                <entry key="5001" type="xstring" value="I22_F6545-0772"/>
                <entry key="5002" type="xstring" value="I23_F6545-0772"/>
                <entry key="5003" type="xstring" value="I24_F6545-0772"/>
                <entry key="5004" type="xstring" value="I3_F6545-0772"/>
                <entry key="5005" type="xstring" value="I4_F6545-0772"/>
                <entry key="5006" type="xstring" value="I5_F6545-0772"/>
                <entry key="5007" type="xstring" value="I6_F6545-0772"/>
                <entry key="5008" type="xstring" value="I7_F6545-0772"/>
                <entry key="5009" type="xstring" value="I8_F6545-0772"/>
                <entry key="5010" type="xstring" value="I9_F6545-0772"/>
                <entry key="5011" type="xstring" value="J1_F6545-0772"/>
                <entry key="5012" type="xstring" value="J10_F6545-0772"/>
                <entry key="5013" type="xstring" value="J11_F6545-0772"/>
                <entry key="5014" type="xstring" value="J12_F6545-0772"/>
                <entry key="5015" type="xstring" value="J13_F6545-0772"/>
                <entry key="5016" type="xstring" value="J14_F6545-0772"/>
                <entry key="5017" type="xstring" value="J15_F6545-0772"/>
                <entry key="5018" type="xstring" value="J16_F6545-0772"/>
                <entry key="5019" type="xstring" value="J17_F6545-0772"/>
                <entry key="5020" type="xstring" value="J18_F6545-0772"/>
                <entry key="5021" type="xstring" value="J19_F6545-0772"/>
                <entry key="5022" type="xstring" value="J2_F6545-0772"/>
                <entry key="5023" type="xstring" value="J20_F6545-0772"/>
                <entry key="5024" type="xstring" value="J3_F6545-0772"/>
                <entry key="5025" type="xstring" value="J4_F6545-0772"/>
                <entry key="5026" type="xstring" value="J5_F6545-0772"/>
                <entry key="5027" type="xstring" value="J6_F6545-0772"/>
                <entry key="5028" type="xstring" value="J7_F6545-0772"/>
                <entry key="5029" type="xstring" value="J8_F6545-0772"/>
                <entry key="5030" type="xstring" value="J9_F6545-0772"/>
                <entry key="5031" type="xstring" value="K1_F6545-0772"/>
                <entry key="5032" type="xstring" value="K10_F6545-0772"/>
                <entry key="5033" type="xstring" value="K11_F6545-0772"/>
                <entry key="5034" type="xstring" value="K12_F6545-0772"/>
                <entry key="5035" type="xstring" value="K14_F6545-0772"/>
                <entry key="5036" type="xstring" value="K15_F6545-0772"/>
                <entry key="5037" type="xstring" value="K16_F6545-0772"/>
                <entry key="5038" type="xstring" value="K17_F6545-0772"/>
                <entry key="5039" type="xstring" value="K18_F6545-0772"/>
                <entry key="5040" type="xstring" value="K19_F6545-0772"/>
                <entry key="5041" type="xstring" value="K2_F6545-0772"/>
                <entry key="5042" type="xstring" value="K20_F6545-0772"/>
                <entry key="5043" type="xstring" value="K3_F6545-0772"/>
                <entry key="5044" type="xstring" value="K4_F6545-0772"/>
                <entry key="5045" type="xstring" value="K5_F6545-0772"/>
                <entry key="5046" type="xstring" value="K6_F6545-0772"/>
                <entry key="5047" type="xstring" value="K7_F6545-0772"/>
                <entry key="5048" type="xstring" value="K8_F6545-0772"/>
                <entry key="5049" type="xstring" value="K9_F6545-0772"/>
                <entry key="5050" type="xstring" value="L1_F6545-0772"/>
                <entry key="5051" type="xstring" value="L10_F6545-0772"/>
                <entry key="5052" type="xstring" value="L11_F6545-0772"/>
                <entry key="5053" type="xstring" value="L12_F6545-0772"/>
                <entry key="5054" type="xstring" value="L13_F6545-0772"/>
                <entry key="5055" type="xstring" value="L14_F6545-0772"/>
                <entry key="5056" type="xstring" value="L15_F6545-0772"/>
                <entry key="5057" type="xstring" value="L16_F6545-0772"/>
                <entry key="5058" type="xstring" value="L17_F6545-0772"/>
                <entry key="5059" type="xstring" value="L18_F6545-0772"/>
                <entry key="5060" type="xstring" value="L19_F6545-0772"/>
                <entry key="5061" type="xstring" value="L2_F6545-0772"/>
                <entry key="5062" type="xstring" value="L20_F6545-0772"/>
                <entry key="5063" type="xstring" value="L3_F6545-0772"/>
                <entry key="5064" type="xstring" value="L4_F6545-0772"/>
                <entry key="5065" type="xstring" value="L5_F6545-0772"/>
                <entry key="5066" type="xstring" value="L6_F6545-0772"/>
                <entry key="5067" type="xstring" value="L7_F6545-0772"/>
                <entry key="5068" type="xstring" value="L8_F6545-0772"/>
                <entry key="5069" type="xstring" value="L9_F6545-0772"/>
                <entry key="5070" type="xstring" value="M1_F6545-0772"/>
                <entry key="5071" type="xstring" value="M10_F6545-0772"/>
                <entry key="5072" type="xstring" value="M11_F6545-0772"/>
                <entry key="5073" type="xstring" value="M12_F6545-0772"/>
                <entry key="5074" type="xstring" value="M13_F6545-0772"/>
                <entry key="5075" type="xstring" value="M14_F6545-0772"/>
                <entry key="5076" type="xstring" value="M16_F6545-0772"/>
                <entry key="5077" type="xstring" value="M17_F6545-0772"/>
                <entry key="5078" type="xstring" value="M18_F6545-0772"/>
                <entry key="5079" type="xstring" value="M19_F6545-0772"/>
                <entry key="5080" type="xstring" value="M2_F6545-0772"/>
                <entry key="5081" type="xstring" value="M20_F6545-0772"/>
                <entry key="5082" type="xstring" value="M3_F6545-0772"/>
                <entry key="5083" type="xstring" value="M4_F6545-0772"/>
                <entry key="5084" type="xstring" value="M5_F6545-0772"/>
                <entry key="5085" type="xstring" value="M6_F6545-0772"/>
                <entry key="5086" type="xstring" value="M7_F6545-0772"/>
                <entry key="5087" type="xstring" value="M8_F6545-0772"/>
                <entry key="5088" type="xstring" value="M9_F6545-0772"/>
                <entry key="5089" type="xstring" value="N1_F6545-0772"/>
                <entry key="5090" type="xstring" value="N10_F6545-0772"/>
                <entry key="5091" type="xstring" value="N11_F6545-0772"/>
                <entry key="5092" type="xstring" value="N12_F6545-0772"/>
                <entry key="5093" type="xstring" value="N13_F6545-0772"/>
                <entry key="5094" type="xstring" value="N14_F6545-0772"/>
                <entry key="5095" type="xstring" value="N15_F6545-0772"/>
                <entry key="5096" type="xstring" value="N16_F6545-0772"/>
                <entry key="5097" type="xstring" value="N17_F6545-0772"/>
                <entry key="5098" type="xstring" value="N18_F6545-0772"/>
                <entry key="5099" type="xstring" value="N19_F6545-0772"/>
                <entry key="5100" type="xstring" value="N20_F6545-0772"/>
                <entry key="5101" type="xstring" value="N3_F6545-0772"/>
                <entry key="5102" type="xstring" value="N4_F6545-0772"/>
                <entry key="5103" type="xstring" value="N5_F6545-0772"/>
                <entry key="5104" type="xstring" value="N7_F6545-0772"/>
                <entry key="5105" type="xstring" value="N8_F6545-0772"/>
                <entry key="5106" type="xstring" value="N9_F6545-0772"/>
                <entry key="5107" type="xstring" value="O1_F6545-0772"/>
                <entry key="5108" type="xstring" value="O10_F6545-0772"/>
                <entry key="5109" type="xstring" value="O11_F6545-0772"/>
                <entry key="5110" type="xstring" value="O12_F6545-0772"/>
                <entry key="5111" type="xstring" value="O13_F6545-0772"/>
                <entry key="5112" type="xstring" value="O14_F6545-0772"/>
                <entry key="5113" type="xstring" value="O15_F6545-0772"/>
                <entry key="5114" type="xstring" value="O16_F6545-0772"/>
                <entry key="5115" type="xstring" value="O17_F6545-0772"/>
                <entry key="5116" type="xstring" value="O18_F6545-0772"/>
                <entry key="5117" type="xstring" value="O19_F6545-0772"/>
                <entry key="5118" type="xstring" value="O2_F6545-0772"/>
                <entry key="5119" type="xstring" value="O20_F6545-0772"/>
                <entry key="5120" type="xstring" value="O3_F6545-0772"/>
                <entry key="5121" type="xstring" value="O4_F6545-0772"/>
                <entry key="5122" type="xstring" value="O5_F6545-0772"/>
                <entry key="5123" type="xstring" value="O6_F6545-0772"/>
                <entry key="5124" type="xstring" value="O7_F6545-0772"/>
                <entry key="5125" type="xstring" value="O8_F6545-0772"/>
                <entry key="5126" type="xstring" value="O9_F6545-0772"/>
                <entry key="5127" type="xstring" value="P1_F6545-0772"/>
                <entry key="5128" type="xstring" value="P10_F6545-0772"/>
                <entry key="5129" type="xstring" value="P11_F6545-0772"/>
                <entry key="5130" type="xstring" value="P12_F6545-0772"/>
                <entry key="5131" type="xstring" value="P13_F6545-0772"/>
                <entry key="5132" type="xstring" value="P14_F6545-0772"/>
                <entry key="5133" type="xstring" value="P15_F6545-0772"/>
                <entry key="5134" type="xstring" value="P16_F6545-0772"/>
                <entry key="5135" type="xstring" value="P17_F6545-0772"/>
                <entry key="5136" type="xstring" value="P18_F6545-0772"/>
                <entry key="5137" type="xstring" value="P2_F6545-0772"/>
                <entry key="5138" type="xstring" value="P20_F6545-0772"/>
                <entry key="5139" type="xstring" value="P3_F6545-0772"/>
                <entry key="5140" type="xstring" value="P4_F6545-0772"/>
                <entry key="5141" type="xstring" value="P5_F6545-0772"/>
                <entry key="5142" type="xstring" value="P6_F6545-0772"/>
                <entry key="5143" type="xstring" value="P7_F6545-0772"/>
                <entry key="5144" type="xstring" value="P8_F6545-0772"/>
                <entry key="5145" type="xstring" value="P9_F6545-0772"/>
                <entry key="5146" type="xstring" value="D2_F6545-0772"/>
                <entry key="5147" type="xstring" value="D21_F6545-0772"/>
                <entry key="5148" type="xstring" value="D3_F6545-0772"/>
                <entry key="5149" type="xstring" value="D1_F6545-0772"/>
                <entry key="5150" type="xstring" value="B22_F6545-0772"/>
                <entry key="5151" type="xstring" value="D24_F6545-0772"/>
                <entry key="5152" type="xstring" value="A23_F6545-0772"/>
                <entry key="5153" type="xstring" value="C24_F6545-0772"/>
                <entry key="5154" type="xstring" value="B23_F6545-0772"/>
                <entry key="5155" type="xstring" value="A21_F6545-0772"/>
                <entry key="5156" type="xstring" value="B21_F6545-0772"/>
                <entry key="5157" type="xstring" value="C22_F6545-0772"/>
                <entry key="5158" type="xstring" value="A22_F6545-0772"/>
                <entry key="5159" type="xstring" value="B24_F6545-0772"/>
                <entry key="5160" type="xstring" value="A24_F6545-0772"/>
                <entry key="5161" type="xstring" value="A1_F2189-0458"/>
                <entry key="5162" type="xstring" value="A10_F2189-0458"/>
                <entry key="5163" type="xstring" value="A11_F2189-0458"/>
                <entry key="5164" type="xstring" value="A12_F2189-0458"/>
                <entry key="5165" type="xstring" value="A15_F2189-0458"/>
                <entry key="5166" type="xstring" value="A16_F2189-0458"/>
                <entry key="5167" type="xstring" value="A17_F2189-0458"/>
                <entry key="5168" type="xstring" value="A18_F2189-0458"/>
                <entry key="5169" type="xstring" value="A19_F2189-0458"/>
                <entry key="5170" type="xstring" value="A20_F2189-0458"/>
                <entry key="5171" type="xstring" value="A3_F2189-0458"/>
                <entry key="5172" type="xstring" value="A4_F2189-0458"/>
                <entry key="5173" type="xstring" value="A5_F2189-0458"/>
                <entry key="5174" type="xstring" value="A6_F2189-0458"/>
                <entry key="5175" type="xstring" value="A7_F2189-0458"/>
                <entry key="5176" type="xstring" value="A8_F2189-0458"/>
                <entry key="5177" type="xstring" value="A9_F2189-0458"/>
                <entry key="5178" type="xstring" value="B1_F2189-0458"/>
                <entry key="5179" type="xstring" value="B10_F2189-0458"/>
                <entry key="5180" type="xstring" value="B11_F2189-0458"/>
                <entry key="5181" type="xstring" value="B12_F2189-0458"/>
                <entry key="5182" type="xstring" value="B13_F2189-0458"/>
                <entry key="5183" type="xstring" value="B14_F2189-0458"/>
                <entry key="5184" type="xstring" value="B15_F2189-0458"/>
                <entry key="5185" type="xstring" value="B16_F2189-0458"/>
                <entry key="5186" type="xstring" value="B17_F2189-0458"/>
                <entry key="5187" type="xstring" value="B18_F2189-0458"/>
                <entry key="5188" type="xstring" value="B19_F2189-0458"/>
                <entry key="5189" type="xstring" value="B2_F2189-0458"/>
                <entry key="5190" type="xstring" value="B20_F2189-0458"/>
                <entry key="5191" type="xstring" value="B3_F2189-0458"/>
                <entry key="5192" type="xstring" value="B4_F2189-0458"/>
                <entry key="5193" type="xstring" value="B5_F2189-0458"/>
                <entry key="5194" type="xstring" value="B6_F2189-0458"/>
                <entry key="5195" type="xstring" value="B7_F2189-0458"/>
                <entry key="5196" type="xstring" value="B8_F2189-0458"/>
                <entry key="5197" type="xstring" value="B9_F2189-0458"/>
                <entry key="5198" type="xstring" value="C1_F2189-0458"/>
                <entry key="5199" type="xstring" value="C10_F2189-0458"/>
                <entry key="5200" type="xstring" value="C11_F2189-0458"/>
                <entry key="5201" type="xstring" value="C12_F2189-0458"/>
                <entry key="5202" type="xstring" value="C13_F2189-0458"/>
                <entry key="5203" type="xstring" value="C14_F2189-0458"/>
                <entry key="5204" type="xstring" value="C15_F2189-0458"/>
                <entry key="5205" type="xstring" value="C17_F2189-0458"/>
                <entry key="5206" type="xstring" value="C18_F2189-0458"/>
                <entry key="5207" type="xstring" value="C19_F2189-0458"/>
                <entry key="5208" type="xstring" value="C2_F2189-0458"/>
                <entry key="5209" type="xstring" value="C20_F2189-0458"/>
                <entry key="5210" type="xstring" value="C21_F2189-0458"/>
                <entry key="5211" type="xstring" value="C23_F2189-0458"/>
                <entry key="5212" type="xstring" value="C3_F2189-0458"/>
                <entry key="5213" type="xstring" value="C4_F2189-0458"/>
                <entry key="5214" type="xstring" value="C5_F2189-0458"/>
                <entry key="5215" type="xstring" value="C6_F2189-0458"/>
                <entry key="5216" type="xstring" value="C7_F2189-0458"/>
                <entry key="5217" type="xstring" value="C8_F2189-0458"/>
                <entry key="5218" type="xstring" value="C9_F2189-0458"/>
                <entry key="5219" type="xstring" value="D10_F2189-0458"/>
                <entry key="5220" type="xstring" value="D11_F2189-0458"/>
                <entry key="5221" type="xstring" value="D12_F2189-0458"/>
                <entry key="5222" type="xstring" value="D13_F2189-0458"/>
                <entry key="5223" type="xstring" value="D14_F2189-0458"/>
                <entry key="5224" type="xstring" value="D15_F2189-0458"/>
                <entry key="5225" type="xstring" value="D16_F2189-0458"/>
                <entry key="5226" type="xstring" value="D17_F2189-0458"/>
                <entry key="5227" type="xstring" value="D18_F2189-0458"/>
                <entry key="5228" type="xstring" value="D19_F2189-0458"/>
                <entry key="5229" type="xstring" value="D20_F2189-0458"/>
                <entry key="5230" type="xstring" value="D22_F2189-0458"/>
                <entry key="5231" type="xstring" value="D23_F2189-0458"/>
                <entry key="5232" type="xstring" value="D5_F2189-0458"/>
                <entry key="5233" type="xstring" value="D6_F2189-0458"/>
                <entry key="5234" type="xstring" value="D7_F2189-0458"/>
                <entry key="5235" type="xstring" value="D8_F2189-0458"/>
                <entry key="5236" type="xstring" value="D9_F2189-0458"/>
                <entry key="5237" type="xstring" value="E1_F2189-0458"/>
                <entry key="5238" type="xstring" value="E10_F2189-0458"/>
                <entry key="5239" type="xstring" value="E11_F2189-0458"/>
                <entry key="5240" type="xstring" value="E12_F2189-0458"/>
                <entry key="5241" type="xstring" value="E13_F2189-0458"/>
                <entry key="5242" type="xstring" value="E14_F2189-0458"/>
                <entry key="5243" type="xstring" value="E15_F2189-0458"/>
                <entry key="5244" type="xstring" value="E16_F2189-0458"/>
                <entry key="5245" type="xstring" value="E17_F2189-0458"/>
                <entry key="5246" type="xstring" value="E18_F2189-0458"/>
                <entry key="5247" type="xstring" value="E19_F2189-0458"/>
                <entry key="5248" type="xstring" value="E2_F2189-0458"/>
                <entry key="5249" type="xstring" value="E20_F2189-0458"/>
                <entry key="5250" type="xstring" value="E21_F2189-0458"/>
                <entry key="5251" type="xstring" value="E22_F2189-0458"/>
                <entry key="5252" type="xstring" value="E23_F2189-0458"/>
                <entry key="5253" type="xstring" value="E24_F2189-0458"/>
                <entry key="5254" type="xstring" value="E3_F2189-0458"/>
                <entry key="5255" type="xstring" value="E4_F2189-0458"/>
                <entry key="5256" type="xstring" value="E5_F2189-0458"/>
                <entry key="5257" type="xstring" value="E6_F2189-0458"/>
                <entry key="5258" type="xstring" value="E7_F2189-0458"/>
                <entry key="5259" type="xstring" value="E8_F2189-0458"/>
                <entry key="5260" type="xstring" value="E9_F2189-0458"/>
                <entry key="5261" type="xstring" value="F1_F2189-0458"/>
                <entry key="5262" type="xstring" value="F10_F2189-0458"/>
                <entry key="5263" type="xstring" value="F11_F2189-0458"/>
                <entry key="5264" type="xstring" value="F12_F2189-0458"/>
                <entry key="5265" type="xstring" value="F13_F2189-0458"/>
                <entry key="5266" type="xstring" value="F14_F2189-0458"/>
                <entry key="5267" type="xstring" value="F15_F2189-0458"/>
                <entry key="5268" type="xstring" value="F16_F2189-0458"/>
                <entry key="5269" type="xstring" value="F17_F2189-0458"/>
                <entry key="5270" type="xstring" value="F18_F2189-0458"/>
                <entry key="5271" type="xstring" value="F19_F2189-0458"/>
                <entry key="5272" type="xstring" value="F2_F2189-0458"/>
                <entry key="5273" type="xstring" value="F20_F2189-0458"/>
                <entry key="5274" type="xstring" value="F21_F2189-0458"/>
                <entry key="5275" type="xstring" value="F22_F2189-0458"/>
                <entry key="5276" type="xstring" value="F23_F2189-0458"/>
                <entry key="5277" type="xstring" value="F24_F2189-0458"/>
                <entry key="5278" type="xstring" value="F3_F2189-0458"/>
                <entry key="5279" type="xstring" value="F4_F2189-0458"/>
                <entry key="5280" type="xstring" value="F5_F2189-0458"/>
                <entry key="5281" type="xstring" value="F6_F2189-0458"/>
                <entry key="5282" type="xstring" value="F7_F2189-0458"/>
                <entry key="5283" type="xstring" value="F8_F2189-0458"/>
                <entry key="5284" type="xstring" value="F9_F2189-0458"/>
                <entry key="5285" type="xstring" value="G1_F2189-0458"/>
                <entry key="5286" type="xstring" value="G10_F2189-0458"/>
                <entry key="5287" type="xstring" value="G11_F2189-0458"/>
                <entry key="5288" type="xstring" value="G12_F2189-0458"/>
                <entry key="5289" type="xstring" value="G13_F2189-0458"/>
                <entry key="5290" type="xstring" value="G15_F2189-0458"/>
                <entry key="5291" type="xstring" value="G16_F2189-0458"/>
                <entry key="5292" type="xstring" value="G17_F2189-0458"/>
                <entry key="5293" type="xstring" value="G18_F2189-0458"/>
                <entry key="5294" type="xstring" value="G19_F2189-0458"/>
                <entry key="5295" type="xstring" value="G2_F2189-0458"/>
                <entry key="5296" type="xstring" value="G20_F2189-0458"/>
                <entry key="5297" type="xstring" value="G21_F2189-0458"/>
                <entry key="5298" type="xstring" value="G22_F2189-0458"/>
                <entry key="5299" type="xstring" value="G23_F2189-0458"/>
                <entry key="5300" type="xstring" value="G24_F2189-0458"/>
                <entry key="5301" type="xstring" value="G3_F2189-0458"/>
                <entry key="5302" type="xstring" value="G4_F2189-0458"/>
                <entry key="5303" type="xstring" value="G5_F2189-0458"/>
                <entry key="5304" type="xstring" value="G6_F2189-0458"/>
                <entry key="5305" type="xstring" value="G7_F2189-0458"/>
                <entry key="5306" type="xstring" value="G8_F2189-0458"/>
                <entry key="5307" type="xstring" value="G9_F2189-0458"/>
                <entry key="5308" type="xstring" value="H1_F2189-0458"/>
                <entry key="5309" type="xstring" value="H10_F2189-0458"/>
                <entry key="5310" type="xstring" value="H11_F2189-0458"/>
                <entry key="5311" type="xstring" value="H12_F2189-0458"/>
                <entry key="5312" type="xstring" value="H13_F2189-0458"/>
                <entry key="5313" type="xstring" value="H14_F2189-0458"/>
                <entry key="5314" type="xstring" value="H15_F2189-0458"/>
                <entry key="5315" type="xstring" value="H16_F2189-0458"/>
                <entry key="5316" type="xstring" value="H17_F2189-0458"/>
                <entry key="5317" type="xstring" value="H18_F2189-0458"/>
                <entry key="5318" type="xstring" value="H19_F2189-0458"/>
                <entry key="5319" type="xstring" value="H2_F2189-0458"/>
                <entry key="5320" type="xstring" value="H20_F2189-0458"/>
                <entry key="5321" type="xstring" value="H21_F2189-0458"/>
                <entry key="5322" type="xstring" value="H22_F2189-0458"/>
                <entry key="5323" type="xstring" value="H23_F2189-0458"/>
                <entry key="5324" type="xstring" value="H24_F2189-0458"/>
                <entry key="5325" type="xstring" value="H3_F2189-0458"/>
                <entry key="5326" type="xstring" value="H4_F2189-0458"/>
                <entry key="5327" type="xstring" value="H5_F2189-0458"/>
                <entry key="5328" type="xstring" value="H6_F2189-0458"/>
                <entry key="5329" type="xstring" value="H7_F2189-0458"/>
                <entry key="5330" type="xstring" value="H8_F2189-0458"/>
                <entry key="5331" type="xstring" value="I1_F2189-0458"/>
                <entry key="5332" type="xstring" value="I10_F2189-0458"/>
                <entry key="5333" type="xstring" value="I11_F2189-0458"/>
                <entry key="5334" type="xstring" value="I12_F2189-0458"/>
                <entry key="5335" type="xstring" value="I13_F2189-0458"/>
                <entry key="5336" type="xstring" value="I14_F2189-0458"/>
                <entry key="5337" type="xstring" value="I15_F2189-0458"/>
                <entry key="5338" type="xstring" value="I16_F2189-0458"/>
                <entry key="5339" type="xstring" value="I17_F2189-0458"/>
                <entry key="5340" type="xstring" value="I18_F2189-0458"/>
                <entry key="5341" type="xstring" value="I19_F2189-0458"/>
                <entry key="5342" type="xstring" value="I2_F2189-0458"/>
                <entry key="5343" type="xstring" value="I20_F2189-0458"/>
                <entry key="5344" type="xstring" value="I21_F2189-0458"/>
                <entry key="5345" type="xstring" value="I22_F2189-0458"/>
                <entry key="5346" type="xstring" value="I23_F2189-0458"/>
                <entry key="5347" type="xstring" value="I24_F2189-0458"/>
                <entry key="5348" type="xstring" value="I3_F2189-0458"/>
                <entry key="5349" type="xstring" value="I4_F2189-0458"/>
                <entry key="5350" type="xstring" value="I5_F2189-0458"/>
                <entry key="5351" type="xstring" value="I6_F2189-0458"/>
                <entry key="5352" type="xstring" value="I7_F2189-0458"/>
                <entry key="5353" type="xstring" value="I8_F2189-0458"/>
                <entry key="5354" type="xstring" value="I9_F2189-0458"/>
                <entry key="5355" type="xstring" value="J1_F2189-0458"/>
                <entry key="5356" type="xstring" value="J10_F2189-0458"/>
                <entry key="5357" type="xstring" value="J11_F2189-0458"/>
                <entry key="5358" type="xstring" value="J12_F2189-0458"/>
                <entry key="5359" type="xstring" value="J13_F2189-0458"/>
                <entry key="5360" type="xstring" value="J14_F2189-0458"/>
                <entry key="5361" type="xstring" value="J15_F2189-0458"/>
                <entry key="5362" type="xstring" value="J16_F2189-0458"/>
                <entry key="5363" type="xstring" value="J17_F2189-0458"/>
                <entry key="5364" type="xstring" value="J18_F2189-0458"/>
                <entry key="5365" type="xstring" value="J19_F2189-0458"/>
                <entry key="5366" type="xstring" value="J2_F2189-0458"/>
                <entry key="5367" type="xstring" value="J20_F2189-0458"/>
                <entry key="5368" type="xstring" value="J3_F2189-0458"/>
                <entry key="5369" type="xstring" value="J4_F2189-0458"/>
                <entry key="5370" type="xstring" value="J5_F2189-0458"/>
                <entry key="5371" type="xstring" value="J6_F2189-0458"/>
                <entry key="5372" type="xstring" value="J7_F2189-0458"/>
                <entry key="5373" type="xstring" value="J8_F2189-0458"/>
                <entry key="5374" type="xstring" value="J9_F2189-0458"/>
                <entry key="5375" type="xstring" value="K1_F2189-0458"/>
                <entry key="5376" type="xstring" value="K10_F2189-0458"/>
                <entry key="5377" type="xstring" value="K11_F2189-0458"/>
                <entry key="5378" type="xstring" value="K12_F2189-0458"/>
                <entry key="5379" type="xstring" value="K14_F2189-0458"/>
                <entry key="5380" type="xstring" value="K15_F2189-0458"/>
                <entry key="5381" type="xstring" value="K16_F2189-0458"/>
                <entry key="5382" type="xstring" value="K17_F2189-0458"/>
                <entry key="5383" type="xstring" value="K18_F2189-0458"/>
                <entry key="5384" type="xstring" value="K19_F2189-0458"/>
                <entry key="5385" type="xstring" value="K2_F2189-0458"/>
                <entry key="5386" type="xstring" value="K20_F2189-0458"/>
                <entry key="5387" type="xstring" value="K3_F2189-0458"/>
                <entry key="5388" type="xstring" value="K4_F2189-0458"/>
                <entry key="5389" type="xstring" value="K5_F2189-0458"/>
                <entry key="5390" type="xstring" value="K6_F2189-0458"/>
                <entry key="5391" type="xstring" value="K7_F2189-0458"/>
                <entry key="5392" type="xstring" value="K8_F2189-0458"/>
                <entry key="5393" type="xstring" value="K9_F2189-0458"/>
                <entry key="5394" type="xstring" value="L1_F2189-0458"/>
                <entry key="5395" type="xstring" value="L10_F2189-0458"/>
                <entry key="5396" type="xstring" value="L11_F2189-0458"/>
                <entry key="5397" type="xstring" value="L12_F2189-0458"/>
                <entry key="5398" type="xstring" value="L13_F2189-0458"/>
                <entry key="5399" type="xstring" value="L14_F2189-0458"/>
                <entry key="5400" type="xstring" value="L15_F2189-0458"/>
                <entry key="5401" type="xstring" value="L16_F2189-0458"/>
                <entry key="5402" type="xstring" value="L17_F2189-0458"/>
                <entry key="5403" type="xstring" value="L18_F2189-0458"/>
                <entry key="5404" type="xstring" value="L19_F2189-0458"/>
                <entry key="5405" type="xstring" value="L2_F2189-0458"/>
                <entry key="5406" type="xstring" value="L20_F2189-0458"/>
                <entry key="5407" type="xstring" value="L3_F2189-0458"/>
                <entry key="5408" type="xstring" value="L4_F2189-0458"/>
                <entry key="5409" type="xstring" value="L5_F2189-0458"/>
                <entry key="5410" type="xstring" value="L6_F2189-0458"/>
                <entry key="5411" type="xstring" value="L7_F2189-0458"/>
                <entry key="5412" type="xstring" value="L8_F2189-0458"/>
                <entry key="5413" type="xstring" value="L9_F2189-0458"/>
                <entry key="5414" type="xstring" value="M1_F2189-0458"/>
                <entry key="5415" type="xstring" value="M10_F2189-0458"/>
                <entry key="5416" type="xstring" value="M11_F2189-0458"/>
                <entry key="5417" type="xstring" value="M12_F2189-0458"/>
                <entry key="5418" type="xstring" value="M13_F2189-0458"/>
                <entry key="5419" type="xstring" value="M14_F2189-0458"/>
                <entry key="5420" type="xstring" value="M16_F2189-0458"/>
                <entry key="5421" type="xstring" value="M17_F2189-0458"/>
                <entry key="5422" type="xstring" value="M18_F2189-0458"/>
                <entry key="5423" type="xstring" value="M19_F2189-0458"/>
                <entry key="5424" type="xstring" value="M2_F2189-0458"/>
                <entry key="5425" type="xstring" value="M20_F2189-0458"/>
                <entry key="5426" type="xstring" value="M3_F2189-0458"/>
                <entry key="5427" type="xstring" value="M4_F2189-0458"/>
                <entry key="5428" type="xstring" value="M5_F2189-0458"/>
                <entry key="5429" type="xstring" value="M6_F2189-0458"/>
                <entry key="5430" type="xstring" value="M7_F2189-0458"/>
                <entry key="5431" type="xstring" value="M8_F2189-0458"/>
                <entry key="5432" type="xstring" value="M9_F2189-0458"/>
                <entry key="5433" type="xstring" value="N1_F2189-0458"/>
                <entry key="5434" type="xstring" value="N10_F2189-0458"/>
                <entry key="5435" type="xstring" value="N11_F2189-0458"/>
                <entry key="5436" type="xstring" value="N12_F2189-0458"/>
                <entry key="5437" type="xstring" value="N13_F2189-0458"/>
                <entry key="5438" type="xstring" value="N14_F2189-0458"/>
                <entry key="5439" type="xstring" value="N15_F2189-0458"/>
                <entry key="5440" type="xstring" value="N16_F2189-0458"/>
                <entry key="5441" type="xstring" value="N17_F2189-0458"/>
                <entry key="5442" type="xstring" value="N18_F2189-0458"/>
                <entry key="5443" type="xstring" value="N19_F2189-0458"/>
                <entry key="5444" type="xstring" value="N20_F2189-0458"/>
                <entry key="5445" type="xstring" value="N3_F2189-0458"/>
                <entry key="5446" type="xstring" value="N4_F2189-0458"/>
                <entry key="5447" type="xstring" value="N5_F2189-0458"/>
                <entry key="5448" type="xstring" value="N7_F2189-0458"/>
                <entry key="5449" type="xstring" value="N8_F2189-0458"/>
                <entry key="5450" type="xstring" value="N9_F2189-0458"/>
                <entry key="5451" type="xstring" value="O1_F2189-0458"/>
                <entry key="5452" type="xstring" value="O10_F2189-0458"/>
                <entry key="5453" type="xstring" value="O11_F2189-0458"/>
                <entry key="5454" type="xstring" value="O12_F2189-0458"/>
                <entry key="5455" type="xstring" value="O13_F2189-0458"/>
                <entry key="5456" type="xstring" value="O14_F2189-0458"/>
                <entry key="5457" type="xstring" value="O15_F2189-0458"/>
                <entry key="5458" type="xstring" value="O16_F2189-0458"/>
                <entry key="5459" type="xstring" value="O17_F2189-0458"/>
                <entry key="5460" type="xstring" value="O18_F2189-0458"/>
                <entry key="5461" type="xstring" value="O19_F2189-0458"/>
                <entry key="5462" type="xstring" value="O2_F2189-0458"/>
                <entry key="5463" type="xstring" value="O20_F2189-0458"/>
                <entry key="5464" type="xstring" value="O3_F2189-0458"/>
                <entry key="5465" type="xstring" value="O4_F2189-0458"/>
                <entry key="5466" type="xstring" value="O5_F2189-0458"/>
                <entry key="5467" type="xstring" value="O6_F2189-0458"/>
[truncated: 7,605,195 more chars]
