# Supplementary material for: Processing binding data using an open-source workflow
Source: J Cheminform. 2021 Dec 11;13:99. doi: 10.1186/s13321-021-00577-1 (PMC8666039; doi:10.1186/s13321-021-00577-1)
Supplement: Supplementary file 6 — Additional file 6. KNIME Workflow (SD format). [file 13321_2021_577_MOESM6_ESM.knwf › Additional File 6 - Workflow - sd plate map.knwf/Pre_processi (#202)/settings.xml]

<?xml version="1.0" encoding="UTF-8"?>
<config xmlns="http://www.knime.org/2008/09/XMLConfig" xmlns:xsi="http://www.w3.org/2001/XMLSchema-instance" xsi:schemaLocation="http://www.knime.org/2008/09/XMLConfig http://www.knime.org/XMLConfig_2008_09.xsd" key="settings.xml">
    <entry key="node_file" type="xstring" value="settings.xml"/>
    <config key="flow_stack"/>
    <config key="internal_node_subsettings">
        <entry key="memory_policy" type="xstring" value="CacheSmallInMemory"/>
    </config>
    <config key="model"/>
    <config key="nodeAnnotation">
        <entry key="text" type="xstring" value=""/>
        <entry key="bgcolor" type="xint" value="16777215"/>
        <entry key="x-coordinate" type="xint" value="-71"/>
        <entry key="y-coordinate" type="xint" value="466"/>
        <entry key="width" type="xint" value="106"/>
        <entry key="height" type="xint" value="15"/>
        <entry key="alignment" type="xstring" value="CENTER"/>
        <entry key="borderSize" type="xint" value="0"/>
        <entry key="borderColor" type="xint" value="0"/>
        <entry key="defFontSize" type="xint" value="-1"/>
        <entry key="annotation-version" type="xint" value="20151123"/>
        <config key="styles"/>
    </config>
    <entry key="customDescription" type="xstring" isnull="true" value=""/>
    <entry key="state" type="xstring" value="IDLE"/>
    <entry key="workflow-file" type="xstring" value="workflow.knime"/>
    <entry key="virtual-in-ID" type="xint" value="149"/>
    <config key="inports">
        <config key="inport_0">
            <entry key="index" type="xint" value="0"/>
            <config key="type">
                <entry key="object_class" type="xstring" value="org.knime.core.node.BufferedDataTable"/>
            </config>
        </config>
        <config key="inport_1">
            <entry key="index" type="xint" value="1"/>
            <config key="type">
                <entry key="object_class" type="xstring" value="org.knime.core.node.BufferedDataTable"/>
            </config>
        </config>
        <config key="inport_2">
            <entry key="index" type="xint" value="2"/>
            <config key="type">
                <entry key="object_class" type="xstring" value="org.knime.core.node.BufferedDataTable"/>
            </config>
        </config>
    </config>
    <entry key="virtual-out-ID" type="xint" value="257"/>
    <config key="outports">
        <config key="outport_0">
            <entry key="index" type="xint" value="0"/>
            <config key="type">
                <entry key="object_class" type="xstring" value="org.knime.core.node.BufferedDataTable"/>
            </config>
        </config>
        <config key="outport_1">
            <entry key="index" type="xint" value="1"/>
            <config key="type">
                <entry key="object_class" type="xstring" value="org.knime.core.node.BufferedDataTable"/>
            </config>
        </config>
        <config key="outport_2">
            <entry key="index" type="xint" value="2"/>
            <config key="type">
                <entry key="object_class" type="xstring" value="org.knime.core.node.BufferedDataTable"/>
            </config>
        </config>
        <config key="outport_3">
            <entry key="index" type="xint" value="3"/>
            <config key="type">
                <entry key="object_class" type="xstring" value="org.knime.core.node.BufferedDataTable"/>
            </config>
        </config>
        <config key="outport_4">
            <entry key="index" type="xint" value="4"/>
            <config key="type">
                <entry key="object_class" type="xstring" value="org.knime.core.node.BufferedDataTable"/>
            </config>
        </config>
        <config key="outport_5">
            <entry key="index" type="xint" value="5"/>
            <config key="type">
                <entry key="object_class" type="xstring" value="org.knime.core.node.BufferedDataTable"/>
            </config>
        </config>
    </config>
    <config key="metadata">
        <entry key="description" type="xstring" value="In this component, the range of fluorescence values in each well is calculated and compared to the threshold specified in step four. Wells that do not meet the fluorescence signal threshold are flagged and separated for plotting and review in step 6. The user should examine these melting curves to determine whether they were correctly flagged. The fluorescence range threshold should be adjusted until the filter captures, as much as possible, only the low-signal curves. %%00013%%00010%%00013%%00010Melting curves that meet or exceed the threshold are then analyzed for the presence of a high initial fluorescence as well as jumps and spikes. By default, these are defined as regions where Δf (the change in fluorescence between 2 successive data points) is more than 25× the mean Δf for that well. This criterion can be modified to suit the data being processed – noisy data would require a high threshold.  "/>
        <entry key="type" type="xstring" value="MANIPULATOR"/>
        <config key="inports">
            <config key="inport_0">
                <entry key="name" type="xstring" value="Data"/>
                <entry key="description" type="xstring" value="Data in fitting window "/>
                <entry key="index" type="xint" value="0"/>
            </config>
            <config key="inport_1">
                <entry key="name" type="xstring" value="Melting Curves"/>
                <entry key="description" type="xstring" value="Overlaid melting curves "/>
                <entry key="index" type="xint" value="1"/>
            </config>
            <config key="inport_2">
                <entry key="name" type="xstring" value="Compound Data"/>
                <entry key="description" type="xstring" value="Well positions, chemical structures, ID numbers "/>
                <entry key="index" type="xint" value="2"/>
            </config>
        </config>
        <config key="outports">
            <config key="outport_0">
                <entry key="name" type="xstring" value="Pivoted accepted data"/>
                <entry key="description" type="xstring" value=" Data in fitting window "/>
                <entry key="index" type="xint" value="0"/>
            </config>
            <config key="outport_1">
                <entry key="name" type="xstring" value="Accepted Data"/>
                <entry key="description" type="xstring" value=" Data in fitting window "/>
                <entry key="index" type="xint" value="1"/>
            </config>
            <config key="outport_2">
                <entry key="name" type="xstring" value="Anomalies"/>
                <entry key="description" type="xstring" value="Melting curves with anomalies"/>
                <entry key="index" type="xint" value="2"/>
            </config>
            <config key="outport_3">
                <entry key="name" type="xstring" value="Low Signal"/>
                <entry key="description" type="xstring" value="Melting curves with low signal"/>
                <entry key="index" type="xint" value="3"/>
            </config>
            <config key="outport_4">
                <entry key="name" type="xstring" value="Melting Curves"/>
                <entry key="description" type="xstring" value="All overlaid melting curves "/>
                <entry key="index" type="xint" value="4"/>
            </config>
            <config key="outport_5">
                <entry key="name" type="xstring" value="Compound Data"/>
                <entry key="description" type="xstring" value="Well positions, chemical structures, ID numbers "/>
                <entry key="index" type="xint" value="5"/>
            </config>
        </config>
    </config>
    <entry key="layoutJSON" type="xstring" value="{&quot;parentLayoutLegacyMode&quot;:false}"/>
    <entry key="configurationLayoutJSON" type="xstring" value="{}"/>
    <entry key="hideInWizard" type="xboolean" value="false"/>
    <entry key="customCSS" type="xstring" value=""/>
</config>
