# Supplementary material for: Processing binding data using an open-source workflow
Source: J Cheminform. 2021 Dec 11;13:99. doi: 10.1186/s13321-021-00577-1 (PMC8666039; doi:10.1186/s13321-021-00577-1)
Supplement: Supplementary file 6 — Additional file 6. KNIME Workflow (SD format). [file 13321_2021_577_MOESM6_ESM.knwf › Additional File 6 - Workflow - sd plate map.knwf/Pre_processi (#202)/workflow.knime]

<?xml version="1.0" encoding="UTF-8"?>
<config xmlns="http://www.knime.org/2008/09/XMLConfig" xmlns:xsi="http://www.w3.org/2001/XMLSchema-instance" xsi:schemaLocation="http://www.knime.org/2008/09/XMLConfig http://www.knime.org/XMLConfig_2008_09.xsd" key="workflow.knime">
    <entry key="created_by" type="xstring" value="4.4.1.v202108201740"/>
    <entry key="created_by_nightly" type="xboolean" value="false"/>
    <entry key="version" type="xstring" value="4.1.0"/>
    <entry key="name" type="xstring" value="Pre-processing"/>
    <config key="authorInformation">
        <entry key="authored-by" type="xstring" value="&lt;unknown&gt;"/>
        <entry key="authored-when" type="xstring" value="1969-12-31 18:00:00 -0600"/>
        <entry key="lastEdited-by" type="xstring" isnull="true" value=""/>
        <entry key="lastEdited-when" type="xstring" isnull="true" value=""/>
    </config>
    <config key="nodeAnnotation">
        <entry key="text" type="xstring" value=""/>
        <entry key="bgcolor" type="xint" value="16777215"/>
        <entry key="x-coordinate" type="xint" value="-71"/>
        <entry key="y-coordinate" type="xint" value="466"/>
        <entry key="width" type="xint" value="106"/>
        <entry key="height" type="xint" value="15"/>
        <entry key="alignment" type="xstring" value="CENTER"/>
        <entry key="borderSize" type="xint" value="0"/>
        <entry key="borderColor" type="xint" value="0"/>
        <entry key="defFontSize" type="xint" value="-1"/>
        <entry key="annotation-version" type="xint" value="20151123"/>
        <config key="styles"/>
    </config>
    <entry key="customDescription" type="xstring" isnull="true" value=""/>
    <entry key="state" type="xstring" value="IDLE"/>
    <config key="workflow_credentials"/>
    <config key="nodes">
        <config key="node_149">
            <entry key="id" type="xint" value="149"/>
            <entry key="node_settings_file" type="xstring" value="Component Input (#149)/settings.xml"/>
            <entry key="node_is_meta" type="xboolean" value="false"/>
            <entry key="node_type" type="xstring" value="NativeNode"/>
            <entry key="ui_classname" type="xstring" value="org.knime.core.node.workflow.NodeUIInformation"/>
            <config key="ui_settings">
                <config key="extrainfo.node.bounds">
                    <entry key="array-size" type="xint" value="4"/>
                    <entry key="0" type="xint" value="204"/>
                    <entry key="1" type="xint" value="497"/>
                    <entry key="2" type="xint" value="105"/>
                    <entry key="3" type="xint" value="78"/>
                </config>
            </config>
        </config>
        <config key="node_218">
            <entry key="id" type="xint" value="218"/>
            <entry key="node_settings_file" type="xstring" value="Missing Value Column Filter (#218)/settings.xml"/>
            <entry key="node_is_meta" type="xboolean" value="false"/>
            <entry key="node_type" type="xstring" value="NativeNode"/>
            <entry key="ui_classname" type="xstring" value="org.knime.core.node.workflow.NodeUIInformation"/>
            <config key="ui_settings">
                <config key="extrainfo.node.bounds">
                    <entry key="array-size" type="xint" value="4"/>
                    <entry key="0" type="xint" value="704"/>
                    <entry key="1" type="xint" value="337"/>
                    <entry key="2" type="xint" value="85"/>
                    <entry key="3" type="xint" value="93"/>
                </config>
            </config>
        </config>
        <config key="node_253">
            <entry key="id" type="xint" value="253"/>
            <entry key="node_settings_file" type="xstring" value="Pivoting (#253)/settings.xml"/>
            <entry key="node_is_meta" type="xboolean" value="false"/>
            <entry key="node_type" type="xstring" value="NativeNode"/>
            <entry key="ui_classname" type="xstring" value="org.knime.core.node.workflow.NodeUIInformation"/>
            <config key="ui_settings">
                <config key="extrainfo.node.bounds">
                    <entry key="array-size" type="xint" value="4"/>
                    <entry key="0" type="xint" value="584"/>
                    <entry key="1" type="xint" value="317"/>
                    <entry key="2" type="xint" value="50"/>
                    <entry key="3" type="xint" value="78"/>
                </config>
            </config>
        </config>
        <config key="node_254">
            <entry key="id" type="xint" value="254"/>
            <entry key="node_settings_file" type="xstring" value="Remove wells (#254)/workflow.knime"/>
            <entry key="node_is_meta" type="xboolean" value="true"/>
            <entry key="node_type" type="xstring" value="MetaNode"/>
            <entry key="ui_classname" type="xstring" value="org.knime.core.node.workflow.NodeUIInformation"/>
            <config key="ui_settings">
                <config key="extrainfo.node.bounds">
                    <entry key="array-size" type="xint" value="4"/>
                    <entry key="0" type="xint" value="284"/>
                    <entry key="1" type="xint" value="337"/>
                    <entry key="2" type="xint" value="116"/>
                    <entry key="3" type="xint" value="80"/>
                </config>
            </config>
        </config>
        <config key="node_255">
            <entry key="id" type="xint" value="255"/>
            <entry key="node_settings_file" type="xstring" value="Remove wells (#255)/workflow.knime"/>
            <entry key="node_is_meta" type="xboolean" value="true"/>
            <entry key="node_type" type="xstring" value="MetaNode"/>
            <entry key="ui_classname" type="xstring" value="org.knime.core.node.workflow.NodeUIInformation"/>
            <config key="ui_settings">
                <config key="extrainfo.node.bounds">
                    <entry key="array-size" type="xint" value="4"/>
                    <entry key="0" type="xint" value="444"/>
                    <entry key="1" type="xint" value="337"/>
                    <entry key="2" type="xint" value="182"/>
                    <entry key="3" type="xint" value="80"/>
                </config>
            </config>
        </config>
        <config key="node_257">
            <entry key="id" type="xint" value="257"/>
            <entry key="node_settings_file" type="xstring" value="Component Output (#257)/settings.xml"/>
            <entry key="node_is_meta" type="xboolean" value="false"/>
            <entry key="node_type" type="xstring" value="NativeNode"/>
            <entry key="ui_classname" type="xstring" value="org.knime.core.node.workflow.NodeUIInformation"/>
            <config key="ui_settings">
                <config key="extrainfo.node.bounds">
                    <entry key="array-size" type="xint" value="4"/>
                    <entry key="0" type="xint" value="824"/>
                    <entry key="1" type="xint" value="477"/>
                    <entry key="2" type="xint" value="116"/>
                    <entry key="3" type="xint" value="85"/>
                </config>
            </config>
        </config>
    </config>
    <config key="connections">
        <config key="connection_0">
            <entry key="sourceID" type="xint" value="149"/>
            <entry key="destID" type="xint" value="257"/>
            <entry key="sourcePort" type="xint" value="3"/>
            <entry key="destPort" type="xint" value="6"/>
        </config>
        <config key="connection_1">
            <entry key="sourceID" type="xint" value="149"/>
            <entry key="destID" type="xint" value="257"/>
            <entry key="sourcePort" type="xint" value="2"/>
            <entry key="destPort" type="xint" value="5"/>
        </config>
        <config key="connection_2">
            <entry key="sourceID" type="xint" value="149"/>
            <entry key="destID" type="xint" value="254"/>
            <entry key="sourcePort" type="xint" value="1"/>
            <entry key="destPort" type="xint" value="0"/>
        </config>
        <config key="connection_3">
            <entry key="sourceID" type="xint" value="218"/>
            <entry key="destID" type="xint" value="257"/>
            <entry key="sourcePort" type="xint" value="1"/>
            <entry key="destPort" type="xint" value="1"/>
        </config>
        <config key="connection_4">
            <entry key="sourceID" type="xint" value="253"/>
            <entry key="destID" type="xint" value="218"/>
            <entry key="sourcePort" type="xint" value="1"/>
            <entry key="destPort" type="xint" value="1"/>
        </config>
        <config key="connection_5">
            <entry key="sourceID" type="xint" value="254"/>
            <entry key="destID" type="xint" value="255"/>
            <entry key="sourcePort" type="xint" value="0"/>
            <entry key="destPort" type="xint" value="0"/>
        </config>
        <config key="connection_6">
            <entry key="sourceID" type="xint" value="254"/>
            <entry key="destID" type="xint" value="257"/>
            <entry key="sourcePort" type="xint" value="1"/>
            <entry key="destPort" type="xint" value="3"/>
            <entry key="ui_classname" type="xstring" value="org.knime.core.node.workflow.ConnectionUIInformation"/>
            <config key="ui_settings">
                <entry key="extrainfo.conn.bendpoints_size" type="xint" value="1"/>
                <config key="extrainfo.conn.bendpoints_0">
                    <entry key="array-size" type="xint" value="2"/>
                    <entry key="0" type="xint" value="356"/>
                    <entry key="1" type="xint" value="488"/>
                </config>
            </config>
        </config>
        <config key="connection_7">
            <entry key="sourceID" type="xint" value="255"/>
            <entry key="destID" type="xint" value="253"/>
            <entry key="sourcePort" type="xint" value="0"/>
            <entry key="destPort" type="xint" value="1"/>
            <entry key="ui_classname" type="xstring" value="org.knime.core.node.workflow.ConnectionUIInformation"/>
            <config key="ui_settings">
                <entry key="extrainfo.conn.bendpoints_size" type="xint" value="0"/>
            </config>
        </config>
        <config key="connection_8">
            <entry key="sourceID" type="xint" value="255"/>
            <entry key="destID" type="xint" value="257"/>
            <entry key="sourcePort" type="xint" value="1"/>
            <entry key="destPort" type="xint" value="2"/>
            <entry key="ui_classname" type="xstring" value="org.knime.core.node.workflow.ConnectionUIInformation"/>
            <config key="ui_settings">
                <entry key="extrainfo.conn.bendpoints_size" type="xint" value="1"/>
                <config key="extrainfo.conn.bendpoints_0">
                    <entry key="array-size" type="xint" value="2"/>
                    <entry key="0" type="xint" value="497"/>
                    <entry key="1" type="xint" value="483"/>
                </config>
            </config>
        </config>
        <config key="connection_9">
            <entry key="sourceID" type="xint" value="255"/>
            <entry key="destID" type="xint" value="257"/>
            <entry key="sourcePort" type="xint" value="0"/>
            <entry key="destPort" type="xint" value="4"/>
            <entry key="ui_classname" type="xstring" value="org.knime.core.node.workflow.ConnectionUIInformation"/>
            <config key="ui_settings">
                <entry key="extrainfo.conn.bendpoints_size" type="xint" value="1"/>
                <config key="extrainfo.conn.bendpoints_0">
                    <entry key="array-size" type="xint" value="2"/>
                    <entry key="0" type="xint" value="519"/>
                    <entry key="1" type="xint" value="508"/>
                </config>
            </config>
        </config>
    </config>
    <config key="workflow_editor_settings">
        <entry key="workflow.editor.snapToGrid" type="xboolean" value="true"/>
        <entry key="workflow.editor.ShowGrid" type="xboolean" value="false"/>
        <entry key="workflow.editor.gridX" type="xint" value="20"/>
        <entry key="workflow.editor.gridY" type="xint" value="20"/>
        <entry key="workflow.editor.zoomLevel" type="xdouble" value="1.0"/>
        <entry key="workflow.editor.curvedConnections" type="xboolean" value="true"/>
        <entry key="workflow.editor.connectionWidth" type="xint" value="2"/>
    </config>
</config>
