# Supplementary material for: Processing binding data using an open-source workflow
Source: J Cheminform. 2021 Dec 11;13:99. doi: 10.1186/s13321-021-00577-1 (PMC8666039; doi:10.1186/s13321-021-00577-1)
Supplement: Supplementary file 7 — Additional file 7. KNIME Workflow (CSV format). [file 13321_2021_577_MOESM7_ESM.knwf › Additional File 7 - Workflow - csv plate map/Define colum (#196)/Nominal Row Filter Configuration (#215)/settings.xml]

<?xml version="1.0" encoding="UTF-8"?>
<config xmlns="http://www.knime.org/2008/09/XMLConfig" xmlns:xsi="http://www.w3.org/2001/XMLSchema-instance" xsi:schemaLocation="http://www.knime.org/2008/09/XMLConfig http://www.knime.org/XMLConfig_2008_09.xsd" key="settings.xml">
    <entry key="node_file" type="xstring" value="settings.xml"/>
    <config key="flow_stack">
        <config key="Variable_0">
            <entry key="type" type="xstring" value="variable"/>
            <entry key="name" type="xstring" value="value-filter (column)"/>
            <entry key="class" type="xstring" value="STRING"/>
            <entry key="value" type="xstring" value="SamplePos"/>
        </config>
        <config key="Variable_1">
            <entry key="type" type="xstring" value="variable"/>
            <entry key="name" type="xstring" value="value-filter"/>
            <entry key="class" type="xstring" value="STRING"/>
            <entry key="value" type="xstring" value="J21,J20,J23,J22,J24,A1,A2,A3,A4,A5,A6,A7,A8,A9,I11,I10,I13,I12,I15,I14,I17,B1,I16,B2,I19,B3,I18,B4,B5,B6,B7,B8,B9,I20,I22,I21,I24,I23,C1,C2,C3,C4,C5,C6,C7,C8,C9,H10,H12,H11,H14,H13,H16,D1,H15,D2,H18,D3,H17,D4,D5,H19,D6,D7,D8,D9,H21,H20,H23,H22,H24,E1,E2,E3,E4,E5,E6,E7,E8,E9,G11,G10,G13,G12,G15,F1,G14,F2,G17,F3,G16,F4,G19,F5,G18,F6,F7,F8,F9,G20,G22,G21,G24,G23,G1,G2,G3,G4,G5,G6,G7,G8,G9,F10,F12,F11,F14,F13,H1,F16,H2,F15,H3,F18,H4,F17,H5,H6,F19,H7,H8,H9,F21,F20,F23,F22,I1,F24,I2,I3,I4,I5,I6,I7,I8,I9,E11,E10,E13,E12,J1,E15,J2,E14,J3,E17,J4,E16,J5,E19,J6,E18,J7,J8,J9,E20,E22,E21,E24,K1,E23,K2,K3,K4,K5,K6,K7,K8,K9,D10,D12,D11,L1,D14,L2,D13,L3,D16,L4,D15,L5,D18,L6,D17,L7,L8,D19,L9,D21,D20,D23,M1,D22,M2,M3,D24,M4,M5,M6,M7,M8,M9,C11,C10,N1,C13,N2,C12,N3,C15,N4,C14,N5,C17,N6,C16,N7,C19,N8,C18,N9,C20,C22,O1,C21,O2,C24,O3,C23,O4,O5,O6,O7,O8,O9,B10,P1,B11,P2,B12,P3,B13,P4,B14,P5,B15,P6,B16,P7,B17,P8,B18,P9,B19,B20,B21,B22,B23,B24,A10,A11,A12,A13,A14,A15,A16,A17,A18,A19,A20,A21,A22,A23,A24,P10,P12,P11,P14,P13,P16,P15,P18,P17,P19,P21,P20,P23,P22,P24,O11,O10,O13,O12,O15,O14,O17,O16,O19,O18,O20,O22,O21,O24,O23,N10,N12,N11,N14,N13,N16,N15,N18,N17,N19,N21,N20,N23,N22,N24,M11,M10,M13,M12,M15,M14,M17,M16,M19,M18,M20,M22,M21,M24,M23,L10,L12,L11,L14,L13,L16,L15,L18,L17,L19,L21,L20,L23,L22,L24,K11,K10,K13,K12,K15,K14,K17,K16,K19,K18,K20,K22,K21,K24,K23,J10,J12,J11,J14,J13,J16,J15,J18,J17,J19"/>
        </config>
        <config key="Variable_2">
            <entry key="type" type="xstring" value="variable"/>
            <entry key="name" type="xstring" value="value-filter (column)"/>
            <entry key="class" type="xstring" value="STRING"/>
            <entry key="value" type="xstring" value="SamplePos"/>
        </config>
        <config key="Variable_3">
            <entry key="type" type="xstring" value="variable"/>
            <entry key="name" type="xstring" value="value-filter"/>
            <entry key="class" type="xstring" value="STRING"/>
            <entry key="value" type="xstring" value="J21,J20,J23,J22,J24,A1,A2,A3,A4,A5,A6,A7,A8,A9,I11,I10,I13,I12,I15,I14,I17,B1,I16,B2,I19,B3,I18,B4,B5,B6,B7,B8,B9,I20,I22,I21,I24,I23,C1,C2,C3,C4,C5,C6,C7,C8,C9,H10,H12,H11,H14,H13,H16,D1,H15,D2,H18,D3,H17,D4,D5,H19,D6,D7,D8,D9,H21,H20,H23,H22,H24,E1,E2,E3,E4,E5,E6,E7,E8,E9,G11,G10,G13,G12,G15,F1,G14,F2,G17,F3,G16,F4,G19,F5,G18,F6,F7,F8,F9,G20,G22,G21,G24,G23,G1,G2,G3,G4,G5,G6,G7,G8,G9,F10,F12,F11,F14,F13,H1,F16,H2,F15,H3,F18,H4,F17,H5,H6,F19,H7,H8,H9,F21,F20,F23,F22,I1,F24,I2,I3,I4,I5,I6,I7,I8,I9,E11,E10,E13,E12,J1,E15,J2,E14,J3,E17,J4,E16,J5,E19,J6,E18,J7,J8,J9,E20,E22,E21,E24,K1,E23,K2,K3,K4,K5,K6,K7,K8,K9,D10,D12,D11,L1,D14,L2,D13,L3,D16,L4,D15,L5,D18,L6,D17,L7,L8,D19,L9,D21,D20,D23,M1,D22,M2,M3,D24,M4,M5,M6,M7,M8,M9,C11,C10,N1,C13,N2,C12,N3,C15,N4,C14,N5,C17,N6,C16,N7,C19,N8,C18,N9,C20,C22,O1,C21,O2,C24,O3,C23,O4,O5,O6,O7,O8,O9,B10,P1,B11,P2,B12,P3,B13,P4,B14,P5,B15,P6,B16,P7,B17,P8,B18,P9,B19,B20,B21,B22,B23,B24,A10,A11,A12,A13,A14,A15,A16,A17,A18,A19,A20,A21,A22,A23,A24,P10,P12,P11,P14,P13,P16,P15,P18,P17,P19,P21,P20,P23,P22,P24,O11,O10,O13,O12,O15,O14,O17,O16,O19,O18,O20,O22,O21,O24,O23,N10,N12,N11,N14,N13,N16,N15,N18,N17,N19,N21,N20,N23,N22,N24,M11,M10,M13,M12,M15,M14,M17,M16,M19,M18,M20,M22,M21,M24,M23,L10,L12,L11,L14,L13,L16,L15,L18,L17,L19,L21,L20,L23,L22,L24,K11,K10,K13,K12,K15,K14,K17,K16,K19,K18,K20,K22,K21,K24,K23,J10,J12,J11,J14,J13,J16,J15,J18,J17,J19"/>
        </config>
    </config>
    <config key="internal_node_subsettings">
        <entry key="memory_policy" type="xstring" value="CacheSmallInMemory"/>
    </config>
    <config key="model">
        <config key="defaultValue">
            <entry key="column" type="xstring" value="SamplePos"/>
            <config key="values">
                <entry key="array-size" type="xint" value="0"/>
            </config>
            <config key="excludes">
                <entry key="array-size" type="xint" value="384"/>
                <entry key="0" type="xstring" value="A1"/>
                <entry key="1" type="xstring" value="A2"/>
                <entry key="2" type="xstring" value="A3"/>
                <entry key="3" type="xstring" value="A4"/>
                <entry key="4" type="xstring" value="A5"/>
                <entry key="5" type="xstring" value="A6"/>
                <entry key="6" type="xstring" value="A7"/>
                <entry key="7" type="xstring" value="A8"/>
                <entry key="8" type="xstring" value="A9"/>
                <entry key="9" type="xstring" value="A10"/>
                <entry key="10" type="xstring" value="A11"/>
                <entry key="11" type="xstring" value="A12"/>
                <entry key="12" type="xstring" value="A13"/>
                <entry key="13" type="xstring" value="A14"/>
                <entry key="14" type="xstring" value="A15"/>
                <entry key="15" type="xstring" value="A16"/>
                <entry key="16" type="xstring" value="A17"/>
                <entry key="17" type="xstring" value="A18"/>
                <entry key="18" type="xstring" value="A19"/>
                <entry key="19" type="xstring" value="A20"/>
                <entry key="20" type="xstring" value="A21"/>
                <entry key="21" type="xstring" value="A22"/>
                <entry key="22" type="xstring" value="A23"/>
                <entry key="23" type="xstring" value="A24"/>
                <entry key="24" type="xstring" value="B1"/>
                <entry key="25" type="xstring" value="B2"/>
                <entry key="26" type="xstring" value="B3"/>
                <entry key="27" type="xstring" value="B4"/>
                <entry key="28" type="xstring" value="B5"/>
                <entry key="29" type="xstring" value="B6"/>
                <entry key="30" type="xstring" value="B7"/>
                <entry key="31" type="xstring" value="B8"/>
                <entry key="32" type="xstring" value="B9"/>
                <entry key="33" type="xstring" value="B10"/>
                <entry key="34" type="xstring" value="B11"/>
                <entry key="35" type="xstring" value="B12"/>
                <entry key="36" type="xstring" value="B13"/>
                <entry key="37" type="xstring" value="B14"/>
                <entry key="38" type="xstring" value="B15"/>
                <entry key="39" type="xstring" value="B16"/>
                <entry key="40" type="xstring" value="B17"/>
                <entry key="41" type="xstring" value="B18"/>
                <entry key="42" type="xstring" value="B19"/>
                <entry key="43" type="xstring" value="B20"/>
                <entry key="44" type="xstring" value="B21"/>
                <entry key="45" type="xstring" value="B22"/>
                <entry key="46" type="xstring" value="B23"/>
                <entry key="47" type="xstring" value="B24"/>
                <entry key="48" type="xstring" value="C1"/>
                <entry key="49" type="xstring" value="C2"/>
                <entry key="50" type="xstring" value="C3"/>
                <entry key="51" type="xstring" value="C4"/>
                <entry key="52" type="xstring" value="C5"/>
                <entry key="53" type="xstring" value="C6"/>
                <entry key="54" type="xstring" value="C7"/>
                <entry key="55" type="xstring" value="C8"/>
                <entry key="56" type="xstring" value="C9"/>
                <entry key="57" type="xstring" value="C10"/>
                <entry key="58" type="xstring" value="C11"/>
                <entry key="59" type="xstring" value="C12"/>
                <entry key="60" type="xstring" value="C13"/>
                <entry key="61" type="xstring" value="C14"/>
                <entry key="62" type="xstring" value="C15"/>
                <entry key="63" type="xstring" value="C16"/>
                <entry key="64" type="xstring" value="C17"/>
                <entry key="65" type="xstring" value="C18"/>
                <entry key="66" type="xstring" value="C19"/>
                <entry key="67" type="xstring" value="C20"/>
                <entry key="68" type="xstring" value="C21"/>
                <entry key="69" type="xstring" value="C22"/>
                <entry key="70" type="xstring" value="C23"/>
                <entry key="71" type="xstring" value="C24"/>
                <entry key="72" type="xstring" value="D1"/>
                <entry key="73" type="xstring" value="D2"/>
                <entry key="74" type="xstring" value="D3"/>
                <entry key="75" type="xstring" value="D4"/>
                <entry key="76" type="xstring" value="D5"/>
                <entry key="77" type="xstring" value="D6"/>
                <entry key="78" type="xstring" value="D7"/>
                <entry key="79" type="xstring" value="D8"/>
                <entry key="80" type="xstring" value="D9"/>
                <entry key="81" type="xstring" value="D10"/>
                <entry key="82" type="xstring" value="D11"/>
                <entry key="83" type="xstring" value="D12"/>
                <entry key="84" type="xstring" value="D13"/>
                <entry key="85" type="xstring" value="D14"/>
                <entry key="86" type="xstring" value="D15"/>
                <entry key="87" type="xstring" value="D16"/>
                <entry key="88" type="xstring" value="D17"/>
                <entry key="89" type="xstring" value="D18"/>
                <entry key="90" type="xstring" value="D19"/>
                <entry key="91" type="xstring" value="D20"/>
                <entry key="92" type="xstring" value="D21"/>
                <entry key="93" type="xstring" value="D22"/>
                <entry key="94" type="xstring" value="D23"/>
                <entry key="95" type="xstring" value="D24"/>
                <entry key="96" type="xstring" value="E1"/>
                <entry key="97" type="xstring" value="E2"/>
                <entry key="98" type="xstring" value="E3"/>
                <entry key="99" type="xstring" value="E4"/>
                <entry key="100" type="xstring" value="E5"/>
                <entry key="101" type="xstring" value="E6"/>
                <entry key="102" type="xstring" value="E7"/>
                <entry key="103" type="xstring" value="E8"/>
                <entry key="104" type="xstring" value="E9"/>
                <entry key="105" type="xstring" value="E10"/>
                <entry key="106" type="xstring" value="E11"/>
                <entry key="107" type="xstring" value="E12"/>
                <entry key="108" type="xstring" value="E13"/>
                <entry key="109" type="xstring" value="E14"/>
                <entry key="110" type="xstring" value="E15"/>
                <entry key="111" type="xstring" value="E16"/>
                <entry key="112" type="xstring" value="E17"/>
                <entry key="113" type="xstring" value="E18"/>
                <entry key="114" type="xstring" value="E19"/>
                <entry key="115" type="xstring" value="E20"/>
                <entry key="116" type="xstring" value="E21"/>
                <entry key="117" type="xstring" value="E22"/>
                <entry key="118" type="xstring" value="E23"/>
                <entry key="119" type="xstring" value="E24"/>
                <entry key="120" type="xstring" value="F1"/>
                <entry key="121" type="xstring" value="F2"/>
                <entry key="122" type="xstring" value="F3"/>
                <entry key="123" type="xstring" value="F4"/>
                <entry key="124" type="xstring" value="F5"/>
                <entry key="125" type="xstring" value="F6"/>
                <entry key="126" type="xstring" value="F7"/>
                <entry key="127" type="xstring" value="F8"/>
                <entry key="128" type="xstring" value="F9"/>
                <entry key="129" type="xstring" value="F10"/>
                <entry key="130" type="xstring" value="F11"/>
                <entry key="131" type="xstring" value="F12"/>
                <entry key="132" type="xstring" value="F13"/>
                <entry key="133" type="xstring" value="F14"/>
                <entry key="134" type="xstring" value="F15"/>
                <entry key="135" type="xstring" value="F16"/>
                <entry key="136" type="xstring" value="F17"/>
                <entry key="137" type="xstring" value="F18"/>
                <entry key="138" type="xstring" value="F19"/>
                <entry key="139" type="xstring" value="F20"/>
                <entry key="140" type="xstring" value="F21"/>
                <entry key="141" type="xstring" value="F22"/>
                <entry key="142" type="xstring" value="F23"/>
                <entry key="143" type="xstring" value="F24"/>
                <entry key="144" type="xstring" value="G1"/>
                <entry key="145" type="xstring" value="G2"/>
                <entry key="146" type="xstring" value="G3"/>
                <entry key="147" type="xstring" value="G4"/>
                <entry key="148" type="xstring" value="G5"/>
                <entry key="149" type="xstring" value="G6"/>
                <entry key="150" type="xstring" value="G7"/>
                <entry key="151" type="xstring" value="G8"/>
                <entry key="152" type="xstring" value="G9"/>
                <entry key="153" type="xstring" value="G10"/>
                <entry key="154" type="xstring" value="G11"/>
                <entry key="155" type="xstring" value="G12"/>
                <entry key="156" type="xstring" value="G13"/>
                <entry key="157" type="xstring" value="G14"/>
                <entry key="158" type="xstring" value="G15"/>
                <entry key="159" type="xstring" value="G16"/>
                <entry key="160" type="xstring" value="G17"/>
                <entry key="161" type="xstring" value="G18"/>
                <entry key="162" type="xstring" value="G19"/>
                <entry key="163" type="xstring" value="G20"/>
                <entry key="164" type="xstring" value="G21"/>
                <entry key="165" type="xstring" value="G22"/>
                <entry key="166" type="xstring" value="G23"/>
                <entry key="167" type="xstring" value="G24"/>
                <entry key="168" type="xstring" value="H1"/>
                <entry key="169" type="xstring" value="H2"/>
                <entry key="170" type="xstring" value="H3"/>
                <entry key="171" type="xstring" value="H4"/>
                <entry key="172" type="xstring" value="H5"/>
                <entry key="173" type="xstring" value="H6"/>
                <entry key="174" type="xstring" value="H7"/>
                <entry key="175" type="xstring" value="H8"/>
                <entry key="176" type="xstring" value="H9"/>
                <entry key="177" type="xstring" value="H10"/>
                <entry key="178" type="xstring" value="H11"/>
                <entry key="179" type="xstring" value="H12"/>
                <entry key="180" type="xstring" value="H13"/>
                <entry key="181" type="xstring" value="H14"/>
                <entry key="182" type="xstring" value="H15"/>
                <entry key="183" type="xstring" value="H16"/>
                <entry key="184" type="xstring" value="H17"/>
                <entry key="185" type="xstring" value="H18"/>
                <entry key="186" type="xstring" value="H19"/>
                <entry key="187" type="xstring" value="H20"/>
                <entry key="188" type="xstring" value="H21"/>
                <entry key="189" type="xstring" value="H22"/>
                <entry key="190" type="xstring" value="H23"/>
                <entry key="191" type="xstring" value="H24"/>
                <entry key="192" type="xstring" value="I1"/>
                <entry key="193" type="xstring" value="I2"/>
                <entry key="194" type="xstring" value="I3"/>
                <entry key="195" type="xstring" value="I4"/>
                <entry key="196" type="xstring" value="I5"/>
                <entry key="197" type="xstring" value="I6"/>
                <entry key="198" type="xstring" value="I7"/>
                <entry key="199" type="xstring" value="I8"/>
                <entry key="200" type="xstring" value="I9"/>
                <entry key="201" type="xstring" value="I10"/>
                <entry key="202" type="xstring" value="I11"/>
                <entry key="203" type="xstring" value="I12"/>
                <entry key="204" type="xstring" value="I13"/>
                <entry key="205" type="xstring" value="I14"/>
                <entry key="206" type="xstring" value="I15"/>
                <entry key="207" type="xstring" value="I16"/>
                <entry key="208" type="xstring" value="I17"/>
                <entry key="209" type="xstring" value="I18"/>
                <entry key="210" type="xstring" value="I19"/>
                <entry key="211" type="xstring" value="I20"/>
                <entry key="212" type="xstring" value="I21"/>
                <entry key="213" type="xstring" value="I22"/>
                <entry key="214" type="xstring" value="I23"/>
                <entry key="215" type="xstring" value="I24"/>
                <entry key="216" type="xstring" value="J1"/>
                <entry key="217" type="xstring" value="J2"/>
                <entry key="218" type="xstring" value="J3"/>
                <entry key="219" type="xstring" value="J4"/>
                <entry key="220" type="xstring" value="J5"/>
                <entry key="221" type="xstring" value="J6"/>
                <entry key="222" type="xstring" value="J7"/>
                <entry key="223" type="xstring" value="J8"/>
                <entry key="224" type="xstring" value="J9"/>
                <entry key="225" type="xstring" value="J10"/>
                <entry key="226" type="xstring" value="J11"/>
                <entry key="227" type="xstring" value="J12"/>
                <entry key="228" type="xstring" value="J13"/>
                <entry key="229" type="xstring" value="J14"/>
                <entry key="230" type="xstring" value="J15"/>
                <entry key="231" type="xstring" value="J16"/>
                <entry key="232" type="xstring" value="J17"/>
                <entry key="233" type="xstring" value="J18"/>
                <entry key="234" type="xstring" value="J19"/>
                <entry key="235" type="xstring" value="J20"/>
                <entry key="236" type="xstring" value="J21"/>
                <entry key="237" type="xstring" value="J22"/>
                <entry key="238" type="xstring" value="J23"/>
                <entry key="239" type="xstring" value="J24"/>
                <entry key="240" type="xstring" value="K1"/>
                <entry key="241" type="xstring" value="K2"/>
                <entry key="242" type="xstring" value="K3"/>
                <entry key="243" type="xstring" value="K4"/>
                <entry key="244" type="xstring" value="K5"/>
                <entry key="245" type="xstring" value="K6"/>
                <entry key="246" type="xstring" value="K7"/>
                <entry key="247" type="xstring" value="K8"/>
                <entry key="248" type="xstring" value="K9"/>
                <entry key="249" type="xstring" value="K10"/>
                <entry key="250" type="xstring" value="K11"/>
                <entry key="251" type="xstring" value="K12"/>
                <entry key="252" type="xstring" value="K13"/>
                <entry key="253" type="xstring" value="K14"/>
                <entry key="254" type="xstring" value="K15"/>
                <entry key="255" type="xstring" value="K16"/>
                <entry key="256" type="xstring" value="K17"/>
                <entry key="257" type="xstring" value="K18"/>
                <entry key="258" type="xstring" value="K19"/>
                <entry key="259" type="xstring" value="K20"/>
                <entry key="260" type="xstring" value="K21"/>
                <entry key="261" type="xstring" value="K22"/>
                <entry key="262" type="xstring" value="K23"/>
                <entry key="263" type="xstring" value="K24"/>
                <entry key="264" type="xstring" value="L1"/>
                <entry key="265" type="xstring" value="L2"/>
                <entry key="266" type="xstring" value="L3"/>
                <entry key="267" type="xstring" value="L4"/>
                <entry key="268" type="xstring" value="L5"/>
                <entry key="269" type="xstring" value="L6"/>
                <entry key="270" type="xstring" value="L7"/>
                <entry key="271" type="xstring" value="L8"/>
                <entry key="272" type="xstring" value="L9"/>
                <entry key="273" type="xstring" value="L10"/>
                <entry key="274" type="xstring" value="L11"/>
                <entry key="275" type="xstring" value="L12"/>
                <entry key="276" type="xstring" value="L13"/>
                <entry key="277" type="xstring" value="L14"/>
                <entry key="278" type="xstring" value="L15"/>
                <entry key="279" type="xstring" value="L16"/>
                <entry key="280" type="xstring" value="L17"/>
                <entry key="281" type="xstring" value="L18"/>
                <entry key="282" type="xstring" value="L19"/>
                <entry key="283" type="xstring" value="L20"/>
                <entry key="284" type="xstring" value="L21"/>
                <entry key="285" type="xstring" value="L22"/>
                <entry key="286" type="xstring" value="L23"/>
                <entry key="287" type="xstring" value="L24"/>
                <entry key="288" type="xstring" value="M1"/>
                <entry key="289" type="xstring" value="M2"/>
                <entry key="290" type="xstring" value="M3"/>
                <entry key="291" type="xstring" value="M4"/>
                <entry key="292" type="xstring" value="M5"/>
                <entry key="293" type="xstring" value="M6"/>
                <entry key="294" type="xstring" value="M7"/>
                <entry key="295" type="xstring" value="M8"/>
                <entry key="296" type="xstring" value="M9"/>
                <entry key="297" type="xstring" value="M10"/>
                <entry key="298" type="xstring" value="M11"/>
                <entry key="299" type="xstring" value="M12"/>
                <entry key="300" type="xstring" value="M13"/>
                <entry key="301" type="xstring" value="M14"/>
                <entry key="302" type="xstring" value="M15"/>
                <entry key="303" type="xstring" value="M16"/>
                <entry key="304" type="xstring" value="M17"/>
                <entry key="305" type="xstring" value="M18"/>
                <entry key="306" type="xstring" value="M19"/>
                <entry key="307" type="xstring" value="M20"/>
                <entry key="308" type="xstring" value="M21"/>
                <entry key="309" type="xstring" value="M22"/>
                <entry key="310" type="xstring" value="M23"/>
                <entry key="311" type="xstring" value="M24"/>
                <entry key="312" type="xstring" value="N1"/>
                <entry key="313" type="xstring" value="N2"/>
                <entry key="314" type="xstring" value="N3"/>
                <entry key="315" type="xstring" value="N4"/>
                <entry key="316" type="xstring" value="N5"/>
                <entry key="317" type="xstring" value="N6"/>
                <entry key="318" type="xstring" value="N7"/>
                <entry key="319" type="xstring" value="N8"/>
                <entry key="320" type="xstring" value="N9"/>
                <entry key="321" type="xstring" value="N10"/>
                <entry key="322" type="xstring" value="N11"/>
                <entry key="323" type="xstring" value="N12"/>
                <entry key="324" type="xstring" value="N13"/>
                <entry key="325" type="xstring" value="N14"/>
                <entry key="326" type="xstring" value="N15"/>
                <entry key="327" type="xstring" value="N16"/>
                <entry key="328" type="xstring" value="N17"/>
                <entry key="329" type="xstring" value="N18"/>
                <entry key="330" type="xstring" value="N19"/>
                <entry key="331" type="xstring" value="N20"/>
                <entry key="332" type="xstring" value="N21"/>
                <entry key="333" type="xstring" value="N22"/>
                <entry key="334" type="xstring" value="N23"/>
                <entry key="335" type="xstring" value="N24"/>
                <entry key="336" type="xstring" value="O1"/>
                <entry key="337" type="xstring" value="O2"/>
                <entry key="338" type="xstring" value="O3"/>
                <entry key="339" type="xstring" value="O4"/>
                <entry key="340" type="xstring" value="O5"/>
                <entry key="341" type="xstring" value="O6"/>
                <entry key="342" type="xstring" value="O7"/>
                <entry key="343" type="xstring" value="O8"/>
                <entry key="344" type="xstring" value="O9"/>
                <entry key="345" type="xstring" value="O10"/>
                <entry key="346" type="xstring" value="O11"/>
                <entry key="347" type="xstring" value="O12"/>
                <entry key="348" type="xstring" value="O13"/>
                <entry key="349" type="xstring" value="O14"/>
                <entry key="350" type="xstring" value="O15"/>
                <entry key="351" type="xstring" value="O16"/>
                <entry key="352" type="xstring" value="O17"/>
                <entry key="353" type="xstring" value="O18"/>
                <entry key="354" type="xstring" value="O19"/>
                <entry key="355" type="xstring" value="O20"/>
                <entry key="356" type="xstring" value="O21"/>
                <entry key="357" type="xstring" value="O22"/>
                <entry key="358" type="xstring" value="O23"/>
                <entry key="359" type="xstring" value="O24"/>
                <entry key="360" type="xstring" value="P1"/>
                <entry key="361" type="xstring" value="P2"/>
                <entry key="362" type="xstring" value="P3"/>
                <entry key="363" type="xstring" value="P4"/>
                <entry key="364" type="xstring" value="P5"/>
                <entry key="365" type="xstring" value="P6"/>
                <entry key="366" type="xstring" value="P7"/>
                <entry key="367" type="xstring" value="P8"/>
                <entry key="368" type="xstring" value="P9"/>
                <entry key="369" type="xstring" value="P10"/>
                <entry key="370" type="xstring" value="P11"/>
                <entry key="371" type="xstring" value="P12"/>
                <entry key="372" type="xstring" value="P13"/>
                <entry key="373" type="xstring" value="P14"/>
                <entry key="374" type="xstring" value="P15"/>
                <entry key="375" type="xstring" value="P16"/>
                <entry key="376" type="xstring" value="P17"/>
                <entry key="377" type="xstring" value="P18"/>
                <entry key="378" type="xstring" value="P19"/>
                <entry key="379" type="xstring" value="P20"/>
                <entry key="380" type="xstring" value="P21"/>
                <entry key="381" type="xstring" value="P22"/>
                <entry key="382" type="xstring" value="P23"/>
                <entry key="383" type="xstring" value="P24"/>
            </config>
            <entry key="enforce-option" type="xstring" value="EnforceInclusion"/>
        </config>
        <entry key="hideInDialog" type="xboolean" value="false"/>
        <entry key="parameterName" type="xstring" value="value-filter"/>
        <entry key="label" type="xstring" value="Which wells would you like to process?"/>
        <entry key="description" type="xstring" value=""/>
        <entry key="required" type="xboolean" value="true"/>
        <entry key="flowVariableName" type="xstring" value="value-filter"/>
        <entry key="lockColumn" type="xboolean" value="true"/>
        <config key="possibleColumns">
            <entry key="array-size" type="xint" value="9"/>
            <entry key="0" type="xstring" value="465-580"/>
            <entry key="1" type="xstring" value="Column8"/>
            <entry key="2" type="xstring" value="Cycle#"/>
            <entry key="3" type="xstring" value="Prog#"/>
            <entry key="4" type="xstring" value="SampleName"/>
            <entry key="5" type="xstring" value="SamplePos"/>
            <entry key="6" type="xstring" value="Seg#"/>
            <entry key="7" type="xstring" value="Temp"/>
            <entry key="8" type="xstring" value="Time"/>
        </config>
        <config key="colValues">
            <config key="465-580">
                <entry key="array-size" type="xint" value="4594"/>
                <entry key="0" type="xstring" value="4.08"/>
                <entry key="1" type="xstring" value="4.04"/>
                <entry key="2" type="xstring" value="4.07"/>
                <entry key="3" type="xstring" value="4.05"/>
                <entry key="4" type="xstring" value="4.01"/>
                <entry key="5" type="xstring" value="4.02"/>
                <entry key="6" type="xstring" value="4.03"/>
                <entry key="7" type="xstring" value="4.0"/>
                <entry key="8" type="xstring" value="3.99"/>
                <entry key="9" type="xstring" value="3.97"/>
                <entry key="10" type="xstring" value="3.96"/>
                <entry key="11" type="xstring" value="3.98"/>
                <entry key="12" type="xstring" value="3.95"/>
                <entry key="13" type="xstring" value="3.94"/>
                <entry key="14" type="xstring" value="3.92"/>
                <entry key="15" type="xstring" value="3.93"/>
                <entry key="16" type="xstring" value="3.89"/>
                <entry key="17" type="xstring" value="3.91"/>
                <entry key="18" type="xstring" value="3.9"/>
                <entry key="19" type="xstring" value="3.88"/>
                <entry key="20" type="xstring" value="3.87"/>
                <entry key="21" type="xstring" value="3.82"/>
                <entry key="22" type="xstring" value="3.84"/>
                <entry key="23" type="xstring" value="3.81"/>
                <entry key="24" type="xstring" value="3.79"/>
                <entry key="25" type="xstring" value="3.8"/>
                <entry key="26" type="xstring" value="3.78"/>
                <entry key="27" type="xstring" value="3.75"/>
                <entry key="28" type="xstring" value="3.77"/>
                <entry key="29" type="xstring" value="3.73"/>
                <entry key="30" type="xstring" value="3.74"/>
                <entry key="31" type="xstring" value="3.72"/>
                <entry key="32" type="xstring" value="3.71"/>
                <entry key="33" type="xstring" value="3.7"/>
                <entry key="34" type="xstring" value="3.69"/>
                <entry key="35" type="xstring" value="3.67"/>
                <entry key="36" type="xstring" value="3.68"/>
                <entry key="37" type="xstring" value="3.65"/>
                <entry key="38" type="xstring" value="3.63"/>
                <entry key="39" type="xstring" value="3.64"/>
                <entry key="40" type="xstring" value="3.62"/>
                <entry key="41" type="xstring" value="3.61"/>
                <entry key="42" type="xstring" value="3.6"/>
                <entry key="43" type="xstring" value="3.59"/>
                <entry key="44" type="xstring" value="3.56"/>
                <entry key="45" type="xstring" value="3.58"/>
                <entry key="46" type="xstring" value="3.54"/>
                <entry key="47" type="xstring" value="3.57"/>
                <entry key="48" type="xstring" value="3.55"/>
                <entry key="49" type="xstring" value="3.51"/>
                <entry key="50" type="xstring" value="3.52"/>
                <entry key="51" type="xstring" value="3.5"/>
                <entry key="52" type="xstring" value="3.47"/>
                <entry key="53" type="xstring" value="3.48"/>
                <entry key="54" type="xstring" value="3.45"/>
                <entry key="55" type="xstring" value="3.46"/>
                <entry key="56" type="xstring" value="3.43"/>
                <entry key="57" type="xstring" value="3.44"/>
                <entry key="58" type="xstring" value="3.41"/>
                <entry key="59" type="xstring" value="3.4"/>
                <entry key="60" type="xstring" value="3.37"/>
                <entry key="61" type="xstring" value="3.39"/>
                <entry key="62" type="xstring" value="3.36"/>
                <entry key="63" type="xstring" value="3.38"/>
                <entry key="64" type="xstring" value="3.35"/>
                <entry key="65" type="xstring" value="3.34"/>
                <entry key="66" type="xstring" value="3.32"/>
                <entry key="67" type="xstring" value="3.33"/>
                <entry key="68" type="xstring" value="3.31"/>
                <entry key="69" type="xstring" value="3.29"/>
                <entry key="70" type="xstring" value="3.3"/>
                <entry key="71" type="xstring" value="3.28"/>
                <entry key="72" type="xstring" value="3.27"/>
                <entry key="73" type="xstring" value="3.26"/>
                <entry key="74" type="xstring" value="3.24"/>
                <entry key="75" type="xstring" value="3.25"/>
                <entry key="76" type="xstring" value="3.23"/>
                <entry key="77" type="xstring" value="3.21"/>
                <entry key="78" type="xstring" value="3.22"/>
                <entry key="79" type="xstring" value="3.2"/>
                <entry key="80" type="xstring" value="3.18"/>
                <entry key="81" type="xstring" value="3.19"/>
                <entry key="82" type="xstring" value="3.42"/>
                <entry key="83" type="xstring" value="3.85"/>
                <entry key="84" type="xstring" value="4.13"/>
                <entry key="85" type="xstring" value="4.15"/>
                <entry key="86" type="xstring" value="4.18"/>
                <entry key="87" type="xstring" value="4.2"/>
                <entry key="88" type="xstring" value="4.23"/>
                <entry key="89" type="xstring" value="4.28"/>
                <entry key="90" type="xstring" value="4.29"/>
                <entry key="91" type="xstring" value="4.35"/>
                <entry key="92" type="xstring" value="4.41"/>
                <entry key="93" type="xstring" value="4.4"/>
                <entry key="94" type="xstring" value="4.43"/>
                <entry key="95" type="xstring" value="4.52"/>
                <entry key="96" type="xstring" value="4.54"/>
                <entry key="97" type="xstring" value="4.61"/>
                <entry key="98" type="xstring" value="4.64"/>
                <entry key="99" type="xstring" value="4.71"/>
                <entry key="100" type="xstring" value="4.75"/>
                <entry key="101" type="xstring" value="4.81"/>
                <entry key="102" type="xstring" value="4.8"/>
                <entry key="103" type="xstring" value="4.88"/>
                <entry key="104" type="xstring" value="4.99"/>
                <entry key="105" type="xstring" value="5.03"/>
                <entry key="106" type="xstring" value="5.07"/>
                <entry key="107" type="xstring" value="5.12"/>
                <entry key="108" type="xstring" value="5.18"/>
                <entry key="109" type="xstring" value="5.22"/>
                <entry key="110" type="xstring" value="5.3"/>
                <entry key="111" type="xstring" value="5.35"/>
                <entry key="112" type="xstring" value="5.39"/>
                <entry key="113" type="xstring" value="5.48"/>
                <entry key="114" type="xstring" value="5.54"/>
                <entry key="115" type="xstring" value="5.56"/>
                <entry key="116" type="xstring" value="5.61"/>
                <entry key="117" type="xstring" value="5.68"/>
                <entry key="118" type="xstring" value="5.71"/>
                <entry key="119" type="xstring" value="5.75"/>
                <entry key="120" type="xstring" value="5.83"/>
                <entry key="121" type="xstring" value="5.88"/>
                <entry key="122" type="xstring" value="5.94"/>
                <entry key="123" type="xstring" value="5.98"/>
                <entry key="124" type="xstring" value="6.05"/>
                <entry key="125" type="xstring" value="6.1"/>
                <entry key="126" type="xstring" value="6.14"/>
                <entry key="127" type="xstring" value="6.21"/>
                <entry key="128" type="xstring" value="6.23"/>
                <entry key="129" type="xstring" value="6.28"/>
                <entry key="130" type="xstring" value="6.36"/>
                <entry key="131" type="xstring" value="6.42"/>
                <entry key="132" type="xstring" value="6.43"/>
                <entry key="133" type="xstring" value="6.5"/>
                <entry key="134" type="xstring" value="6.58"/>
                <entry key="135" type="xstring" value="6.62"/>
                <entry key="136" type="xstring" value="6.66"/>
                <entry key="137" type="xstring" value="6.69"/>
                <entry key="138" type="xstring" value="6.77"/>
                <entry key="139" type="xstring" value="6.83"/>
                <entry key="140" type="xstring" value="6.86"/>
                <entry key="141" type="xstring" value="6.92"/>
                <entry key="142" type="xstring" value="6.98"/>
                <entry key="143" type="xstring" value="7.04"/>
                <entry key="144" type="xstring" value="7.09"/>
                <entry key="145" type="xstring" value="7.16"/>
                <entry key="146" type="xstring" value="7.17"/>
                <entry key="147" type="xstring" value="7.23"/>
                <entry key="148" type="xstring" value="7.28"/>
                <entry key="149" type="xstring" value="7.32"/>
                <entry key="150" type="xstring" value="7.39"/>
                <entry key="151" type="xstring" value="7.42"/>
                <entry key="152" type="xstring" value="7.49"/>
                <entry key="153" type="xstring" value="7.55"/>
                <entry key="154" type="xstring" value="7.58"/>
                <entry key="155" type="xstring" value="7.62"/>
                <entry key="156" type="xstring" value="7.66"/>
                <entry key="157" type="xstring" value="7.7"/>
                <entry key="158" type="xstring" value="7.73"/>
                <entry key="159" type="xstring" value="7.76"/>
                <entry key="160" type="xstring" value="7.79"/>
                <entry key="161" type="xstring" value="7.85"/>
                <entry key="162" type="xstring" value="7.92"/>
                <entry key="163" type="xstring" value="7.93"/>
                <entry key="164" type="xstring" value="7.97"/>
                <entry key="165" type="xstring" value="8.05"/>
                <entry key="166" type="xstring" value="8.09"/>
                <entry key="167" type="xstring" value="8.08"/>
                <entry key="168" type="xstring" value="8.1"/>
                <entry key="169" type="xstring" value="8.16"/>
                <entry key="170" type="xstring" value="8.25"/>
                <entry key="171" type="xstring" value="8.22"/>
                <entry key="172" type="xstring" value="8.24"/>
                <entry key="173" type="xstring" value="8.23"/>
                <entry key="174" type="xstring" value="8.31"/>
                <entry key="175" type="xstring" value="8.33"/>
                <entry key="176" type="xstring" value="8.28"/>
                <entry key="177" type="xstring" value="8.3"/>
                <entry key="178" type="xstring" value="8.27"/>
                <entry key="179" type="xstring" value="8.19"/>
                <entry key="180" type="xstring" value="8.18"/>
                <entry key="181" type="xstring" value="8.17"/>
                <entry key="182" type="xstring" value="8.14"/>
                <entry key="183" type="xstring" value="8.06"/>
                <entry key="184" type="xstring" value="8.07"/>
                <entry key="185" type="xstring" value="8.04"/>
                <entry key="186" type="xstring" value="8.02"/>
                <entry key="187" type="xstring" value="7.98"/>
                <entry key="188" type="xstring" value="8.0"/>
                <entry key="189" type="xstring" value="7.9"/>
                <entry key="190" type="xstring" value="7.87"/>
                <entry key="191" type="xstring" value="7.83"/>
                <entry key="192" type="xstring" value="7.84"/>
                <entry key="193" type="xstring" value="7.86"/>
                <entry key="194" type="xstring" value="7.78"/>
                <entry key="195" type="xstring" value="7.74"/>
                <entry key="196" type="xstring" value="7.71"/>
                <entry key="197" type="xstring" value="7.69"/>
                <entry key="198" type="xstring" value="7.68"/>
                <entry key="199" type="xstring" value="7.65"/>
                <entry key="200" type="xstring" value="7.61"/>
                <entry key="201" type="xstring" value="7.59"/>
                <entry key="202" type="xstring" value="7.57"/>
                <entry key="203" type="xstring" value="7.54"/>
                <entry key="204" type="xstring" value="7.52"/>
                <entry key="205" type="xstring" value="7.5"/>
                <entry key="206" type="xstring" value="7.48"/>
                <entry key="207" type="xstring" value="7.46"/>
                <entry key="208" type="xstring" value="7.43"/>
                <entry key="209" type="xstring" value="7.41"/>
                <entry key="210" type="xstring" value="7.4"/>
                <entry key="211" type="xstring" value="7.38"/>
                <entry key="212" type="xstring" value="7.35"/>
                <entry key="213" type="xstring" value="7.34"/>
                <entry key="214" type="xstring" value="7.31"/>
                <entry key="215" type="xstring" value="7.19"/>
                <entry key="216" type="xstring" value="7.21"/>
                <entry key="217" type="xstring" value="7.22"/>
                <entry key="218" type="xstring" value="7.18"/>
                <entry key="219" type="xstring" value="7.15"/>
                <entry key="220" type="xstring" value="7.1"/>
                <entry key="221" type="xstring" value="7.13"/>
                <entry key="222" type="xstring" value="7.08"/>
                <entry key="223" type="xstring" value="7.06"/>
                <entry key="224" type="xstring" value="6.99"/>
                <entry key="225" type="xstring" value="7.02"/>
                <entry key="226" type="xstring" value="7.03"/>
                <entry key="227" type="xstring" value="6.96"/>
                <entry key="228" type="xstring" value="7.0"/>
                <entry key="229" type="xstring" value="6.93"/>
                <entry key="230" type="xstring" value="6.9"/>
                <entry key="231" type="xstring" value="6.87"/>
                <entry key="232" type="xstring" value="6.89"/>
                <entry key="233" type="xstring" value="6.84"/>
                <entry key="234" type="xstring" value="6.8"/>
                <entry key="235" type="xstring" value="6.78"/>
                <entry key="236" type="xstring" value="6.79"/>
                <entry key="237" type="xstring" value="6.76"/>
                <entry key="238" type="xstring" value="6.73"/>
                <entry key="239" type="xstring" value="6.7"/>
                <entry key="240" type="xstring" value="6.72"/>
                <entry key="241" type="xstring" value="6.68"/>
                <entry key="242" type="xstring" value="6.64"/>
                <entry key="243" type="xstring" value="6.65"/>
                <entry key="244" type="xstring" value="6.6"/>
                <entry key="245" type="xstring" value="6.55"/>
                <entry key="246" type="xstring" value="6.57"/>
                <entry key="247" type="xstring" value="6.49"/>
                <entry key="248" type="xstring" value="6.52"/>
                <entry key="249" type="xstring" value="6.46"/>
                <entry key="250" type="xstring" value="6.4"/>
                <entry key="251" type="xstring" value="6.38"/>
                <entry key="252" type="xstring" value="6.37"/>
                <entry key="253" type="xstring" value="6.35"/>
                <entry key="254" type="xstring" value="6.33"/>
                <entry key="255" type="xstring" value="6.31"/>
                <entry key="256" type="xstring" value="6.27"/>
                <entry key="257" type="xstring" value="6.26"/>
                <entry key="258" type="xstring" value="6.19"/>
                <entry key="259" type="xstring" value="6.24"/>
                <entry key="260" type="xstring" value="6.18"/>
                <entry key="261" type="xstring" value="6.15"/>
                <entry key="262" type="xstring" value="6.16"/>
                <entry key="263" type="xstring" value="6.17"/>
                <entry key="264" type="xstring" value="6.12"/>
                <entry key="265" type="xstring" value="6.13"/>
                <entry key="266" type="xstring" value="6.06"/>
                <entry key="267" type="xstring" value="6.08"/>
                <entry key="268" type="xstring" value="6.03"/>
                <entry key="269" type="xstring" value="6.02"/>
                <entry key="270" type="xstring" value="6.0"/>
                <entry key="271" type="xstring" value="6.01"/>
                <entry key="272" type="xstring" value="5.99"/>
                <entry key="273" type="xstring" value="5.96"/>
                <entry key="274" type="xstring" value="5.97"/>
                <entry key="275" type="xstring" value="5.92"/>
                <entry key="276" type="xstring" value="5.9"/>
                <entry key="277" type="xstring" value="5.93"/>
                <entry key="278" type="xstring" value="5.86"/>
                <entry key="279" type="xstring" value="5.85"/>
                <entry key="280" type="xstring" value="5.84"/>
                <entry key="281" type="xstring" value="5.81"/>
                <entry key="282" type="xstring" value="5.8"/>
                <entry key="283" type="xstring" value="5.78"/>
                <entry key="284" type="xstring" value="5.77"/>
                <entry key="285" type="xstring" value="5.74"/>
                <entry key="286" type="xstring" value="5.73"/>
                <entry key="287" type="xstring" value="5.7"/>
                <entry key="288" type="xstring" value="5.69"/>
                <entry key="289" type="xstring" value="5.65"/>
                <entry key="290" type="xstring" value="5.64"/>
                <entry key="291" type="xstring" value="5.66"/>
                <entry key="292" type="xstring" value="5.59"/>
                <entry key="293" type="xstring" value="5.57"/>
                <entry key="294" type="xstring" value="5.5"/>
                <entry key="295" type="xstring" value="5.51"/>
                <entry key="296" type="xstring" value="5.47"/>
                <entry key="297" type="xstring" value="5.46"/>
                <entry key="298" type="xstring" value="5.44"/>
                <entry key="299" type="xstring" value="5.43"/>
                <entry key="300" type="xstring" value="5.4"/>
                <entry key="301" type="xstring" value="5.41"/>
                <entry key="302" type="xstring" value="5.36"/>
                <entry key="303" type="xstring" value="5.38"/>
                <entry key="304" type="xstring" value="5.32"/>
                <entry key="305" type="xstring" value="5.33"/>
                <entry key="306" type="xstring" value="5.27"/>
                <entry key="307" type="xstring" value="5.29"/>
                <entry key="308" type="xstring" value="5.25"/>
                <entry key="309" type="xstring" value="5.26"/>
                <entry key="310" type="xstring" value="5.24"/>
                <entry key="311" type="xstring" value="5.19"/>
                <entry key="312" type="xstring" value="5.14"/>
                <entry key="313" type="xstring" value="5.11"/>
                <entry key="314" type="xstring" value="5.13"/>
                <entry key="315" type="xstring" value="5.1"/>
                <entry key="316" type="xstring" value="5.06"/>
                <entry key="317" type="xstring" value="5.05"/>
                <entry key="318" type="xstring" value="5.02"/>
                <entry key="319" type="xstring" value="4.98"/>
                <entry key="320" type="xstring" value="5.0"/>
                <entry key="321" type="xstring" value="4.97"/>
                <entry key="322" type="xstring" value="4.94"/>
                <entry key="323" type="xstring" value="4.93"/>
                <entry key="324" type="xstring" value="4.91"/>
                <entry key="325" type="xstring" value="4.92"/>
                <entry key="326" type="xstring" value="4.89"/>
                <entry key="327" type="xstring" value="4.83"/>
                <entry key="328" type="xstring" value="4.85"/>
                <entry key="329" type="xstring" value="4.82"/>
                <entry key="330" type="xstring" value="4.79"/>
                <entry key="331" type="xstring" value="4.76"/>
                <entry key="332" type="xstring" value="4.73"/>
                <entry key="333" type="xstring" value="4.68"/>
                <entry key="334" type="xstring" value="4.69"/>
                <entry key="335" type="xstring" value="4.67"/>
                <entry key="336" type="xstring" value="4.63"/>
                <entry key="337" type="xstring" value="4.6"/>
                <entry key="338" type="xstring" value="4.57"/>
                <entry key="339" type="xstring" value="4.59"/>
                <entry key="340" type="xstring" value="4.56"/>
                <entry key="341" type="xstring" value="4.53"/>
                <entry key="342" type="xstring" value="4.5"/>
                <entry key="343" type="xstring" value="4.49"/>
                <entry key="344" type="xstring" value="4.48"/>
                <entry key="345" type="xstring" value="4.45"/>
                <entry key="346" type="xstring" value="4.44"/>
                <entry key="347" type="xstring" value="4.42"/>
                <entry key="348" type="xstring" value="4.39"/>
                <entry key="349" type="xstring" value="4.38"/>
                <entry key="350" type="xstring" value="4.36"/>
                <entry key="351" type="xstring" value="4.33"/>
                <entry key="352" type="xstring" value="4.34"/>
                <entry key="353" type="xstring" value="4.27"/>
                <entry key="354" type="xstring" value="4.24"/>
                <entry key="355" type="xstring" value="4.21"/>
                <entry key="356" type="xstring" value="4.22"/>
                <entry key="357" type="xstring" value="4.19"/>
                <entry key="358" type="xstring" value="4.17"/>
                <entry key="359" type="xstring" value="4.12"/>
                <entry key="360" type="xstring" value="4.1"/>
                <entry key="361" type="xstring" value="4.09"/>
                <entry key="362" type="xstring" value="4.06"/>
                <entry key="363" type="xstring" value="3.86"/>
                <entry key="364" type="xstring" value="3.83"/>
                <entry key="365" type="xstring" value="3.66"/>
                <entry key="366" type="xstring" value="3.53"/>
                <entry key="367" type="xstring" value="3.17"/>
                <entry key="368" type="xstring" value="3.16"/>
                <entry key="369" type="xstring" value="3.14"/>
                <entry key="370" type="xstring" value="3.11"/>
                <entry key="371" type="xstring" value="3.1"/>
                <entry key="372" type="xstring" value="3.07"/>
                <entry key="373" type="xstring" value="3.06"/>
                <entry key="374" type="xstring" value="3.05"/>
                <entry key="375" type="xstring" value="3.03"/>
                <entry key="376" type="xstring" value="3.02"/>
                <entry key="377" type="xstring" value="3.0"/>
                <entry key="378" type="xstring" value="2.99"/>
                <entry key="379" type="xstring" value="2.97"/>
                <entry key="380" type="xstring" value="2.96"/>
                <entry key="381" type="xstring" value="2.94"/>
                <entry key="382" type="xstring" value="2.91"/>
                <entry key="383" type="xstring" value="2.9"/>
                <entry key="384" type="xstring" value="2.87"/>
                <entry key="385" type="xstring" value="2.88"/>
                <entry key="386" type="xstring" value="2.86"/>
                <entry key="387" type="xstring" value="2.84"/>
                <entry key="388" type="xstring" value="2.85"/>
                <entry key="389" type="xstring" value="2.81"/>
                <entry key="390" type="xstring" value="2.8"/>
                <entry key="391" type="xstring" value="2.77"/>
                <entry key="392" type="xstring" value="2.78"/>
                <entry key="393" type="xstring" value="2.73"/>
                <entry key="394" type="xstring" value="2.74"/>
                <entry key="395" type="xstring" value="2.71"/>
                <entry key="396" type="xstring" value="2.72"/>
                <entry key="397" type="xstring" value="2.69"/>
                <entry key="398" type="xstring" value="2.68"/>
                <entry key="399" type="xstring" value="2.66"/>
                <entry key="400" type="xstring" value="2.65"/>
                <entry key="401" type="xstring" value="2.64"/>
                <entry key="402" type="xstring" value="2.6"/>
                <entry key="403" type="xstring" value="2.59"/>
                <entry key="404" type="xstring" value="2.58"/>
                <entry key="405" type="xstring" value="2.57"/>
                <entry key="406" type="xstring" value="2.55"/>
                <entry key="407" type="xstring" value="2.54"/>
                <entry key="408" type="xstring" value="2.53"/>
                <entry key="409" type="xstring" value="2.48"/>
                <entry key="410" type="xstring" value="2.5"/>
                <entry key="411" type="xstring" value="2.51"/>
                <entry key="412" type="xstring" value="2.49"/>
                <entry key="413" type="xstring" value="2.46"/>
                <entry key="414" type="xstring" value="2.44"/>
                <entry key="415" type="xstring" value="2.47"/>
                <entry key="416" type="xstring" value="2.42"/>
                <entry key="417" type="xstring" value="2.45"/>
                <entry key="418" type="xstring" value="2.41"/>
                <entry key="419" type="xstring" value="2.39"/>
                <entry key="420" type="xstring" value="2.37"/>
                <entry key="421" type="xstring" value="2.38"/>
                <entry key="422" type="xstring" value="2.36"/>
                <entry key="423" type="xstring" value="2.34"/>
                <entry key="424" type="xstring" value="2.32"/>
                <entry key="425" type="xstring" value="2.33"/>
                <entry key="426" type="xstring" value="2.3"/>
                <entry key="427" type="xstring" value="2.28"/>
                <entry key="428" type="xstring" value="4.74"/>
                <entry key="429" type="xstring" value="4.77"/>
                <entry key="430" type="xstring" value="4.72"/>
                <entry key="431" type="xstring" value="4.7"/>
                <entry key="432" type="xstring" value="4.66"/>
                <entry key="433" type="xstring" value="4.65"/>
                <entry key="434" type="xstring" value="4.62"/>
                <entry key="435" type="xstring" value="4.55"/>
                <entry key="436" type="xstring" value="4.51"/>
                <entry key="437" type="xstring" value="4.47"/>
                <entry key="438" type="xstring" value="4.46"/>
                <entry key="439" type="xstring" value="4.37"/>
                <entry key="440" type="xstring" value="4.3"/>
                <entry key="441" type="xstring" value="4.32"/>
                <entry key="442" type="xstring" value="4.31"/>
                <entry key="443" type="xstring" value="4.25"/>
                <entry key="444" type="xstring" value="4.14"/>
                <entry key="445" type="xstring" value="4.11"/>
                <entry key="446" type="xstring" value="3.76"/>
                <entry key="447" type="xstring" value="3.49"/>
                <entry key="448" type="xstring" value="4.26"/>
                <entry key="449" type="xstring" value="4.86"/>
                <entry key="450" type="xstring" value="4.96"/>
                <entry key="451" type="xstring" value="5.09"/>
                <entry key="452" type="xstring" value="5.34"/>
                <entry key="453" type="xstring" value="5.42"/>
                <entry key="454" type="xstring" value="5.52"/>
                <entry key="455" type="xstring" value="5.53"/>
                <entry key="456" type="xstring" value="5.67"/>
                <entry key="457" type="xstring" value="5.76"/>
                <entry key="458" type="xstring" value="5.91"/>
                <entry key="459" type="xstring" value="6.07"/>
                <entry key="460" type="xstring" value="6.53"/>
                <entry key="461" type="xstring" value="6.59"/>
                <entry key="462" type="xstring" value="6.67"/>
                <entry key="463" type="xstring" value="6.81"/>
                <entry key="464" type="xstring" value="6.97"/>
                <entry key="465" type="xstring" value="7.01"/>
                <entry key="466" type="xstring" value="7.05"/>
                <entry key="467" type="xstring" value="6.94"/>
                <entry key="468" type="xstring" value="6.91"/>
                <entry key="469" type="xstring" value="6.85"/>
                <entry key="470" type="xstring" value="6.75"/>
                <entry key="471" type="xstring" value="6.63"/>
                <entry key="472" type="xstring" value="6.56"/>
                <entry key="473" type="xstring" value="6.48"/>
                <entry key="474" type="xstring" value="6.45"/>
                <entry key="475" type="xstring" value="6.39"/>
                <entry key="476" type="xstring" value="6.34"/>
                <entry key="477" type="xstring" value="6.29"/>
                <entry key="478" type="xstring" value="6.3"/>
                <entry key="479" type="xstring" value="6.22"/>
                <entry key="480" type="xstring" value="6.25"/>
                <entry key="481" type="xstring" value="6.11"/>
                <entry key="482" type="xstring" value="5.95"/>
                <entry key="483" type="xstring" value="5.89"/>
                <entry key="484" type="xstring" value="5.82"/>
                <entry key="485" type="xstring" value="5.87"/>
                <entry key="486" type="xstring" value="5.79"/>
                <entry key="487" type="xstring" value="5.72"/>
                <entry key="488" type="xstring" value="5.62"/>
                <entry key="489" type="xstring" value="5.6"/>
                <entry key="490" type="xstring" value="5.63"/>
                <entry key="491" type="xstring" value="5.58"/>
                <entry key="492" type="xstring" value="5.55"/>
                <entry key="493" type="xstring" value="5.45"/>
                <entry key="494" type="xstring" value="5.49"/>
                <entry key="495" type="xstring" value="5.31"/>
                <entry key="496" type="xstring" value="5.28"/>
                <entry key="497" type="xstring" value="5.2"/>
                <entry key="498" type="xstring" value="5.23"/>
                <entry key="499" type="xstring" value="5.21"/>
                <entry key="500" type="xstring" value="5.15"/>
                <entry key="501" type="xstring" value="5.17"/>
                <entry key="502" type="xstring" value="5.16"/>
                <entry key="503" type="xstring" value="5.08"/>
                <entry key="504" type="xstring" value="5.04"/>
                <entry key="505" type="xstring" value="5.01"/>
                <entry key="506" type="xstring" value="4.95"/>
                <entry key="507" type="xstring" value="4.9"/>
                <entry key="508" type="xstring" value="4.87"/>
                <entry key="509" type="xstring" value="4.84"/>
                <entry key="510" type="xstring" value="4.78"/>
                <entry key="511" type="xstring" value="4.58"/>
                <entry key="512" type="xstring" value="4.16"/>
                <entry key="513" type="xstring" value="3.15"/>
                <entry key="514" type="xstring" value="3.12"/>
                <entry key="515" type="xstring" value="3.13"/>
                <entry key="516" type="xstring" value="3.08"/>
                <entry key="517" type="xstring" value="3.09"/>
                <entry key="518" type="xstring" value="3.04"/>
                <entry key="519" type="xstring" value="3.01"/>
                <entry key="520" type="xstring" value="2.95"/>
                <entry key="521" type="xstring" value="2.93"/>
                <entry key="522" type="xstring" value="2.89"/>
                <entry key="523" type="xstring" value="2.79"/>
                <entry key="524" type="xstring" value="2.76"/>
                <entry key="525" type="xstring" value="2.75"/>
                <entry key="526" type="xstring" value="2.67"/>
                <entry key="527" type="xstring" value="2.7"/>
                <entry key="528" type="xstring" value="2.63"/>
                <entry key="529" type="xstring" value="2.61"/>
                <entry key="530" type="xstring" value="2.62"/>
                <entry key="531" type="xstring" value="2.52"/>
                <entry key="532" type="xstring" value="2.43"/>
                <entry key="533" type="xstring" value="2.4"/>
                <entry key="534" type="xstring" value="2.35"/>
                <entry key="535" type="xstring" value="2.31"/>
                <entry key="536" type="xstring" value="2.29"/>
                <entry key="537" type="xstring" value="2.27"/>
                <entry key="538" type="xstring" value="2.25"/>
                <entry key="539" type="xstring" value="2.26"/>
                <entry key="540" type="xstring" value="2.24"/>
                <entry key="541" type="xstring" value="2.23"/>
                <entry key="542" type="xstring" value="2.21"/>
                <entry key="543" type="xstring" value="2.19"/>
                <entry key="544" type="xstring" value="2.2"/>
                <entry key="545" type="xstring" value="2.17"/>
                <entry key="546" type="xstring" value="2.16"/>
                <entry key="547" type="xstring" value="2.13"/>
                <entry key="548" type="xstring" value="2.15"/>
                <entry key="549" type="xstring" value="2.14"/>
                <entry key="550" type="xstring" value="2.11"/>
                <entry key="551" type="xstring" value="2.1"/>
                <entry key="552" type="xstring" value="2.08"/>
                <entry key="553" type="xstring" value="2.09"/>
                <entry key="554" type="xstring" value="8.52"/>
                <entry key="555" type="xstring" value="8.51"/>
                <entry key="556" type="xstring" value="8.48"/>
                <entry key="557" type="xstring" value="8.5"/>
                <entry key="558" type="xstring" value="8.54"/>
                <entry key="559" type="xstring" value="8.47"/>
                <entry key="560" type="xstring" value="8.43"/>
                <entry key="561" type="xstring" value="8.49"/>
                <entry key="562" type="xstring" value="8.45"/>
                <entry key="563" type="xstring" value="8.41"/>
                <entry key="564" type="xstring" value="8.39"/>
                <entry key="565" type="xstring" value="8.4"/>
                <entry key="566" type="xstring" value="8.36"/>
                <entry key="567" type="xstring" value="8.29"/>
                <entry key="568" type="xstring" value="8.26"/>
                <entry key="569" type="xstring" value="8.21"/>
                <entry key="570" type="xstring" value="8.2"/>
                <entry key="571" type="xstring" value="8.13"/>
                <entry key="572" type="xstring" value="8.03"/>
                <entry key="573" type="xstring" value="7.95"/>
                <entry key="574" type="xstring" value="7.99"/>
                <entry key="575" type="xstring" value="7.94"/>
                <entry key="576" type="xstring" value="7.81"/>
                <entry key="577" type="xstring" value="7.8"/>
                <entry key="578" type="xstring" value="7.75"/>
                <entry key="579" type="xstring" value="7.72"/>
                <entry key="580" type="xstring" value="7.67"/>
                <entry key="581" type="xstring" value="7.63"/>
                <entry key="582" type="xstring" value="7.6"/>
                <entry key="583" type="xstring" value="7.53"/>
                <entry key="584" type="xstring" value="7.56"/>
                <entry key="585" type="xstring" value="7.47"/>
                <entry key="586" type="xstring" value="7.45"/>
                <entry key="587" type="xstring" value="7.44"/>
                <entry key="588" type="xstring" value="7.29"/>
                <entry key="589" type="xstring" value="7.27"/>
                <entry key="590" type="xstring" value="7.26"/>
                <entry key="591" type="xstring" value="7.14"/>
                <entry key="592" type="xstring" value="7.11"/>
                <entry key="593" type="xstring" value="7.07"/>
                <entry key="594" type="xstring" value="6.88"/>
                <entry key="595" type="xstring" value="6.74"/>
                <entry key="596" type="xstring" value="6.54"/>
                <entry key="597" type="xstring" value="6.51"/>
                <entry key="598" type="xstring" value="6.47"/>
                <entry key="599" type="xstring" value="6.41"/>
                <entry key="600" type="xstring" value="6.32"/>
                <entry key="601" type="xstring" value="6.2"/>
                <entry key="602" type="xstring" value="6.04"/>
                <entry key="603" type="xstring" value="6.09"/>
                <entry key="604" type="xstring" value="6.44"/>
                <entry key="605" type="xstring" value="6.82"/>
                <entry key="606" type="xstring" value="7.24"/>
                <entry key="607" type="xstring" value="7.3"/>
                <entry key="608" type="xstring" value="7.51"/>
                <entry key="609" type="xstring" value="7.64"/>
                <entry key="610" type="xstring" value="7.77"/>
                <entry key="611" type="xstring" value="7.37"/>
                <entry key="612" type="xstring" value="7.2"/>
                <entry key="613" type="xstring" value="6.71"/>
                <entry key="614" type="xstring" value="6.61"/>
                <entry key="615" type="xstring" value="5.37"/>
                <entry key="616" type="xstring" value="2.92"/>
                <entry key="617" type="xstring" value="2.83"/>
                <entry key="618" type="xstring" value="2.56"/>
                <entry key="619" type="xstring" value="88.05"/>
                <entry key="620" type="xstring" value="88.09"/>
                <entry key="621" type="xstring" value="88.1"/>
                <entry key="622" type="xstring" value="87.99"/>
                <entry key="623" type="xstring" value="88.04"/>
                <entry key="624" type="xstring" value="87.96"/>
                <entry key="625" type="xstring" value="88.03"/>
                <entry key="626" type="xstring" value="87.84"/>
                <entry key="627" type="xstring" value="87.88"/>
                <entry key="628" type="xstring" value="87.81"/>
                <entry key="629" type="xstring" value="87.86"/>
                <entry key="630" type="xstring" value="88.02"/>
                <entry key="631" type="xstring" value="87.93"/>
                <entry key="632" type="xstring" value="87.65"/>
                <entry key="633" type="xstring" value="87.53"/>
                <entry key="634" type="xstring" value="87.56"/>
                <entry key="635" type="xstring" value="87.55"/>
                <entry key="636" type="xstring" value="87.43"/>
                <entry key="637" type="xstring" value="87.28"/>
                <entry key="638" type="xstring" value="87.31"/>
                <entry key="639" type="xstring" value="87.16"/>
                <entry key="640" type="xstring" value="87.26"/>
                <entry key="641" type="xstring" value="87.17"/>
                <entry key="642" type="xstring" value="87.14"/>
                <entry key="643" type="xstring" value="86.91"/>
                <entry key="644" type="xstring" value="86.94"/>
                <entry key="645" type="xstring" value="86.82"/>
                <entry key="646" type="xstring" value="86.89"/>
                <entry key="647" type="xstring" value="87.11"/>
                <entry key="648" type="xstring" value="86.83"/>
                <entry key="649" type="xstring" value="86.9"/>
                <entry key="650" type="xstring" value="86.71"/>
                <entry key="651" type="xstring" value="86.49"/>
                <entry key="652" type="xstring" value="86.56"/>
                <entry key="653" type="xstring" value="86.45"/>
                <entry key="654" type="xstring" value="86.47"/>
                <entry key="655" type="xstring" value="86.24"/>
                <entry key="656" type="xstring" value="86.26"/>
                <entry key="657" type="xstring" value="86.08"/>
                <entry key="658" type="xstring" value="86.12"/>
                <entry key="659" type="xstring" value="86.18"/>
                <entry key="660" type="xstring" value="86.11"/>
                <entry key="661" type="xstring" value="86.1"/>
                <entry key="662" type="xstring" value="85.94"/>
                <entry key="663" type="xstring" value="85.85"/>
                <entry key="664" type="xstring" value="85.79"/>
                <entry key="665" type="xstring" value="85.77"/>
                <entry key="666" type="xstring" value="85.76"/>
                <entry key="667" type="xstring" value="85.67"/>
                <entry key="668" type="xstring" value="85.68"/>
                <entry key="669" type="xstring" value="85.6"/>
                <entry key="670" type="xstring" value="85.44"/>
                <entry key="671" type="xstring" value="85.29"/>
                <entry key="672" type="xstring" value="85.22"/>
                <entry key="673" type="xstring" value="85.26"/>
                <entry key="674" type="xstring" value="85.1"/>
                <entry key="675" type="xstring" value="85.08"/>
                <entry key="676" type="xstring" value="85.02"/>
                <entry key="677" type="xstring" value="85.0"/>
                <entry key="678" type="xstring" value="84.86"/>
                <entry key="679" type="xstring" value="84.79"/>
                <entry key="680" type="xstring" value="84.81"/>
                <entry key="681" type="xstring" value="84.71"/>
                <entry key="682" type="xstring" value="84.63"/>
                <entry key="683" type="xstring" value="84.42"/>
                <entry key="684" type="xstring" value="84.36"/>
                <entry key="685" type="xstring" value="84.32"/>
                <entry key="686" type="xstring" value="84.27"/>
                <entry key="687" type="xstring" value="84.2"/>
                <entry key="688" type="xstring" value="83.98"/>
                <entry key="689" type="xstring" value="83.96"/>
                <entry key="690" type="xstring" value="83.84"/>
                <entry key="691" type="xstring" value="83.94"/>
                <entry key="692" type="xstring" value="83.81"/>
                <entry key="693" type="xstring" value="83.89"/>
                <entry key="694" type="xstring" value="83.6"/>
                <entry key="695" type="xstring" value="83.58"/>
                <entry key="696" type="xstring" value="83.39"/>
                <entry key="697" type="xstring" value="83.47"/>
                <entry key="698" type="xstring" value="83.37"/>
                <entry key="699" type="xstring" value="83.32"/>
                <entry key="700" type="xstring" value="83.29"/>
                <entry key="701" type="xstring" value="83.27"/>
                <entry key="702" type="xstring" value="83.05"/>
                <entry key="703" type="xstring" value="83.08"/>
                <entry key="704" type="xstring" value="83.07"/>
                <entry key="705" type="xstring" value="82.9"/>
                <entry key="706" type="xstring" value="82.87"/>
                <entry key="707" type="xstring" value="82.78"/>
                <entry key="708" type="xstring" value="82.61"/>
                <entry key="709" type="xstring" value="82.6"/>
                <entry key="710" type="xstring" value="82.56"/>
                <entry key="711" type="xstring" value="82.39"/>
                <entry key="712" type="xstring" value="82.41"/>
                <entry key="713" type="xstring" value="82.36"/>
                <entry key="714" type="xstring" value="82.14"/>
                <entry key="715" type="xstring" value="82.16"/>
                <entry key="716" type="xstring" value="82.03"/>
                <entry key="717" type="xstring" value="82.06"/>
                <entry key="718" type="xstring" value="81.9"/>
                <entry key="719" type="xstring" value="81.87"/>
                <entry key="720" type="xstring" value="81.84"/>
                <entry key="721" type="xstring" value="81.68"/>
                <entry key="722" type="xstring" value="81.63"/>
                <entry key="723" type="xstring" value="81.62"/>
                <entry key="724" type="xstring" value="81.72"/>
                <entry key="725" type="xstring" value="81.45"/>
                <entry key="726" type="xstring" value="81.43"/>
                <entry key="727" type="xstring" value="81.3"/>
                <entry key="728" type="xstring" value="81.14"/>
                <entry key="729" type="xstring" value="81.1"/>
                <entry key="730" type="xstring" value="81.01"/>
                <entry key="731" type="xstring" value="81.12"/>
                <entry key="732" type="xstring" value="80.78"/>
                <entry key="733" type="xstring" value="80.79"/>
                <entry key="734" type="xstring" value="80.58"/>
                <entry key="735" type="xstring" value="80.66"/>
                <entry key="736" type="xstring" value="80.63"/>
                <entry key="737" type="xstring" value="80.65"/>
                <entry key="738" type="xstring" value="80.34"/>
                <entry key="739" type="xstring" value="80.11"/>
                <entry key="740" type="xstring" value="80.19"/>
                <entry key="741" type="xstring" value="80.06"/>
                <entry key="742" type="xstring" value="79.87"/>
                <entry key="743" type="xstring" value="79.97"/>
                <entry key="744" type="xstring" value="79.74"/>
                <entry key="745" type="xstring" value="79.65"/>
                <entry key="746" type="xstring" value="79.7"/>
                <entry key="747" type="xstring" value="79.66"/>
                <entry key="748" type="xstring" value="79.37"/>
                <entry key="749" type="xstring" value="79.35"/>
                <entry key="750" type="xstring" value="79.13"/>
                <entry key="751" type="xstring" value="79.04"/>
                <entry key="752" type="xstring" value="79.01"/>
                <entry key="753" type="xstring" value="78.81"/>
                <entry key="754" type="xstring" value="78.75"/>
                <entry key="755" type="xstring" value="78.66"/>
                <entry key="756" type="xstring" value="78.64"/>
                <entry key="757" type="xstring" value="78.39"/>
                <entry key="758" type="xstring" value="78.31"/>
                <entry key="759" type="xstring" value="78.3"/>
                <entry key="760" type="xstring" value="78.04"/>
                <entry key="761" type="xstring" value="77.91"/>
                <entry key="762" type="xstring" value="77.89"/>
                <entry key="763" type="xstring" value="77.76"/>
                <entry key="764" type="xstring" value="77.66"/>
                <entry key="765" type="xstring" value="77.48"/>
                <entry key="766" type="xstring" value="77.31"/>
                <entry key="767" type="xstring" value="77.29"/>
                <entry key="768" type="xstring" value="77.24"/>
                <entry key="769" type="xstring" value="76.96"/>
                <entry key="770" type="xstring" value="76.87"/>
                <entry key="771" type="xstring" value="76.8"/>
                <entry key="772" type="xstring" value="76.69"/>
                <entry key="773" type="xstring" value="76.63"/>
                <entry key="774" type="xstring" value="76.33"/>
                <entry key="775" type="xstring" value="76.23"/>
                <entry key="776" type="xstring" value="76.11"/>
                <entry key="777" type="xstring" value="76.15"/>
                <entry key="778" type="xstring" value="76.04"/>
                <entry key="779" type="xstring" value="75.71"/>
                <entry key="780" type="xstring" value="75.67"/>
                <entry key="781" type="xstring" value="75.61"/>
                <entry key="782" type="xstring" value="75.37"/>
                <entry key="783" type="xstring" value="75.24"/>
                <entry key="784" type="xstring" value="75.13"/>
                <entry key="785" type="xstring" value="75.17"/>
                <entry key="786" type="xstring" value="75.06"/>
                <entry key="787" type="xstring" value="74.78"/>
                <entry key="788" type="xstring" value="74.7"/>
                <entry key="789" type="xstring" value="74.53"/>
                <entry key="790" type="xstring" value="74.32"/>
                <entry key="791" type="xstring" value="74.33"/>
                <entry key="792" type="xstring" value="74.25"/>
                <entry key="793" type="xstring" value="74.17"/>
                <entry key="794" type="xstring" value="73.9"/>
                <entry key="795" type="xstring" value="73.77"/>
                <entry key="796" type="xstring" value="73.72"/>
                <entry key="797" type="xstring" value="73.55"/>
                <entry key="798" type="xstring" value="73.59"/>
                <entry key="799" type="xstring" value="73.36"/>
                <entry key="800" type="xstring" value="73.09"/>
                <entry key="801" type="xstring" value="72.86"/>
                <entry key="802" type="xstring" value="72.89"/>
                <entry key="803" type="xstring" value="72.72"/>
                <entry key="804" type="xstring" value="72.59"/>
                <entry key="805" type="xstring" value="72.56"/>
                <entry key="806" type="xstring" value="72.33"/>
                <entry key="807" type="xstring" value="72.09"/>
                <entry key="808" type="xstring" value="72.06"/>
                <entry key="809" type="xstring" value="71.88"/>
                <entry key="810" type="xstring" value="71.81"/>
                <entry key="811" type="xstring" value="71.86"/>
                <entry key="812" type="xstring" value="71.65"/>
                <entry key="813" type="xstring" value="71.51"/>
                <entry key="814" type="xstring" value="71.34"/>
                <entry key="815" type="xstring" value="71.32"/>
                <entry key="816" type="xstring" value="71.24"/>
                <entry key="817" type="xstring" value="71.09"/>
                <entry key="818" type="xstring" value="70.93"/>
                <entry key="819" type="xstring" value="70.72"/>
                <entry key="820" type="xstring" value="70.46"/>
                <entry key="821" type="xstring" value="70.39"/>
                <entry key="822" type="xstring" value="70.42"/>
                <entry key="823" type="xstring" value="70.24"/>
                <entry key="824" type="xstring" value="70.22"/>
                <entry key="825" type="xstring" value="70.06"/>
                <entry key="826" type="xstring" value="69.88"/>
                <entry key="827" type="xstring" value="69.71"/>
                <entry key="828" type="xstring" value="69.62"/>
                <entry key="829" type="xstring" value="69.5"/>
                <entry key="830" type="xstring" value="69.54"/>
                <entry key="831" type="xstring" value="69.33"/>
                <entry key="832" type="xstring" value="69.16"/>
                <entry key="833" type="xstring" value="68.95"/>
                <entry key="834" type="xstring" value="68.9"/>
                <entry key="835" type="xstring" value="68.7"/>
                <entry key="836" type="xstring" value="68.8"/>
                <entry key="837" type="xstring" value="68.59"/>
                <entry key="838" type="xstring" value="68.36"/>
                <entry key="839" type="xstring" value="68.1"/>
                <entry key="840" type="xstring" value="68.07"/>
                <entry key="841" type="xstring" value="67.96"/>
                <entry key="842" type="xstring" value="68.05"/>
                <entry key="843" type="xstring" value="67.89"/>
                <entry key="844" type="xstring" value="67.83"/>
                <entry key="845" type="xstring" value="67.48"/>
                <entry key="846" type="xstring" value="67.43"/>
                <entry key="847" type="xstring" value="67.34"/>
                <entry key="848" type="xstring" value="67.2"/>
                <entry key="849" type="xstring" value="67.09"/>
                <entry key="850" type="xstring" value="66.93"/>
                <entry key="851" type="xstring" value="66.78"/>
                <entry key="852" type="xstring" value="66.62"/>
                <entry key="853" type="xstring" value="66.66"/>
                <entry key="854" type="xstring" value="66.45"/>
                <entry key="855" type="xstring" value="66.37"/>
                <entry key="856" type="xstring" value="66.28"/>
                <entry key="857" type="xstring" value="66.1"/>
                <entry key="858" type="xstring" value="65.97"/>
                <entry key="859" type="xstring" value="65.75"/>
                <entry key="860" type="xstring" value="65.6"/>
                <entry key="861" type="xstring" value="65.5"/>
                <entry key="862" type="xstring" value="65.46"/>
                <entry key="863" type="xstring" value="65.31"/>
                <entry key="864" type="xstring" value="65.06"/>
                <entry key="865" type="xstring" value="65.07"/>
                <entry key="866" type="xstring" value="64.98"/>
                <entry key="867" type="xstring" value="64.92"/>
                <entry key="868" type="xstring" value="64.73"/>
                <entry key="869" type="xstring" value="64.51"/>
                <entry key="870" type="xstring" value="64.45"/>
                <entry key="871" type="xstring" value="64.22"/>
                <entry key="872" type="xstring" value="64.08"/>
                <entry key="873" type="xstring" value="64.17"/>
                <entry key="874" type="xstring" value="64.05"/>
                <entry key="875" type="xstring" value="63.94"/>
                <entry key="876" type="xstring" value="63.73"/>
                <entry key="877" type="xstring" value="63.61"/>
                <entry key="878" type="xstring" value="63.44"/>
                <entry key="879" type="xstring" value="63.3"/>
                <entry key="880" type="xstring" value="63.15"/>
                <entry key="881" type="xstring" value="63.07"/>
                <entry key="882" type="xstring" value="62.82"/>
                <entry key="883" type="xstring" value="62.75"/>
                <entry key="884" type="xstring" value="62.73"/>
                <entry key="885" type="xstring" value="62.52"/>
                <entry key="886" type="xstring" value="62.49"/>
                <entry key="887" type="xstring" value="62.47"/>
                <entry key="888" type="xstring" value="62.24"/>
                <entry key="889" type="xstring" value="62.12"/>
                <entry key="890" type="xstring" value="62.04"/>
                <entry key="891" type="xstring" value="61.91"/>
                <entry key="892" type="xstring" value="61.81"/>
                <entry key="893" type="xstring" value="61.72"/>
                <entry key="894" type="xstring" value="61.67"/>
                <entry key="895" type="xstring" value="61.57"/>
                <entry key="896" type="xstring" value="61.46"/>
                <entry key="897" type="xstring" value="61.25"/>
                <entry key="898" type="xstring" value="61.13"/>
                <entry key="899" type="xstring" value="61.06"/>
                <entry key="900" type="xstring" value="61.07"/>
                <entry key="901" type="xstring" value="61.0"/>
                <entry key="902" type="xstring" value="60.84"/>
                <entry key="903" type="xstring" value="60.65"/>
                <entry key="904" type="xstring" value="60.5"/>
                <entry key="905" type="xstring" value="60.45"/>
                <entry key="906" type="xstring" value="60.32"/>
                <entry key="907" type="xstring" value="60.26"/>
                <entry key="908" type="xstring" value="60.13"/>
                <entry key="909" type="xstring" value="60.07"/>
                <entry key="910" type="xstring" value="59.86"/>
                <entry key="911" type="xstring" value="59.77"/>
                <entry key="912" type="xstring" value="59.7"/>
                <entry key="913" type="xstring" value="59.67"/>
                <entry key="914" type="xstring" value="59.61"/>
                <entry key="915" type="xstring" value="59.36"/>
                <entry key="916" type="xstring" value="59.37"/>
                <entry key="917" type="xstring" value="59.21"/>
                <entry key="918" type="xstring" value="59.02"/>
                <entry key="919" type="xstring" value="58.99"/>
                <entry key="920" type="xstring" value="58.86"/>
                <entry key="921" type="xstring" value="58.8"/>
                <entry key="922" type="xstring" value="58.58"/>
                <entry key="923" type="xstring" value="58.47"/>
                <entry key="924" type="xstring" value="58.35"/>
                <entry key="925" type="xstring" value="58.24"/>
                <entry key="926" type="xstring" value="58.16"/>
                <entry key="927" type="xstring" value="58.11"/>
                <entry key="928" type="xstring" value="57.99"/>
                <entry key="929" type="xstring" value="57.95"/>
                <entry key="930" type="xstring" value="57.7"/>
                <entry key="931" type="xstring" value="57.74"/>
                <entry key="932" type="xstring" value="57.61"/>
                <entry key="933" type="xstring" value="57.48"/>
                <entry key="934" type="xstring" value="57.36"/>
                <entry key="935" type="xstring" value="57.28"/>
                <entry key="936" type="xstring" value="57.09"/>
                <entry key="937" type="xstring" value="57.11"/>
                <entry key="938" type="xstring" value="56.94"/>
                <entry key="939" type="xstring" value="56.79"/>
                <entry key="940" type="xstring" value="56.71"/>
                <entry key="941" type="xstring" value="56.68"/>
                <entry key="942" type="xstring" value="56.58"/>
                <entry key="943" type="xstring" value="56.51"/>
                <entry key="944" type="xstring" value="56.36"/>
                <entry key="945" type="xstring" value="56.15"/>
                <entry key="946" type="xstring" value="56.06"/>
                <entry key="947" type="xstring" value="55.98"/>
                <entry key="948" type="xstring" value="55.82"/>
                <entry key="949" type="xstring" value="55.73"/>
                <entry key="950" type="xstring" value="55.65"/>
                <entry key="951" type="xstring" value="55.55"/>
                <entry key="952" type="xstring" value="55.41"/>
                <entry key="953" type="xstring" value="55.37"/>
                <entry key="954" type="xstring" value="55.21"/>
                <entry key="955" type="xstring" value="55.04"/>
                <entry key="956" type="xstring" value="54.95"/>
                <entry key="957" type="xstring" value="54.85"/>
                <entry key="958" type="xstring" value="54.9"/>
                <entry key="959" type="xstring" value="54.68"/>
                <entry key="960" type="xstring" value="54.62"/>
                <entry key="961" type="xstring" value="54.37"/>
                <entry key="962" type="xstring" value="54.26"/>
                <entry key="963" type="xstring" value="54.17"/>
                <entry key="964" type="xstring" value="54.13"/>
                <entry key="965" type="xstring" value="53.98"/>
                <entry key="966" type="xstring" value="53.93"/>
                <entry key="967" type="xstring" value="53.75"/>
                <entry key="968" type="xstring" value="53.59"/>
                <entry key="969" type="xstring" value="53.47"/>
                <entry key="970" type="xstring" value="53.55"/>
                <entry key="971" type="xstring" value="53.23"/>
                <entry key="972" type="xstring" value="53.07"/>
                <entry key="973" type="xstring" value="53.05"/>
                <entry key="974" type="xstring" value="53.0"/>
                <entry key="975" type="xstring" value="52.74"/>
                <entry key="976" type="xstring" value="52.62"/>
                <entry key="977" type="xstring" value="52.46"/>
                <entry key="978" type="xstring" value="52.4"/>
                <entry key="979" type="xstring" value="52.27"/>
                <entry key="980" type="xstring" value="52.23"/>
                <entry key="981" type="xstring" value="52.09"/>
                <entry key="982" type="xstring" value="51.82"/>
                <entry key="983" type="xstring" value="51.81"/>
                <entry key="984" type="xstring" value="51.61"/>
                <entry key="985" type="xstring" value="51.52"/>
                <entry key="986" type="xstring" value="51.4"/>
                <entry key="987" type="xstring" value="51.21"/>
                <entry key="988" type="xstring" value="51.01"/>
                <entry key="989" type="xstring" value="50.88"/>
                <entry key="990" type="xstring" value="50.65"/>
                <entry key="991" type="xstring" value="50.58"/>
                <entry key="992" type="xstring" value="50.43"/>
                <entry key="993" type="xstring" value="50.27"/>
                <entry key="994" type="xstring" value="50.12"/>
                <entry key="995" type="xstring" value="49.99"/>
                <entry key="996" type="xstring" value="49.84"/>
                <entry key="997" type="xstring" value="49.79"/>
                <entry key="998" type="xstring" value="49.65"/>
                <entry key="999" type="xstring" value="49.43"/>
                <entry key="1000" type="xstring" value="49.3"/>
                <entry key="1001" type="xstring" value="49.27"/>
                <entry key="1002" type="xstring" value="49.13"/>
                <entry key="1003" type="xstring" value="49.04"/>
                <entry key="1004" type="xstring" value="48.76"/>
                <entry key="1005" type="xstring" value="48.78"/>
                <entry key="1006" type="xstring" value="48.64"/>
                <entry key="1007" type="xstring" value="48.48"/>
                <entry key="1008" type="xstring" value="48.29"/>
                <entry key="1009" type="xstring" value="48.06"/>
                <entry key="1010" type="xstring" value="47.99"/>
                <entry key="1011" type="xstring" value="48.01"/>
                <entry key="1012" type="xstring" value="47.83"/>
                <entry key="1013" type="xstring" value="47.69"/>
                <entry key="1014" type="xstring" value="47.53"/>
                <entry key="1015" type="xstring" value="47.34"/>
                <entry key="1016" type="xstring" value="47.25"/>
                <entry key="1017" type="xstring" value="47.24"/>
                <entry key="1018" type="xstring" value="47.05"/>
                <entry key="1019" type="xstring" value="46.85"/>
                <entry key="1020" type="xstring" value="46.78"/>
                <entry key="1021" type="xstring" value="46.75"/>
                <entry key="1022" type="xstring" value="46.62"/>
                <entry key="1023" type="xstring" value="46.42"/>
                <entry key="1024" type="xstring" value="46.29"/>
                <entry key="1025" type="xstring" value="46.19"/>
                <entry key="1026" type="xstring" value="46.02"/>
                <entry key="1027" type="xstring" value="45.88"/>
                <entry key="1028" type="xstring" value="45.82"/>
                <entry key="1029" type="xstring" value="45.73"/>
                <entry key="1030" type="xstring" value="45.6"/>
                <entry key="1031" type="xstring" value="45.47"/>
                <entry key="1032" type="xstring" value="45.22"/>
                <entry key="1033" type="xstring" value="45.1"/>
                <entry key="1034" type="xstring" value="45.04"/>
                <entry key="1035" type="xstring" value="44.91"/>
                <entry key="1036" type="xstring" value="44.83"/>
                <entry key="1037" type="xstring" value="44.7"/>
                <entry key="1038" type="xstring" value="44.53"/>
                <entry key="1039" type="xstring" value="44.37"/>
                <entry key="1040" type="xstring" value="44.29"/>
                <entry key="1041" type="xstring" value="44.14"/>
                <entry key="1042" type="xstring" value="44.1"/>
                <entry key="1043" type="xstring" value="44.11"/>
                <entry key="1044" type="xstring" value="43.76"/>
                <entry key="1045" type="xstring" value="43.71"/>
                <entry key="1046" type="xstring" value="43.57"/>
                <entry key="1047" type="xstring" value="43.45"/>
                <entry key="1048" type="xstring" value="43.4"/>
                <entry key="1049" type="xstring" value="43.26"/>
                <entry key="1050" type="xstring" value="43.14"/>
                <entry key="1051" type="xstring" value="43.01"/>
                <entry key="1052" type="xstring" value="42.84"/>
                <entry key="1053" type="xstring" value="42.69"/>
                <entry key="1054" type="xstring" value="42.55"/>
                <entry key="1055" type="xstring" value="42.37"/>
                <entry key="1056" type="xstring" value="42.28"/>
                <entry key="1057" type="xstring" value="42.18"/>
                <entry key="1058" type="xstring" value="42.08"/>
                <entry key="1059" type="xstring" value="41.93"/>
                <entry key="1060" type="xstring" value="41.88"/>
                <entry key="1061" type="xstring" value="41.68"/>
                <entry key="1062" type="xstring" value="41.61"/>
                <entry key="1063" type="xstring" value="41.55"/>
                <entry key="1064" type="xstring" value="41.41"/>
                <entry key="1065" type="xstring" value="41.24"/>
                <entry key="1066" type="xstring" value="41.13"/>
                <entry key="1067" type="xstring" value="41.01"/>
                <entry key="1068" type="xstring" value="40.99"/>
                <entry key="1069" type="xstring" value="40.82"/>
                <entry key="1070" type="xstring" value="40.75"/>
                <entry key="1071" type="xstring" value="40.69"/>
                <entry key="1072" type="xstring" value="40.43"/>
                <entry key="1073" type="xstring" value="40.31"/>
                <entry key="1074" type="xstring" value="40.25"/>
                <entry key="1075" type="xstring" value="40.05"/>
                <entry key="1076" type="xstring" value="39.91"/>
                <entry key="1077" type="xstring" value="39.85"/>
                <entry key="1078" type="xstring" value="39.75"/>
                <entry key="1079" type="xstring" value="39.67"/>
                <entry key="1080" type="xstring" value="39.52"/>
                <entry key="1081" type="xstring" value="39.42"/>
                <entry key="1082" type="xstring" value="39.27"/>
                <entry key="1083" type="xstring" value="39.22"/>
                <entry key="1084" type="xstring" value="39.1"/>
                <entry key="1085" type="xstring" value="38.98"/>
                <entry key="1086" type="xstring" value="38.86"/>
                <entry key="1087" type="xstring" value="38.84"/>
                <entry key="1088" type="xstring" value="38.64"/>
                <entry key="1089" type="xstring" value="38.51"/>
                <entry key="1090" type="xstring" value="38.33"/>
                <entry key="1091" type="xstring" value="38.37"/>
                <entry key="1092" type="xstring" value="38.24"/>
                <entry key="1093" type="xstring" value="38.15"/>
                <entry key="1094" type="xstring" value="38.11"/>
                <entry key="1095" type="xstring" value="37.85"/>
                <entry key="1096" type="xstring" value="37.84"/>
                <entry key="1097" type="xstring" value="37.65"/>
                <entry key="1098" type="xstring" value="37.53"/>
                <entry key="1099" type="xstring" value="37.49"/>
                <entry key="1100" type="xstring" value="37.36"/>
                <entry key="1101" type="xstring" value="37.16"/>
                <entry key="1102" type="xstring" value="37.02"/>
                <entry key="1103" type="xstring" value="37.0"/>
                <entry key="1104" type="xstring" value="36.8"/>
                <entry key="1105" type="xstring" value="36.69"/>
                <entry key="1106" type="xstring" value="36.7"/>
                <entry key="1107" type="xstring" value="36.53"/>
                <entry key="1108" type="xstring" value="36.49"/>
                <entry key="1109" type="xstring" value="36.33"/>
                <entry key="1110" type="xstring" value="36.23"/>
                <entry key="1111" type="xstring" value="36.17"/>
                <entry key="1112" type="xstring" value="36.03"/>
                <entry key="1113" type="xstring" value="35.99"/>
                <entry key="1114" type="xstring" value="35.85"/>
                <entry key="1115" type="xstring" value="35.73"/>
                <entry key="1116" type="xstring" value="35.6"/>
                <entry key="1117" type="xstring" value="35.56"/>
                <entry key="1118" type="xstring" value="35.47"/>
                <entry key="1119" type="xstring" value="35.26"/>
                <entry key="1120" type="xstring" value="34.99"/>
                <entry key="1121" type="xstring" value="34.97"/>
                <entry key="1122" type="xstring" value="34.85"/>
                <entry key="1123" type="xstring" value="34.82"/>
                <entry key="1124" type="xstring" value="34.73"/>
                <entry key="1125" type="xstring" value="34.71"/>
                <entry key="1126" type="xstring" value="34.52"/>
                <entry key="1127" type="xstring" value="34.44"/>
                <entry key="1128" type="xstring" value="34.29"/>
                <entry key="1129" type="xstring" value="34.21"/>
                <entry key="1130" type="xstring" value="34.12"/>
                <entry key="1131" type="xstring" value="34.07"/>
                <entry key="1132" type="xstring" value="34.01"/>
                <entry key="1133" type="xstring" value="33.76"/>
                <entry key="1134" type="xstring" value="33.71"/>
                <entry key="1135" type="xstring" value="33.67"/>
                <entry key="1136" type="xstring" value="33.52"/>
                <entry key="1137" type="xstring" value="33.45"/>
                <entry key="1138" type="xstring" value="33.35"/>
                <entry key="1139" type="xstring" value="33.26"/>
                <entry key="1140" type="xstring" value="33.14"/>
                <entry key="1141" type="xstring" value="33.0"/>
                <entry key="1142" type="xstring" value="32.97"/>
                <entry key="1143" type="xstring" value="32.85"/>
                <entry key="1144" type="xstring" value="32.77"/>
                <entry key="1145" type="xstring" value="32.65"/>
                <entry key="1146" type="xstring" value="32.56"/>
                <entry key="1147" type="xstring" value="32.41"/>
                <entry key="1148" type="xstring" value="32.31"/>
                <entry key="1149" type="xstring" value="32.27"/>
                <entry key="1150" type="xstring" value="32.21"/>
                <entry key="1151" type="xstring" value="32.02"/>
                <entry key="1152" type="xstring" value="32.01"/>
                <entry key="1153" type="xstring" value="31.86"/>
                <entry key="1154" type="xstring" value="31.8"/>
                <entry key="1155" type="xstring" value="31.73"/>
                <entry key="1156" type="xstring" value="31.49"/>
                <entry key="1157" type="xstring" value="31.52"/>
                <entry key="1158" type="xstring" value="31.41"/>
                <entry key="1159" type="xstring" value="31.28"/>
                <entry key="1160" type="xstring" value="31.15"/>
                <entry key="1161" type="xstring" value="31.01"/>
                <entry key="1162" type="xstring" value="30.95"/>
                <entry key="1163" type="xstring" value="30.92"/>
                <entry key="1164" type="xstring" value="30.72"/>
                <entry key="1165" type="xstring" value="30.64"/>
                <entry key="1166" type="xstring" value="30.59"/>
                <entry key="1167" type="xstring" value="30.36"/>
                <entry key="1168" type="xstring" value="30.38"/>
                <entry key="1169" type="xstring" value="30.19"/>
                <entry key="1170" type="xstring" value="30.06"/>
                <entry key="1171" type="xstring" value="29.95"/>
                <entry key="1172" type="xstring" value="29.9"/>
                <entry key="1173" type="xstring" value="29.77"/>
                <entry key="1174" type="xstring" value="29.64"/>
                <entry key="1175" type="xstring" value="29.58"/>
                <entry key="1176" type="xstring" value="29.49"/>
                <entry key="1177" type="xstring" value="29.45"/>
                <entry key="1178" type="xstring" value="29.25"/>
                <entry key="1179" type="xstring" value="29.23"/>
                <entry key="1180" type="xstring" value="29.21"/>
                <entry key="1181" type="xstring" value="29.03"/>
                <entry key="1182" type="xstring" value="28.92"/>
                <entry key="1183" type="xstring" value="28.84"/>
                <entry key="1184" type="xstring" value="28.79"/>
                <entry key="1185" type="xstring" value="28.64"/>
                <entry key="1186" type="xstring" value="28.53"/>
                <entry key="1187" type="xstring" value="28.49"/>
                <entry key="1188" type="xstring" value="28.39"/>
                <entry key="1189" type="xstring" value="28.31"/>
                <entry key="1190" type="xstring" value="28.24"/>
                <entry key="1191" type="xstring" value="28.12"/>
                <entry key="1192" type="xstring" value="28.0"/>
                <entry key="1193" type="xstring" value="27.86"/>
                <entry key="1194" type="xstring" value="27.8"/>
                <entry key="1195" type="xstring" value="27.77"/>
                <entry key="1196" type="xstring" value="27.72"/>
                <entry key="1197" type="xstring" value="27.62"/>
                <entry key="1198" type="xstring" value="27.49"/>
                <entry key="1199" type="xstring" value="27.36"/>
                <entry key="1200" type="xstring" value="27.29"/>
                <entry key="1201" type="xstring" value="27.24"/>
                <entry key="1202" type="xstring" value="27.14"/>
                <entry key="1203" type="xstring" value="27.07"/>
                <entry key="1204" type="xstring" value="26.97"/>
                <entry key="1205" type="xstring" value="26.88"/>
                <entry key="1206" type="xstring" value="26.72"/>
                <entry key="1207" type="xstring" value="26.7"/>
                <entry key="1208" type="xstring" value="26.59"/>
                <entry key="1209" type="xstring" value="26.55"/>
                <entry key="1210" type="xstring" value="26.41"/>
                <entry key="1211" type="xstring" value="26.28"/>
                <entry key="1212" type="xstring" value="26.19"/>
                <entry key="1213" type="xstring" value="26.15"/>
                <entry key="1214" type="xstring" value="26.01"/>
                <entry key="1215" type="xstring" value="25.99"/>
                <entry key="1216" type="xstring" value="25.87"/>
                <entry key="1217" type="xstring" value="25.82"/>
                <entry key="1218" type="xstring" value="25.7"/>
                <entry key="1219" type="xstring" value="25.63"/>
                <entry key="1220" type="xstring" value="25.49"/>
                <entry key="1221" type="xstring" value="25.37"/>
                <entry key="1222" type="xstring" value="25.3"/>
                <entry key="1223" type="xstring" value="25.14"/>
                <entry key="1224" type="xstring" value="25.11"/>
                <entry key="1225" type="xstring" value="24.98"/>
                <entry key="1226" type="xstring" value="24.86"/>
                <entry key="1227" type="xstring" value="24.8"/>
                <entry key="1228" type="xstring" value="24.73"/>
                <entry key="1229" type="xstring" value="24.67"/>
                <entry key="1230" type="xstring" value="24.54"/>
                <entry key="1231" type="xstring" value="24.52"/>
                <entry key="1232" type="xstring" value="24.35"/>
                <entry key="1233" type="xstring" value="24.22"/>
                <entry key="1234" type="xstring" value="24.2"/>
                <entry key="1235" type="xstring" value="24.06"/>
                <entry key="1236" type="xstring" value="24.02"/>
                <entry key="1237" type="xstring" value="23.94"/>
                <entry key="1238" type="xstring" value="23.81"/>
                <entry key="1239" type="xstring" value="23.72"/>
                <entry key="1240" type="xstring" value="23.67"/>
                <entry key="1241" type="xstring" value="23.5"/>
                <entry key="1242" type="xstring" value="23.39"/>
                <entry key="1243" type="xstring" value="23.32"/>
                <entry key="1244" type="xstring" value="23.24"/>
                <entry key="1245" type="xstring" value="23.12"/>
                <entry key="1246" type="xstring" value="23.07"/>
                <entry key="1247" type="xstring" value="22.98"/>
                <entry key="1248" type="xstring" value="22.91"/>
                <entry key="1249" type="xstring" value="22.8"/>
                <entry key="1250" type="xstring" value="22.68"/>
                <entry key="1251" type="xstring" value="22.6"/>
                <entry key="1252" type="xstring" value="22.51"/>
                <entry key="1253" type="xstring" value="22.43"/>
                <entry key="1254" type="xstring" value="22.31"/>
                <entry key="1255" type="xstring" value="22.26"/>
                <entry key="1256" type="xstring" value="22.13"/>
                <entry key="1257" type="xstring" value="22.06"/>
                <entry key="1258" type="xstring" value="21.93"/>
                <entry key="1259" type="xstring" value="21.82"/>
                <entry key="1260" type="xstring" value="21.78"/>
                <entry key="1261" type="xstring" value="21.68"/>
                <entry key="1262" type="xstring" value="21.56"/>
                <entry key="1263" type="xstring" value="21.45"/>
                <entry key="1264" type="xstring" value="21.36"/>
                <entry key="1265" type="xstring" value="21.32"/>
                <entry key="1266" type="xstring" value="21.21"/>
                <entry key="1267" type="xstring" value="21.11"/>
                <entry key="1268" type="xstring" value="20.91"/>
                <entry key="1269" type="xstring" value="20.87"/>
                <entry key="1270" type="xstring" value="20.77"/>
                <entry key="1271" type="xstring" value="20.68"/>
                <entry key="1272" type="xstring" value="20.61"/>
                <entry key="1273" type="xstring" value="20.51"/>
                <entry key="1274" type="xstring" value="20.39"/>
                <entry key="1275" type="xstring" value="20.25"/>
                <entry key="1276" type="xstring" value="20.21"/>
                <entry key="1277" type="xstring" value="20.11"/>
                <entry key="1278" type="xstring" value="20.03"/>
                <entry key="1279" type="xstring" value="19.94"/>
                <entry key="1280" type="xstring" value="19.82"/>
                <entry key="1281" type="xstring" value="19.66"/>
                <entry key="1282" type="xstring" value="19.65"/>
                <entry key="1283" type="xstring" value="19.52"/>
                <entry key="1284" type="xstring" value="19.5"/>
                <entry key="1285" type="xstring" value="19.32"/>
                <entry key="1286" type="xstring" value="19.25"/>
                <entry key="1287" type="xstring" value="19.16"/>
                <entry key="1288" type="xstring" value="19.03"/>
                <entry key="1289" type="xstring" value="19.0"/>
                <entry key="1290" type="xstring" value="18.85"/>
                <entry key="1291" type="xstring" value="18.76"/>
                <entry key="1292" type="xstring" value="18.67"/>
                <entry key="1293" type="xstring" value="18.56"/>
                <entry key="1294" type="xstring" value="18.39"/>
                <entry key="1295" type="xstring" value="18.24"/>
                <entry key="1296" type="xstring" value="18.1"/>
                <entry key="1297" type="xstring" value="18.01"/>
                <entry key="1298" type="xstring" value="17.95"/>
                <entry key="1299" type="xstring" value="17.81"/>
                <entry key="1300" type="xstring" value="17.76"/>
                <entry key="1301" type="xstring" value="17.64"/>
                <entry key="1302" type="xstring" value="17.57"/>
                <entry key="1303" type="xstring" value="17.41"/>
                <entry key="1304" type="xstring" value="17.38"/>
                <entry key="1305" type="xstring" value="17.23"/>
                <entry key="1306" type="xstring" value="17.17"/>
                <entry key="1307" type="xstring" value="16.98"/>
                <entry key="1308" type="xstring" value="16.83"/>
                <entry key="1309" type="xstring" value="16.75"/>
                <entry key="1310" type="xstring" value="16.69"/>
                <entry key="1311" type="xstring" value="16.62"/>
                <entry key="1312" type="xstring" value="16.53"/>
                <entry key="1313" type="xstring" value="16.38"/>
                <entry key="1314" type="xstring" value="16.32"/>
                <entry key="1315" type="xstring" value="16.19"/>
                <entry key="1316" type="xstring" value="16.09"/>
                <entry key="1317" type="xstring" value="15.99"/>
                <entry key="1318" type="xstring" value="15.87"/>
                <entry key="1319" type="xstring" value="15.78"/>
                <entry key="1320" type="xstring" value="15.66"/>
                <entry key="1321" type="xstring" value="15.58"/>
                <entry key="1322" type="xstring" value="15.42"/>
                <entry key="1323" type="xstring" value="15.36"/>
                <entry key="1324" type="xstring" value="15.21"/>
                <entry key="1325" type="xstring" value="15.11"/>
                <entry key="1326" type="xstring" value="15.04"/>
                <entry key="1327" type="xstring" value="14.87"/>
                <entry key="1328" type="xstring" value="14.76"/>
                <entry key="1329" type="xstring" value="14.63"/>
                <entry key="1330" type="xstring" value="14.54"/>
                <entry key="1331" type="xstring" value="14.46"/>
                <entry key="1332" type="xstring" value="14.37"/>
                <entry key="1333" type="xstring" value="14.2"/>
                <entry key="1334" type="xstring" value="14.06"/>
                <entry key="1335" type="xstring" value="13.99"/>
                <entry key="1336" type="xstring" value="13.88"/>
                <entry key="1337" type="xstring" value="13.79"/>
                <entry key="1338" type="xstring" value="13.65"/>
                <entry key="1339" type="xstring" value="13.56"/>
                <entry key="1340" type="xstring" value="13.48"/>
                <entry key="1341" type="xstring" value="13.3"/>
                <entry key="1342" type="xstring" value="13.18"/>
                <entry key="1343" type="xstring" value="13.12"/>
                <entry key="1344" type="xstring" value="12.99"/>
                <entry key="1345" type="xstring" value="12.85"/>
                <entry key="1346" type="xstring" value="12.75"/>
                <entry key="1347" type="xstring" value="12.65"/>
                <entry key="1348" type="xstring" value="12.48"/>
                <entry key="1349" type="xstring" value="12.41"/>
                <entry key="1350" type="xstring" value="12.3"/>
                <entry key="1351" type="xstring" value="12.17"/>
                <entry key="1352" type="xstring" value="12.1"/>
                <entry key="1353" type="xstring" value="11.92"/>
                <entry key="1354" type="xstring" value="11.81"/>
                <entry key="1355" type="xstring" value="11.67"/>
                <entry key="1356" type="xstring" value="11.58"/>
                <entry key="1357" type="xstring" value="11.47"/>
                <entry key="1358" type="xstring" value="11.35"/>
                <entry key="1359" type="xstring" value="11.22"/>
                <entry key="1360" type="xstring" value="11.09"/>
                <entry key="1361" type="xstring" value="10.92"/>
                <entry key="1362" type="xstring" value="10.84"/>
                <entry key="1363" type="xstring" value="10.74"/>
                <entry key="1364" type="xstring" value="10.6"/>
                <entry key="1365" type="xstring" value="10.5"/>
                <entry key="1366" type="xstring" value="10.35"/>
                <entry key="1367" type="xstring" value="10.24"/>
                <entry key="1368" type="xstring" value="10.1"/>
                <entry key="1369" type="xstring" value="9.99"/>
                <entry key="1370" type="xstring" value="9.87"/>
                <entry key="1371" type="xstring" value="9.82"/>
                <entry key="1372" type="xstring" value="9.63"/>
                <entry key="1373" type="xstring" value="9.52"/>
                <entry key="1374" type="xstring" value="9.38"/>
                <entry key="1375" type="xstring" value="9.27"/>
                <entry key="1376" type="xstring" value="9.09"/>
                <entry key="1377" type="xstring" value="9.04"/>
                <entry key="1378" type="xstring" value="8.93"/>
                <entry key="1379" type="xstring" value="8.81"/>
                <entry key="1380" type="xstring" value="8.69"/>
                <entry key="1381" type="xstring" value="8.53"/>
                <entry key="1382" type="xstring" value="8.42"/>
                <entry key="1383" type="xstring" value="2.98"/>
                <entry key="1384" type="xstring" value="2.82"/>
                <entry key="1385" type="xstring" value="2.22"/>
                <entry key="1386" type="xstring" value="2.18"/>
                <entry key="1387" type="xstring" value="2.07"/>
                <entry key="1388" type="xstring" value="2.06"/>
                <entry key="1389" type="xstring" value="2.05"/>
                <entry key="1390" type="xstring" value="2.04"/>
                <entry key="1391" type="xstring" value="2.02"/>
                <entry key="1392" type="xstring" value="2.03"/>
                <entry key="1393" type="xstring" value="2.01"/>
                <entry key="1394" type="xstring" value="2.0"/>
                <entry key="1395" type="xstring" value="1.99"/>
                <entry key="1396" type="xstring" value="1.97"/>
                <entry key="1397" type="xstring" value="1.98"/>
                <entry key="1398" type="xstring" value="1.94"/>
                <entry key="1399" type="xstring" value="1.96"/>
                <entry key="1400" type="xstring" value="1.95"/>
                <entry key="1401" type="xstring" value="1.92"/>
                <entry key="1402" type="xstring" value="1.93"/>
                <entry key="1403" type="xstring" value="1.91"/>
                <entry key="1404" type="xstring" value="1.9"/>
                <entry key="1405" type="xstring" value="1.89"/>
                <entry key="1406" type="xstring" value="1.88"/>
                <entry key="1407" type="xstring" value="1.87"/>
                <entry key="1408" type="xstring" value="1.86"/>
                <entry key="1409" type="xstring" value="1.85"/>
                <entry key="1410" type="xstring" value="1.84"/>
                <entry key="1411" type="xstring" value="1.82"/>
                <entry key="1412" type="xstring" value="1.83"/>
                <entry key="1413" type="xstring" value="1.81"/>
                <entry key="1414" type="xstring" value="1.79"/>
                <entry key="1415" type="xstring" value="1.8"/>
                <entry key="1416" type="xstring" value="1.78"/>
                <entry key="1417" type="xstring" value="1.77"/>
                <entry key="1418" type="xstring" value="1.76"/>
                <entry key="1419" type="xstring" value="1.75"/>
                <entry key="1420" type="xstring" value="1.74"/>
                <entry key="1421" type="xstring" value="1.73"/>
                <entry key="1422" type="xstring" value="1.72"/>
                <entry key="1423" type="xstring" value="7.91"/>
                <entry key="1424" type="xstring" value="7.89"/>
                <entry key="1425" type="xstring" value="7.88"/>
                <entry key="1426" type="xstring" value="7.82"/>
                <entry key="1427" type="xstring" value="7.33"/>
                <entry key="1428" type="xstring" value="6.95"/>
                <entry key="1429" type="xstring" value="7.36"/>
                <entry key="1430" type="xstring" value="7.25"/>
                <entry key="1431" type="xstring" value="7.12"/>
                <entry key="1432" type="xstring" value="2.12"/>
                <entry key="1433" type="xstring" value="9.37"/>
                <entry key="1434" type="xstring" value="9.33"/>
                <entry key="1435" type="xstring" value="9.35"/>
                <entry key="1436" type="xstring" value="9.24"/>
                <entry key="1437" type="xstring" value="9.25"/>
                <entry key="1438" type="xstring" value="9.22"/>
                <entry key="1439" type="xstring" value="9.23"/>
                <entry key="1440" type="xstring" value="9.21"/>
                <entry key="1441" type="xstring" value="9.19"/>
                <entry key="1442" type="xstring" value="9.15"/>
                <entry key="1443" type="xstring" value="9.11"/>
                <entry key="1444" type="xstring" value="9.13"/>
                <entry key="1445" type="xstring" value="9.1"/>
                <entry key="1446" type="xstring" value="8.99"/>
                <entry key="1447" type="xstring" value="8.98"/>
                <entry key="1448" type="xstring" value="8.95"/>
                <entry key="1449" type="xstring" value="8.91"/>
                <entry key="1450" type="xstring" value="8.84"/>
                <entry key="1451" type="xstring" value="8.9"/>
                <entry key="1452" type="xstring" value="8.85"/>
                <entry key="1453" type="xstring" value="8.86"/>
                <entry key="1454" type="xstring" value="8.79"/>
                <entry key="1455" type="xstring" value="8.78"/>
                <entry key="1456" type="xstring" value="8.77"/>
                <entry key="1457" type="xstring" value="8.72"/>
                <entry key="1458" type="xstring" value="8.68"/>
                <entry key="1459" type="xstring" value="8.63"/>
                <entry key="1460" type="xstring" value="8.67"/>
                <entry key="1461" type="xstring" value="8.59"/>
                <entry key="1462" type="xstring" value="8.6"/>
                <entry key="1463" type="xstring" value="8.57"/>
                <entry key="1464" type="xstring" value="8.58"/>
                <entry key="1465" type="xstring" value="8.56"/>
                <entry key="1466" type="xstring" value="8.55"/>
                <entry key="1467" type="xstring" value="8.44"/>
                <entry key="1468" type="xstring" value="8.38"/>
                <entry key="1469" type="xstring" value="8.37"/>
                <entry key="1470" type="xstring" value="8.34"/>
                <entry key="1471" type="xstring" value="8.15"/>
                <entry key="1472" type="xstring" value="8.12"/>
                <entry key="1473" type="xstring" value="8.01"/>
                <entry key="1474" type="xstring" value="8.11"/>
                <entry key="1475" type="xstring" value="8.46"/>
                <entry key="1476" type="xstring" value="8.35"/>
                <entry key="1477" type="xstring" value="8.32"/>
                <entry key="1478" type="xstring" value="7.96"/>
                <entry key="1479" type="xstring" value="19.15"/>
                <entry key="1480" type="xstring" value="19.19"/>
                <entry key="1481" type="xstring" value="19.1"/>
                <entry key="1482" type="xstring" value="19.13"/>
                <entry key="1483" type="xstring" value="19.11"/>
                <entry key="1484" type="xstring" value="19.08"/>
                <entry key="1485" type="xstring" value="19.01"/>
                <entry key="1486" type="xstring" value="19.07"/>
                <entry key="1487" type="xstring" value="19.05"/>
                <entry key="1488" type="xstring" value="18.99"/>
                <entry key="1489" type="xstring" value="18.97"/>
                <entry key="1490" type="xstring" value="18.88"/>
                <entry key="1491" type="xstring" value="18.89"/>
                <entry key="1492" type="xstring" value="18.86"/>
                <entry key="1493" type="xstring" value="18.87"/>
                <entry key="1494" type="xstring" value="18.78"/>
                <entry key="1495" type="xstring" value="18.8"/>
                <entry key="1496" type="xstring" value="18.74"/>
                <entry key="1497" type="xstring" value="18.72"/>
                <entry key="1498" type="xstring" value="18.69"/>
                <entry key="1499" type="xstring" value="18.73"/>
                <entry key="1500" type="xstring" value="18.68"/>
                <entry key="1501" type="xstring" value="18.63"/>
                <entry key="1502" type="xstring" value="18.62"/>
                <entry key="1503" type="xstring" value="18.55"/>
                <entry key="1504" type="xstring" value="18.58"/>
                <entry key="1505" type="xstring" value="18.52"/>
                <entry key="1506" type="xstring" value="18.5"/>
                <entry key="1507" type="xstring" value="18.44"/>
                <entry key="1508" type="xstring" value="18.45"/>
                <entry key="1509" type="xstring" value="18.42"/>
                <entry key="1510" type="xstring" value="18.35"/>
                <entry key="1511" type="xstring" value="18.38"/>
                <entry key="1512" type="xstring" value="18.34"/>
                <entry key="1513" type="xstring" value="18.36"/>
                <entry key="1514" type="xstring" value="18.32"/>
                <entry key="1515" type="xstring" value="18.27"/>
                <entry key="1516" type="xstring" value="18.25"/>
                <entry key="1517" type="xstring" value="18.26"/>
                <entry key="1518" type="xstring" value="18.18"/>
                <entry key="1519" type="xstring" value="18.17"/>
                <entry key="1520" type="xstring" value="18.14"/>
                <entry key="1521" type="xstring" value="18.15"/>
                <entry key="1522" type="xstring" value="18.12"/>
                <entry key="1523" type="xstring" value="18.07"/>
                <entry key="1524" type="xstring" value="18.09"/>
                <entry key="1525" type="xstring" value="18.08"/>
                <entry key="1526" type="xstring" value="18.04"/>
                <entry key="1527" type="xstring" value="18.05"/>
                <entry key="1528" type="xstring" value="17.98"/>
                <entry key="1529" type="xstring" value="17.96"/>
                <entry key="1530" type="xstring" value="17.93"/>
                <entry key="1531" type="xstring" value="17.88"/>
                <entry key="1532" type="xstring" value="17.87"/>
                <entry key="1533" type="xstring" value="17.84"/>
                <entry key="1534" type="xstring" value="17.8"/>
                <entry key="1535" type="xstring" value="17.77"/>
                <entry key="1536" type="xstring" value="17.79"/>
                <entry key="1537" type="xstring" value="17.74"/>
                <entry key="1538" type="xstring" value="17.72"/>
                <entry key="1539" type="xstring" value="17.78"/>
                <entry key="1540" type="xstring" value="17.69"/>
                <entry key="1541" type="xstring" value="17.66"/>
                <entry key="1542" type="xstring" value="17.58"/>
                <entry key="1543" type="xstring" value="17.54"/>
                <entry key="1544" type="xstring" value="17.6"/>
                <entry key="1545" type="xstring" value="17.53"/>
                <entry key="1546" type="xstring" value="17.49"/>
                <entry key="1547" type="xstring" value="17.52"/>
                <entry key="1548" type="xstring" value="17.5"/>
                <entry key="1549" type="xstring" value="17.48"/>
                <entry key="1550" type="xstring" value="17.46"/>
                <entry key="1551" type="xstring" value="17.45"/>
                <entry key="1552" type="xstring" value="17.4"/>
                <entry key="1553" type="xstring" value="17.44"/>
                <entry key="1554" type="xstring" value="17.36"/>
                <entry key="1555" type="xstring" value="17.34"/>
                <entry key="1556" type="xstring" value="17.37"/>
                <entry key="1557" type="xstring" value="17.35"/>
                <entry key="1558" type="xstring" value="17.33"/>
                <entry key="1559" type="xstring" value="17.3"/>
                <entry key="1560" type="xstring" value="17.26"/>
                <entry key="1561" type="xstring" value="17.25"/>
                <entry key="1562" type="xstring" value="17.29"/>
                <entry key="1563" type="xstring" value="17.21"/>
                <entry key="1564" type="xstring" value="17.19"/>
                <entry key="1565" type="xstring" value="17.12"/>
                <entry key="1566" type="xstring" value="17.09"/>
                <entry key="1567" type="xstring" value="17.08"/>
                <entry key="1568" type="xstring" value="17.06"/>
                <entry key="1569" type="xstring" value="17.07"/>
                <entry key="1570" type="xstring" value="17.05"/>
                <entry key="1571" type="xstring" value="17.03"/>
                <entry key="1572" type="xstring" value="16.96"/>
                <entry key="1573" type="xstring" value="16.93"/>
                <entry key="1574" type="xstring" value="16.92"/>
                <entry key="1575" type="xstring" value="16.86"/>
                <entry key="1576" type="xstring" value="16.91"/>
                <entry key="1577" type="xstring" value="16.89"/>
                <entry key="1578" type="xstring" value="16.87"/>
                <entry key="1579" type="xstring" value="16.82"/>
                <entry key="1580" type="xstring" value="16.84"/>
                <entry key="1581" type="xstring" value="16.79"/>
                <entry key="1582" type="xstring" value="16.81"/>
                <entry key="1583" type="xstring" value="16.73"/>
                <entry key="1584" type="xstring" value="16.77"/>
                <entry key="1585" type="xstring" value="16.7"/>
                <entry key="1586" type="xstring" value="16.65"/>
                <entry key="1587" type="xstring" value="16.58"/>
                <entry key="1588" type="xstring" value="16.55"/>
                <entry key="1589" type="xstring" value="16.5"/>
                <entry key="1590" type="xstring" value="16.45"/>
                <entry key="1591" type="xstring" value="16.39"/>
                <entry key="1592" type="xstring" value="16.43"/>
                <entry key="1593" type="xstring" value="16.35"/>
                <entry key="1594" type="xstring" value="16.37"/>
                <entry key="1595" type="xstring" value="16.31"/>
                <entry key="1596" type="xstring" value="16.36"/>
                <entry key="1597" type="xstring" value="16.27"/>
                <entry key="1598" type="xstring" value="16.23"/>
                <entry key="1599" type="xstring" value="16.26"/>
                <entry key="1600" type="xstring" value="16.21"/>
                <entry key="1601" type="xstring" value="16.24"/>
                <entry key="1602" type="xstring" value="16.15"/>
                <entry key="1603" type="xstring" value="16.11"/>
                <entry key="1604" type="xstring" value="16.12"/>
                <entry key="1605" type="xstring" value="16.07"/>
                <entry key="1606" type="xstring" value="16.06"/>
                <entry key="1607" type="xstring" value="16.0"/>
                <entry key="1608" type="xstring" value="16.04"/>
                <entry key="1609" type="xstring" value="16.03"/>
                <entry key="1610" type="xstring" value="15.96"/>
                <entry key="1611" type="xstring" value="15.98"/>
                <entry key="1612" type="xstring" value="15.92"/>
                <entry key="1613" type="xstring" value="15.91"/>
                <entry key="1614" type="xstring" value="15.86"/>
                <entry key="1615" type="xstring" value="15.82"/>
                <entry key="1616" type="xstring" value="15.8"/>
                <entry key="1617" type="xstring" value="15.83"/>
                <entry key="1618" type="xstring" value="15.76"/>
                <entry key="1619" type="xstring" value="15.73"/>
                <entry key="1620" type="xstring" value="15.74"/>
                <entry key="1621" type="xstring" value="15.7"/>
                <entry key="1622" type="xstring" value="15.67"/>
                <entry key="1623" type="xstring" value="15.65"/>
                <entry key="1624" type="xstring" value="15.62"/>
                <entry key="1625" type="xstring" value="15.59"/>
                <entry key="1626" type="xstring" value="15.61"/>
                <entry key="1627" type="xstring" value="15.56"/>
                <entry key="1628" type="xstring" value="15.53"/>
                <entry key="1629" type="xstring" value="15.54"/>
                <entry key="1630" type="xstring" value="15.46"/>
                <entry key="1631" type="xstring" value="15.49"/>
                <entry key="1632" type="xstring" value="15.41"/>
                <entry key="1633" type="xstring" value="15.4"/>
                <entry key="1634" type="xstring" value="15.35"/>
                <entry key="1635" type="xstring" value="15.31"/>
                <entry key="1636" type="xstring" value="15.28"/>
                <entry key="1637" type="xstring" value="15.23"/>
                <entry key="1638" type="xstring" value="15.24"/>
                <entry key="1639" type="xstring" value="15.22"/>
                <entry key="1640" type="xstring" value="15.2"/>
                <entry key="1641" type="xstring" value="15.17"/>
                <entry key="1642" type="xstring" value="15.15"/>
                <entry key="1643" type="xstring" value="15.18"/>
                <entry key="1644" type="xstring" value="15.14"/>
                <entry key="1645" type="xstring" value="15.08"/>
                <entry key="1646" type="xstring" value="15.13"/>
                <entry key="1647" type="xstring" value="15.07"/>
                <entry key="1648" type="xstring" value="15.02"/>
                <entry key="1649" type="xstring" value="15.03"/>
                <entry key="1650" type="xstring" value="14.97"/>
                <entry key="1651" type="xstring" value="14.99"/>
                <entry key="1652" type="xstring" value="14.96"/>
                <entry key="1653" type="xstring" value="14.93"/>
                <entry key="1654" type="xstring" value="14.94"/>
                <entry key="1655" type="xstring" value="14.92"/>
                <entry key="1656" type="xstring" value="14.9"/>
                <entry key="1657" type="xstring" value="14.91"/>
                <entry key="1658" type="xstring" value="14.85"/>
                <entry key="1659" type="xstring" value="14.81"/>
                <entry key="1660" type="xstring" value="14.88"/>
                <entry key="1661" type="xstring" value="14.86"/>
                <entry key="1662" type="xstring" value="14.79"/>
                <entry key="1663" type="xstring" value="14.83"/>
                <entry key="1664" type="xstring" value="14.82"/>
                <entry key="1665" type="xstring" value="14.78"/>
                <entry key="1666" type="xstring" value="14.73"/>
                <entry key="1667" type="xstring" value="14.8"/>
                <entry key="1668" type="xstring" value="14.75"/>
                <entry key="1669" type="xstring" value="14.74"/>
                <entry key="1670" type="xstring" value="14.72"/>
                <entry key="1671" type="xstring" value="14.71"/>
                <entry key="1672" type="xstring" value="14.77"/>
                <entry key="1673" type="xstring" value="14.84"/>
                <entry key="1674" type="xstring" value="14.89"/>
                <entry key="1675" type="xstring" value="14.95"/>
                <entry key="1676" type="xstring" value="15.01"/>
                <entry key="1677" type="xstring" value="15.05"/>
                <entry key="1678" type="xstring" value="15.09"/>
                <entry key="1679" type="xstring" value="15.1"/>
                <entry key="1680" type="xstring" value="15.06"/>
                <entry key="1681" type="xstring" value="15.0"/>
                <entry key="1682" type="xstring" value="14.98"/>
                <entry key="1683" type="xstring" value="14.7"/>
                <entry key="1684" type="xstring" value="14.68"/>
                <entry key="1685" type="xstring" value="14.62"/>
                <entry key="1686" type="xstring" value="14.57"/>
                <entry key="1687" type="xstring" value="14.6"/>
                <entry key="1688" type="xstring" value="14.55"/>
                <entry key="1689" type="xstring" value="14.51"/>
                <entry key="1690" type="xstring" value="14.41"/>
                <entry key="1691" type="xstring" value="14.43"/>
                <entry key="1692" type="xstring" value="14.39"/>
                <entry key="1693" type="xstring" value="14.32"/>
                <entry key="1694" type="xstring" value="14.31"/>
                <entry key="1695" type="xstring" value="14.28"/>
                <entry key="1696" type="xstring" value="14.26"/>
                <entry key="1697" type="xstring" value="14.22"/>
                <entry key="1698" type="xstring" value="14.15"/>
                <entry key="1699" type="xstring" value="14.12"/>
                <entry key="1700" type="xstring" value="14.03"/>
                <entry key="1701" type="xstring" value="13.95"/>
                <entry key="1702" type="xstring" value="13.97"/>
                <entry key="1703" type="xstring" value="13.9"/>
                <entry key="1704" type="xstring" value="13.85"/>
                <entry key="1705" type="xstring" value="13.84"/>
                <entry key="1706" type="xstring" value="13.82"/>
                <entry key="1707" type="xstring" value="13.74"/>
                <entry key="1708" type="xstring" value="13.73"/>
                <entry key="1709" type="xstring" value="13.68"/>
                <entry key="1710" type="xstring" value="13.67"/>
                <entry key="1711" type="xstring" value="13.63"/>
                <entry key="1712" type="xstring" value="13.58"/>
                <entry key="1713" type="xstring" value="13.53"/>
                <entry key="1714" type="xstring" value="13.49"/>
                <entry key="1715" type="xstring" value="13.41"/>
                <entry key="1716" type="xstring" value="13.39"/>
                <entry key="1717" type="xstring" value="13.4"/>
                <entry key="1718" type="xstring" value="13.34"/>
                <entry key="1719" type="xstring" value="13.33"/>
                <entry key="1720" type="xstring" value="13.29"/>
                <entry key="1721" type="xstring" value="13.22"/>
                <entry key="1722" type="xstring" value="13.09"/>
                <entry key="1723" type="xstring" value="13.05"/>
                <entry key="1724" type="xstring" value="13.01"/>
                <entry key="1725" type="xstring" value="12.98"/>
                <entry key="1726" type="xstring" value="12.92"/>
                <entry key="1727" type="xstring" value="12.88"/>
                <entry key="1728" type="xstring" value="12.83"/>
                <entry key="1729" type="xstring" value="12.76"/>
                <entry key="1730" type="xstring" value="12.72"/>
                <entry key="1731" type="xstring" value="12.69"/>
                <entry key="1732" type="xstring" value="12.64"/>
                <entry key="1733" type="xstring" value="12.63"/>
                <entry key="1734" type="xstring" value="12.6"/>
                <entry key="1735" type="xstring" value="12.57"/>
                <entry key="1736" type="xstring" value="12.52"/>
                <entry key="1737" type="xstring" value="12.53"/>
                <entry key="1738" type="xstring" value="12.5"/>
                <entry key="1739" type="xstring" value="12.46"/>
                <entry key="1740" type="xstring" value="12.43"/>
                <entry key="1741" type="xstring" value="12.39"/>
                <entry key="1742" type="xstring" value="12.33"/>
                <entry key="1743" type="xstring" value="12.34"/>
                <entry key="1744" type="xstring" value="12.31"/>
                <entry key="1745" type="xstring" value="12.25"/>
                <entry key="1746" type="xstring" value="12.29"/>
                <entry key="1747" type="xstring" value="12.24"/>
                <entry key="1748" type="xstring" value="12.19"/>
                <entry key="1749" type="xstring" value="12.16"/>
                <entry key="1750" type="xstring" value="12.13"/>
                <entry key="1751" type="xstring" value="12.11"/>
                <entry key="1752" type="xstring" value="12.12"/>
                <entry key="1753" type="xstring" value="12.05"/>
                <entry key="1754" type="xstring" value="12.02"/>
                <entry key="1755" type="xstring" value="11.99"/>
                <entry key="1756" type="xstring" value="11.94"/>
                <entry key="1757" type="xstring" value="11.97"/>
                <entry key="1758" type="xstring" value="11.88"/>
                <entry key="1759" type="xstring" value="11.87"/>
                <entry key="1760" type="xstring" value="11.85"/>
                <entry key="1761" type="xstring" value="11.82"/>
                <entry key="1762" type="xstring" value="11.77"/>
                <entry key="1763" type="xstring" value="11.75"/>
                <entry key="1764" type="xstring" value="11.7"/>
                <entry key="1765" type="xstring" value="11.68"/>
                <entry key="1766" type="xstring" value="11.65"/>
                <entry key="1767" type="xstring" value="11.6"/>
                <entry key="1768" type="xstring" value="11.62"/>
                <entry key="1769" type="xstring" value="11.56"/>
                <entry key="1770" type="xstring" value="11.57"/>
                <entry key="1771" type="xstring" value="11.49"/>
                <entry key="1772" type="xstring" value="11.45"/>
                <entry key="1773" type="xstring" value="11.41"/>
                <entry key="1774" type="xstring" value="11.4"/>
                <entry key="1775" type="xstring" value="11.36"/>
                <entry key="1776" type="xstring" value="11.31"/>
                <entry key="1777" type="xstring" value="11.33"/>
                <entry key="1778" type="xstring" value="11.28"/>
                <entry key="1779" type="xstring" value="11.26"/>
                <entry key="1780" type="xstring" value="11.21"/>
                <entry key="1781" type="xstring" value="11.17"/>
                <entry key="1782" type="xstring" value="11.15"/>
                <entry key="1783" type="xstring" value="11.1"/>
                <entry key="1784" type="xstring" value="11.07"/>
                <entry key="1785" type="xstring" value="11.03"/>
                <entry key="1786" type="xstring" value="11.04"/>
                <entry key="1787" type="xstring" value="10.98"/>
                <entry key="1788" type="xstring" value="10.99"/>
                <entry key="1789" type="xstring" value="10.96"/>
                <entry key="1790" type="xstring" value="10.95"/>
                <entry key="1791" type="xstring" value="10.86"/>
                <entry key="1792" type="xstring" value="10.89"/>
                <entry key="1793" type="xstring" value="10.8"/>
                <entry key="1794" type="xstring" value="10.72"/>
                <entry key="1795" type="xstring" value="10.73"/>
                <entry key="1796" type="xstring" value="10.68"/>
                <entry key="1797" type="xstring" value="10.64"/>
                <entry key="1798" type="xstring" value="10.67"/>
                <entry key="1799" type="xstring" value="10.58"/>
                <entry key="1800" type="xstring" value="10.57"/>
                <entry key="1801" type="xstring" value="10.53"/>
                <entry key="1802" type="xstring" value="10.48"/>
                <entry key="1803" type="xstring" value="10.42"/>
                <entry key="1804" type="xstring" value="10.4"/>
                <entry key="1805" type="xstring" value="10.34"/>
                <entry key="1806" type="xstring" value="10.31"/>
                <entry key="1807" type="xstring" value="10.28"/>
                <entry key="1808" type="xstring" value="10.26"/>
                <entry key="1809" type="xstring" value="10.2"/>
                <entry key="1810" type="xstring" value="10.19"/>
                <entry key="1811" type="xstring" value="10.18"/>
                <entry key="1812" type="xstring" value="10.12"/>
                <entry key="1813" type="xstring" value="10.14"/>
                <entry key="1814" type="xstring" value="10.07"/>
                <entry key="1815" type="xstring" value="10.05"/>
                <entry key="1816" type="xstring" value="10.03"/>
                <entry key="1817" type="xstring" value="9.97"/>
                <entry key="1818" type="xstring" value="9.92"/>
                <entry key="1819" type="xstring" value="9.89"/>
                <entry key="1820" type="xstring" value="9.83"/>
                <entry key="1821" type="xstring" value="9.78"/>
                <entry key="1822" type="xstring" value="9.76"/>
                <entry key="1823" type="xstring" value="9.69"/>
                <entry key="1824" type="xstring" value="9.68"/>
                <entry key="1825" type="xstring" value="9.67"/>
                <entry key="1826" type="xstring" value="9.59"/>
                <entry key="1827" type="xstring" value="9.6"/>
                <entry key="1828" type="xstring" value="9.55"/>
                <entry key="1829" type="xstring" value="9.56"/>
                <entry key="1830" type="xstring" value="9.54"/>
                <entry key="1831" type="xstring" value="9.46"/>
                <entry key="1832" type="xstring" value="9.41"/>
                <entry key="1833" type="xstring" value="9.42"/>
                <entry key="1834" type="xstring" value="9.44"/>
                <entry key="1835" type="xstring" value="9.39"/>
                <entry key="1836" type="xstring" value="9.36"/>
                <entry key="1837" type="xstring" value="9.31"/>
                <entry key="1838" type="xstring" value="9.2"/>
                <entry key="1839" type="xstring" value="9.08"/>
                <entry key="1840" type="xstring" value="9.05"/>
                <entry key="1841" type="xstring" value="9.06"/>
                <entry key="1842" type="xstring" value="8.89"/>
                <entry key="1843" type="xstring" value="8.87"/>
                <entry key="1844" type="xstring" value="8.83"/>
                <entry key="1845" type="xstring" value="8.75"/>
                <entry key="1846" type="xstring" value="8.65"/>
                <entry key="1847" type="xstring" value="8.62"/>
                <entry key="1848" type="xstring" value="8.64"/>
                <entry key="1849" type="xstring" value="8.66"/>
                <entry key="1850" type="xstring" value="8.71"/>
                <entry key="1851" type="xstring" value="8.74"/>
                <entry key="1852" type="xstring" value="8.8"/>
                <entry key="1853" type="xstring" value="8.82"/>
                <entry key="1854" type="xstring" value="8.88"/>
                <entry key="1855" type="xstring" value="8.92"/>
                <entry key="1856" type="xstring" value="8.94"/>
                <entry key="1857" type="xstring" value="8.97"/>
                <entry key="1858" type="xstring" value="9.0"/>
                <entry key="1859" type="xstring" value="9.03"/>
                <entry key="1860" type="xstring" value="9.01"/>
                <entry key="1861" type="xstring" value="9.07"/>
                <entry key="1862" type="xstring" value="9.12"/>
                <entry key="1863" type="xstring" value="9.14"/>
                <entry key="1864" type="xstring" value="9.17"/>
                <entry key="1865" type="xstring" value="9.18"/>
                <entry key="1866" type="xstring" value="9.16"/>
                <entry key="1867" type="xstring" value="9.26"/>
                <entry key="1868" type="xstring" value="9.32"/>
                <entry key="1869" type="xstring" value="9.3"/>
                <entry key="1870" type="xstring" value="9.4"/>
                <entry key="1871" type="xstring" value="9.45"/>
                <entry key="1872" type="xstring" value="9.47"/>
                <entry key="1873" type="xstring" value="9.51"/>
                <entry key="1874" type="xstring" value="9.5"/>
                <entry key="1875" type="xstring" value="9.57"/>
                <entry key="1876" type="xstring" value="9.58"/>
                <entry key="1877" type="xstring" value="9.61"/>
                <entry key="1878" type="xstring" value="9.66"/>
                <entry key="1879" type="xstring" value="9.64"/>
                <entry key="1880" type="xstring" value="9.71"/>
                <entry key="1881" type="xstring" value="9.77"/>
                <entry key="1882" type="xstring" value="9.75"/>
                <entry key="1883" type="xstring" value="9.81"/>
                <entry key="1884" type="xstring" value="9.79"/>
                <entry key="1885" type="xstring" value="9.84"/>
                <entry key="1886" type="xstring" value="9.86"/>
                <entry key="1887" type="xstring" value="9.9"/>
                <entry key="1888" type="xstring" value="9.88"/>
                <entry key="1889" type="xstring" value="9.94"/>
                <entry key="1890" type="xstring" value="9.95"/>
                <entry key="1891" type="xstring" value="9.96"/>
                <entry key="1892" type="xstring" value="9.98"/>
                <entry key="1893" type="xstring" value="10.0"/>
                <entry key="1894" type="xstring" value="10.04"/>
                <entry key="1895" type="xstring" value="10.01"/>
                <entry key="1896" type="xstring" value="10.08"/>
                <entry key="1897" type="xstring" value="10.13"/>
                <entry key="1898" type="xstring" value="10.16"/>
                <entry key="1899" type="xstring" value="10.17"/>
                <entry key="1900" type="xstring" value="10.23"/>
                <entry key="1901" type="xstring" value="10.22"/>
                <entry key="1902" type="xstring" value="10.29"/>
                <entry key="1903" type="xstring" value="10.3"/>
                <entry key="1904" type="xstring" value="10.32"/>
                <entry key="1905" type="xstring" value="10.38"/>
                <entry key="1906" type="xstring" value="10.37"/>
                <entry key="1907" type="xstring" value="10.46"/>
                <entry key="1908" type="xstring" value="10.45"/>
                <entry key="1909" type="xstring" value="10.47"/>
                <entry key="1910" type="xstring" value="10.54"/>
                <entry key="1911" type="xstring" value="10.62"/>
                <entry key="1912" type="xstring" value="10.63"/>
                <entry key="1913" type="xstring" value="10.65"/>
                <entry key="1914" type="xstring" value="10.69"/>
                <entry key="1915" type="xstring" value="10.7"/>
                <entry key="1916" type="xstring" value="10.76"/>
                <entry key="1917" type="xstring" value="10.79"/>
                <entry key="1918" type="xstring" value="10.85"/>
                <entry key="1919" type="xstring" value="10.9"/>
                <entry key="1920" type="xstring" value="11.01"/>
                <entry key="1921" type="xstring" value="11.0"/>
                <entry key="1922" type="xstring" value="11.06"/>
                <entry key="1923" type="xstring" value="11.05"/>
                <entry key="1924" type="xstring" value="11.14"/>
                <entry key="1925" type="xstring" value="11.19"/>
                <entry key="1926" type="xstring" value="11.23"/>
                <entry key="1927" type="xstring" value="11.27"/>
                <entry key="1928" type="xstring" value="11.34"/>
                <entry key="1929" type="xstring" value="11.29"/>
                <entry key="1930" type="xstring" value="11.38"/>
                <entry key="1931" type="xstring" value="11.42"/>
                <entry key="1932" type="xstring" value="11.37"/>
                <entry key="1933" type="xstring" value="11.48"/>
                <entry key="1934" type="xstring" value="11.51"/>
                <entry key="1935" type="xstring" value="11.53"/>
                <entry key="1936" type="xstring" value="11.64"/>
                <entry key="1937" type="xstring" value="11.66"/>
                <entry key="1938" type="xstring" value="11.69"/>
                <entry key="1939" type="xstring" value="11.73"/>
                <entry key="1940" type="xstring" value="11.78"/>
                <entry key="1941" type="xstring" value="11.8"/>
                <entry key="1942" type="xstring" value="11.86"/>
                <entry key="1943" type="xstring" value="11.93"/>
                <entry key="1944" type="xstring" value="12.0"/>
                <entry key="1945" type="xstring" value="12.03"/>
                <entry key="1946" type="xstring" value="12.06"/>
                <entry key="1947" type="xstring" value="12.07"/>
                <entry key="1948" type="xstring" value="12.14"/>
                <entry key="1949" type="xstring" value="12.18"/>
                <entry key="1950" type="xstring" value="12.22"/>
                <entry key="1951" type="xstring" value="12.27"/>
                <entry key="1952" type="xstring" value="12.26"/>
                <entry key="1953" type="xstring" value="12.37"/>
                <entry key="1954" type="xstring" value="12.42"/>
                <entry key="1955" type="xstring" value="12.44"/>
                <entry key="1956" type="xstring" value="12.45"/>
                <entry key="1957" type="xstring" value="12.51"/>
                <entry key="1958" type="xstring" value="12.59"/>
                <entry key="1959" type="xstring" value="12.62"/>
                <entry key="1960" type="xstring" value="12.68"/>
                <entry key="1961" type="xstring" value="12.74"/>
                <entry key="1962" type="xstring" value="12.8"/>
                <entry key="1963" type="xstring" value="12.79"/>
                <entry key="1964" type="xstring" value="12.82"/>
                <entry key="1965" type="xstring" value="12.9"/>
                <entry key="1966" type="xstring" value="12.96"/>
                <entry key="1967" type="xstring" value="13.0"/>
                <entry key="1968" type="xstring" value="13.07"/>
                <entry key="1969" type="xstring" value="13.1"/>
                <entry key="1970" type="xstring" value="13.17"/>
                <entry key="1971" type="xstring" value="13.16"/>
                <entry key="1972" type="xstring" value="13.23"/>
                <entry key="1973" type="xstring" value="13.25"/>
                <entry key="1974" type="xstring" value="13.31"/>
                <entry key="1975" type="xstring" value="13.5"/>
                <entry key="1976" type="xstring" value="13.46"/>
                <entry key="1977" type="xstring" value="13.44"/>
                <entry key="1978" type="xstring" value="13.45"/>
                <entry key="1979" type="xstring" value="13.51"/>
                <entry key="1980" type="xstring" value="13.6"/>
                <entry key="1981" type="xstring" value="13.64"/>
                <entry key="1982" type="xstring" value="13.69"/>
                <entry key="1983" type="xstring" value="13.77"/>
                <entry key="1984" type="xstring" value="13.91"/>
                <entry key="1985" type="xstring" value="13.94"/>
                <entry key="1986" type="xstring" value="14.0"/>
                <entry key="1987" type="xstring" value="14.07"/>
                <entry key="1988" type="xstring" value="14.08"/>
                <entry key="1989" type="xstring" value="14.11"/>
                <entry key="1990" type="xstring" value="14.17"/>
                <entry key="1991" type="xstring" value="14.18"/>
                <entry key="1992" type="xstring" value="14.23"/>
                <entry key="1993" type="xstring" value="14.24"/>
                <entry key="1994" type="xstring" value="14.3"/>
                <entry key="1995" type="xstring" value="14.29"/>
                <entry key="1996" type="xstring" value="14.34"/>
                <entry key="1997" type="xstring" value="14.42"/>
                <entry key="1998" type="xstring" value="14.47"/>
                <entry key="1999" type="xstring" value="14.52"/>
                <entry key="2000" type="xstring" value="14.53"/>
                <entry key="2001" type="xstring" value="14.58"/>
                <entry key="2002" type="xstring" value="14.69"/>
                <entry key="2003" type="xstring" value="15.25"/>
                <entry key="2004" type="xstring" value="15.26"/>
                <entry key="2005" type="xstring" value="15.32"/>
                <entry key="2006" type="xstring" value="15.34"/>
                <entry key="2007" type="xstring" value="15.39"/>
                <entry key="2008" type="xstring" value="15.43"/>
                <entry key="2009" type="xstring" value="15.52"/>
                <entry key="2010" type="xstring" value="15.64"/>
                <entry key="2011" type="xstring" value="15.75"/>
                <entry key="2012" type="xstring" value="15.88"/>
                <entry key="2013" type="xstring" value="15.95"/>
                <entry key="2014" type="xstring" value="15.97"/>
                <entry key="2015" type="xstring" value="16.18"/>
                <entry key="2016" type="xstring" value="16.3"/>
                <entry key="2017" type="xstring" value="16.34"/>
                <entry key="2018" type="xstring" value="16.47"/>
                <entry key="2019" type="xstring" value="16.48"/>
                <entry key="2020" type="xstring" value="16.51"/>
                <entry key="2021" type="xstring" value="16.6"/>
                <entry key="2022" type="xstring" value="16.68"/>
                <entry key="2023" type="xstring" value="16.78"/>
                <entry key="2024" type="xstring" value="16.94"/>
                <entry key="2025" type="xstring" value="17.04"/>
                <entry key="2026" type="xstring" value="17.0"/>
                <entry key="2027" type="xstring" value="17.13"/>
                <entry key="2028" type="xstring" value="17.2"/>
                <entry key="2029" type="xstring" value="17.27"/>
                <entry key="2030" type="xstring" value="17.43"/>
                <entry key="2031" type="xstring" value="17.47"/>
                <entry key="2032" type="xstring" value="17.55"/>
                <entry key="2033" type="xstring" value="17.65"/>
                <entry key="2034" type="xstring" value="17.7"/>
                <entry key="2035" type="xstring" value="17.71"/>
                <entry key="2036" type="xstring" value="17.89"/>
                <entry key="2037" type="xstring" value="17.91"/>
                <entry key="2038" type="xstring" value="17.97"/>
                <entry key="2039" type="xstring" value="18.22"/>
                <entry key="2040" type="xstring" value="18.23"/>
                <entry key="2041" type="xstring" value="18.41"/>
                <entry key="2042" type="xstring" value="18.54"/>
                <entry key="2043" type="xstring" value="18.59"/>
                <entry key="2044" type="xstring" value="18.6"/>
                <entry key="2045" type="xstring" value="18.66"/>
                <entry key="2046" type="xstring" value="18.65"/>
                <entry key="2047" type="xstring" value="18.75"/>
                <entry key="2048" type="xstring" value="18.82"/>
                <entry key="2049" type="xstring" value="18.81"/>
                <entry key="2050" type="xstring" value="18.9"/>
                <entry key="2051" type="xstring" value="18.98"/>
                <entry key="2052" type="xstring" value="19.06"/>
                <entry key="2053" type="xstring" value="19.14"/>
                <entry key="2054" type="xstring" value="19.21"/>
                <entry key="2055" type="xstring" value="19.26"/>
                <entry key="2056" type="xstring" value="19.31"/>
                <entry key="2057" type="xstring" value="19.33"/>
                <entry key="2058" type="xstring" value="19.39"/>
                <entry key="2059" type="xstring" value="19.49"/>
                <entry key="2060" type="xstring" value="19.44"/>
                <entry key="2061" type="xstring" value="19.54"/>
                <entry key="2062" type="xstring" value="19.63"/>
                <entry key="2063" type="xstring" value="19.64"/>
                <entry key="2064" type="xstring" value="19.71"/>
                <entry key="2065" type="xstring" value="19.74"/>
                <entry key="2066" type="xstring" value="19.78"/>
                <entry key="2067" type="xstring" value="19.85"/>
                <entry key="2068" type="xstring" value="19.81"/>
                <entry key="2069" type="xstring" value="19.92"/>
                <entry key="2070" type="xstring" value="19.96"/>
                <entry key="2071" type="xstring" value="20.01"/>
                <entry key="2072" type="xstring" value="19.99"/>
                <entry key="2073" type="xstring" value="20.08"/>
                <entry key="2074" type="xstring" value="20.15"/>
                <entry key="2075" type="xstring" value="20.19"/>
                <entry key="2076" type="xstring" value="20.22"/>
                <entry key="2077" type="xstring" value="20.28"/>
                <entry key="2078" type="xstring" value="20.3"/>
                <entry key="2079" type="xstring" value="20.42"/>
                <entry key="2080" type="xstring" value="20.43"/>
                <entry key="2081" type="xstring" value="20.46"/>
                <entry key="2082" type="xstring" value="20.55"/>
                <entry key="2083" type="xstring" value="20.58"/>
                <entry key="2084" type="xstring" value="20.64"/>
                <entry key="2085" type="xstring" value="20.7"/>
                <entry key="2086" type="xstring" value="20.79"/>
                <entry key="2087" type="xstring" value="20.83"/>
                <entry key="2088" type="xstring" value="20.93"/>
                <entry key="2089" type="xstring" value="20.98"/>
                <entry key="2090" type="xstring" value="21.01"/>
                <entry key="2091" type="xstring" value="21.06"/>
                <entry key="2092" type="xstring" value="21.13"/>
                <entry key="2093" type="xstring" value="21.2"/>
                <entry key="2094" type="xstring" value="21.26"/>
                <entry key="2095" type="xstring" value="21.23"/>
                <entry key="2096" type="xstring" value="21.29"/>
                <entry key="2097" type="xstring" value="21.39"/>
                <entry key="2098" type="xstring" value="21.41"/>
                <entry key="2099" type="xstring" value="21.46"/>
                <entry key="2100" type="xstring" value="21.53"/>
                <entry key="2101" type="xstring" value="21.61"/>
                <entry key="2102" type="xstring" value="21.67"/>
                <entry key="2103" type="xstring" value="21.71"/>
                <entry key="2104" type="xstring" value="21.74"/>
                <entry key="2105" type="xstring" value="21.73"/>
                <entry key="2106" type="xstring" value="21.86"/>
                <entry key="2107" type="xstring" value="21.91"/>
                <entry key="2108" type="xstring" value="22.03"/>
                <entry key="2109" type="xstring" value="22.0"/>
                <entry key="2110" type="xstring" value="22.04"/>
                <entry key="2111" type="xstring" value="22.12"/>
                <entry key="2112" type="xstring" value="22.09"/>
                <entry key="2113" type="xstring" value="22.16"/>
                <entry key="2114" type="xstring" value="22.29"/>
                <entry key="2115" type="xstring" value="22.27"/>
                <entry key="2116" type="xstring" value="22.38"/>
                <entry key="2117" type="xstring" value="22.37"/>
                <entry key="2118" type="xstring" value="22.45"/>
                <entry key="2119" type="xstring" value="22.47"/>
                <entry key="2120" type="xstring" value="22.5"/>
                <entry key="2121" type="xstring" value="22.52"/>
                <entry key="2122" type="xstring" value="22.64"/>
                <entry key="2123" type="xstring" value="22.66"/>
                <entry key="2124" type="xstring" value="22.65"/>
                <entry key="2125" type="xstring" value="22.74"/>
                <entry key="2126" type="xstring" value="22.76"/>
                <entry key="2127" type="xstring" value="22.81"/>
                <entry key="2128" type="xstring" value="22.89"/>
                <entry key="2129" type="xstring" value="22.95"/>
                <entry key="2130" type="xstring" value="22.96"/>
                <entry key="2131" type="xstring" value="23.0"/>
                <entry key="2132" type="xstring" value="23.08"/>
                <entry key="2133" type="xstring" value="23.11"/>
                <entry key="2134" type="xstring" value="23.18"/>
                <entry key="2135" type="xstring" value="23.26"/>
                <entry key="2136" type="xstring" value="23.28"/>
                <entry key="2137" type="xstring" value="23.31"/>
                <entry key="2138" type="xstring" value="23.38"/>
                <entry key="2139" type="xstring" value="23.48"/>
                <entry key="2140" type="xstring" value="23.46"/>
                <entry key="2141" type="xstring" value="23.49"/>
                <entry key="2142" type="xstring" value="23.54"/>
                <entry key="2143" type="xstring" value="23.61"/>
                <entry key="2144" type="xstring" value="23.65"/>
                <entry key="2145" type="xstring" value="23.69"/>
                <entry key="2146" type="xstring" value="23.71"/>
                <entry key="2147" type="xstring" value="23.75"/>
                <entry key="2148" type="xstring" value="23.79"/>
                <entry key="2149" type="xstring" value="23.84"/>
                <entry key="2150" type="xstring" value="23.87"/>
                <entry key="2151" type="xstring" value="23.97"/>
                <entry key="2152" type="xstring" value="24.08"/>
                <entry key="2153" type="xstring" value="24.03"/>
                <entry key="2154" type="xstring" value="24.12"/>
                <entry key="2155" type="xstring" value="24.17"/>
                <entry key="2156" type="xstring" value="24.23"/>
                <entry key="2157" type="xstring" value="24.3"/>
                <entry key="2158" type="xstring" value="24.34"/>
                <entry key="2159" type="xstring" value="24.44"/>
                <entry key="2160" type="xstring" value="24.49"/>
                <entry key="2161" type="xstring" value="24.43"/>
                <entry key="2162" type="xstring" value="24.51"/>
                <entry key="2163" type="xstring" value="24.53"/>
                <entry key="2164" type="xstring" value="24.6"/>
                <entry key="2165" type="xstring" value="24.62"/>
                <entry key="2166" type="xstring" value="24.71"/>
                <entry key="2167" type="xstring" value="24.83"/>
                <entry key="2168" type="xstring" value="24.9"/>
                <entry key="2169" type="xstring" value="24.88"/>
                <entry key="2170" type="xstring" value="24.96"/>
                <entry key="2171" type="xstring" value="25.02"/>
                <entry key="2172" type="xstring" value="24.93"/>
                <entry key="2173" type="xstring" value="25.08"/>
                <entry key="2174" type="xstring" value="25.04"/>
                <entry key="2175" type="xstring" value="25.1"/>
                <entry key="2176" type="xstring" value="25.15"/>
                <entry key="2177" type="xstring" value="25.16"/>
                <entry key="2178" type="xstring" value="25.27"/>
                <entry key="2179" type="xstring" value="25.28"/>
                <entry key="2180" type="xstring" value="25.31"/>
                <entry key="2181" type="xstring" value="25.32"/>
                <entry key="2182" type="xstring" value="25.41"/>
                <entry key="2183" type="xstring" value="25.4"/>
                <entry key="2184" type="xstring" value="25.39"/>
                <entry key="2185" type="xstring" value="25.47"/>
                <entry key="2186" type="xstring" value="25.43"/>
                <entry key="2187" type="xstring" value="25.5"/>
                <entry key="2188" type="xstring" value="25.56"/>
                <entry key="2189" type="xstring" value="25.54"/>
                <entry key="2190" type="xstring" value="25.61"/>
                <entry key="2191" type="xstring" value="25.68"/>
                <entry key="2192" type="xstring" value="25.69"/>
                <entry key="2193" type="xstring" value="25.75"/>
                <entry key="2194" type="xstring" value="25.79"/>
                <entry key="2195" type="xstring" value="25.83"/>
                <entry key="2196" type="xstring" value="25.91"/>
                <entry key="2197" type="xstring" value="25.96"/>
                <entry key="2198" type="xstring" value="25.97"/>
                <entry key="2199" type="xstring" value="26.05"/>
                <entry key="2200" type="xstring" value="26.03"/>
                <entry key="2201" type="xstring" value="26.09"/>
                <entry key="2202" type="xstring" value="26.06"/>
                <entry key="2203" type="xstring" value="26.1"/>
                <entry key="2204" type="xstring" value="26.18"/>
                <entry key="2205" type="xstring" value="26.21"/>
                <entry key="2206" type="xstring" value="26.25"/>
                <entry key="2207" type="xstring" value="26.33"/>
                <entry key="2208" type="xstring" value="26.3"/>
                <entry key="2209" type="xstring" value="26.45"/>
                <entry key="2210" type="xstring" value="26.43"/>
                <entry key="2211" type="xstring" value="26.49"/>
                <entry key="2212" type="xstring" value="26.5"/>
                <entry key="2213" type="xstring" value="26.57"/>
                <entry key="2214" type="xstring" value="26.56"/>
                <entry key="2215" type="xstring" value="26.6"/>
                <entry key="2216" type="xstring" value="26.66"/>
                <entry key="2217" type="xstring" value="26.63"/>
                <entry key="2218" type="xstring" value="26.75"/>
                <entry key="2219" type="xstring" value="26.73"/>
                <entry key="2220" type="xstring" value="26.85"/>
                <entry key="2221" type="xstring" value="26.82"/>
                <entry key="2222" type="xstring" value="26.94"/>
                <entry key="2223" type="xstring" value="26.92"/>
                <entry key="2224" type="xstring" value="27.0"/>
                <entry key="2225" type="xstring" value="27.05"/>
                <entry key="2226" type="xstring" value="27.03"/>
                <entry key="2227" type="xstring" value="27.1"/>
                <entry key="2228" type="xstring" value="27.16"/>
                <entry key="2229" type="xstring" value="27.15"/>
                <entry key="2230" type="xstring" value="27.18"/>
                <entry key="2231" type="xstring" value="27.2"/>
                <entry key="2232" type="xstring" value="27.32"/>
                <entry key="2233" type="xstring" value="27.21"/>
                <entry key="2234" type="xstring" value="27.28"/>
                <entry key="2235" type="xstring" value="27.3"/>
                <entry key="2236" type="xstring" value="27.31"/>
                <entry key="2237" type="xstring" value="27.33"/>
                <entry key="2238" type="xstring" value="27.43"/>
                <entry key="2239" type="xstring" value="27.39"/>
                <entry key="2240" type="xstring" value="27.51"/>
                <entry key="2241" type="xstring" value="27.48"/>
                <entry key="2242" type="xstring" value="27.47"/>
                <entry key="2243" type="xstring" value="27.52"/>
                <entry key="2244" type="xstring" value="27.55"/>
                <entry key="2245" type="xstring" value="27.65"/>
                <entry key="2246" type="xstring" value="27.6"/>
                <entry key="2247" type="xstring" value="27.63"/>
                <entry key="2248" type="xstring" value="27.64"/>
                <entry key="2249" type="xstring" value="27.7"/>
                <entry key="2250" type="xstring" value="27.67"/>
                <entry key="2251" type="xstring" value="27.68"/>
                <entry key="2252" type="xstring" value="27.75"/>
                <entry key="2253" type="xstring" value="27.76"/>
                <entry key="2254" type="xstring" value="27.82"/>
                <entry key="2255" type="xstring" value="27.81"/>
                <entry key="2256" type="xstring" value="27.89"/>
                <entry key="2257" type="xstring" value="27.85"/>
                <entry key="2258" type="xstring" value="27.96"/>
                <entry key="2259" type="xstring" value="27.91"/>
                <entry key="2260" type="xstring" value="28.01"/>
                <entry key="2261" type="xstring" value="27.97"/>
                <entry key="2262" type="xstring" value="27.99"/>
                <entry key="2263" type="xstring" value="28.04"/>
                <entry key="2264" type="xstring" value="28.09"/>
                <entry key="2265" type="xstring" value="28.11"/>
                <entry key="2266" type="xstring" value="28.08"/>
                <entry key="2267" type="xstring" value="28.15"/>
                <entry key="2268" type="xstring" value="28.21"/>
                <entry key="2269" type="xstring" value="28.22"/>
                <entry key="2270" type="xstring" value="28.25"/>
                <entry key="2271" type="xstring" value="28.17"/>
                <entry key="2272" type="xstring" value="28.23"/>
                <entry key="2273" type="xstring" value="28.26"/>
                <entry key="2274" type="xstring" value="28.38"/>
                <entry key="2275" type="xstring" value="28.35"/>
                <entry key="2276" type="xstring" value="28.37"/>
                <entry key="2277" type="xstring" value="28.44"/>
                <entry key="2278" type="xstring" value="28.4"/>
                <entry key="2279" type="xstring" value="28.48"/>
                <entry key="2280" type="xstring" value="28.52"/>
                <entry key="2281" type="xstring" value="28.51"/>
                <entry key="2282" type="xstring" value="28.5"/>
                <entry key="2283" type="xstring" value="28.59"/>
                <entry key="2284" type="xstring" value="28.7"/>
                <entry key="2285" type="xstring" value="28.67"/>
                <entry key="2286" type="xstring" value="28.72"/>
                <entry key="2287" type="xstring" value="28.82"/>
                <entry key="2288" type="xstring" value="28.8"/>
                <entry key="2289" type="xstring" value="28.83"/>
                <entry key="2290" type="xstring" value="28.89"/>
                <entry key="2291" type="xstring" value="28.97"/>
                <entry key="2292" type="xstring" value="9.74"/>
                <entry key="2293" type="xstring" value="9.73"/>
                <entry key="2294" type="xstring" value="9.72"/>
                <entry key="2295" type="xstring" value="9.7"/>
                <entry key="2296" type="xstring" value="9.62"/>
                <entry key="2297" type="xstring" value="9.48"/>
                <entry key="2298" type="xstring" value="9.43"/>
                <entry key="2299" type="xstring" value="9.49"/>
                <entry key="2300" type="xstring" value="9.34"/>
                <entry key="2301" type="xstring" value="9.28"/>
                <entry key="2302" type="xstring" value="9.02"/>
                <entry key="2303" type="xstring" value="8.96"/>
                <entry key="2304" type="xstring" value="8.7"/>
                <entry key="2305" type="xstring" value="8.61"/>
                <entry key="2306" type="xstring" value="8.73"/>
                <entry key="2307" type="xstring" value="12.01"/>
                <entry key="2308" type="xstring" value="11.95"/>
                <entry key="2309" type="xstring" value="11.84"/>
                <entry key="2310" type="xstring" value="11.76"/>
                <entry key="2311" type="xstring" value="11.71"/>
                <entry key="2312" type="xstring" value="11.59"/>
                <entry key="2313" type="xstring" value="11.5"/>
                <entry key="2314" type="xstring" value="11.43"/>
                <entry key="2315" type="xstring" value="11.25"/>
                <entry key="2316" type="xstring" value="11.18"/>
                <entry key="2317" type="xstring" value="11.13"/>
                <entry key="2318" type="xstring" value="11.16"/>
                <entry key="2319" type="xstring" value="10.97"/>
                <entry key="2320" type="xstring" value="10.93"/>
                <entry key="2321" type="xstring" value="10.87"/>
                <entry key="2322" type="xstring" value="10.83"/>
                <entry key="2323" type="xstring" value="10.82"/>
                <entry key="2324" type="xstring" value="10.77"/>
                <entry key="2325" type="xstring" value="10.75"/>
                <entry key="2326" type="xstring" value="10.61"/>
                <entry key="2327" type="xstring" value="10.59"/>
                <entry key="2328" type="xstring" value="10.55"/>
                <entry key="2329" type="xstring" value="10.52"/>
                <entry key="2330" type="xstring" value="10.44"/>
                <entry key="2331" type="xstring" value="10.41"/>
                <entry key="2332" type="xstring" value="10.36"/>
                <entry key="2333" type="xstring" value="10.27"/>
                <entry key="2334" type="xstring" value="10.21"/>
                <entry key="2335" type="xstring" value="10.11"/>
                <entry key="2336" type="xstring" value="9.91"/>
                <entry key="2337" type="xstring" value="9.85"/>
                <entry key="2338" type="xstring" value="9.8"/>
                <entry key="2339" type="xstring" value="9.65"/>
                <entry key="2340" type="xstring" value="8.76"/>
                <entry key="2341" type="xstring" value="10.02"/>
                <entry key="2342" type="xstring" value="10.09"/>
                <entry key="2343" type="xstring" value="10.33"/>
                <entry key="2344" type="xstring" value="10.39"/>
                <entry key="2345" type="xstring" value="10.43"/>
                <entry key="2346" type="xstring" value="10.71"/>
                <entry key="2347" type="xstring" value="10.81"/>
                <entry key="2348" type="xstring" value="10.94"/>
                <entry key="2349" type="xstring" value="11.02"/>
                <entry key="2350" type="xstring" value="11.12"/>
                <entry key="2351" type="xstring" value="11.08"/>
                <entry key="2352" type="xstring" value="11.11"/>
                <entry key="2353" type="xstring" value="10.91"/>
                <entry key="2354" type="xstring" value="10.78"/>
                <entry key="2355" type="xstring" value="10.66"/>
                <entry key="2356" type="xstring" value="10.56"/>
                <entry key="2357" type="xstring" value="10.51"/>
                <entry key="2358" type="xstring" value="10.25"/>
                <entry key="2359" type="xstring" value="10.15"/>
                <entry key="2360" type="xstring" value="9.29"/>
                <entry key="2361" type="xstring" value="10.88"/>
                <entry key="2362" type="xstring" value="10.49"/>
                <entry key="2363" type="xstring" value="9.53"/>
                <entry key="2364" type="xstring" value="13.57"/>
                <entry key="2365" type="xstring" value="13.54"/>
                <entry key="2366" type="xstring" value="13.52"/>
                <entry key="2367" type="xstring" value="13.38"/>
                <entry key="2368" type="xstring" value="13.37"/>
                <entry key="2369" type="xstring" value="13.26"/>
                <entry key="2370" type="xstring" value="13.24"/>
                <entry key="2371" type="xstring" value="13.19"/>
                <entry key="2372" type="xstring" value="13.13"/>
                <entry key="2373" type="xstring" value="13.08"/>
                <entry key="2374" type="xstring" value="13.04"/>
                <entry key="2375" type="xstring" value="12.97"/>
                <entry key="2376" type="xstring" value="12.95"/>
                <entry key="2377" type="xstring" value="12.91"/>
                <entry key="2378" type="xstring" value="12.78"/>
                <entry key="2379" type="xstring" value="12.71"/>
                <entry key="2380" type="xstring" value="12.73"/>
                <entry key="2381" type="xstring" value="12.67"/>
                <entry key="2382" type="xstring" value="12.58"/>
                <entry key="2383" type="xstring" value="12.61"/>
                <entry key="2384" type="xstring" value="12.56"/>
                <entry key="2385" type="xstring" value="12.47"/>
                <entry key="2386" type="xstring" value="12.38"/>
                <entry key="2387" type="xstring" value="12.35"/>
                <entry key="2388" type="xstring" value="12.09"/>
                <entry key="2389" type="xstring" value="12.04"/>
                <entry key="2390" type="xstring" value="11.96"/>
                <entry key="2391" type="xstring" value="11.89"/>
                <entry key="2392" type="xstring" value="11.83"/>
                <entry key="2393" type="xstring" value="11.79"/>
                <entry key="2394" type="xstring" value="11.74"/>
                <entry key="2395" type="xstring" value="11.52"/>
                <entry key="2396" type="xstring" value="11.46"/>
                <entry key="2397" type="xstring" value="11.44"/>
                <entry key="2398" type="xstring" value="11.32"/>
                <entry key="2399" type="xstring" value="10.06"/>
                <entry key="2400" type="xstring" value="29.18"/>
                <entry key="2401" type="xstring" value="29.09"/>
                <entry key="2402" type="xstring" value="29.02"/>
                <entry key="2403" type="xstring" value="29.01"/>
                <entry key="2404" type="xstring" value="29.07"/>
                <entry key="2405" type="xstring" value="28.98"/>
                <entry key="2406" type="xstring" value="28.96"/>
                <entry key="2407" type="xstring" value="28.86"/>
                <entry key="2408" type="xstring" value="28.81"/>
                <entry key="2409" type="xstring" value="28.68"/>
                <entry key="2410" type="xstring" value="28.62"/>
                <entry key="2411" type="xstring" value="28.58"/>
                <entry key="2412" type="xstring" value="28.45"/>
                <entry key="2413" type="xstring" value="28.42"/>
                <entry key="2414" type="xstring" value="28.41"/>
                <entry key="2415" type="xstring" value="28.33"/>
                <entry key="2416" type="xstring" value="28.18"/>
                <entry key="2417" type="xstring" value="28.13"/>
                <entry key="2418" type="xstring" value="27.95"/>
                <entry key="2419" type="xstring" value="27.92"/>
                <entry key="2420" type="xstring" value="27.88"/>
                <entry key="2421" type="xstring" value="27.83"/>
                <entry key="2422" type="xstring" value="27.87"/>
                <entry key="2423" type="xstring" value="27.79"/>
                <entry key="2424" type="xstring" value="27.59"/>
                <entry key="2425" type="xstring" value="27.57"/>
                <entry key="2426" type="xstring" value="27.44"/>
                <entry key="2427" type="xstring" value="27.4"/>
                <entry key="2428" type="xstring" value="27.35"/>
                <entry key="2429" type="xstring" value="27.34"/>
                <entry key="2430" type="xstring" value="27.25"/>
                <entry key="2431" type="xstring" value="27.26"/>
                <entry key="2432" type="xstring" value="27.22"/>
                <entry key="2433" type="xstring" value="27.12"/>
                <entry key="2434" type="xstring" value="27.08"/>
                <entry key="2435" type="xstring" value="27.06"/>
                <entry key="2436" type="xstring" value="26.98"/>
                <entry key="2437" type="xstring" value="26.91"/>
                <entry key="2438" type="xstring" value="26.96"/>
                <entry key="2439" type="xstring" value="26.86"/>
                <entry key="2440" type="xstring" value="26.8"/>
                <entry key="2441" type="xstring" value="26.71"/>
                <entry key="2442" type="xstring" value="26.79"/>
                <entry key="2443" type="xstring" value="26.74"/>
                <entry key="2444" type="xstring" value="26.67"/>
                <entry key="2445" type="xstring" value="26.61"/>
                <entry key="2446" type="xstring" value="26.65"/>
                <entry key="2447" type="xstring" value="26.58"/>
                <entry key="2448" type="xstring" value="26.44"/>
                <entry key="2449" type="xstring" value="26.47"/>
                <entry key="2450" type="xstring" value="26.39"/>
                <entry key="2451" type="xstring" value="26.35"/>
                <entry key="2452" type="xstring" value="26.4"/>
                <entry key="2453" type="xstring" value="26.32"/>
                <entry key="2454" type="xstring" value="26.27"/>
                <entry key="2455" type="xstring" value="26.24"/>
                <entry key="2456" type="xstring" value="26.2"/>
                <entry key="2457" type="xstring" value="26.12"/>
                <entry key="2458" type="xstring" value="26.14"/>
                <entry key="2459" type="xstring" value="26.16"/>
                <entry key="2460" type="xstring" value="26.08"/>
                <entry key="2461" type="xstring" value="26.07"/>
                <entry key="2462" type="xstring" value="25.98"/>
                <entry key="2463" type="xstring" value="26.0"/>
                <entry key="2464" type="xstring" value="25.94"/>
                <entry key="2465" type="xstring" value="25.92"/>
                <entry key="2466" type="xstring" value="25.93"/>
                <entry key="2467" type="xstring" value="25.9"/>
                <entry key="2468" type="xstring" value="25.84"/>
                <entry key="2469" type="xstring" value="25.81"/>
                <entry key="2470" type="xstring" value="25.76"/>
                <entry key="2471" type="xstring" value="25.74"/>
                <entry key="2472" type="xstring" value="25.72"/>
                <entry key="2473" type="xstring" value="25.78"/>
                <entry key="2474" type="xstring" value="25.8"/>
                <entry key="2475" type="xstring" value="25.64"/>
                <entry key="2476" type="xstring" value="25.66"/>
                <entry key="2477" type="xstring" value="25.59"/>
                <entry key="2478" type="xstring" value="25.67"/>
                <entry key="2479" type="xstring" value="25.57"/>
                <entry key="2480" type="xstring" value="25.53"/>
                <entry key="2481" type="xstring" value="25.45"/>
                <entry key="2482" type="xstring" value="25.52"/>
                <entry key="2483" type="xstring" value="25.44"/>
                <entry key="2484" type="xstring" value="25.42"/>
                <entry key="2485" type="xstring" value="25.48"/>
                <entry key="2486" type="xstring" value="25.35"/>
                <entry key="2487" type="xstring" value="25.29"/>
                <entry key="2488" type="xstring" value="25.25"/>
                <entry key="2489" type="xstring" value="25.24"/>
                <entry key="2490" type="xstring" value="25.22"/>
                <entry key="2491" type="xstring" value="25.18"/>
                <entry key="2492" type="xstring" value="25.2"/>
                <entry key="2493" type="xstring" value="25.09"/>
                <entry key="2494" type="xstring" value="25.07"/>
                <entry key="2495" type="xstring" value="25.05"/>
                <entry key="2496" type="xstring" value="25.03"/>
                <entry key="2497" type="xstring" value="24.95"/>
                <entry key="2498" type="xstring" value="24.97"/>
                <entry key="2499" type="xstring" value="24.91"/>
                <entry key="2500" type="xstring" value="24.94"/>
                <entry key="2501" type="xstring" value="24.87"/>
                <entry key="2502" type="xstring" value="24.89"/>
                <entry key="2503" type="xstring" value="24.75"/>
                <entry key="2504" type="xstring" value="24.7"/>
                <entry key="2505" type="xstring" value="24.72"/>
                <entry key="2506" type="xstring" value="24.66"/>
                <entry key="2507" type="xstring" value="24.57"/>
                <entry key="2508" type="xstring" value="24.61"/>
                <entry key="2509" type="xstring" value="24.63"/>
                <entry key="2510" type="xstring" value="24.59"/>
                <entry key="2511" type="xstring" value="24.55"/>
                <entry key="2512" type="xstring" value="24.48"/>
                <entry key="2513" type="xstring" value="24.39"/>
                <entry key="2514" type="xstring" value="24.4"/>
                <entry key="2515" type="xstring" value="24.33"/>
                <entry key="2516" type="xstring" value="24.41"/>
                <entry key="2517" type="xstring" value="24.32"/>
                <entry key="2518" type="xstring" value="24.29"/>
                <entry key="2519" type="xstring" value="24.26"/>
                <entry key="2520" type="xstring" value="24.27"/>
                <entry key="2521" type="xstring" value="24.18"/>
                <entry key="2522" type="xstring" value="24.21"/>
                <entry key="2523" type="xstring" value="24.15"/>
                <entry key="2524" type="xstring" value="24.13"/>
                <entry key="2525" type="xstring" value="24.19"/>
                <entry key="2526" type="xstring" value="24.11"/>
                <entry key="2527" type="xstring" value="24.14"/>
                <entry key="2528" type="xstring" value="24.16"/>
                <entry key="2529" type="xstring" value="24.24"/>
                <entry key="2530" type="xstring" value="24.28"/>
                <entry key="2531" type="xstring" value="24.42"/>
                <entry key="2532" type="xstring" value="24.45"/>
                <entry key="2533" type="xstring" value="24.46"/>
                <entry key="2534" type="xstring" value="24.5"/>
                <entry key="2535" type="xstring" value="24.64"/>
                <entry key="2536" type="xstring" value="24.68"/>
                <entry key="2537" type="xstring" value="24.74"/>
                <entry key="2538" type="xstring" value="24.69"/>
                <entry key="2539" type="xstring" value="24.79"/>
                <entry key="2540" type="xstring" value="24.81"/>
                <entry key="2541" type="xstring" value="25.01"/>
                <entry key="2542" type="xstring" value="24.99"/>
                <entry key="2543" type="xstring" value="25.0"/>
                <entry key="2544" type="xstring" value="25.12"/>
                <entry key="2545" type="xstring" value="25.17"/>
                <entry key="2546" type="xstring" value="25.21"/>
                <entry key="2547" type="xstring" value="24.82"/>
                <entry key="2548" type="xstring" value="24.78"/>
                <entry key="2549" type="xstring" value="24.37"/>
                <entry key="2550" type="xstring" value="24.38"/>
                <entry key="2551" type="xstring" value="24.1"/>
                <entry key="2552" type="xstring" value="23.98"/>
                <entry key="2553" type="xstring" value="23.93"/>
                <entry key="2554" type="xstring" value="23.85"/>
                <entry key="2555" type="xstring" value="23.89"/>
                <entry key="2556" type="xstring" value="23.74"/>
                <entry key="2557" type="xstring" value="23.63"/>
                <entry key="2558" type="xstring" value="23.58"/>
                <entry key="2559" type="xstring" value="23.45"/>
                <entry key="2560" type="xstring" value="23.37"/>
                <entry key="2561" type="xstring" value="23.33"/>
                <entry key="2562" type="xstring" value="23.27"/>
                <entry key="2563" type="xstring" value="23.25"/>
                <entry key="2564" type="xstring" value="23.13"/>
                <entry key="2565" type="xstring" value="23.02"/>
                <entry key="2566" type="xstring" value="22.99"/>
                <entry key="2567" type="xstring" value="22.97"/>
                <entry key="2568" type="xstring" value="22.9"/>
                <entry key="2569" type="xstring" value="22.71"/>
                <entry key="2570" type="xstring" value="22.62"/>
                <entry key="2571" type="xstring" value="22.55"/>
                <entry key="2572" type="xstring" value="22.44"/>
                <entry key="2573" type="xstring" value="22.39"/>
                <entry key="2574" type="xstring" value="22.28"/>
                <entry key="2575" type="xstring" value="22.3"/>
                <entry key="2576" type="xstring" value="22.2"/>
                <entry key="2577" type="xstring" value="22.1"/>
                <entry key="2578" type="xstring" value="22.01"/>
                <entry key="2579" type="xstring" value="21.9"/>
                <entry key="2580" type="xstring" value="21.76"/>
                <entry key="2581" type="xstring" value="21.63"/>
                <entry key="2582" type="xstring" value="21.62"/>
                <entry key="2583" type="xstring" value="21.5"/>
                <entry key="2584" type="xstring" value="21.44"/>
                <entry key="2585" type="xstring" value="21.4"/>
                <entry key="2586" type="xstring" value="21.37"/>
                <entry key="2587" type="xstring" value="21.28"/>
                <entry key="2588" type="xstring" value="21.27"/>
                <entry key="2589" type="xstring" value="21.19"/>
                <entry key="2590" type="xstring" value="21.16"/>
                <entry key="2591" type="xstring" value="21.1"/>
                <entry key="2592" type="xstring" value="21.12"/>
                <entry key="2593" type="xstring" value="20.99"/>
                <entry key="2594" type="xstring" value="20.97"/>
                <entry key="2595" type="xstring" value="20.9"/>
                <entry key="2596" type="xstring" value="20.84"/>
                <entry key="2597" type="xstring" value="20.82"/>
                <entry key="2598" type="xstring" value="20.8"/>
                <entry key="2599" type="xstring" value="20.69"/>
                <entry key="2600" type="xstring" value="20.41"/>
                <entry key="2601" type="xstring" value="20.38"/>
                <entry key="2602" type="xstring" value="20.34"/>
                <entry key="2603" type="xstring" value="20.27"/>
                <entry key="2604" type="xstring" value="20.26"/>
                <entry key="2605" type="xstring" value="20.23"/>
                <entry key="2606" type="xstring" value="20.17"/>
                <entry key="2607" type="xstring" value="20.1"/>
                <entry key="2608" type="xstring" value="20.07"/>
                <entry key="2609" type="xstring" value="20.02"/>
                <entry key="2610" type="xstring" value="19.97"/>
                <entry key="2611" type="xstring" value="19.88"/>
                <entry key="2612" type="xstring" value="19.79"/>
                <entry key="2613" type="xstring" value="19.73"/>
                <entry key="2614" type="xstring" value="19.76"/>
                <entry key="2615" type="xstring" value="19.69"/>
                <entry key="2616" type="xstring" value="19.7"/>
                <entry key="2617" type="xstring" value="19.61"/>
                <entry key="2618" type="xstring" value="19.56"/>
                <entry key="2619" type="xstring" value="19.53"/>
                <entry key="2620" type="xstring" value="19.46"/>
                <entry key="2621" type="xstring" value="19.42"/>
                <entry key="2622" type="xstring" value="19.38"/>
                <entry key="2623" type="xstring" value="19.28"/>
                <entry key="2624" type="xstring" value="19.12"/>
                <entry key="2625" type="xstring" value="19.04"/>
                <entry key="2626" type="xstring" value="19.02"/>
                <entry key="2627" type="xstring" value="18.96"/>
                <entry key="2628" type="xstring" value="18.79"/>
                <entry key="2629" type="xstring" value="18.61"/>
                <entry key="2630" type="xstring" value="18.47"/>
                <entry key="2631" type="xstring" value="18.43"/>
                <entry key="2632" type="xstring" value="18.31"/>
                <entry key="2633" type="xstring" value="18.19"/>
                <entry key="2634" type="xstring" value="18.13"/>
                <entry key="2635" type="xstring" value="17.85"/>
                <entry key="2636" type="xstring" value="17.73"/>
                <entry key="2637" type="xstring" value="17.61"/>
                <entry key="2638" type="xstring" value="17.39"/>
                <entry key="2639" type="xstring" value="17.28"/>
                <entry key="2640" type="xstring" value="17.24"/>
                <entry key="2641" type="xstring" value="17.15"/>
                <entry key="2642" type="xstring" value="17.1"/>
                <entry key="2643" type="xstring" value="16.99"/>
                <entry key="2644" type="xstring" value="16.95"/>
                <entry key="2645" type="xstring" value="16.85"/>
                <entry key="2646" type="xstring" value="16.67"/>
                <entry key="2647" type="xstring" value="16.64"/>
                <entry key="2648" type="xstring" value="16.59"/>
                <entry key="2649" type="xstring" value="16.41"/>
                <entry key="2650" type="xstring" value="16.2"/>
                <entry key="2651" type="xstring" value="16.01"/>
                <entry key="2652" type="xstring" value="15.93"/>
                <entry key="2653" type="xstring" value="15.89"/>
                <entry key="2654" type="xstring" value="15.69"/>
                <entry key="2655" type="xstring" value="15.68"/>
                <entry key="2656" type="xstring" value="15.47"/>
                <entry key="2657" type="xstring" value="15.38"/>
                <entry key="2658" type="xstring" value="15.29"/>
                <entry key="2659" type="xstring" value="15.27"/>
                <entry key="2660" type="xstring" value="14.66"/>
                <entry key="2661" type="xstring" value="14.61"/>
                <entry key="2662" type="xstring" value="14.5"/>
                <entry key="2663" type="xstring" value="14.48"/>
                <entry key="2664" type="xstring" value="14.35"/>
                <entry key="2665" type="xstring" value="14.27"/>
                <entry key="2666" type="xstring" value="14.19"/>
                <entry key="2667" type="xstring" value="14.13"/>
                <entry key="2668" type="xstring" value="14.04"/>
                <entry key="2669" type="xstring" value="14.01"/>
                <entry key="2670" type="xstring" value="13.75"/>
                <entry key="2671" type="xstring" value="13.76"/>
                <entry key="2672" type="xstring" value="13.72"/>
                <entry key="2673" type="xstring" value="13.71"/>
                <entry key="2674" type="xstring" value="13.62"/>
                <entry key="2675" type="xstring" value="13.43"/>
                <entry key="2676" type="xstring" value="13.42"/>
                <entry key="2677" type="xstring" value="13.28"/>
                <entry key="2678" type="xstring" value="13.27"/>
                <entry key="2679" type="xstring" value="13.14"/>
                <entry key="2680" type="xstring" value="13.06"/>
                <entry key="2681" type="xstring" value="12.93"/>
                <entry key="2682" type="xstring" value="12.87"/>
                <entry key="2683" type="xstring" value="12.77"/>
                <entry key="2684" type="xstring" value="12.66"/>
                <entry key="2685" type="xstring" value="12.54"/>
                <entry key="2686" type="xstring" value="12.55"/>
                <entry key="2687" type="xstring" value="12.49"/>
                <entry key="2688" type="xstring" value="12.36"/>
                <entry key="2689" type="xstring" value="12.32"/>
                <entry key="2690" type="xstring" value="12.2"/>
                <entry key="2691" type="xstring" value="12.08"/>
                <entry key="2692" type="xstring" value="11.91"/>
                <entry key="2693" type="xstring" value="11.9"/>
                <entry key="2694" type="xstring" value="11.55"/>
                <entry key="2695" type="xstring" value="11.39"/>
                <entry key="2696" type="xstring" value="11.24"/>
                <entry key="2697" type="xstring" value="9.93"/>
                <entry key="2698" type="xstring" value="38.53"/>
                <entry key="2699" type="xstring" value="38.45"/>
                <entry key="2700" type="xstring" value="38.44"/>
                <entry key="2701" type="xstring" value="38.49"/>
                <entry key="2702" type="xstring" value="38.48"/>
                <entry key="2703" type="xstring" value="38.52"/>
                <entry key="2704" type="xstring" value="38.41"/>
                <entry key="2705" type="xstring" value="38.54"/>
                <entry key="2706" type="xstring" value="38.56"/>
                <entry key="2707" type="xstring" value="38.55"/>
                <entry key="2708" type="xstring" value="38.5"/>
                <entry key="2709" type="xstring" value="38.58"/>
                <entry key="2710" type="xstring" value="38.63"/>
                <entry key="2711" type="xstring" value="38.59"/>
                <entry key="2712" type="xstring" value="38.57"/>
                <entry key="2713" type="xstring" value="38.61"/>
                <entry key="2714" type="xstring" value="38.7"/>
                <entry key="2715" type="xstring" value="38.65"/>
                <entry key="2716" type="xstring" value="38.68"/>
                <entry key="2717" type="xstring" value="38.74"/>
                <entry key="2718" type="xstring" value="38.73"/>
                <entry key="2719" type="xstring" value="38.78"/>
                <entry key="2720" type="xstring" value="38.75"/>
                <entry key="2721" type="xstring" value="38.72"/>
                <entry key="2722" type="xstring" value="38.79"/>
                <entry key="2723" type="xstring" value="38.76"/>
                <entry key="2724" type="xstring" value="38.67"/>
                <entry key="2725" type="xstring" value="38.83"/>
                <entry key="2726" type="xstring" value="38.81"/>
                <entry key="2727" type="xstring" value="38.85"/>
                <entry key="2728" type="xstring" value="38.87"/>
                <entry key="2729" type="xstring" value="38.9"/>
                <entry key="2730" type="xstring" value="38.94"/>
                <entry key="2731" type="xstring" value="38.92"/>
                <entry key="2732" type="xstring" value="39.01"/>
                <entry key="2733" type="xstring" value="38.99"/>
                <entry key="2734" type="xstring" value="38.97"/>
                <entry key="2735" type="xstring" value="38.95"/>
                <entry key="2736" type="xstring" value="39.0"/>
                <entry key="2737" type="xstring" value="39.04"/>
                <entry key="2738" type="xstring" value="39.07"/>
                <entry key="2739" type="xstring" value="39.03"/>
                <entry key="2740" type="xstring" value="39.05"/>
                <entry key="2741" type="xstring" value="39.06"/>
                <entry key="2742" type="xstring" value="39.16"/>
                <entry key="2743" type="xstring" value="39.15"/>
                <entry key="2744" type="xstring" value="39.13"/>
                <entry key="2745" type="xstring" value="39.14"/>
                <entry key="2746" type="xstring" value="39.18"/>
                <entry key="2747" type="xstring" value="39.11"/>
                <entry key="2748" type="xstring" value="39.09"/>
                <entry key="2749" type="xstring" value="39.19"/>
                <entry key="2750" type="xstring" value="39.17"/>
                <entry key="2751" type="xstring" value="39.2"/>
                <entry key="2752" type="xstring" value="39.21"/>
                <entry key="2753" type="xstring" value="39.02"/>
                <entry key="2754" type="xstring" value="39.24"/>
                <entry key="2755" type="xstring" value="39.08"/>
                <entry key="2756" type="xstring" value="39.12"/>
                <entry key="2757" type="xstring" value="38.93"/>
                <entry key="2758" type="xstring" value="38.91"/>
                <entry key="2759" type="xstring" value="38.96"/>
                <entry key="2760" type="xstring" value="38.88"/>
                <entry key="2761" type="xstring" value="38.89"/>
                <entry key="2762" type="xstring" value="38.82"/>
                <entry key="2763" type="xstring" value="38.8"/>
                <entry key="2764" type="xstring" value="38.77"/>
                <entry key="2765" type="xstring" value="38.71"/>
                <entry key="2766" type="xstring" value="38.66"/>
                <entry key="2767" type="xstring" value="38.69"/>
                <entry key="2768" type="xstring" value="38.62"/>
                <entry key="2769" type="xstring" value="38.6"/>
                <entry key="2770" type="xstring" value="38.39"/>
                <entry key="2771" type="xstring" value="38.47"/>
                <entry key="2772" type="xstring" value="38.46"/>
                <entry key="2773" type="xstring" value="38.43"/>
                <entry key="2774" type="xstring" value="38.32"/>
                <entry key="2775" type="xstring" value="38.34"/>
                <entry key="2776" type="xstring" value="38.38"/>
                <entry key="2777" type="xstring" value="38.4"/>
                <entry key="2778" type="xstring" value="38.35"/>
                <entry key="2779" type="xstring" value="38.3"/>
                <entry key="2780" type="xstring" value="38.31"/>
                <entry key="2781" type="xstring" value="38.28"/>
                <entry key="2782" type="xstring" value="38.21"/>
                <entry key="2783" type="xstring" value="38.26"/>
                <entry key="2784" type="xstring" value="38.14"/>
                <entry key="2785" type="xstring" value="38.22"/>
                <entry key="2786" type="xstring" value="38.18"/>
                <entry key="2787" type="xstring" value="38.27"/>
                <entry key="2788" type="xstring" value="38.2"/>
                <entry key="2789" type="xstring" value="38.17"/>
                <entry key="2790" type="xstring" value="38.12"/>
                <entry key="2791" type="xstring" value="38.16"/>
                <entry key="2792" type="xstring" value="38.04"/>
                <entry key="2793" type="xstring" value="38.01"/>
                <entry key="2794" type="xstring" value="38.02"/>
                <entry key="2795" type="xstring" value="38.06"/>
                <entry key="2796" type="xstring" value="38.03"/>
                <entry key="2797" type="xstring" value="38.0"/>
                <entry key="2798" type="xstring" value="37.94"/>
                <entry key="2799" type="xstring" value="37.97"/>
                <entry key="2800" type="xstring" value="37.99"/>
                <entry key="2801" type="xstring" value="37.96"/>
                <entry key="2802" type="xstring" value="37.87"/>
                <entry key="2803" type="xstring" value="37.93"/>
                <entry key="2804" type="xstring" value="37.92"/>
                <entry key="2805" type="xstring" value="37.88"/>
                <entry key="2806" type="xstring" value="37.9"/>
                <entry key="2807" type="xstring" value="37.89"/>
                <entry key="2808" type="xstring" value="37.83"/>
                <entry key="2809" type="xstring" value="37.86"/>
                <entry key="2810" type="xstring" value="37.8"/>
                <entry key="2811" type="xstring" value="37.77"/>
                <entry key="2812" type="xstring" value="37.81"/>
                <entry key="2813" type="xstring" value="37.79"/>
                <entry key="2814" type="xstring" value="37.78"/>
                <entry key="2815" type="xstring" value="37.71"/>
                <entry key="2816" type="xstring" value="37.72"/>
                <entry key="2817" type="xstring" value="37.7"/>
                <entry key="2818" type="xstring" value="37.74"/>
                <entry key="2819" type="xstring" value="37.68"/>
                <entry key="2820" type="xstring" value="37.61"/>
                <entry key="2821" type="xstring" value="37.58"/>
                <entry key="2822" type="xstring" value="37.69"/>
                <entry key="2823" type="xstring" value="37.6"/>
                <entry key="2824" type="xstring" value="37.59"/>
                <entry key="2825" type="xstring" value="37.55"/>
                <entry key="2826" type="xstring" value="37.57"/>
                <entry key="2827" type="xstring" value="37.47"/>
                <entry key="2828" type="xstring" value="37.54"/>
                <entry key="2829" type="xstring" value="37.44"/>
                <entry key="2830" type="xstring" value="37.43"/>
                <entry key="2831" type="xstring" value="37.4"/>
                <entry key="2832" type="xstring" value="37.39"/>
                <entry key="2833" type="xstring" value="37.45"/>
                <entry key="2834" type="xstring" value="37.41"/>
                <entry key="2835" type="xstring" value="37.37"/>
                <entry key="2836" type="xstring" value="37.48"/>
                <entry key="2837" type="xstring" value="37.34"/>
                <entry key="2838" type="xstring" value="37.3"/>
                <entry key="2839" type="xstring" value="37.24"/>
                <entry key="2840" type="xstring" value="37.33"/>
                <entry key="2841" type="xstring" value="37.27"/>
                <entry key="2842" type="xstring" value="37.29"/>
                <entry key="2843" type="xstring" value="37.25"/>
                <entry key="2844" type="xstring" value="37.22"/>
                <entry key="2845" type="xstring" value="37.2"/>
                <entry key="2846" type="xstring" value="37.23"/>
                <entry key="2847" type="xstring" value="37.18"/>
                <entry key="2848" type="xstring" value="37.21"/>
                <entry key="2849" type="xstring" value="37.11"/>
                <entry key="2850" type="xstring" value="37.12"/>
                <entry key="2851" type="xstring" value="37.06"/>
                <entry key="2852" type="xstring" value="37.07"/>
                <entry key="2853" type="xstring" value="37.14"/>
                <entry key="2854" type="xstring" value="37.04"/>
                <entry key="2855" type="xstring" value="37.09"/>
                <entry key="2856" type="xstring" value="37.1"/>
                <entry key="2857" type="xstring" value="37.05"/>
                <entry key="2858" type="xstring" value="37.03"/>
                <entry key="2859" type="xstring" value="36.98"/>
                <entry key="2860" type="xstring" value="37.01"/>
                <entry key="2861" type="xstring" value="36.95"/>
                <entry key="2862" type="xstring" value="36.94"/>
                <entry key="2863" type="xstring" value="36.89"/>
                <entry key="2864" type="xstring" value="36.91"/>
                <entry key="2865" type="xstring" value="36.9"/>
                <entry key="2866" type="xstring" value="36.84"/>
                <entry key="2867" type="xstring" value="36.93"/>
                <entry key="2868" type="xstring" value="36.86"/>
                <entry key="2869" type="xstring" value="36.92"/>
                <entry key="2870" type="xstring" value="36.81"/>
                <entry key="2871" type="xstring" value="36.76"/>
                <entry key="2872" type="xstring" value="36.78"/>
                <entry key="2873" type="xstring" value="36.71"/>
                <entry key="2874" type="xstring" value="36.82"/>
                <entry key="2875" type="xstring" value="36.77"/>
                <entry key="2876" type="xstring" value="36.79"/>
                <entry key="2877" type="xstring" value="36.83"/>
                <entry key="2878" type="xstring" value="36.75"/>
                <entry key="2879" type="xstring" value="36.68"/>
                <entry key="2880" type="xstring" value="36.65"/>
                <entry key="2881" type="xstring" value="36.6"/>
                <entry key="2882" type="xstring" value="36.72"/>
                <entry key="2883" type="xstring" value="36.66"/>
                <entry key="2884" type="xstring" value="36.74"/>
                <entry key="2885" type="xstring" value="36.59"/>
                <entry key="2886" type="xstring" value="36.67"/>
                <entry key="2887" type="xstring" value="36.61"/>
                <entry key="2888" type="xstring" value="36.51"/>
                <entry key="2889" type="xstring" value="36.54"/>
                <entry key="2890" type="xstring" value="36.62"/>
                <entry key="2891" type="xstring" value="36.45"/>
                <entry key="2892" type="xstring" value="36.47"/>
                <entry key="2893" type="xstring" value="36.46"/>
                <entry key="2894" type="xstring" value="36.43"/>
                <entry key="2895" type="xstring" value="36.48"/>
                <entry key="2896" type="xstring" value="36.44"/>
                <entry key="2897" type="xstring" value="36.4"/>
                <entry key="2898" type="xstring" value="36.37"/>
                <entry key="2899" type="xstring" value="36.41"/>
                <entry key="2900" type="xstring" value="36.34"/>
                <entry key="2901" type="xstring" value="36.36"/>
                <entry key="2902" type="xstring" value="36.42"/>
                <entry key="2903" type="xstring" value="36.2"/>
                <entry key="2904" type="xstring" value="36.26"/>
                <entry key="2905" type="xstring" value="36.35"/>
                <entry key="2906" type="xstring" value="36.27"/>
                <entry key="2907" type="xstring" value="36.3"/>
                <entry key="2908" type="xstring" value="36.18"/>
                <entry key="2909" type="xstring" value="36.25"/>
                <entry key="2910" type="xstring" value="36.29"/>
                <entry key="2911" type="xstring" value="36.28"/>
                <entry key="2912" type="xstring" value="36.16"/>
                <entry key="2913" type="xstring" value="36.14"/>
                <entry key="2914" type="xstring" value="36.19"/>
                <entry key="2915" type="xstring" value="36.07"/>
                <entry key="2916" type="xstring" value="36.11"/>
                <entry key="2917" type="xstring" value="36.06"/>
                <entry key="2918" type="xstring" value="36.04"/>
                <entry key="2919" type="xstring" value="36.08"/>
                <entry key="2920" type="xstring" value="36.01"/>
                <entry key="2921" type="xstring" value="36.0"/>
                <entry key="2922" type="xstring" value="36.02"/>
                <entry key="2923" type="xstring" value="35.96"/>
                <entry key="2924" type="xstring" value="35.95"/>
                <entry key="2925" type="xstring" value="35.87"/>
                <entry key="2926" type="xstring" value="35.94"/>
                <entry key="2927" type="xstring" value="35.93"/>
                <entry key="2928" type="xstring" value="35.92"/>
                <entry key="2929" type="xstring" value="35.86"/>
                <entry key="2930" type="xstring" value="35.8"/>
                <entry key="2931" type="xstring" value="35.76"/>
                <entry key="2932" type="xstring" value="35.74"/>
                <entry key="2933" type="xstring" value="35.79"/>
                <entry key="2934" type="xstring" value="35.82"/>
                <entry key="2935" type="xstring" value="35.68"/>
                <entry key="2936" type="xstring" value="35.78"/>
                <entry key="2937" type="xstring" value="35.75"/>
                <entry key="2938" type="xstring" value="35.72"/>
                <entry key="2939" type="xstring" value="35.64"/>
                <entry key="2940" type="xstring" value="35.67"/>
                <entry key="2941" type="xstring" value="35.7"/>
                <entry key="2942" type="xstring" value="35.65"/>
                <entry key="2943" type="xstring" value="35.62"/>
                <entry key="2944" type="xstring" value="35.59"/>
                <entry key="2945" type="xstring" value="35.57"/>
                <entry key="2946" type="xstring" value="35.58"/>
                <entry key="2947" type="xstring" value="35.53"/>
                <entry key="2948" type="xstring" value="35.51"/>
                <entry key="2949" type="xstring" value="35.52"/>
                <entry key="2950" type="xstring" value="35.48"/>
                <entry key="2951" type="xstring" value="35.46"/>
                <entry key="2952" type="xstring" value="35.43"/>
                <entry key="2953" type="xstring" value="35.37"/>
                <entry key="2954" type="xstring" value="35.42"/>
                <entry key="2955" type="xstring" value="35.31"/>
                <entry key="2956" type="xstring" value="35.4"/>
                <entry key="2957" type="xstring" value="35.36"/>
                <entry key="2958" type="xstring" value="35.34"/>
                <entry key="2959" type="xstring" value="35.39"/>
                <entry key="2960" type="xstring" value="35.38"/>
                <entry key="2961" type="xstring" value="35.33"/>
                <entry key="2962" type="xstring" value="35.29"/>
                <entry key="2963" type="xstring" value="35.23"/>
                <entry key="2964" type="xstring" value="35.27"/>
                <entry key="2965" type="xstring" value="35.24"/>
                <entry key="2966" type="xstring" value="35.25"/>
                <entry key="2967" type="xstring" value="35.21"/>
                <entry key="2968" type="xstring" value="35.17"/>
                <entry key="2969" type="xstring" value="35.13"/>
                <entry key="2970" type="xstring" value="35.2"/>
                <entry key="2971" type="xstring" value="35.19"/>
                <entry key="2972" type="xstring" value="35.12"/>
                <entry key="2973" type="xstring" value="35.15"/>
                <entry key="2974" type="xstring" value="35.09"/>
                <entry key="2975" type="xstring" value="35.08"/>
                <entry key="2976" type="xstring" value="35.04"/>
                <entry key="2977" type="xstring" value="34.9"/>
                <entry key="2978" type="xstring" value="35.01"/>
                <entry key="2979" type="xstring" value="35.07"/>
                <entry key="2980" type="xstring" value="35.0"/>
                <entry key="2981" type="xstring" value="34.98"/>
                <entry key="2982" type="xstring" value="34.95"/>
                <entry key="2983" type="xstring" value="34.91"/>
                <entry key="2984" type="xstring" value="34.93"/>
                <entry key="2985" type="xstring" value="34.88"/>
                <entry key="2986" type="xstring" value="34.87"/>
                <entry key="2987" type="xstring" value="34.84"/>
                <entry key="2988" type="xstring" value="34.86"/>
                <entry key="2989" type="xstring" value="34.79"/>
                <entry key="2990" type="xstring" value="34.72"/>
                <entry key="2991" type="xstring" value="34.76"/>
                <entry key="2992" type="xstring" value="34.7"/>
                <entry key="2993" type="xstring" value="34.63"/>
                <entry key="2994" type="xstring" value="34.66"/>
                <entry key="2995" type="xstring" value="34.69"/>
                <entry key="2996" type="xstring" value="34.65"/>
                <entry key="2997" type="xstring" value="34.64"/>
                <entry key="2998" type="xstring" value="34.68"/>
                <entry key="2999" type="xstring" value="34.54"/>
                <entry key="3000" type="xstring" value="34.56"/>
                <entry key="3001" type="xstring" value="34.6"/>
                <entry key="3002" type="xstring" value="34.53"/>
                <entry key="3003" type="xstring" value="34.57"/>
                <entry key="3004" type="xstring" value="34.49"/>
                <entry key="3005" type="xstring" value="34.46"/>
                <entry key="3006" type="xstring" value="34.45"/>
                <entry key="3007" type="xstring" value="34.39"/>
                <entry key="3008" type="xstring" value="34.4"/>
                <entry key="3009" type="xstring" value="34.34"/>
                <entry key="3010" type="xstring" value="34.38"/>
                <entry key="3011" type="xstring" value="34.35"/>
                <entry key="3012" type="xstring" value="34.36"/>
                <entry key="3013" type="xstring" value="34.26"/>
                <entry key="3014" type="xstring" value="34.37"/>
                <entry key="3015" type="xstring" value="34.25"/>
                <entry key="3016" type="xstring" value="34.19"/>
                <entry key="3017" type="xstring" value="34.22"/>
                <entry key="3018" type="xstring" value="34.2"/>
                <entry key="3019" type="xstring" value="34.27"/>
                <entry key="3020" type="xstring" value="34.18"/>
                <entry key="3021" type="xstring" value="34.17"/>
                <entry key="3022" type="xstring" value="34.13"/>
                <entry key="3023" type="xstring" value="34.1"/>
                <entry key="3024" type="xstring" value="34.06"/>
                <entry key="3025" type="xstring" value="34.09"/>
                <entry key="3026" type="xstring" value="34.04"/>
                <entry key="3027" type="xstring" value="34.05"/>
                <entry key="3028" type="xstring" value="33.97"/>
                <entry key="3029" type="xstring" value="33.96"/>
                <entry key="3030" type="xstring" value="33.92"/>
                <entry key="3031" type="xstring" value="33.88"/>
                <entry key="3032" type="xstring" value="33.94"/>
                <entry key="3033" type="xstring" value="33.89"/>
                <entry key="3034" type="xstring" value="33.9"/>
                <entry key="3035" type="xstring" value="33.81"/>
                <entry key="3036" type="xstring" value="33.84"/>
                <entry key="3037" type="xstring" value="33.83"/>
                <entry key="3038" type="xstring" value="33.86"/>
                <entry key="3039" type="xstring" value="33.75"/>
                <entry key="3040" type="xstring" value="33.65"/>
                <entry key="3041" type="xstring" value="33.72"/>
                <entry key="3042" type="xstring" value="33.74"/>
                <entry key="3043" type="xstring" value="33.7"/>
                <entry key="3044" type="xstring" value="33.69"/>
                <entry key="3045" type="xstring" value="33.6"/>
                <entry key="3046" type="xstring" value="33.63"/>
                <entry key="3047" type="xstring" value="33.61"/>
                <entry key="3048" type="xstring" value="33.55"/>
                <entry key="3049" type="xstring" value="12.81"/>
                <entry key="3050" type="xstring" value="12.84"/>
                <entry key="3051" type="xstring" value="12.7"/>
                <entry key="3052" type="xstring" value="12.4"/>
                <entry key="3053" type="xstring" value="12.23"/>
                <entry key="3054" type="xstring" value="11.72"/>
                <entry key="3055" type="xstring" value="11.61"/>
                <entry key="3056" type="xstring" value="11.54"/>
                <entry key="3057" type="xstring" value="13.86"/>
                <entry key="3058" type="xstring" value="13.81"/>
                <entry key="3059" type="xstring" value="13.78"/>
                <entry key="3060" type="xstring" value="13.66"/>
                <entry key="3061" type="xstring" value="13.61"/>
                <entry key="3062" type="xstring" value="13.59"/>
                <entry key="3063" type="xstring" value="13.47"/>
                <entry key="3064" type="xstring" value="13.35"/>
                <entry key="3065" type="xstring" value="13.36"/>
                <entry key="3066" type="xstring" value="13.32"/>
                <entry key="3067" type="xstring" value="13.21"/>
                <entry key="3068" type="xstring" value="13.11"/>
                <entry key="3069" type="xstring" value="13.03"/>
                <entry key="3070" type="xstring" value="12.28"/>
                <entry key="3071" type="xstring" value="12.15"/>
                <entry key="3072" type="xstring" value="11.98"/>
                <entry key="3073" type="xstring" value="11.3"/>
                <entry key="3074" type="xstring" value="11.2"/>
                <entry key="3075" type="xstring" value="28.46"/>
                <entry key="3076" type="xstring" value="28.47"/>
                <entry key="3077" type="xstring" value="28.43"/>
                <entry key="3078" type="xstring" value="28.34"/>
                <entry key="3079" type="xstring" value="28.2"/>
                <entry key="3080" type="xstring" value="28.07"/>
                <entry key="3081" type="xstring" value="28.1"/>
                <entry key="3082" type="xstring" value="28.06"/>
                <entry key="3083" type="xstring" value="27.94"/>
                <entry key="3084" type="xstring" value="27.74"/>
                <entry key="3085" type="xstring" value="27.69"/>
                <entry key="3086" type="xstring" value="27.61"/>
                <entry key="3087" type="xstring" value="27.54"/>
                <entry key="3088" type="xstring" value="27.13"/>
                <entry key="3089" type="xstring" value="26.89"/>
                <entry key="3090" type="xstring" value="26.76"/>
                <entry key="3091" type="xstring" value="26.62"/>
                <entry key="3092" type="xstring" value="26.64"/>
                <entry key="3093" type="xstring" value="26.51"/>
                <entry key="3094" type="xstring" value="26.38"/>
                <entry key="3095" type="xstring" value="26.42"/>
                <entry key="3096" type="xstring" value="26.34"/>
                <entry key="3097" type="xstring" value="26.29"/>
                <entry key="3098" type="xstring" value="26.22"/>
                <entry key="3099" type="xstring" value="26.13"/>
                <entry key="3100" type="xstring" value="26.02"/>
                <entry key="3101" type="xstring" value="26.04"/>
                <entry key="3102" type="xstring" value="25.88"/>
                <entry key="3103" type="xstring" value="25.86"/>
                <entry key="3104" type="xstring" value="25.62"/>
                <entry key="3105" type="xstring" value="25.36"/>
                <entry key="3106" type="xstring" value="25.23"/>
                <entry key="3107" type="xstring" value="25.13"/>
                <entry key="3108" type="xstring" value="25.19"/>
                <entry key="3109" type="xstring" value="25.06"/>
                <entry key="3110" type="xstring" value="24.92"/>
                <entry key="3111" type="xstring" value="24.84"/>
                <entry key="3112" type="xstring" value="24.77"/>
                <entry key="3113" type="xstring" value="24.76"/>
                <entry key="3114" type="xstring" value="24.65"/>
                <entry key="3115" type="xstring" value="24.07"/>
                <entry key="3116" type="xstring" value="24.01"/>
                <entry key="3117" type="xstring" value="23.91"/>
                <entry key="3118" type="xstring" value="23.86"/>
                <entry key="3119" type="xstring" value="23.76"/>
                <entry key="3120" type="xstring" value="23.78"/>
                <entry key="3121" type="xstring" value="23.64"/>
                <entry key="3122" type="xstring" value="23.52"/>
                <entry key="3123" type="xstring" value="23.4"/>
                <entry key="3124" type="xstring" value="23.41"/>
                <entry key="3125" type="xstring" value="23.36"/>
                <entry key="3126" type="xstring" value="23.22"/>
                <entry key="3127" type="xstring" value="23.1"/>
                <entry key="3128" type="xstring" value="23.01"/>
                <entry key="3129" type="xstring" value="22.87"/>
                <entry key="3130" type="xstring" value="22.86"/>
                <entry key="3131" type="xstring" value="22.88"/>
                <entry key="3132" type="xstring" value="22.82"/>
                <entry key="3133" type="xstring" value="22.75"/>
                <entry key="3134" type="xstring" value="22.63"/>
                <entry key="3135" type="xstring" value="22.59"/>
                <entry key="3136" type="xstring" value="22.61"/>
                <entry key="3137" type="xstring" value="22.49"/>
                <entry key="3138" type="xstring" value="22.35"/>
                <entry key="3139" type="xstring" value="22.33"/>
                <entry key="3140" type="xstring" value="22.18"/>
                <entry key="3141" type="xstring" value="22.17"/>
                <entry key="3142" type="xstring" value="22.08"/>
                <entry key="3143" type="xstring" value="22.05"/>
                <entry key="3144" type="xstring" value="21.98"/>
                <entry key="3145" type="xstring" value="21.92"/>
                <entry key="3146" type="xstring" value="21.95"/>
                <entry key="3147" type="xstring" value="21.89"/>
                <entry key="3148" type="xstring" value="21.84"/>
                <entry key="3149" type="xstring" value="21.75"/>
                <entry key="3150" type="xstring" value="21.69"/>
                <entry key="3151" type="xstring" value="21.65"/>
                <entry key="3152" type="xstring" value="21.57"/>
                <entry key="3153" type="xstring" value="21.52"/>
                <entry key="3154" type="xstring" value="21.51"/>
                <entry key="3155" type="xstring" value="21.47"/>
                <entry key="3156" type="xstring" value="21.42"/>
                <entry key="3157" type="xstring" value="21.31"/>
                <entry key="3158" type="xstring" value="21.25"/>
                <entry key="3159" type="xstring" value="21.17"/>
                <entry key="3160" type="xstring" value="21.18"/>
                <entry key="3161" type="xstring" value="21.14"/>
                <entry key="3162" type="xstring" value="21.07"/>
                <entry key="3163" type="xstring" value="21.02"/>
                <entry key="3164" type="xstring" value="21.0"/>
                <entry key="3165" type="xstring" value="20.96"/>
                <entry key="3166" type="xstring" value="20.89"/>
                <entry key="3167" type="xstring" value="20.85"/>
                <entry key="3168" type="xstring" value="20.78"/>
                <entry key="3169" type="xstring" value="20.72"/>
                <entry key="3170" type="xstring" value="20.74"/>
                <entry key="3171" type="xstring" value="20.73"/>
                <entry key="3172" type="xstring" value="20.66"/>
                <entry key="3173" type="xstring" value="20.59"/>
                <entry key="3174" type="xstring" value="20.6"/>
                <entry key="3175" type="xstring" value="20.56"/>
                <entry key="3176" type="xstring" value="20.52"/>
                <entry key="3177" type="xstring" value="20.48"/>
                <entry key="3178" type="xstring" value="20.45"/>
                <entry key="3179" type="xstring" value="20.47"/>
                <entry key="3180" type="xstring" value="20.37"/>
                <entry key="3181" type="xstring" value="20.36"/>
                <entry key="3182" type="xstring" value="20.35"/>
                <entry key="3183" type="xstring" value="20.29"/>
                <entry key="3184" type="xstring" value="20.32"/>
                <entry key="3185" type="xstring" value="20.24"/>
                <entry key="3186" type="xstring" value="20.2"/>
                <entry key="3187" type="xstring" value="20.18"/>
                <entry key="3188" type="xstring" value="20.16"/>
                <entry key="3189" type="xstring" value="20.13"/>
                <entry key="3190" type="xstring" value="20.05"/>
                <entry key="3191" type="xstring" value="20.12"/>
                <entry key="3192" type="xstring" value="20.04"/>
                <entry key="3193" type="xstring" value="20.06"/>
                <entry key="3194" type="xstring" value="19.95"/>
                <entry key="3195" type="xstring" value="19.83"/>
                <entry key="3196" type="xstring" value="19.8"/>
                <entry key="3197" type="xstring" value="19.58"/>
                <entry key="3198" type="xstring" value="19.55"/>
                <entry key="3199" type="xstring" value="19.47"/>
                <entry key="3200" type="xstring" value="19.43"/>
                <entry key="3201" type="xstring" value="19.41"/>
                <entry key="3202" type="xstring" value="19.4"/>
                <entry key="3203" type="xstring" value="19.34"/>
                <entry key="3204" type="xstring" value="19.27"/>
                <entry key="3205" type="xstring" value="19.2"/>
                <entry key="3206" type="xstring" value="19.18"/>
                <entry key="3207" type="xstring" value="19.17"/>
                <entry key="3208" type="xstring" value="19.09"/>
                <entry key="3209" type="xstring" value="18.95"/>
                <entry key="3210" type="xstring" value="18.92"/>
                <entry key="3211" type="xstring" value="18.83"/>
                <entry key="3212" type="xstring" value="18.57"/>
                <entry key="3213" type="xstring" value="18.51"/>
                <entry key="3214" type="xstring" value="18.33"/>
                <entry key="3215" type="xstring" value="18.2"/>
                <entry key="3216" type="xstring" value="17.99"/>
                <entry key="3217" type="xstring" value="17.92"/>
                <entry key="3218" type="xstring" value="17.82"/>
                <entry key="3219" type="xstring" value="17.62"/>
                <entry key="3220" type="xstring" value="17.59"/>
                <entry key="3221" type="xstring" value="16.9"/>
                <entry key="3222" type="xstring" value="16.88"/>
                <entry key="3223" type="xstring" value="16.74"/>
                <entry key="3224" type="xstring" value="16.57"/>
                <entry key="3225" type="xstring" value="16.44"/>
                <entry key="3226" type="xstring" value="16.4"/>
                <entry key="3227" type="xstring" value="16.25"/>
                <entry key="3228" type="xstring" value="16.17"/>
                <entry key="3229" type="xstring" value="16.14"/>
                <entry key="3230" type="xstring" value="16.02"/>
                <entry key="3231" type="xstring" value="15.94"/>
                <entry key="3232" type="xstring" value="15.77"/>
                <entry key="3233" type="xstring" value="15.71"/>
                <entry key="3234" type="xstring" value="15.63"/>
                <entry key="3235" type="xstring" value="15.55"/>
                <entry key="3236" type="xstring" value="15.44"/>
                <entry key="3237" type="xstring" value="15.12"/>
                <entry key="3238" type="xstring" value="14.64"/>
                <entry key="3239" type="xstring" value="14.56"/>
                <entry key="3240" type="xstring" value="14.49"/>
                <entry key="3241" type="xstring" value="14.44"/>
                <entry key="3242" type="xstring" value="14.38"/>
                <entry key="3243" type="xstring" value="14.25"/>
                <entry key="3244" type="xstring" value="14.21"/>
                <entry key="3245" type="xstring" value="14.1"/>
                <entry key="3246" type="xstring" value="13.98"/>
                <entry key="3247" type="xstring" value="13.92"/>
                <entry key="3248" type="xstring" value="13.83"/>
                <entry key="3249" type="xstring" value="13.55"/>
                <entry key="3250" type="xstring" value="13.2"/>
                <entry key="3251" type="xstring" value="13.02"/>
                <entry key="3252" type="xstring" value="12.94"/>
                <entry key="3253" type="xstring" value="12.86"/>
                <entry key="3254" type="xstring" value="12.21"/>
                <entry key="3255" type="xstring" value="11.63"/>
                <entry key="3256" type="xstring" value="14.4"/>
                <entry key="3257" type="xstring" value="14.36"/>
                <entry key="3258" type="xstring" value="14.33"/>
                <entry key="3259" type="xstring" value="14.09"/>
                <entry key="3260" type="xstring" value="14.14"/>
                <entry key="3261" type="xstring" value="13.96"/>
                <entry key="3262" type="xstring" value="1.71"/>
                <entry key="3263" type="xstring" value="1.7"/>
                <entry key="3264" type="xstring" value="1.69"/>
                <entry key="3265" type="xstring" value="1.68"/>
                <entry key="3266" type="xstring" value="1.67"/>
                <entry key="3267" type="xstring" value="1.64"/>
                <entry key="3268" type="xstring" value="1.65"/>
                <entry key="3269" type="xstring" value="1.66"/>
                <entry key="3270" type="xstring" value="1.63"/>
                <entry key="3271" type="xstring" value="1.62"/>
                <entry key="3272" type="xstring" value="1.61"/>
                <entry key="3273" type="xstring" value="1.6"/>
                <entry key="3274" type="xstring" value="1.58"/>
                <entry key="3275" type="xstring" value="1.59"/>
                <entry key="3276" type="xstring" value="1.57"/>
                <entry key="3277" type="xstring" value="1.55"/>
                <entry key="3278" type="xstring" value="1.56"/>
                <entry key="3279" type="xstring" value="1.54"/>
                <entry key="3280" type="xstring" value="1.52"/>
                <entry key="3281" type="xstring" value="1.51"/>
                <entry key="3282" type="xstring" value="1.53"/>
                <entry key="3283" type="xstring" value="1.5"/>
                <entry key="3284" type="xstring" value="1.49"/>
                <entry key="3285" type="xstring" value="1.47"/>
                <entry key="3286" type="xstring" value="1.48"/>
                <entry key="3287" type="xstring" value="1.46"/>
                <entry key="3288" type="xstring" value="1.44"/>
                <entry key="3289" type="xstring" value="1.43"/>
                <entry key="3290" type="xstring" value="1.45"/>
                <entry key="3291" type="xstring" value="1.42"/>
                <entry key="3292" type="xstring" value="1.41"/>
                <entry key="3293" type="xstring" value="1.39"/>
                <entry key="3294" type="xstring" value="1.4"/>
                <entry key="3295" type="xstring" value="1.37"/>
                <entry key="3296" type="xstring" value="1.38"/>
                <entry key="3297" type="xstring" value="1.36"/>
                <entry key="3298" type="xstring" value="1.35"/>
                <entry key="3299" type="xstring" value="1.34"/>
                <entry key="3300" type="xstring" value="1.33"/>
                <entry key="3301" type="xstring" value="13.93"/>
                <entry key="3302" type="xstring" value="13.8"/>
                <entry key="3303" type="xstring" value="13.7"/>
                <entry key="3304" type="xstring" value="13.15"/>
                <entry key="3305" type="xstring" value="12.89"/>
                <entry key="3306" type="xstring" value="16.33"/>
                <entry key="3307" type="xstring" value="16.28"/>
                <entry key="3308" type="xstring" value="16.29"/>
                <entry key="3309" type="xstring" value="16.13"/>
                <entry key="3310" type="xstring" value="16.08"/>
                <entry key="3311" type="xstring" value="15.9"/>
                <entry key="3312" type="xstring" value="15.81"/>
                <entry key="3313" type="xstring" value="15.79"/>
                <entry key="3314" type="xstring" value="15.51"/>
                <entry key="3315" type="xstring" value="15.45"/>
                <entry key="3316" type="xstring" value="15.19"/>
                <entry key="3317" type="xstring" value="14.67"/>
                <entry key="3318" type="xstring" value="13.89"/>
                <entry key="3319" type="xstring" value="13.87"/>
                <entry key="3320" type="xstring" value="14.02"/>
                <entry key="3321" type="xstring" value="14.45"/>
                <entry key="3322" type="xstring" value="14.16"/>
                <entry key="3323" type="xstring" value="70.9"/>
                <entry key="3324" type="xstring" value="70.87"/>
                <entry key="3325" type="xstring" value="70.95"/>
                <entry key="3326" type="xstring" value="70.91"/>
                <entry key="3327" type="xstring" value="71.1"/>
                <entry key="3328" type="xstring" value="71.06"/>
                <entry key="3329" type="xstring" value="70.85"/>
                <entry key="3330" type="xstring" value="70.97"/>
                <entry key="3331" type="xstring" value="70.89"/>
                <entry key="3332" type="xstring" value="70.81"/>
                <entry key="3333" type="xstring" value="70.75"/>
                <entry key="3334" type="xstring" value="70.74"/>
                <entry key="3335" type="xstring" value="70.84"/>
                <entry key="3336" type="xstring" value="70.64"/>
                <entry key="3337" type="xstring" value="70.71"/>
                <entry key="3338" type="xstring" value="70.58"/>
                <entry key="3339" type="xstring" value="70.33"/>
                <entry key="3340" type="xstring" value="70.3"/>
                <entry key="3341" type="xstring" value="70.35"/>
                <entry key="3342" type="xstring" value="70.32"/>
                <entry key="3343" type="xstring" value="70.18"/>
                <entry key="3344" type="xstring" value="70.16"/>
                <entry key="3345" type="xstring" value="70.13"/>
                <entry key="3346" type="xstring" value="70.03"/>
                <entry key="3347" type="xstring" value="69.98"/>
                <entry key="3348" type="xstring" value="69.94"/>
                <entry key="3349" type="xstring" value="69.93"/>
                <entry key="3350" type="xstring" value="69.86"/>
                <entry key="3351" type="xstring" value="69.74"/>
                <entry key="3352" type="xstring" value="69.68"/>
                <entry key="3353" type="xstring" value="69.51"/>
                <entry key="3354" type="xstring" value="69.55"/>
                <entry key="3355" type="xstring" value="69.38"/>
                <entry key="3356" type="xstring" value="69.25"/>
                <entry key="3357" type="xstring" value="69.11"/>
                <entry key="3358" type="xstring" value="69.05"/>
                <entry key="3359" type="xstring" value="69.07"/>
                <entry key="3360" type="xstring" value="68.98"/>
                <entry key="3361" type="xstring" value="68.93"/>
                <entry key="3362" type="xstring" value="68.86"/>
                <entry key="3363" type="xstring" value="68.82"/>
                <entry key="3364" type="xstring" value="68.87"/>
                <entry key="3365" type="xstring" value="68.85"/>
                <entry key="3366" type="xstring" value="68.72"/>
                <entry key="3367" type="xstring" value="68.66"/>
                <entry key="3368" type="xstring" value="68.53"/>
                <entry key="3369" type="xstring" value="68.65"/>
                <entry key="3370" type="xstring" value="68.34"/>
                <entry key="3371" type="xstring" value="68.37"/>
                <entry key="3372" type="xstring" value="68.12"/>
                <entry key="3373" type="xstring" value="68.2"/>
                <entry key="3374" type="xstring" value="68.18"/>
                <entry key="3375" type="xstring" value="68.19"/>
                <entry key="3376" type="xstring" value="68.09"/>
                <entry key="3377" type="xstring" value="67.85"/>
                <entry key="3378" type="xstring" value="67.88"/>
                <entry key="3379" type="xstring" value="67.77"/>
                <entry key="3380" type="xstring" value="67.7"/>
                <entry key="3381" type="xstring" value="67.66"/>
                <entry key="3382" type="xstring" value="67.63"/>
                <entry key="3383" type="xstring" value="67.56"/>
                <entry key="3384" type="xstring" value="67.37"/>
                <entry key="3385" type="xstring" value="67.42"/>
                <entry key="3386" type="xstring" value="67.33"/>
                <entry key="3387" type="xstring" value="67.26"/>
                <entry key="3388" type="xstring" value="67.12"/>
                <entry key="3389" type="xstring" value="66.88"/>
                <entry key="3390" type="xstring" value="66.85"/>
                <entry key="3391" type="xstring" value="66.76"/>
                <entry key="3392" type="xstring" value="66.7"/>
                <entry key="3393" type="xstring" value="66.64"/>
                <entry key="3394" type="xstring" value="66.65"/>
                <entry key="3395" type="xstring" value="66.53"/>
                <entry key="3396" type="xstring" value="66.57"/>
                <entry key="3397" type="xstring" value="66.49"/>
                <entry key="3398" type="xstring" value="66.59"/>
                <entry key="3399" type="xstring" value="66.39"/>
                <entry key="3400" type="xstring" value="66.33"/>
                <entry key="3401" type="xstring" value="66.29"/>
                <entry key="3402" type="xstring" value="66.16"/>
                <entry key="3403" type="xstring" value="66.12"/>
                <entry key="3404" type="xstring" value="66.04"/>
                <entry key="3405" type="xstring" value="65.95"/>
                <entry key="3406" type="xstring" value="65.92"/>
                <entry key="3407" type="xstring" value="65.88"/>
                <entry key="3408" type="xstring" value="65.9"/>
                <entry key="3409" type="xstring" value="65.68"/>
                <entry key="3410" type="xstring" value="65.72"/>
                <entry key="3411" type="xstring" value="65.65"/>
                <entry key="3412" type="xstring" value="65.45"/>
                <entry key="3413" type="xstring" value="65.39"/>
                <entry key="3414" type="xstring" value="65.41"/>
                <entry key="3415" type="xstring" value="65.35"/>
                <entry key="3416" type="xstring" value="65.22"/>
                <entry key="3417" type="xstring" value="65.27"/>
                <entry key="3418" type="xstring" value="65.14"/>
                <entry key="3419" type="xstring" value="65.02"/>
                <entry key="3420" type="xstring" value="64.97"/>
                <entry key="3421" type="xstring" value="64.77"/>
                <entry key="3422" type="xstring" value="64.81"/>
                <entry key="3423" type="xstring" value="64.59"/>
                <entry key="3424" type="xstring" value="64.64"/>
                <entry key="3425" type="xstring" value="64.63"/>
                <entry key="3426" type="xstring" value="64.41"/>
                <entry key="3427" type="xstring" value="64.44"/>
                <entry key="3428" type="xstring" value="64.35"/>
                <entry key="3429" type="xstring" value="64.21"/>
                <entry key="3430" type="xstring" value="64.25"/>
                <entry key="3431" type="xstring" value="64.16"/>
                <entry key="3432" type="xstring" value="63.98"/>
                <entry key="3433" type="xstring" value="63.82"/>
                <entry key="3434" type="xstring" value="63.79"/>
                <entry key="3435" type="xstring" value="63.64"/>
                <entry key="3436" type="xstring" value="63.57"/>
                <entry key="3437" type="xstring" value="63.58"/>
                <entry key="3438" type="xstring" value="63.31"/>
                <entry key="3439" type="xstring" value="63.27"/>
                <entry key="3440" type="xstring" value="63.29"/>
                <entry key="3441" type="xstring" value="63.2"/>
                <entry key="3442" type="xstring" value="62.97"/>
                <entry key="3443" type="xstring" value="62.93"/>
                <entry key="3444" type="xstring" value="62.88"/>
                <entry key="3445" type="xstring" value="62.71"/>
                <entry key="3446" type="xstring" value="62.59"/>
                <entry key="3447" type="xstring" value="62.7"/>
                <entry key="3448" type="xstring" value="62.34"/>
                <entry key="3449" type="xstring" value="62.19"/>
                <entry key="3450" type="xstring" value="62.09"/>
                <entry key="3451" type="xstring" value="61.95"/>
                <entry key="3452" type="xstring" value="62.01"/>
                <entry key="3453" type="xstring" value="61.94"/>
                <entry key="3454" type="xstring" value="61.8"/>
                <entry key="3455" type="xstring" value="61.79"/>
                <entry key="3456" type="xstring" value="61.62"/>
                <entry key="3457" type="xstring" value="61.56"/>
                <entry key="3458" type="xstring" value="61.45"/>
                <entry key="3459" type="xstring" value="61.24"/>
                <entry key="3460" type="xstring" value="61.29"/>
                <entry key="3461" type="xstring" value="61.15"/>
                <entry key="3462" type="xstring" value="61.08"/>
                <entry key="3463" type="xstring" value="60.9"/>
                <entry key="3464" type="xstring" value="60.76"/>
                <entry key="3465" type="xstring" value="60.74"/>
                <entry key="3466" type="xstring" value="60.58"/>
                <entry key="3467" type="xstring" value="60.52"/>
                <entry key="3468" type="xstring" value="60.29"/>
                <entry key="3469" type="xstring" value="60.23"/>
                <entry key="3470" type="xstring" value="60.09"/>
                <entry key="3471" type="xstring" value="59.97"/>
                <entry key="3472" type="xstring" value="59.92"/>
                <entry key="3473" type="xstring" value="59.64"/>
                <entry key="3474" type="xstring" value="59.58"/>
                <entry key="3475" type="xstring" value="59.43"/>
                <entry key="3476" type="xstring" value="59.31"/>
                <entry key="3477" type="xstring" value="59.25"/>
                <entry key="3478" type="xstring" value="59.13"/>
                <entry key="3479" type="xstring" value="59.03"/>
                <entry key="3480" type="xstring" value="58.96"/>
                <entry key="3481" type="xstring" value="58.84"/>
                <entry key="3482" type="xstring" value="58.72"/>
                <entry key="3483" type="xstring" value="58.6"/>
                <entry key="3484" type="xstring" value="58.39"/>
                <entry key="3485" type="xstring" value="58.48"/>
                <entry key="3486" type="xstring" value="58.34"/>
                <entry key="3487" type="xstring" value="58.21"/>
                <entry key="3488" type="xstring" value="58.25"/>
                <entry key="3489" type="xstring" value="58.02"/>
                <entry key="3490" type="xstring" value="57.86"/>
                <entry key="3491" type="xstring" value="57.67"/>
                <entry key="3492" type="xstring" value="57.52"/>
                <entry key="3493" type="xstring" value="57.42"/>
                <entry key="3494" type="xstring" value="57.18"/>
                <entry key="3495" type="xstring" value="57.13"/>
                <entry key="3496" type="xstring" value="57.2"/>
                <entry key="3497" type="xstring" value="56.96"/>
                <entry key="3498" type="xstring" value="56.73"/>
                <entry key="3499" type="xstring" value="56.52"/>
                <entry key="3500" type="xstring" value="56.55"/>
                <entry key="3501" type="xstring" value="56.46"/>
                <entry key="3502" type="xstring" value="56.39"/>
                <entry key="3503" type="xstring" value="56.26"/>
                <entry key="3504" type="xstring" value="56.21"/>
                <entry key="3505" type="xstring" value="56.02"/>
                <entry key="3506" type="xstring" value="55.8"/>
                <entry key="3507" type="xstring" value="55.64"/>
                <entry key="3508" type="xstring" value="55.72"/>
                <entry key="3509" type="xstring" value="55.54"/>
                <entry key="3510" type="xstring" value="55.33"/>
                <entry key="3511" type="xstring" value="55.23"/>
                <entry key="3512" type="xstring" value="55.05"/>
                <entry key="3513" type="xstring" value="54.96"/>
                <entry key="3514" type="xstring" value="54.82"/>
                <entry key="3515" type="xstring" value="54.84"/>
                <entry key="3516" type="xstring" value="54.67"/>
                <entry key="3517" type="xstring" value="54.66"/>
                <entry key="3518" type="xstring" value="54.54"/>
                <entry key="3519" type="xstring" value="54.43"/>
                <entry key="3520" type="xstring" value="54.3"/>
                <entry key="3521" type="xstring" value="54.29"/>
                <entry key="3522" type="xstring" value="54.16"/>
                <entry key="3523" type="xstring" value="54.12"/>
                <entry key="3524" type="xstring" value="53.96"/>
                <entry key="3525" type="xstring" value="53.94"/>
                <entry key="3526" type="xstring" value="53.74"/>
                <entry key="3527" type="xstring" value="53.72"/>
                <entry key="3528" type="xstring" value="53.7"/>
                <entry key="3529" type="xstring" value="53.52"/>
                <entry key="3530" type="xstring" value="53.48"/>
                <entry key="3531" type="xstring" value="53.45"/>
                <entry key="3532" type="xstring" value="53.39"/>
                <entry key="3533" type="xstring" value="53.25"/>
                <entry key="3534" type="xstring" value="53.09"/>
                <entry key="3535" type="xstring" value="53.1"/>
                <entry key="3536" type="xstring" value="52.98"/>
                <entry key="3537" type="xstring" value="52.92"/>
                <entry key="3538" type="xstring" value="52.78"/>
                <entry key="3539" type="xstring" value="52.63"/>
                <entry key="3540" type="xstring" value="52.67"/>
                <entry key="3541" type="xstring" value="52.56"/>
                <entry key="3542" type="xstring" value="52.48"/>
                <entry key="3543" type="xstring" value="52.37"/>
                <entry key="3544" type="xstring" value="52.2"/>
                <entry key="3545" type="xstring" value="52.18"/>
                <entry key="3546" type="xstring" value="51.98"/>
                <entry key="3547" type="xstring" value="51.9"/>
                <entry key="3548" type="xstring" value="51.95"/>
                <entry key="3549" type="xstring" value="51.93"/>
                <entry key="3550" type="xstring" value="51.76"/>
                <entry key="3551" type="xstring" value="51.57"/>
                <entry key="3552" type="xstring" value="51.54"/>
                <entry key="3553" type="xstring" value="51.46"/>
                <entry key="3554" type="xstring" value="51.37"/>
                <entry key="3555" type="xstring" value="51.33"/>
                <entry key="3556" type="xstring" value="51.23"/>
                <entry key="3557" type="xstring" value="51.07"/>
                <entry key="3558" type="xstring" value="51.13"/>
                <entry key="3559" type="xstring" value="50.95"/>
                <entry key="3560" type="xstring" value="50.99"/>
                <entry key="3561" type="xstring" value="50.9"/>
                <entry key="3562" type="xstring" value="50.84"/>
                <entry key="3563" type="xstring" value="50.77"/>
                <entry key="3564" type="xstring" value="50.63"/>
                <entry key="3565" type="xstring" value="50.48"/>
                <entry key="3566" type="xstring" value="50.51"/>
                <entry key="3567" type="xstring" value="50.3"/>
                <entry key="3568" type="xstring" value="50.29"/>
                <entry key="3569" type="xstring" value="50.18"/>
                <entry key="3570" type="xstring" value="50.11"/>
                <entry key="3571" type="xstring" value="50.15"/>
                <entry key="3572" type="xstring" value="49.92"/>
                <entry key="3573" type="xstring" value="49.94"/>
                <entry key="3574" type="xstring" value="49.96"/>
                <entry key="3575" type="xstring" value="49.74"/>
                <entry key="3576" type="xstring" value="49.76"/>
                <entry key="3577" type="xstring" value="49.63"/>
                <entry key="3578" type="xstring" value="49.62"/>
                <entry key="3579" type="xstring" value="49.54"/>
                <entry key="3580" type="xstring" value="49.45"/>
                <entry key="3581" type="xstring" value="49.42"/>
                <entry key="3582" type="xstring" value="49.33"/>
                <entry key="3583" type="xstring" value="49.35"/>
                <entry key="3584" type="xstring" value="49.22"/>
                <entry key="3585" type="xstring" value="49.19"/>
                <entry key="3586" type="xstring" value="49.11"/>
                <entry key="3587" type="xstring" value="49.09"/>
                <entry key="3588" type="xstring" value="48.99"/>
                <entry key="3589" type="xstring" value="48.88"/>
                <entry key="3590" type="xstring" value="48.81"/>
                <entry key="3591" type="xstring" value="48.73"/>
                <entry key="3592" type="xstring" value="48.63"/>
                <entry key="3593" type="xstring" value="48.56"/>
                <entry key="3594" type="xstring" value="48.53"/>
                <entry key="3595" type="xstring" value="48.51"/>
                <entry key="3596" type="xstring" value="48.44"/>
                <entry key="3597" type="xstring" value="48.43"/>
                <entry key="3598" type="xstring" value="48.25"/>
                <entry key="3599" type="xstring" value="48.14"/>
                <entry key="3600" type="xstring" value="48.11"/>
                <entry key="3601" type="xstring" value="48.05"/>
                <entry key="3602" type="xstring" value="47.96"/>
                <entry key="3603" type="xstring" value="47.94"/>
                <entry key="3604" type="xstring" value="47.8"/>
                <entry key="3605" type="xstring" value="47.64"/>
                <entry key="3606" type="xstring" value="47.54"/>
                <entry key="3607" type="xstring" value="47.5"/>
                <entry key="3608" type="xstring" value="47.3"/>
                <entry key="3609" type="xstring" value="47.33"/>
                <entry key="3610" type="xstring" value="47.15"/>
                <entry key="3611" type="xstring" value="47.19"/>
                <entry key="3612" type="xstring" value="47.11"/>
                <entry key="3613" type="xstring" value="47.07"/>
                <entry key="3614" type="xstring" value="46.92"/>
                <entry key="3615" type="xstring" value="46.9"/>
                <entry key="3616" type="xstring" value="46.7"/>
                <entry key="3617" type="xstring" value="46.63"/>
                <entry key="3618" type="xstring" value="46.59"/>
                <entry key="3619" type="xstring" value="46.47"/>
                <entry key="3620" type="xstring" value="46.39"/>
                <entry key="3621" type="xstring" value="46.34"/>
                <entry key="3622" type="xstring" value="46.16"/>
                <entry key="3623" type="xstring" value="45.94"/>
                <entry key="3624" type="xstring" value="46.04"/>
                <entry key="3625" type="xstring" value="45.7"/>
                <entry key="3626" type="xstring" value="45.69"/>
                <entry key="3627" type="xstring" value="45.49"/>
                <entry key="3628" type="xstring" value="45.42"/>
                <entry key="3629" type="xstring" value="45.29"/>
                <entry key="3630" type="xstring" value="45.13"/>
                <entry key="3631" type="xstring" value="45.02"/>
                <entry key="3632" type="xstring" value="44.98"/>
                <entry key="3633" type="xstring" value="44.95"/>
                <entry key="3634" type="xstring" value="44.75"/>
                <entry key="3635" type="xstring" value="44.71"/>
                <entry key="3636" type="xstring" value="44.55"/>
                <entry key="3637" type="xstring" value="44.44"/>
                <entry key="3638" type="xstring" value="44.3"/>
                <entry key="3639" type="xstring" value="44.15"/>
                <entry key="3640" type="xstring" value="44.03"/>
                <entry key="3641" type="xstring" value="43.89"/>
                <entry key="3642" type="xstring" value="43.79"/>
                <entry key="3643" type="xstring" value="43.72"/>
                <entry key="3644" type="xstring" value="43.6"/>
                <entry key="3645" type="xstring" value="43.42"/>
                <entry key="3646" type="xstring" value="43.38"/>
                <entry key="3647" type="xstring" value="43.25"/>
                <entry key="3648" type="xstring" value="43.1"/>
                <entry key="3649" type="xstring" value="43.11"/>
                <entry key="3650" type="xstring" value="42.88"/>
                <entry key="3651" type="xstring" value="42.74"/>
                <entry key="3652" type="xstring" value="42.5"/>
                <entry key="3653" type="xstring" value="42.48"/>
                <entry key="3654" type="xstring" value="42.38"/>
                <entry key="3655" type="xstring" value="42.17"/>
                <entry key="3656" type="xstring" value="42.14"/>
                <entry key="3657" type="xstring" value="42.0"/>
                <entry key="3658" type="xstring" value="41.89"/>
                <entry key="3659" type="xstring" value="41.64"/>
                <entry key="3660" type="xstring" value="41.63"/>
                <entry key="3661" type="xstring" value="41.47"/>
                <entry key="3662" type="xstring" value="41.33"/>
                <entry key="3663" type="xstring" value="41.28"/>
                <entry key="3664" type="xstring" value="41.09"/>
                <entry key="3665" type="xstring" value="41.0"/>
                <entry key="3666" type="xstring" value="40.9"/>
                <entry key="3667" type="xstring" value="40.68"/>
                <entry key="3668" type="xstring" value="40.56"/>
                <entry key="3669" type="xstring" value="40.37"/>
                <entry key="3670" type="xstring" value="40.22"/>
                <entry key="3671" type="xstring" value="40.08"/>
                <entry key="3672" type="xstring" value="39.96"/>
                <entry key="3673" type="xstring" value="39.98"/>
                <entry key="3674" type="xstring" value="39.88"/>
                <entry key="3675" type="xstring" value="39.64"/>
                <entry key="3676" type="xstring" value="39.57"/>
                <entry key="3677" type="xstring" value="39.39"/>
                <entry key="3678" type="xstring" value="39.25"/>
                <entry key="3679" type="xstring" value="38.23"/>
                <entry key="3680" type="xstring" value="37.73"/>
                <entry key="3681" type="xstring" value="37.35"/>
                <entry key="3682" type="xstring" value="37.17"/>
                <entry key="3683" type="xstring" value="37.08"/>
                <entry key="3684" type="xstring" value="36.22"/>
                <entry key="3685" type="xstring" value="36.09"/>
                <entry key="3686" type="xstring" value="35.81"/>
                <entry key="3687" type="xstring" value="35.54"/>
                <entry key="3688" type="xstring" value="35.44"/>
                <entry key="3689" type="xstring" value="34.0"/>
                <entry key="3690" type="xstring" value="33.95"/>
                <entry key="3691" type="xstring" value="33.79"/>
                <entry key="3692" type="xstring" value="33.5"/>
                <entry key="3693" type="xstring" value="33.43"/>
                <entry key="3694" type="xstring" value="33.31"/>
                <entry key="3695" type="xstring" value="33.19"/>
                <entry key="3696" type="xstring" value="33.13"/>
                <entry key="3697" type="xstring" value="32.91"/>
                <entry key="3698" type="xstring" value="32.84"/>
                <entry key="3699" type="xstring" value="32.63"/>
                <entry key="3700" type="xstring" value="32.57"/>
                <entry key="3701" type="xstring" value="32.42"/>
                <entry key="3702" type="xstring" value="32.16"/>
                <entry key="3703" type="xstring" value="31.95"/>
                <entry key="3704" type="xstring" value="31.84"/>
                <entry key="3705" type="xstring" value="31.77"/>
                <entry key="3706" type="xstring" value="31.61"/>
                <entry key="3707" type="xstring" value="31.46"/>
                <entry key="3708" type="xstring" value="31.42"/>
                <entry key="3709" type="xstring" value="31.3"/>
                <entry key="3710" type="xstring" value="31.24"/>
                <entry key="3711" type="xstring" value="31.07"/>
                <entry key="3712" type="xstring" value="30.94"/>
                <entry key="3713" type="xstring" value="30.8"/>
                <entry key="3714" type="xstring" value="30.65"/>
                <entry key="3715" type="xstring" value="30.54"/>
                <entry key="3716" type="xstring" value="30.53"/>
                <entry key="3717" type="xstring" value="30.39"/>
                <entry key="3718" type="xstring" value="30.3"/>
                <entry key="3719" type="xstring" value="30.12"/>
                <entry key="3720" type="xstring" value="30.04"/>
                <entry key="3721" type="xstring" value="29.92"/>
                <entry key="3722" type="xstring" value="29.81"/>
                <entry key="3723" type="xstring" value="29.66"/>
                <entry key="3724" type="xstring" value="29.52"/>
                <entry key="3725" type="xstring" value="29.34"/>
                <entry key="3726" type="xstring" value="29.1"/>
                <entry key="3727" type="xstring" value="28.99"/>
                <entry key="3728" type="xstring" value="28.93"/>
                <entry key="3729" type="xstring" value="28.36"/>
                <entry key="3730" type="xstring" value="27.9"/>
                <entry key="3731" type="xstring" value="27.66"/>
                <entry key="3732" type="xstring" value="27.38"/>
                <entry key="3733" type="xstring" value="27.37"/>
                <entry key="3734" type="xstring" value="26.99"/>
                <entry key="3735" type="xstring" value="26.84"/>
                <entry key="3736" type="xstring" value="26.78"/>
                <entry key="3737" type="xstring" value="26.37"/>
                <entry key="3738" type="xstring" value="26.17"/>
                <entry key="3739" type="xstring" value="25.26"/>
                <entry key="3740" type="xstring" value="24.56"/>
                <entry key="3741" type="xstring" value="24.31"/>
                <entry key="3742" type="xstring" value="23.99"/>
                <entry key="3743" type="xstring" value="23.6"/>
                <entry key="3744" type="xstring" value="23.15"/>
                <entry key="3745" type="xstring" value="23.03"/>
                <entry key="3746" type="xstring" value="22.25"/>
                <entry key="3747" type="xstring" value="22.21"/>
                <entry key="3748" type="xstring" value="21.97"/>
                <entry key="3749" type="xstring" value="21.83"/>
                <entry key="3750" type="xstring" value="21.7"/>
                <entry key="3751" type="xstring" value="21.34"/>
                <entry key="3752" type="xstring" value="21.33"/>
                <entry key="3753" type="xstring" value="21.05"/>
                <entry key="3754" type="xstring" value="20.53"/>
                <entry key="3755" type="xstring" value="20.14"/>
                <entry key="3756" type="xstring" value="19.98"/>
                <entry key="3757" type="xstring" value="19.91"/>
                <entry key="3758" type="xstring" value="19.68"/>
                <entry key="3759" type="xstring" value="19.57"/>
                <entry key="3760" type="xstring" value="19.22"/>
                <entry key="3761" type="xstring" value="18.91"/>
                <entry key="3762" type="xstring" value="18.03"/>
                <entry key="3763" type="xstring" value="16.52"/>
                <entry key="3764" type="xstring" value="15.85"/>
                <entry key="3765" type="xstring" value="15.72"/>
                <entry key="3766" type="xstring" value="15.6"/>
                <entry key="3767" type="xstring" value="15.3"/>
                <entry key="3768" type="xstring" value="15.16"/>
                <entry key="3769" type="xstring" value="14.05"/>
                <entry key="3770" type="xstring" value="31.83"/>
                <entry key="3771" type="xstring" value="31.89"/>
                <entry key="3772" type="xstring" value="32.0"/>
                <entry key="3773" type="xstring" value="31.92"/>
                <entry key="3774" type="xstring" value="31.96"/>
                <entry key="3775" type="xstring" value="31.93"/>
                <entry key="3776" type="xstring" value="32.09"/>
                <entry key="3777" type="xstring" value="32.08"/>
                <entry key="3778" type="xstring" value="32.06"/>
                <entry key="3779" type="xstring" value="32.14"/>
                <entry key="3780" type="xstring" value="32.15"/>
                <entry key="3781" type="xstring" value="32.19"/>
                <entry key="3782" type="xstring" value="32.26"/>
                <entry key="3783" type="xstring" value="32.3"/>
                <entry key="3784" type="xstring" value="32.29"/>
                <entry key="3785" type="xstring" value="32.36"/>
                <entry key="3786" type="xstring" value="32.32"/>
                <entry key="3787" type="xstring" value="32.43"/>
                <entry key="3788" type="xstring" value="32.52"/>
                <entry key="3789" type="xstring" value="32.48"/>
                <entry key="3790" type="xstring" value="32.55"/>
                <entry key="3791" type="xstring" value="32.59"/>
                <entry key="3792" type="xstring" value="32.62"/>
                <entry key="3793" type="xstring" value="32.69"/>
                <entry key="3794" type="xstring" value="32.75"/>
                <entry key="3795" type="xstring" value="32.81"/>
                <entry key="3796" type="xstring" value="32.82"/>
                <entry key="3797" type="xstring" value="32.89"/>
                <entry key="3798" type="xstring" value="32.87"/>
                <entry key="3799" type="xstring" value="32.95"/>
                <entry key="3800" type="xstring" value="33.01"/>
                <entry key="3801" type="xstring" value="33.06"/>
                <entry key="3802" type="xstring" value="33.04"/>
                <entry key="3803" type="xstring" value="33.02"/>
                <entry key="3804" type="xstring" value="33.05"/>
                <entry key="3805" type="xstring" value="33.16"/>
                <entry key="3806" type="xstring" value="33.18"/>
                <entry key="3807" type="xstring" value="33.11"/>
                <entry key="3808" type="xstring" value="33.08"/>
                <entry key="3809" type="xstring" value="33.25"/>
                <entry key="3810" type="xstring" value="33.22"/>
                <entry key="3811" type="xstring" value="33.28"/>
                <entry key="3812" type="xstring" value="33.37"/>
                <entry key="3813" type="xstring" value="33.27"/>
                <entry key="3814" type="xstring" value="33.34"/>
                <entry key="3815" type="xstring" value="33.51"/>
                <entry key="3816" type="xstring" value="33.54"/>
                <entry key="3817" type="xstring" value="33.57"/>
                <entry key="3818" type="xstring" value="33.58"/>
                <entry key="3819" type="xstring" value="33.78"/>
                <entry key="3820" type="xstring" value="33.8"/>
                <entry key="3821" type="xstring" value="33.82"/>
                <entry key="3822" type="xstring" value="33.98"/>
                <entry key="3823" type="xstring" value="34.02"/>
                <entry key="3824" type="xstring" value="34.11"/>
                <entry key="3825" type="xstring" value="34.23"/>
                <entry key="3826" type="xstring" value="34.16"/>
                <entry key="3827" type="xstring" value="34.28"/>
                <entry key="3828" type="xstring" value="34.33"/>
                <entry key="3829" type="xstring" value="34.31"/>
                <entry key="3830" type="xstring" value="34.42"/>
                <entry key="3831" type="xstring" value="34.41"/>
                <entry key="3832" type="xstring" value="34.43"/>
                <entry key="3833" type="xstring" value="34.58"/>
                <entry key="3834" type="xstring" value="34.55"/>
                <entry key="3835" type="xstring" value="34.59"/>
                <entry key="3836" type="xstring" value="34.61"/>
                <entry key="3837" type="xstring" value="34.62"/>
                <entry key="3838" type="xstring" value="34.67"/>
                <entry key="3839" type="xstring" value="34.77"/>
                <entry key="3840" type="xstring" value="34.8"/>
                <entry key="3841" type="xstring" value="34.75"/>
                <entry key="3842" type="xstring" value="34.83"/>
                <entry key="3843" type="xstring" value="34.81"/>
                <entry key="3844" type="xstring" value="35.03"/>
                <entry key="3845" type="xstring" value="34.96"/>
                <entry key="3846" type="xstring" value="35.11"/>
                <entry key="3847" type="xstring" value="35.35"/>
                <entry key="3848" type="xstring" value="35.5"/>
                <entry key="3849" type="xstring" value="35.45"/>
                <entry key="3850" type="xstring" value="35.61"/>
                <entry key="3851" type="xstring" value="35.69"/>
                <entry key="3852" type="xstring" value="35.71"/>
                <entry key="3853" type="xstring" value="35.77"/>
                <entry key="3854" type="xstring" value="35.84"/>
                <entry key="3855" type="xstring" value="35.88"/>
                <entry key="3856" type="xstring" value="35.98"/>
                <entry key="3857" type="xstring" value="35.97"/>
                <entry key="3858" type="xstring" value="36.05"/>
                <entry key="3859" type="xstring" value="36.12"/>
                <entry key="3860" type="xstring" value="36.21"/>
                <entry key="3861" type="xstring" value="36.1"/>
                <entry key="3862" type="xstring" value="36.39"/>
                <entry key="3863" type="xstring" value="36.55"/>
                <entry key="3864" type="xstring" value="36.52"/>
                <entry key="3865" type="xstring" value="36.56"/>
                <entry key="3866" type="xstring" value="36.63"/>
                <entry key="3867" type="xstring" value="36.73"/>
                <entry key="3868" type="xstring" value="36.99"/>
                <entry key="3869" type="xstring" value="37.13"/>
                <entry key="3870" type="xstring" value="37.32"/>
                <entry key="3871" type="xstring" value="37.42"/>
                <entry key="3872" type="xstring" value="37.52"/>
                <entry key="3873" type="xstring" value="37.64"/>
                <entry key="3874" type="xstring" value="37.76"/>
                <entry key="3875" type="xstring" value="37.95"/>
                <entry key="3876" type="xstring" value="38.05"/>
                <entry key="3877" type="xstring" value="38.09"/>
                <entry key="3878" type="xstring" value="38.29"/>
                <entry key="3879" type="xstring" value="38.36"/>
                <entry key="3880" type="xstring" value="38.42"/>
                <entry key="3881" type="xstring" value="38.25"/>
                <entry key="3882" type="xstring" value="38.13"/>
                <entry key="3883" type="xstring" value="38.07"/>
                <entry key="3884" type="xstring" value="37.82"/>
                <entry key="3885" type="xstring" value="37.91"/>
                <entry key="3886" type="xstring" value="37.75"/>
                <entry key="3887" type="xstring" value="37.62"/>
                <entry key="3888" type="xstring" value="37.63"/>
                <entry key="3889" type="xstring" value="37.67"/>
                <entry key="3890" type="xstring" value="37.66"/>
                <entry key="3891" type="xstring" value="37.51"/>
                <entry key="3892" type="xstring" value="37.5"/>
                <entry key="3893" type="xstring" value="37.46"/>
                <entry key="3894" type="xstring" value="37.28"/>
                <entry key="3895" type="xstring" value="37.15"/>
                <entry key="3896" type="xstring" value="36.96"/>
                <entry key="3897" type="xstring" value="36.97"/>
                <entry key="3898" type="xstring" value="36.87"/>
                <entry key="3899" type="xstring" value="36.64"/>
                <entry key="3900" type="xstring" value="36.58"/>
                <entry key="3901" type="xstring" value="36.5"/>
                <entry key="3902" type="xstring" value="36.24"/>
                <entry key="3903" type="xstring" value="35.89"/>
                <entry key="3904" type="xstring" value="35.83"/>
                <entry key="3905" type="xstring" value="35.9"/>
                <entry key="3906" type="xstring" value="35.63"/>
                <entry key="3907" type="xstring" value="35.55"/>
                <entry key="3908" type="xstring" value="35.49"/>
                <entry key="3909" type="xstring" value="35.32"/>
                <entry key="3910" type="xstring" value="35.18"/>
                <entry key="3911" type="xstring" value="35.22"/>
                <entry key="3912" type="xstring" value="35.06"/>
                <entry key="3913" type="xstring" value="17.31"/>
                <entry key="3914" type="xstring" value="17.14"/>
                <entry key="3915" type="xstring" value="17.02"/>
                <entry key="3916" type="xstring" value="17.01"/>
                <entry key="3917" type="xstring" value="16.97"/>
                <entry key="3918" type="xstring" value="16.8"/>
                <entry key="3919" type="xstring" value="16.66"/>
                <entry key="3920" type="xstring" value="16.56"/>
                <entry key="3921" type="xstring" value="16.16"/>
                <entry key="3922" type="xstring" value="16.05"/>
                <entry key="3923" type="xstring" value="16.1"/>
                <entry key="3924" type="xstring" value="15.84"/>
                <entry key="3925" type="xstring" value="15.57"/>
                <entry key="3926" type="xstring" value="15.48"/>
                <entry key="3927" type="xstring" value="15.37"/>
                <entry key="3928" type="xstring" value="14.65"/>
                <entry key="3929" type="xstring" value="17.18"/>
                <entry key="3930" type="xstring" value="16.71"/>
                <entry key="3931" type="xstring" value="16.42"/>
                <entry key="3932" type="xstring" value="45.76"/>
                <entry key="3933" type="xstring" value="45.85"/>
                <entry key="3934" type="xstring" value="45.89"/>
                <entry key="3935" type="xstring" value="46.06"/>
                <entry key="3936" type="xstring" value="45.92"/>
                <entry key="3937" type="xstring" value="46.07"/>
                <entry key="3938" type="xstring" value="46.13"/>
                <entry key="3939" type="xstring" value="46.14"/>
                <entry key="3940" type="xstring" value="46.09"/>
                <entry key="3941" type="xstring" value="45.98"/>
                <entry key="3942" type="xstring" value="46.01"/>
                <entry key="3943" type="xstring" value="45.99"/>
                <entry key="3944" type="xstring" value="46.03"/>
                <entry key="3945" type="xstring" value="45.91"/>
                <entry key="3946" type="xstring" value="45.96"/>
                <entry key="3947" type="xstring" value="45.97"/>
                <entry key="3948" type="xstring" value="45.81"/>
                <entry key="3949" type="xstring" value="45.78"/>
                <entry key="3950" type="xstring" value="45.74"/>
                <entry key="3951" type="xstring" value="45.62"/>
                <entry key="3952" type="xstring" value="45.64"/>
                <entry key="3953" type="xstring" value="45.66"/>
                <entry key="3954" type="xstring" value="45.65"/>
                <entry key="3955" type="xstring" value="45.52"/>
                <entry key="3956" type="xstring" value="45.58"/>
                <entry key="3957" type="xstring" value="45.44"/>
                <entry key="3958" type="xstring" value="45.43"/>
                <entry key="3959" type="xstring" value="45.33"/>
                <entry key="3960" type="xstring" value="45.28"/>
                <entry key="3961" type="xstring" value="45.14"/>
                <entry key="3962" type="xstring" value="45.18"/>
                <entry key="3963" type="xstring" value="45.24"/>
                <entry key="3964" type="xstring" value="45.19"/>
                <entry key="3965" type="xstring" value="45.15"/>
                <entry key="3966" type="xstring" value="45.07"/>
                <entry key="3967" type="xstring" value="45.05"/>
                <entry key="3968" type="xstring" value="44.92"/>
                <entry key="3969" type="xstring" value="44.94"/>
                <entry key="3970" type="xstring" value="44.87"/>
                <entry key="3971" type="xstring" value="44.8"/>
                <entry key="3972" type="xstring" value="44.85"/>
                <entry key="3973" type="xstring" value="44.63"/>
                <entry key="3974" type="xstring" value="44.81"/>
                <entry key="3975" type="xstring" value="44.68"/>
                <entry key="3976" type="xstring" value="44.69"/>
                <entry key="3977" type="xstring" value="44.65"/>
                <entry key="3978" type="xstring" value="44.58"/>
                <entry key="3979" type="xstring" value="44.6"/>
                <entry key="3980" type="xstring" value="44.56"/>
                <entry key="3981" type="xstring" value="44.57"/>
                <entry key="3982" type="xstring" value="44.41"/>
                <entry key="3983" type="xstring" value="44.43"/>
                <entry key="3984" type="xstring" value="44.35"/>
                <entry key="3985" type="xstring" value="44.4"/>
                <entry key="3986" type="xstring" value="44.33"/>
                <entry key="3987" type="xstring" value="44.24"/>
                <entry key="3988" type="xstring" value="44.23"/>
                <entry key="3989" type="xstring" value="44.16"/>
                <entry key="3990" type="xstring" value="44.27"/>
                <entry key="3991" type="xstring" value="44.07"/>
                <entry key="3992" type="xstring" value="44.05"/>
                <entry key="3993" type="xstring" value="44.01"/>
                <entry key="3994" type="xstring" value="44.12"/>
                <entry key="3995" type="xstring" value="43.9"/>
                <entry key="3996" type="xstring" value="43.94"/>
                <entry key="3997" type="xstring" value="43.81"/>
                <entry key="3998" type="xstring" value="43.86"/>
                <entry key="3999" type="xstring" value="43.87"/>
                <entry key="4000" type="xstring" value="43.84"/>
                <entry key="4001" type="xstring" value="43.77"/>
                <entry key="4002" type="xstring" value="43.74"/>
                <entry key="4003" type="xstring" value="43.64"/>
                <entry key="4004" type="xstring" value="43.66"/>
                <entry key="4005" type="xstring" value="43.56"/>
                <entry key="4006" type="xstring" value="43.5"/>
                <entry key="4007" type="xstring" value="43.51"/>
                <entry key="4008" type="xstring" value="43.54"/>
                <entry key="4009" type="xstring" value="43.46"/>
                <entry key="4010" type="xstring" value="43.47"/>
                <entry key="4011" type="xstring" value="43.48"/>
                <entry key="4012" type="xstring" value="43.37"/>
                <entry key="4013" type="xstring" value="43.36"/>
                <entry key="4014" type="xstring" value="43.34"/>
                <entry key="4015" type="xstring" value="43.33"/>
                <entry key="4016" type="xstring" value="43.27"/>
                <entry key="4017" type="xstring" value="43.3"/>
                <entry key="4018" type="xstring" value="43.16"/>
                <entry key="4019" type="xstring" value="42.99"/>
                <entry key="4020" type="xstring" value="43.22"/>
                <entry key="4021" type="xstring" value="43.07"/>
                <entry key="4022" type="xstring" value="42.94"/>
                <entry key="4023" type="xstring" value="42.9"/>
                <entry key="4024" type="xstring" value="42.87"/>
                <entry key="4025" type="xstring" value="42.82"/>
                <entry key="4026" type="xstring" value="42.76"/>
                <entry key="4027" type="xstring" value="42.65"/>
                <entry key="4028" type="xstring" value="42.62"/>
                <entry key="4029" type="xstring" value="42.59"/>
                <entry key="4030" type="xstring" value="42.54"/>
                <entry key="4031" type="xstring" value="42.43"/>
                <entry key="4032" type="xstring" value="42.46"/>
                <entry key="4033" type="xstring" value="42.26"/>
                <entry key="4034" type="xstring" value="42.32"/>
                <entry key="4035" type="xstring" value="42.15"/>
                <entry key="4036" type="xstring" value="42.12"/>
                <entry key="4037" type="xstring" value="42.07"/>
                <entry key="4038" type="xstring" value="42.01"/>
                <entry key="4039" type="xstring" value="41.91"/>
                <entry key="4040" type="xstring" value="41.8"/>
                <entry key="4041" type="xstring" value="41.75"/>
                <entry key="4042" type="xstring" value="41.74"/>
                <entry key="4043" type="xstring" value="41.66"/>
                <entry key="4044" type="xstring" value="41.53"/>
                <entry key="4045" type="xstring" value="41.59"/>
                <entry key="4046" type="xstring" value="41.46"/>
                <entry key="4047" type="xstring" value="41.57"/>
                <entry key="4048" type="xstring" value="41.39"/>
                <entry key="4049" type="xstring" value="41.37"/>
                <entry key="4050" type="xstring" value="41.32"/>
                <entry key="4051" type="xstring" value="41.16"/>
                <entry key="4052" type="xstring" value="41.18"/>
                <entry key="4053" type="xstring" value="41.07"/>
                <entry key="4054" type="xstring" value="41.05"/>
                <entry key="4055" type="xstring" value="40.91"/>
                <entry key="4056" type="xstring" value="40.81"/>
                <entry key="4057" type="xstring" value="40.74"/>
                <entry key="4058" type="xstring" value="40.7"/>
                <entry key="4059" type="xstring" value="40.67"/>
                <entry key="4060" type="xstring" value="40.63"/>
                <entry key="4061" type="xstring" value="40.59"/>
                <entry key="4062" type="xstring" value="40.51"/>
                <entry key="4063" type="xstring" value="40.48"/>
                <entry key="4064" type="xstring" value="40.49"/>
                <entry key="4065" type="xstring" value="40.4"/>
                <entry key="4066" type="xstring" value="40.28"/>
                <entry key="4067" type="xstring" value="40.24"/>
                <entry key="4068" type="xstring" value="40.16"/>
                <entry key="4069" type="xstring" value="40.06"/>
                <entry key="4070" type="xstring" value="40.03"/>
                <entry key="4071" type="xstring" value="39.92"/>
                <entry key="4072" type="xstring" value="39.81"/>
                <entry key="4073" type="xstring" value="39.77"/>
                <entry key="4074" type="xstring" value="39.84"/>
                <entry key="4075" type="xstring" value="39.76"/>
                <entry key="4076" type="xstring" value="39.68"/>
                <entry key="4077" type="xstring" value="39.7"/>
                <entry key="4078" type="xstring" value="39.49"/>
                <entry key="4079" type="xstring" value="39.5"/>
                <entry key="4080" type="xstring" value="39.58"/>
                <entry key="4081" type="xstring" value="39.48"/>
                <entry key="4082" type="xstring" value="39.33"/>
                <entry key="4083" type="xstring" value="39.28"/>
                <entry key="4084" type="xstring" value="39.23"/>
                <entry key="4085" type="xstring" value="38.19"/>
                <entry key="4086" type="xstring" value="38.08"/>
                <entry key="4087" type="xstring" value="37.26"/>
                <entry key="4088" type="xstring" value="36.88"/>
                <entry key="4089" type="xstring" value="36.15"/>
                <entry key="4090" type="xstring" value="35.41"/>
                <entry key="4091" type="xstring" value="35.28"/>
                <entry key="4092" type="xstring" value="34.89"/>
                <entry key="4093" type="xstring" value="34.3"/>
                <entry key="4094" type="xstring" value="34.32"/>
                <entry key="4095" type="xstring" value="34.15"/>
                <entry key="4096" type="xstring" value="34.08"/>
                <entry key="4097" type="xstring" value="33.91"/>
                <entry key="4098" type="xstring" value="33.77"/>
                <entry key="4099" type="xstring" value="33.68"/>
                <entry key="4100" type="xstring" value="33.53"/>
                <entry key="4101" type="xstring" value="33.48"/>
                <entry key="4102" type="xstring" value="33.3"/>
                <entry key="4103" type="xstring" value="33.17"/>
                <entry key="4104" type="xstring" value="32.9"/>
                <entry key="4105" type="xstring" value="32.78"/>
                <entry key="4106" type="xstring" value="32.74"/>
                <entry key="4107" type="xstring" value="32.67"/>
                <entry key="4108" type="xstring" value="32.58"/>
                <entry key="4109" type="xstring" value="32.61"/>
                <entry key="4110" type="xstring" value="32.54"/>
                <entry key="4111" type="xstring" value="32.35"/>
                <entry key="4112" type="xstring" value="32.2"/>
                <entry key="4113" type="xstring" value="32.17"/>
                <entry key="4114" type="xstring" value="31.99"/>
                <entry key="4115" type="xstring" value="31.85"/>
                <entry key="4116" type="xstring" value="31.75"/>
                <entry key="4117" type="xstring" value="31.71"/>
                <entry key="4118" type="xstring" value="31.56"/>
                <entry key="4119" type="xstring" value="31.5"/>
                <entry key="4120" type="xstring" value="31.45"/>
                <entry key="4121" type="xstring" value="31.34"/>
                <entry key="4122" type="xstring" value="31.26"/>
                <entry key="4123" type="xstring" value="31.22"/>
                <entry key="4124" type="xstring" value="31.19"/>
                <entry key="4125" type="xstring" value="31.14"/>
                <entry key="4126" type="xstring" value="31.08"/>
                <entry key="4127" type="xstring" value="30.88"/>
                <entry key="4128" type="xstring" value="30.77"/>
                <entry key="4129" type="xstring" value="30.7"/>
                <entry key="4130" type="xstring" value="30.68"/>
                <entry key="4131" type="xstring" value="30.63"/>
                <entry key="4132" type="xstring" value="30.58"/>
                <entry key="4133" type="xstring" value="30.46"/>
                <entry key="4134" type="xstring" value="30.42"/>
                <entry key="4135" type="xstring" value="30.28"/>
                <entry key="4136" type="xstring" value="30.27"/>
                <entry key="4137" type="xstring" value="30.18"/>
                <entry key="4138" type="xstring" value="29.99"/>
                <entry key="4139" type="xstring" value="29.96"/>
                <entry key="4140" type="xstring" value="29.78"/>
                <entry key="4141" type="xstring" value="29.76"/>
                <entry key="4142" type="xstring" value="29.74"/>
                <entry key="4143" type="xstring" value="29.67"/>
                <entry key="4144" type="xstring" value="29.59"/>
                <entry key="4145" type="xstring" value="29.55"/>
                <entry key="4146" type="xstring" value="29.47"/>
                <entry key="4147" type="xstring" value="29.37"/>
                <entry key="4148" type="xstring" value="29.33"/>
                <entry key="4149" type="xstring" value="29.22"/>
                <entry key="4150" type="xstring" value="29.13"/>
                <entry key="4151" type="xstring" value="29.08"/>
                <entry key="4152" type="xstring" value="28.77"/>
                <entry key="4153" type="xstring" value="28.61"/>
                <entry key="4154" type="xstring" value="28.66"/>
                <entry key="4155" type="xstring" value="28.03"/>
                <entry key="4156" type="xstring" value="27.5"/>
                <entry key="4157" type="xstring" value="27.42"/>
                <entry key="4158" type="xstring" value="27.11"/>
                <entry key="4159" type="xstring" value="27.02"/>
                <entry key="4160" type="xstring" value="26.81"/>
                <entry key="4161" type="xstring" value="26.53"/>
                <entry key="4162" type="xstring" value="26.48"/>
                <entry key="4163" type="xstring" value="26.23"/>
                <entry key="4164" type="xstring" value="25.55"/>
                <entry key="4165" type="xstring" value="24.25"/>
                <entry key="4166" type="xstring" value="24.09"/>
                <entry key="4167" type="xstring" value="24.0"/>
                <entry key="4168" type="xstring" value="23.82"/>
                <entry key="4169" type="xstring" value="23.68"/>
                <entry key="4170" type="xstring" value="23.3"/>
                <entry key="4171" type="xstring" value="23.04"/>
                <entry key="4172" type="xstring" value="22.85"/>
                <entry key="4173" type="xstring" value="22.84"/>
                <entry key="4174" type="xstring" value="22.53"/>
                <entry key="4175" type="xstring" value="22.42"/>
                <entry key="4176" type="xstring" value="22.34"/>
                <entry key="4177" type="xstring" value="22.15"/>
                <entry key="4178" type="xstring" value="21.94"/>
                <entry key="4179" type="xstring" value="21.87"/>
                <entry key="4180" type="xstring" value="21.8"/>
                <entry key="4181" type="xstring" value="21.49"/>
                <entry key="4182" type="xstring" value="21.09"/>
                <entry key="4183" type="xstring" value="20.92"/>
                <entry key="4184" type="xstring" value="20.09"/>
                <entry key="4185" type="xstring" value="20.0"/>
                <entry key="4186" type="xstring" value="19.9"/>
                <entry key="4187" type="xstring" value="19.75"/>
                <entry key="4188" type="xstring" value="19.45"/>
                <entry key="4189" type="xstring" value="19.23"/>
                <entry key="4190" type="xstring" value="18.84"/>
                <entry key="4191" type="xstring" value="18.21"/>
                <entry key="4192" type="xstring" value="18.11"/>
                <entry key="4193" type="xstring" value="18.0"/>
                <entry key="4194" type="xstring" value="17.68"/>
                <entry key="4195" type="xstring" value="17.63"/>
                <entry key="4196" type="xstring" value="17.51"/>
                <entry key="4197" type="xstring" value="17.16"/>
                <entry key="4198" type="xstring" value="16.49"/>
                <entry key="4199" type="xstring" value="15.5"/>
                <entry key="4200" type="xstring" value="23.95"/>
                <entry key="4201" type="xstring" value="23.8"/>
                <entry key="4202" type="xstring" value="23.77"/>
                <entry key="4203" type="xstring" value="23.66"/>
                <entry key="4204" type="xstring" value="23.59"/>
                <entry key="4205" type="xstring" value="23.56"/>
                <entry key="4206" type="xstring" value="23.44"/>
                <entry key="4207" type="xstring" value="23.29"/>
                <entry key="4208" type="xstring" value="23.2"/>
                <entry key="4209" type="xstring" value="23.19"/>
                <entry key="4210" type="xstring" value="23.16"/>
                <entry key="4211" type="xstring" value="23.17"/>
                <entry key="4212" type="xstring" value="23.14"/>
                <entry key="4213" type="xstring" value="22.94"/>
                <entry key="4214" type="xstring" value="22.83"/>
                <entry key="4215" type="xstring" value="22.79"/>
                <entry key="4216" type="xstring" value="22.54"/>
                <entry key="4217" type="xstring" value="22.57"/>
                <entry key="4218" type="xstring" value="22.46"/>
                <entry key="4219" type="xstring" value="22.36"/>
                <entry key="4220" type="xstring" value="22.41"/>
                <entry key="4221" type="xstring" value="22.32"/>
                <entry key="4222" type="xstring" value="21.96"/>
                <entry key="4223" type="xstring" value="21.79"/>
                <entry key="4224" type="xstring" value="21.77"/>
                <entry key="4225" type="xstring" value="21.66"/>
                <entry key="4226" type="xstring" value="21.43"/>
                <entry key="4227" type="xstring" value="21.35"/>
                <entry key="4228" type="xstring" value="21.08"/>
                <entry key="4229" type="xstring" value="21.03"/>
                <entry key="4230" type="xstring" value="20.95"/>
                <entry key="4231" type="xstring" value="20.86"/>
                <entry key="4232" type="xstring" value="20.76"/>
                <entry key="4233" type="xstring" value="20.71"/>
                <entry key="4234" type="xstring" value="20.67"/>
                <entry key="4235" type="xstring" value="20.62"/>
                <entry key="4236" type="xstring" value="20.54"/>
                <entry key="4237" type="xstring" value="20.57"/>
                <entry key="4238" type="xstring" value="20.4"/>
                <entry key="4239" type="xstring" value="19.77"/>
                <entry key="4240" type="xstring" value="19.67"/>
                <entry key="4241" type="xstring" value="19.35"/>
                <entry key="4242" type="xstring" value="19.29"/>
                <entry key="4243" type="xstring" value="18.48"/>
                <entry key="4244" type="xstring" value="18.4"/>
                <entry key="4245" type="xstring" value="18.29"/>
                <entry key="4246" type="xstring" value="18.28"/>
                <entry key="4247" type="xstring" value="17.94"/>
                <entry key="4248" type="xstring" value="17.56"/>
                <entry key="4249" type="xstring" value="17.22"/>
                <entry key="4250" type="xstring" value="16.76"/>
                <entry key="4251" type="xstring" value="16.72"/>
                <entry key="4252" type="xstring" value="16.63"/>
                <entry key="4253" type="xstring" value="16.46"/>
                <entry key="4254" type="xstring" value="16.22"/>
                <entry key="4255" type="xstring" value="46.44"/>
                <entry key="4256" type="xstring" value="46.54"/>
                <entry key="4257" type="xstring" value="46.64"/>
                <entry key="4258" type="xstring" value="46.71"/>
                <entry key="4259" type="xstring" value="46.74"/>
                <entry key="4260" type="xstring" value="46.72"/>
                <entry key="4261" type="xstring" value="46.67"/>
                <entry key="4262" type="xstring" value="46.81"/>
                <entry key="4263" type="xstring" value="46.65"/>
                <entry key="4264" type="xstring" value="46.57"/>
                <entry key="4265" type="xstring" value="46.58"/>
                <entry key="4266" type="xstring" value="46.51"/>
                <entry key="4267" type="xstring" value="46.48"/>
                <entry key="4268" type="xstring" value="46.5"/>
                <entry key="4269" type="xstring" value="46.6"/>
                <entry key="4270" type="xstring" value="46.35"/>
                <entry key="4271" type="xstring" value="46.3"/>
                <entry key="4272" type="xstring" value="46.28"/>
                <entry key="4273" type="xstring" value="46.18"/>
                <entry key="4274" type="xstring" value="46.17"/>
                <entry key="4275" type="xstring" value="46.1"/>
                <entry key="4276" type="xstring" value="46.0"/>
                <entry key="4277" type="xstring" value="45.79"/>
                <entry key="4278" type="xstring" value="45.75"/>
                <entry key="4279" type="xstring" value="45.67"/>
                <entry key="4280" type="xstring" value="45.57"/>
                <entry key="4281" type="xstring" value="45.54"/>
                <entry key="4282" type="xstring" value="45.09"/>
                <entry key="4283" type="xstring" value="44.93"/>
                <entry key="4284" type="xstring" value="44.89"/>
                <entry key="4285" type="xstring" value="44.67"/>
                <entry key="4286" type="xstring" value="44.66"/>
                <entry key="4287" type="xstring" value="44.62"/>
                <entry key="4288" type="xstring" value="44.51"/>
                <entry key="4289" type="xstring" value="44.28"/>
                <entry key="4290" type="xstring" value="44.0"/>
                <entry key="4291" type="xstring" value="43.93"/>
                <entry key="4292" type="xstring" value="43.85"/>
                <entry key="4293" type="xstring" value="43.83"/>
                <entry key="4294" type="xstring" value="43.78"/>
                <entry key="4295" type="xstring" value="43.68"/>
                <entry key="4296" type="xstring" value="43.67"/>
                <entry key="4297" type="xstring" value="43.49"/>
                <entry key="4298" type="xstring" value="43.21"/>
                <entry key="4299" type="xstring" value="43.2"/>
                <entry key="4300" type="xstring" value="43.17"/>
                <entry key="4301" type="xstring" value="43.02"/>
                <entry key="4302" type="xstring" value="42.98"/>
                <entry key="4303" type="xstring" value="42.8"/>
                <entry key="4304" type="xstring" value="42.81"/>
                <entry key="4305" type="xstring" value="42.73"/>
                <entry key="4306" type="xstring" value="42.66"/>
                <entry key="4307" type="xstring" value="42.63"/>
                <entry key="4308" type="xstring" value="42.49"/>
                <entry key="4309" type="xstring" value="42.53"/>
                <entry key="4310" type="xstring" value="42.45"/>
                <entry key="4311" type="xstring" value="42.44"/>
                <entry key="4312" type="xstring" value="42.4"/>
                <entry key="4313" type="xstring" value="42.24"/>
                <entry key="4314" type="xstring" value="42.31"/>
                <entry key="4315" type="xstring" value="42.04"/>
                <entry key="4316" type="xstring" value="42.09"/>
                <entry key="4317" type="xstring" value="41.95"/>
                <entry key="4318" type="xstring" value="41.92"/>
                <entry key="4319" type="xstring" value="41.94"/>
                <entry key="4320" type="xstring" value="41.79"/>
                <entry key="4321" type="xstring" value="41.78"/>
                <entry key="4322" type="xstring" value="41.51"/>
                <entry key="4323" type="xstring" value="41.31"/>
                <entry key="4324" type="xstring" value="41.2"/>
                <entry key="4325" type="xstring" value="41.15"/>
                <entry key="4326" type="xstring" value="41.11"/>
                <entry key="4327" type="xstring" value="41.02"/>
                <entry key="4328" type="xstring" value="40.97"/>
                <entry key="4329" type="xstring" value="40.92"/>
                <entry key="4330" type="xstring" value="40.93"/>
                <entry key="4331" type="xstring" value="40.66"/>
                <entry key="4332" type="xstring" value="40.54"/>
                <entry key="4333" type="xstring" value="40.27"/>
                <entry key="4334" type="xstring" value="40.18"/>
                <entry key="4335" type="xstring" value="40.23"/>
                <entry key="4336" type="xstring" value="39.99"/>
                <entry key="4337" type="xstring" value="39.87"/>
                <entry key="4338" type="xstring" value="39.35"/>
                <entry key="4339" type="xstring" value="34.94"/>
                <entry key="4340" type="xstring" value="34.51"/>
                <entry key="4341" type="xstring" value="34.14"/>
                <entry key="4342" type="xstring" value="33.47"/>
                <entry key="4343" type="xstring" value="33.42"/>
                <entry key="4344" type="xstring" value="33.2"/>
                <entry key="4345" type="xstring" value="33.15"/>
                <entry key="4346" type="xstring" value="32.53"/>
                <entry key="4347" type="xstring" value="32.44"/>
                <entry key="4348" type="xstring" value="32.04"/>
                <entry key="4349" type="xstring" value="31.76"/>
                <entry key="4350" type="xstring" value="31.7"/>
                <entry key="4351" type="xstring" value="31.6"/>
                <entry key="4352" type="xstring" value="31.54"/>
                <entry key="4353" type="xstring" value="31.48"/>
                <entry key="4354" type="xstring" value="31.36"/>
                <entry key="4355" type="xstring" value="31.25"/>
                <entry key="4356" type="xstring" value="31.04"/>
                <entry key="4357" type="xstring" value="30.97"/>
                <entry key="4358" type="xstring" value="30.79"/>
                <entry key="4359" type="xstring" value="30.71"/>
                <entry key="4360" type="xstring" value="30.5"/>
                <entry key="4361" type="xstring" value="30.41"/>
                <entry key="4362" type="xstring" value="30.33"/>
                <entry key="4363" type="xstring" value="30.21"/>
                <entry key="4364" type="xstring" value="30.16"/>
                <entry key="4365" type="xstring" value="30.07"/>
                <entry key="4366" type="xstring" value="30.01"/>
                <entry key="4367" type="xstring" value="29.8"/>
                <entry key="4368" type="xstring" value="29.72"/>
                <entry key="4369" type="xstring" value="29.41"/>
                <entry key="4370" type="xstring" value="29.39"/>
                <entry key="4371" type="xstring" value="29.24"/>
                <entry key="4372" type="xstring" value="29.19"/>
                <entry key="4373" type="xstring" value="28.9"/>
                <entry key="4374" type="xstring" value="28.56"/>
                <entry key="4375" type="xstring" value="27.78"/>
                <entry key="4376" type="xstring" value="27.53"/>
                <entry key="4377" type="xstring" value="27.45"/>
                <entry key="4378" type="xstring" value="27.17"/>
                <entry key="4379" type="xstring" value="26.9"/>
                <entry key="4380" type="xstring" value="25.71"/>
                <entry key="4381" type="xstring" value="25.65"/>
                <entry key="4382" type="xstring" value="23.9"/>
                <entry key="4383" type="xstring" value="23.34"/>
                <entry key="4384" type="xstring" value="22.93"/>
                <entry key="4385" type="xstring" value="22.7"/>
                <entry key="4386" type="xstring" value="22.11"/>
                <entry key="4387" type="xstring" value="21.88"/>
                <entry key="4388" type="xstring" value="21.64"/>
                <entry key="4389" type="xstring" value="21.59"/>
                <entry key="4390" type="xstring" value="21.55"/>
                <entry key="4391" type="xstring" value="20.75"/>
                <entry key="4392" type="xstring" value="19.62"/>
                <entry key="4393" type="xstring" value="18.94"/>
                <entry key="4394" type="xstring" value="18.02"/>
                <entry key="4395" type="xstring" value="17.75"/>
                <entry key="4396" type="xstring" value="17.11"/>
                <entry key="4397" type="xstring" value="27.56"/>
                <entry key="4398" type="xstring" value="27.27"/>
                <entry key="4399" type="xstring" value="27.09"/>
                <entry key="4400" type="xstring" value="26.68"/>
                <entry key="4401" type="xstring" value="26.46"/>
                <entry key="4402" type="xstring" value="26.26"/>
                <entry key="4403" type="xstring" value="26.11"/>
                <entry key="4404" type="xstring" value="25.89"/>
                <entry key="4405" type="xstring" value="25.77"/>
                <entry key="4406" type="xstring" value="25.58"/>
                <entry key="4407" type="xstring" value="25.46"/>
                <entry key="4408" type="xstring" value="24.04"/>
                <entry key="4409" type="xstring" value="23.73"/>
                <entry key="4410" type="xstring" value="23.7"/>
                <entry key="4411" type="xstring" value="23.53"/>
                <entry key="4412" type="xstring" value="23.42"/>
                <entry key="4413" type="xstring" value="23.43"/>
                <entry key="4414" type="xstring" value="23.05"/>
                <entry key="4415" type="xstring" value="22.24"/>
                <entry key="4416" type="xstring" value="22.14"/>
                <entry key="4417" type="xstring" value="22.02"/>
                <entry key="4418" type="xstring" value="21.85"/>
                <entry key="4419" type="xstring" value="20.94"/>
                <entry key="4420" type="xstring" value="20.81"/>
                <entry key="4421" type="xstring" value="20.49"/>
                <entry key="4422" type="xstring" value="20.44"/>
                <entry key="4423" type="xstring" value="19.89"/>
                <entry key="4424" type="xstring" value="19.86"/>
                <entry key="4425" type="xstring" value="19.87"/>
                <entry key="4426" type="xstring" value="18.7"/>
                <entry key="4427" type="xstring" value="18.49"/>
                <entry key="4428" type="xstring" value="17.9"/>
                <entry key="4429" type="xstring" value="17.32"/>
                <entry key="4430" type="xstring" value="16.61"/>
                <entry key="4431" type="xstring" value="16.54"/>
                <entry key="4432" type="xstring" value="14.59"/>
                <entry key="4433" type="xstring" value="24.47"/>
                <entry key="4434" type="xstring" value="24.36"/>
                <entry key="4435" type="xstring" value="23.92"/>
                <entry key="4436" type="xstring" value="23.83"/>
                <entry key="4437" type="xstring" value="23.88"/>
                <entry key="4438" type="xstring" value="23.62"/>
                <entry key="4439" type="xstring" value="23.55"/>
                <entry key="4440" type="xstring" value="23.06"/>
                <entry key="4441" type="xstring" value="22.73"/>
                <entry key="4442" type="xstring" value="22.69"/>
                <entry key="4443" type="xstring" value="22.58"/>
                <entry key="4444" type="xstring" value="22.56"/>
                <entry key="4445" type="xstring" value="22.48"/>
                <entry key="4446" type="xstring" value="22.4"/>
                <entry key="4447" type="xstring" value="22.23"/>
                <entry key="4448" type="xstring" value="22.22"/>
                <entry key="4449" type="xstring" value="22.19"/>
                <entry key="4450" type="xstring" value="22.07"/>
                <entry key="4451" type="xstring" value="21.99"/>
                <entry key="4452" type="xstring" value="22.72"/>
                <entry key="4453" type="xstring" value="22.77"/>
                <entry key="4454" type="xstring" value="21.81"/>
                <entry key="4455" type="xstring" value="21.72"/>
                <entry key="4456" type="xstring" value="21.58"/>
                <entry key="4457" type="xstring" value="21.54"/>
                <entry key="4458" type="xstring" value="21.3"/>
                <entry key="4459" type="xstring" value="21.22"/>
                <entry key="4460" type="xstring" value="20.88"/>
                <entry key="4461" type="xstring" value="20.65"/>
                <entry key="4462" type="xstring" value="20.63"/>
                <entry key="4463" type="xstring" value="20.5"/>
                <entry key="4464" type="xstring" value="20.31"/>
                <entry key="4465" type="xstring" value="19.93"/>
                <entry key="4466" type="xstring" value="19.72"/>
                <entry key="4467" type="xstring" value="19.59"/>
                <entry key="4468" type="xstring" value="19.48"/>
                <entry key="4469" type="xstring" value="18.77"/>
                <entry key="4470" type="xstring" value="18.71"/>
                <entry key="4471" type="xstring" value="18.64"/>
                <entry key="4472" type="xstring" value="18.37"/>
                <entry key="4473" type="xstring" value="18.16"/>
                <entry key="4474" type="xstring" value="18.06"/>
                <entry key="4475" type="xstring" value="17.83"/>
                <entry key="4476" type="xstring" value="17.67"/>
                <entry key="4477" type="xstring" value="27.71"/>
                <entry key="4478" type="xstring" value="27.19"/>
                <entry key="4479" type="xstring" value="26.95"/>
                <entry key="4480" type="xstring" value="26.83"/>
                <entry key="4481" type="xstring" value="26.77"/>
                <entry key="4482" type="xstring" value="26.31"/>
                <entry key="4483" type="xstring" value="25.85"/>
                <entry key="4484" type="xstring" value="25.73"/>
                <entry key="4485" type="xstring" value="25.51"/>
                <entry key="4486" type="xstring" value="25.33"/>
                <entry key="4487" type="xstring" value="24.05"/>
                <entry key="4488" type="xstring" value="23.21"/>
                <entry key="4489" type="xstring" value="22.92"/>
                <entry key="4490" type="xstring" value="22.78"/>
                <entry key="4491" type="xstring" value="21.6"/>
                <entry key="4492" type="xstring" value="21.04"/>
                <entry key="4493" type="xstring" value="19.6"/>
                <entry key="4494" type="xstring" value="19.3"/>
                <entry key="4495" type="xstring" value="17.42"/>
                <entry key="4496" type="xstring" value="15.33"/>
                <entry key="4497" type="xstring" value="19.36"/>
                <entry key="4498" type="xstring" value="19.24"/>
                <entry key="4499" type="xstring" value="18.46"/>
                <entry key="4500" type="xstring" value="21.15"/>
                <entry key="4501" type="xstring" value="18.93"/>
                <entry key="4502" type="xstring" value="19.37"/>
                <entry key="4503" type="xstring" value="18.3"/>
                <entry key="4504" type="xstring" value="17.86"/>
                <entry key="4505" type="xstring" value="37.38"/>
                <entry key="4506" type="xstring" value="36.85"/>
                <entry key="4507" type="xstring" value="35.66"/>
                <entry key="4508" type="xstring" value="35.1"/>
                <entry key="4509" type="xstring" value="34.47"/>
                <entry key="4510" type="xstring" value="34.03"/>
                <entry key="4511" type="xstring" value="33.93"/>
                <entry key="4512" type="xstring" value="33.85"/>
                <entry key="4513" type="xstring" value="33.59"/>
                <entry key="4514" type="xstring" value="33.62"/>
                <entry key="4515" type="xstring" value="33.44"/>
                <entry key="4516" type="xstring" value="33.12"/>
                <entry key="4517" type="xstring" value="33.07"/>
                <entry key="4518" type="xstring" value="32.92"/>
                <entry key="4519" type="xstring" value="32.83"/>
                <entry key="4520" type="xstring" value="32.76"/>
                <entry key="4521" type="xstring" value="32.71"/>
                <entry key="4522" type="xstring" value="32.64"/>
                <entry key="4523" type="xstring" value="32.68"/>
                <entry key="4524" type="xstring" value="32.51"/>
                <entry key="4525" type="xstring" value="32.47"/>
                <entry key="4526" type="xstring" value="32.4"/>
                <entry key="4527" type="xstring" value="32.33"/>
                <entry key="4528" type="xstring" value="32.12"/>
                <entry key="4529" type="xstring" value="32.13"/>
                <entry key="4530" type="xstring" value="32.07"/>
                <entry key="4531" type="xstring" value="31.82"/>
                <entry key="4532" type="xstring" value="31.68"/>
                <entry key="4533" type="xstring" value="31.62"/>
                <entry key="4534" type="xstring" value="31.63"/>
                <entry key="4535" type="xstring" value="31.47"/>
                <entry key="4536" type="xstring" value="31.38"/>
                <entry key="4537" type="xstring" value="31.27"/>
                <entry key="4538" type="xstring" value="31.18"/>
                <entry key="4539" type="xstring" value="31.2"/>
                <entry key="4540" type="xstring" value="31.02"/>
                <entry key="4541" type="xstring" value="30.99"/>
                <entry key="4542" type="xstring" value="31.0"/>
                <entry key="4543" type="xstring" value="30.76"/>
                <entry key="4544" type="xstring" value="30.74"/>
                <entry key="4545" type="xstring" value="30.81"/>
                <entry key="4546" type="xstring" value="30.75"/>
                <entry key="4547" type="xstring" value="30.6"/>
                <entry key="4548" type="xstring" value="30.48"/>
                <entry key="4549" type="xstring" value="30.51"/>
                <entry key="4550" type="xstring" value="30.4"/>
                <entry key="4551" type="xstring" value="30.34"/>
                <entry key="4552" type="xstring" value="30.25"/>
                <entry key="4553" type="xstring" value="30.2"/>
                <entry key="4554" type="xstring" value="30.17"/>
                <entry key="4555" type="xstring" value="30.15"/>
                <entry key="4556" type="xstring" value="30.11"/>
                <entry key="4557" type="xstring" value="30.0"/>
                <entry key="4558" type="xstring" value="29.94"/>
                <entry key="4559" type="xstring" value="29.97"/>
                <entry key="4560" type="xstring" value="29.87"/>
                <entry key="4561" type="xstring" value="29.88"/>
                <entry key="4562" type="xstring" value="29.89"/>
                <entry key="4563" type="xstring" value="29.75"/>
                <entry key="4564" type="xstring" value="29.71"/>
                <entry key="4565" type="xstring" value="29.73"/>
                <entry key="4566" type="xstring" value="29.6"/>
                <entry key="4567" type="xstring" value="29.54"/>
                <entry key="4568" type="xstring" value="29.48"/>
                <entry key="4569" type="xstring" value="29.43"/>
                <entry key="4570" type="xstring" value="29.32"/>
                <entry key="4571" type="xstring" value="29.31"/>
                <entry key="4572" type="xstring" value="29.26"/>
                <entry key="4573" type="xstring" value="29.2"/>
                <entry key="4574" type="xstring" value="29.14"/>
                <entry key="4575" type="xstring" value="29.12"/>
                <entry key="4576" type="xstring" value="28.94"/>
                <entry key="4577" type="xstring" value="28.87"/>
                <entry key="4578" type="xstring" value="28.85"/>
                <entry key="4579" type="xstring" value="28.73"/>
                <entry key="4580" type="xstring" value="28.69"/>
                <entry key="4581" type="xstring" value="28.78"/>
                <entry key="4582" type="xstring" value="28.55"/>
                <entry key="4583" type="xstring" value="28.29"/>
                <entry key="4584" type="xstring" value="28.27"/>
                <entry key="4585" type="xstring" value="28.16"/>
                <entry key="4586" type="xstring" value="28.19"/>
                <entry key="4587" type="xstring" value="28.05"/>
                <entry key="4588" type="xstring" value="26.93"/>
                <entry key="4589" type="xstring" value="26.69"/>
                <entry key="4590" type="xstring" value="26.52"/>
                <entry key="4591" type="xstring" value="25.38"/>
                <entry key="4592" type="xstring" value="24.58"/>
                <entry key="4593" type="xstring" value="19.51"/>
            </config>
            <config key="Column8">
                <entry key="array-size" type="xint" value="0"/>
            </config>
            <config key="Cycle#">
                <entry key="array-size" type="xint" value="1"/>
                <entry key="0" type="xstring" value="1"/>
            </config>
            <config key="Prog#">
                <entry key="array-size" type="xint" value="1"/>
                <entry key="0" type="xstring" value="1"/>
            </config>
            <config key="SampleName">
                <entry key="array-size" type="xint" value="384"/>
                <entry key="0" type="xstring" value="Sample 1"/>
                <entry key="1" type="xstring" value="Sample 2"/>
                <entry key="2" type="xstring" value="Sample 3"/>
                <entry key="3" type="xstring" value="Sample 4"/>
                <entry key="4" type="xstring" value="Sample 5"/>
                <entry key="5" type="xstring" value="Sample 6"/>
                <entry key="6" type="xstring" value="Sample 7"/>
                <entry key="7" type="xstring" value="Sample 8"/>
                <entry key="8" type="xstring" value="Sample 9"/>
                <entry key="9" type="xstring" value="Sample 10"/>
                <entry key="10" type="xstring" value="Sample 11"/>
                <entry key="11" type="xstring" value="Sample 12"/>
                <entry key="12" type="xstring" value="Sample 13"/>
                <entry key="13" type="xstring" value="Sample 14"/>
                <entry key="14" type="xstring" value="Sample 15"/>
                <entry key="15" type="xstring" value="Sample 16"/>
                <entry key="16" type="xstring" value="Sample 17"/>
                <entry key="17" type="xstring" value="Sample 18"/>
                <entry key="18" type="xstring" value="Sample 19"/>
                <entry key="19" type="xstring" value="Sample 20"/>
                <entry key="20" type="xstring" value="Sample 21"/>
                <entry key="21" type="xstring" value="Sample 22"/>
                <entry key="22" type="xstring" value="Sample 23"/>
                <entry key="23" type="xstring" value="Sample 24"/>
                <entry key="24" type="xstring" value="Sample 25"/>
                <entry key="25" type="xstring" value="Sample 26"/>
                <entry key="26" type="xstring" value="Sample 27"/>
                <entry key="27" type="xstring" value="Sample 28"/>
                <entry key="28" type="xstring" value="Sample 29"/>
                <entry key="29" type="xstring" value="Sample 30"/>
                <entry key="30" type="xstring" value="Sample 31"/>
                <entry key="31" type="xstring" value="Sample 32"/>
                <entry key="32" type="xstring" value="Sample 33"/>
                <entry key="33" type="xstring" value="Sample 34"/>
                <entry key="34" type="xstring" value="Sample 35"/>
                <entry key="35" type="xstring" value="Sample 36"/>
                <entry key="36" type="xstring" value="Sample 37"/>
                <entry key="37" type="xstring" value="Sample 38"/>
                <entry key="38" type="xstring" value="Sample 39"/>
                <entry key="39" type="xstring" value="Sample 40"/>
                <entry key="40" type="xstring" value="Sample 41"/>
                <entry key="41" type="xstring" value="Sample 42"/>
                <entry key="42" type="xstring" value="Sample 43"/>
                <entry key="43" type="xstring" value="Sample 44"/>
                <entry key="44" type="xstring" value="Sample 45"/>
                <entry key="45" type="xstring" value="Sample 46"/>
                <entry key="46" type="xstring" value="Sample 47"/>
                <entry key="47" type="xstring" value="Sample 48"/>
                <entry key="48" type="xstring" value="Sample 49"/>
                <entry key="49" type="xstring" value="Sample 50"/>
                <entry key="50" type="xstring" value="Sample 51"/>
                <entry key="51" type="xstring" value="Sample 52"/>
                <entry key="52" type="xstring" value="Sample 53"/>
                <entry key="53" type="xstring" value="Sample 54"/>
                <entry key="54" type="xstring" value="Sample 55"/>
                <entry key="55" type="xstring" value="Sample 56"/>
                <entry key="56" type="xstring" value="Sample 57"/>
                <entry key="57" type="xstring" value="Sample 58"/>
                <entry key="58" type="xstring" value="Sample 59"/>
                <entry key="59" type="xstring" value="Sample 60"/>
                <entry key="60" type="xstring" value="Sample 61"/>
                <entry key="61" type="xstring" value="Sample 62"/>
                <entry key="62" type="xstring" value="Sample 63"/>
                <entry key="63" type="xstring" value="Sample 64"/>
                <entry key="64" type="xstring" value="Sample 65"/>
                <entry key="65" type="xstring" value="Sample 66"/>
                <entry key="66" type="xstring" value="Sample 67"/>
                <entry key="67" type="xstring" value="Sample 68"/>
                <entry key="68" type="xstring" value="Sample 69"/>
                <entry key="69" type="xstring" value="Sample 70"/>
                <entry key="70" type="xstring" value="Sample 71"/>
                <entry key="71" type="xstring" value="Sample 72"/>
                <entry key="72" type="xstring" value="Sample 73"/>
                <entry key="73" type="xstring" value="Sample 74"/>
                <entry key="74" type="xstring" value="Sample 75"/>
                <entry key="75" type="xstring" value="Sample 76"/>
                <entry key="76" type="xstring" value="Sample 77"/>
                <entry key="77" type="xstring" value="Sample 78"/>
                <entry key="78" type="xstring" value="Sample 79"/>
                <entry key="79" type="xstring" value="Sample 80"/>
                <entry key="80" type="xstring" value="Sample 81"/>
                <entry key="81" type="xstring" value="Sample 82"/>
                <entry key="82" type="xstring" value="Sample 83"/>
                <entry key="83" type="xstring" value="Sample 84"/>
                <entry key="84" type="xstring" value="Sample 85"/>
                <entry key="85" type="xstring" value="Sample 86"/>
                <entry key="86" type="xstring" value="Sample 87"/>
                <entry key="87" type="xstring" value="Sample 88"/>
                <entry key="88" type="xstring" value="Sample 89"/>
                <entry key="89" type="xstring" value="Sample 90"/>
                <entry key="90" type="xstring" value="Sample 91"/>
                <entry key="91" type="xstring" value="Sample 92"/>
                <entry key="92" type="xstring" value="Sample 93"/>
                <entry key="93" type="xstring" value="Sample 94"/>
                <entry key="94" type="xstring" value="Sample 95"/>
                <entry key="95" type="xstring" value="Sample 96"/>
                <entry key="96" type="xstring" value="Sample 97"/>
                <entry key="97" type="xstring" value="Sample 98"/>
                <entry key="98" type="xstring" value="Sample 99"/>
                <entry key="99" type="xstring" value="Sample 100"/>
                <entry key="100" type="xstring" value="Sample 101"/>
                <entry key="101" type="xstring" value="Sample 102"/>
                <entry key="102" type="xstring" value="Sample 103"/>
                <entry key="103" type="xstring" value="Sample 104"/>
                <entry key="104" type="xstring" value="Sample 105"/>
                <entry key="105" type="xstring" value="Sample 106"/>
                <entry key="106" type="xstring" value="Sample 107"/>
                <entry key="107" type="xstring" value="Sample 108"/>
                <entry key="108" type="xstring" value="Sample 109"/>
                <entry key="109" type="xstring" value="Sample 110"/>
                <entry key="110" type="xstring" value="Sample 111"/>
                <entry key="111" type="xstring" value="Sample 112"/>
                <entry key="112" type="xstring" value="Sample 113"/>
                <entry key="113" type="xstring" value="Sample 114"/>
                <entry key="114" type="xstring" value="Sample 115"/>
                <entry key="115" type="xstring" value="Sample 116"/>
                <entry key="116" type="xstring" value="Sample 117"/>
                <entry key="117" type="xstring" value="Sample 118"/>
                <entry key="118" type="xstring" value="Sample 119"/>
                <entry key="119" type="xstring" value="Sample 120"/>
                <entry key="120" type="xstring" value="Sample 121"/>
                <entry key="121" type="xstring" value="Sample 122"/>
                <entry key="122" type="xstring" value="Sample 123"/>
                <entry key="123" type="xstring" value="Sample 124"/>
                <entry key="124" type="xstring" value="Sample 125"/>
                <entry key="125" type="xstring" value="Sample 126"/>
                <entry key="126" type="xstring" value="Sample 127"/>
                <entry key="127" type="xstring" value="Sample 128"/>
                <entry key="128" type="xstring" value="Sample 129"/>
                <entry key="129" type="xstring" value="Sample 130"/>
                <entry key="130" type="xstring" value="Sample 131"/>
                <entry key="131" type="xstring" value="Sample 132"/>
                <entry key="132" type="xstring" value="Sample 133"/>
                <entry key="133" type="xstring" value="Sample 134"/>
                <entry key="134" type="xstring" value="Sample 135"/>
                <entry key="135" type="xstring" value="Sample 136"/>
                <entry key="136" type="xstring" value="Sample 137"/>
                <entry key="137" type="xstring" value="Sample 138"/>
                <entry key="138" type="xstring" value="Sample 139"/>
                <entry key="139" type="xstring" value="Sample 140"/>
                <entry key="140" type="xstring" value="Sample 141"/>
                <entry key="141" type="xstring" value="Sample 142"/>
                <entry key="142" type="xstring" value="Sample 143"/>
                <entry key="143" type="xstring" value="Sample 144"/>
                <entry key="144" type="xstring" value="Sample 145"/>
                <entry key="145" type="xstring" value="Sample 146"/>
                <entry key="146" type="xstring" value="Sample 147"/>
                <entry key="147" type="xstring" value="Sample 148"/>
                <entry key="148" type="xstring" value="Sample 149"/>
                <entry key="149" type="xstring" value="Sample 150"/>
                <entry key="150" type="xstring" value="Sample 151"/>
                <entry key="151" type="xstring" value="Sample 152"/>
                <entry key="152" type="xstring" value="Sample 153"/>
                <entry key="153" type="xstring" value="Sample 154"/>
                <entry key="154" type="xstring" value="Sample 155"/>
                <entry key="155" type="xstring" value="Sample 156"/>
                <entry key="156" type="xstring" value="Sample 157"/>
                <entry key="157" type="xstring" value="Sample 158"/>
                <entry key="158" type="xstring" value="Sample 159"/>
                <entry key="159" type="xstring" value="Sample 160"/>
                <entry key="160" type="xstring" value="Sample 161"/>
                <entry key="161" type="xstring" value="Sample 162"/>
                <entry key="162" type="xstring" value="Sample 163"/>
                <entry key="163" type="xstring" value="Sample 164"/>
                <entry key="164" type="xstring" value="Sample 165"/>
                <entry key="165" type="xstring" value="Sample 166"/>
                <entry key="166" type="xstring" value="Sample 167"/>
                <entry key="167" type="xstring" value="Sample 168"/>
                <entry key="168" type="xstring" value="Sample 169"/>
                <entry key="169" type="xstring" value="Sample 170"/>
                <entry key="170" type="xstring" value="Sample 171"/>
                <entry key="171" type="xstring" value="Sample 172"/>
                <entry key="172" type="xstring" value="Sample 173"/>
                <entry key="173" type="xstring" value="Sample 174"/>
                <entry key="174" type="xstring" value="Sample 175"/>
                <entry key="175" type="xstring" value="Sample 176"/>
                <entry key="176" type="xstring" value="Sample 177"/>
                <entry key="177" type="xstring" value="Sample 178"/>
                <entry key="178" type="xstring" value="Sample 179"/>
                <entry key="179" type="xstring" value="Sample 180"/>
                <entry key="180" type="xstring" value="Sample 181"/>
                <entry key="181" type="xstring" value="Sample 182"/>
                <entry key="182" type="xstring" value="Sample 183"/>
                <entry key="183" type="xstring" value="Sample 184"/>
                <entry key="184" type="xstring" value="Sample 185"/>
                <entry key="185" type="xstring" value="Sample 186"/>
                <entry key="186" type="xstring" value="Sample 187"/>
                <entry key="187" type="xstring" value="Sample 188"/>
                <entry key="188" type="xstring" value="Sample 189"/>
                <entry key="189" type="xstring" value="Sample 190"/>
                <entry key="190" type="xstring" value="Sample 191"/>
                <entry key="191" type="xstring" value="Sample 192"/>
                <entry key="192" type="xstring" value="Sample 193"/>
                <entry key="193" type="xstring" value="Sample 194"/>
                <entry key="194" type="xstring" value="Sample 195"/>
                <entry key="195" type="xstring" value="Sample 196"/>
                <entry key="196" type="xstring" value="Sample 197"/>
                <entry key="197" type="xstring" value="Sample 198"/>
                <entry key="198" type="xstring" value="Sample 199"/>
                <entry key="199" type="xstring" value="Sample 200"/>
                <entry key="200" type="xstring" value="Sample 201"/>
                <entry key="201" type="xstring" value="Sample 202"/>
                <entry key="202" type="xstring" value="Sample 203"/>
                <entry key="203" type="xstring" value="Sample 204"/>
                <entry key="204" type="xstring" value="Sample 205"/>
                <entry key="205" type="xstring" value="Sample 206"/>
                <entry key="206" type="xstring" value="Sample 207"/>
                <entry key="207" type="xstring" value="Sample 208"/>
                <entry key="208" type="xstring" value="Sample 209"/>
                <entry key="209" type="xstring" value="Sample 210"/>
                <entry key="210" type="xstring" value="Sample 211"/>
                <entry key="211" type="xstring" value="Sample 212"/>
                <entry key="212" type="xstring" value="Sample 213"/>
                <entry key="213" type="xstring" value="Sample 214"/>
                <entry key="214" type="xstring" value="Sample 215"/>
                <entry key="215" type="xstring" value="Sample 216"/>
                <entry key="216" type="xstring" value="Sample 217"/>
                <entry key="217" type="xstring" value="Sample 218"/>
                <entry key="218" type="xstring" value="Sample 219"/>
                <entry key="219" type="xstring" value="Sample 220"/>
                <entry key="220" type="xstring" value="Sample 221"/>
                <entry key="221" type="xstring" value="Sample 222"/>
                <entry key="222" type="xstring" value="Sample 223"/>
                <entry key="223" type="xstring" value="Sample 224"/>
                <entry key="224" type="xstring" value="Sample 225"/>
                <entry key="225" type="xstring" value="Sample 226"/>
                <entry key="226" type="xstring" value="Sample 227"/>
                <entry key="227" type="xstring" value="Sample 228"/>
                <entry key="228" type="xstring" value="Sample 229"/>
                <entry key="229" type="xstring" value="Sample 230"/>
                <entry key="230" type="xstring" value="Sample 231"/>
                <entry key="231" type="xstring" value="Sample 232"/>
                <entry key="232" type="xstring" value="Sample 233"/>
                <entry key="233" type="xstring" value="Sample 234"/>
                <entry key="234" type="xstring" value="Sample 235"/>
                <entry key="235" type="xstring" value="Sample 236"/>
                <entry key="236" type="xstring" value="Sample 237"/>
                <entry key="237" type="xstring" value="Sample 238"/>
                <entry key="238" type="xstring" value="Sample 239"/>
                <entry key="239" type="xstring" value="Sample 240"/>
                <entry key="240" type="xstring" value="Sample 241"/>
                <entry key="241" type="xstring" value="Sample 242"/>
                <entry key="242" type="xstring" value="Sample 243"/>
                <entry key="243" type="xstring" value="Sample 244"/>
                <entry key="244" type="xstring" value="Sample 245"/>
                <entry key="245" type="xstring" value="Sample 246"/>
                <entry key="246" type="xstring" value="Sample 247"/>
                <entry key="247" type="xstring" value="Sample 248"/>
                <entry key="248" type="xstring" value="Sample 249"/>
                <entry key="249" type="xstring" value="Sample 250"/>
                <entry key="250" type="xstring" value="Sample 251"/>
                <entry key="251" type="xstring" value="Sample 252"/>
                <entry key="252" type="xstring" value="Sample 253"/>
                <entry key="253" type="xstring" value="Sample 254"/>
                <entry key="254" type="xstring" value="Sample 255"/>
                <entry key="255" type="xstring" value="Sample 256"/>
                <entry key="256" type="xstring" value="Sample 257"/>
                <entry key="257" type="xstring" value="Sample 258"/>
                <entry key="258" type="xstring" value="Sample 259"/>
                <entry key="259" type="xstring" value="Sample 260"/>
                <entry key="260" type="xstring" value="Sample 261"/>
                <entry key="261" type="xstring" value="Sample 262"/>
                <entry key="262" type="xstring" value="Sample 263"/>
                <entry key="263" type="xstring" value="Sample 264"/>
                <entry key="264" type="xstring" value="Sample 265"/>
                <entry key="265" type="xstring" value="Sample 266"/>
                <entry key="266" type="xstring" value="Sample 267"/>
                <entry key="267" type="xstring" value="Sample 268"/>
                <entry key="268" type="xstring" value="Sample 269"/>
                <entry key="269" type="xstring" value="Sample 270"/>
                <entry key="270" type="xstring" value="Sample 271"/>
                <entry key="271" type="xstring" value="Sample 272"/>
                <entry key="272" type="xstring" value="Sample 273"/>
                <entry key="273" type="xstring" value="Sample 274"/>
                <entry key="274" type="xstring" value="Sample 275"/>
                <entry key="275" type="xstring" value="Sample 276"/>
                <entry key="276" type="xstring" value="Sample 277"/>
                <entry key="277" type="xstring" value="Sample 278"/>
                <entry key="278" type="xstring" value="Sample 279"/>
                <entry key="279" type="xstring" value="Sample 280"/>
                <entry key="280" type="xstring" value="Sample 281"/>
                <entry key="281" type="xstring" value="Sample 282"/>
                <entry key="282" type="xstring" value="Sample 283"/>
                <entry key="283" type="xstring" value="Sample 284"/>
                <entry key="284" type="xstring" value="Sample 285"/>
                <entry key="285" type="xstring" value="Sample 286"/>
                <entry key="286" type="xstring" value="Sample 287"/>
                <entry key="287" type="xstring" value="Sample 288"/>
                <entry key="288" type="xstring" value="Sample 289"/>
                <entry key="289" type="xstring" value="Sample 290"/>
                <entry key="290" type="xstring" value="Sample 291"/>
                <entry key="291" type="xstring" value="Sample 292"/>
                <entry key="292" type="xstring" value="Sample 293"/>
                <entry key="293" type="xstring" value="Sample 294"/>
                <entry key="294" type="xstring" value="Sample 295"/>
                <entry key="295" type="xstring" value="Sample 296"/>
                <entry key="296" type="xstring" value="Sample 297"/>
                <entry key="297" type="xstring" value="Sample 298"/>
                <entry key="298" type="xstring" value="Sample 299"/>
                <entry key="299" type="xstring" value="Sample 300"/>
                <entry key="300" type="xstring" value="Sample 301"/>
                <entry key="301" type="xstring" value="Sample 302"/>
                <entry key="302" type="xstring" value="Sample 303"/>
                <entry key="303" type="xstring" value="Sample 304"/>
                <entry key="304" type="xstring" value="Sample 305"/>
                <entry key="305" type="xstring" value="Sample 306"/>
                <entry key="306" type="xstring" value="Sample 307"/>
                <entry key="307" type="xstring" value="Sample 308"/>
                <entry key="308" type="xstring" value="Sample 309"/>
                <entry key="309" type="xstring" value="Sample 310"/>
                <entry key="310" type="xstring" value="Sample 311"/>
                <entry key="311" type="xstring" value="Sample 312"/>
                <entry key="312" type="xstring" value="Sample 313"/>
                <entry key="313" type="xstring" value="Sample 314"/>
                <entry key="314" type="xstring" value="Sample 315"/>
                <entry key="315" type="xstring" value="Sample 316"/>
                <entry key="316" type="xstring" value="Sample 317"/>
                <entry key="317" type="xstring" value="Sample 318"/>
                <entry key="318" type="xstring" value="Sample 319"/>
                <entry key="319" type="xstring" value="Sample 320"/>
                <entry key="320" type="xstring" value="Sample 321"/>
                <entry key="321" type="xstring" value="Sample 322"/>
                <entry key="322" type="xstring" value="Sample 323"/>
                <entry key="323" type="xstring" value="Sample 324"/>
                <entry key="324" type="xstring" value="Sample 325"/>
                <entry key="325" type="xstring" value="Sample 326"/>
                <entry key="326" type="xstring" value="Sample 327"/>
                <entry key="327" type="xstring" value="Sample 328"/>
                <entry key="328" type="xstring" value="Sample 329"/>
                <entry key="329" type="xstring" value="Sample 330"/>
                <entry key="330" type="xstring" value="Sample 331"/>
                <entry key="331" type="xstring" value="Sample 332"/>
                <entry key="332" type="xstring" value="Sample 333"/>
                <entry key="333" type="xstring" value="Sample 334"/>
                <entry key="334" type="xstring" value="Sample 335"/>
                <entry key="335" type="xstring" value="Sample 336"/>
                <entry key="336" type="xstring" value="Sample 337"/>
                <entry key="337" type="xstring" value="Sample 338"/>
                <entry key="338" type="xstring" value="Sample 339"/>
                <entry key="339" type="xstring" value="Sample 340"/>
                <entry key="340" type="xstring" value="Sample 341"/>
                <entry key="341" type="xstring" value="Sample 342"/>
                <entry key="342" type="xstring" value="Sample 343"/>
                <entry key="343" type="xstring" value="Sample 344"/>
                <entry key="344" type="xstring" value="Sample 345"/>
                <entry key="345" type="xstring" value="Sample 346"/>
                <entry key="346" type="xstring" value="Sample 347"/>
                <entry key="347" type="xstring" value="Sample 348"/>
                <entry key="348" type="xstring" value="Sample 349"/>
                <entry key="349" type="xstring" value="Sample 350"/>
                <entry key="350" type="xstring" value="Sample 351"/>
                <entry key="351" type="xstring" value="Sample 352"/>
                <entry key="352" type="xstring" value="Sample 353"/>
                <entry key="353" type="xstring" value="Sample 354"/>
                <entry key="354" type="xstring" value="Sample 355"/>
                <entry key="355" type="xstring" value="Sample 356"/>
                <entry key="356" type="xstring" value="Sample 357"/>
                <entry key="357" type="xstring" value="Sample 358"/>
                <entry key="358" type="xstring" value="Sample 359"/>
                <entry key="359" type="xstring" value="Sample 360"/>
                <entry key="360" type="xstring" value="Sample 361"/>
                <entry key="361" type="xstring" value="Sample 362"/>
                <entry key="362" type="xstring" value="Sample 363"/>
                <entry key="363" type="xstring" value="Sample 364"/>
                <entry key="364" type="xstring" value="Sample 365"/>
                <entry key="365" type="xstring" value="Sample 366"/>
                <entry key="366" type="xstring" value="Sample 367"/>
                <entry key="367" type="xstring" value="Sample 368"/>
                <entry key="368" type="xstring" value="Sample 369"/>
                <entry key="369" type="xstring" value="Sample 370"/>
                <entry key="370" type="xstring" value="Sample 371"/>
                <entry key="371" type="xstring" value="Sample 372"/>
                <entry key="372" type="xstring" value="Sample 373"/>
                <entry key="373" type="xstring" value="Sample 374"/>
                <entry key="374" type="xstring" value="Sample 375"/>
                <entry key="375" type="xstring" value="Sample 376"/>
                <entry key="376" type="xstring" value="Sample 377"/>
                <entry key="377" type="xstring" value="Sample 378"/>
                <entry key="378" type="xstring" value="Sample 379"/>
                <entry key="379" type="xstring" value="Sample 380"/>
                <entry key="380" type="xstring" value="Sample 381"/>
                <entry key="381" type="xstring" value="Sample 382"/>
                <entry key="382" type="xstring" value="Sample 383"/>
                <entry key="383" type="xstring" value="Sample 384"/>
            </config>
            <config key="SamplePos">
                <entry key="array-size" type="xint" value="384"/>
                <entry key="0" type="xstring" value="A1"/>
                <entry key="1" type="xstring" value="A2"/>
                <entry key="2" type="xstring" value="A3"/>
                <entry key="3" type="xstring" value="A4"/>
                <entry key="4" type="xstring" value="A5"/>
                <entry key="5" type="xstring" value="A6"/>
                <entry key="6" type="xstring" value="A7"/>
                <entry key="7" type="xstring" value="A8"/>
                <entry key="8" type="xstring" value="A9"/>
                <entry key="9" type="xstring" value="A10"/>
                <entry key="10" type="xstring" value="A11"/>
                <entry key="11" type="xstring" value="A12"/>
                <entry key="12" type="xstring" value="A13"/>
                <entry key="13" type="xstring" value="A14"/>
                <entry key="14" type="xstring" value="A15"/>
                <entry key="15" type="xstring" value="A16"/>
                <entry key="16" type="xstring" value="A17"/>
                <entry key="17" type="xstring" value="A18"/>
                <entry key="18" type="xstring" value="A19"/>
                <entry key="19" type="xstring" value="A20"/>
                <entry key="20" type="xstring" value="A21"/>
                <entry key="21" type="xstring" value="A22"/>
                <entry key="22" type="xstring" value="A23"/>
                <entry key="23" type="xstring" value="A24"/>
                <entry key="24" type="xstring" value="B1"/>
                <entry key="25" type="xstring" value="B2"/>
                <entry key="26" type="xstring" value="B3"/>
                <entry key="27" type="xstring" value="B4"/>
                <entry key="28" type="xstring" value="B5"/>
                <entry key="29" type="xstring" value="B6"/>
                <entry key="30" type="xstring" value="B7"/>
                <entry key="31" type="xstring" value="B8"/>
                <entry key="32" type="xstring" value="B9"/>
                <entry key="33" type="xstring" value="B10"/>
                <entry key="34" type="xstring" value="B11"/>
                <entry key="35" type="xstring" value="B12"/>
                <entry key="36" type="xstring" value="B13"/>
                <entry key="37" type="xstring" value="B14"/>
                <entry key="38" type="xstring" value="B15"/>
                <entry key="39" type="xstring" value="B16"/>
                <entry key="40" type="xstring" value="B17"/>
                <entry key="41" type="xstring" value="B18"/>
                <entry key="42" type="xstring" value="B19"/>
                <entry key="43" type="xstring" value="B20"/>
                <entry key="44" type="xstring" value="B21"/>
                <entry key="45" type="xstring" value="B22"/>
                <entry key="46" type="xstring" value="B23"/>
                <entry key="47" type="xstring" value="B24"/>
                <entry key="48" type="xstring" value="C1"/>
                <entry key="49" type="xstring" value="C2"/>
                <entry key="50" type="xstring" value="C3"/>
                <entry key="51" type="xstring" value="C4"/>
                <entry key="52" type="xstring" value="C5"/>
                <entry key="53" type="xstring" value="C6"/>
                <entry key="54" type="xstring" value="C7"/>
                <entry key="55" type="xstring" value="C8"/>
                <entry key="56" type="xstring" value="C9"/>
                <entry key="57" type="xstring" value="C10"/>
                <entry key="58" type="xstring" value="C11"/>
                <entry key="59" type="xstring" value="C12"/>
                <entry key="60" type="xstring" value="C13"/>
                <entry key="61" type="xstring" value="C14"/>
                <entry key="62" type="xstring" value="C15"/>
                <entry key="63" type="xstring" value="C16"/>
                <entry key="64" type="xstring" value="C17"/>
                <entry key="65" type="xstring" value="C18"/>
                <entry key="66" type="xstring" value="C19"/>
                <entry key="67" type="xstring" value="C20"/>
                <entry key="68" type="xstring" value="C21"/>
                <entry key="69" type="xstring" value="C22"/>
                <entry key="70" type="xstring" value="C23"/>
                <entry key="71" type="xstring" value="C24"/>
                <entry key="72" type="xstring" value="D1"/>
                <entry key="73" type="xstring" value="D2"/>
                <entry key="74" type="xstring" value="D3"/>
                <entry key="75" type="xstring" value="D4"/>
                <entry key="76" type="xstring" value="D5"/>
                <entry key="77" type="xstring" value="D6"/>
                <entry key="78" type="xstring" value="D7"/>
                <entry key="79" type="xstring" value="D8"/>
                <entry key="80" type="xstring" value="D9"/>
                <entry key="81" type="xstring" value="D10"/>
                <entry key="82" type="xstring" value="D11"/>
                <entry key="83" type="xstring" value="D12"/>
                <entry key="84" type="xstring" value="D13"/>
                <entry key="85" type="xstring" value="D14"/>
                <entry key="86" type="xstring" value="D15"/>
                <entry key="87" type="xstring" value="D16"/>
                <entry key="88" type="xstring" value="D17"/>
                <entry key="89" type="xstring" value="D18"/>
                <entry key="90" type="xstring" value="D19"/>
                <entry key="91" type="xstring" value="D20"/>
                <entry key="92" type="xstring" value="D21"/>
                <entry key="93" type="xstring" value="D22"/>
                <entry key="94" type="xstring" value="D23"/>
                <entry key="95" type="xstring" value="D24"/>
                <entry key="96" type="xstring" value="E1"/>
                <entry key="97" type="xstring" value="E2"/>
                <entry key="98" type="xstring" value="E3"/>
                <entry key="99" type="xstring" value="E4"/>
                <entry key="100" type="xstring" value="E5"/>
                <entry key="101" type="xstring" value="E6"/>
                <entry key="102" type="xstring" value="E7"/>
                <entry key="103" type="xstring" value="E8"/>
                <entry key="104" type="xstring" value="E9"/>
                <entry key="105" type="xstring" value="E10"/>
                <entry key="106" type="xstring" value="E11"/>
                <entry key="107" type="xstring" value="E12"/>
                <entry key="108" type="xstring" value="E13"/>
                <entry key="109" type="xstring" value="E14"/>
                <entry key="110" type="xstring" value="E15"/>
                <entry key="111" type="xstring" value="E16"/>
                <entry key="112" type="xstring" value="E17"/>
                <entry key="113" type="xstring" value="E18"/>
                <entry key="114" type="xstring" value="E19"/>
                <entry key="115" type="xstring" value="E20"/>
                <entry key="116" type="xstring" value="E21"/>
                <entry key="117" type="xstring" value="E22"/>
                <entry key="118" type="xstring" value="E23"/>
                <entry key="119" type="xstring" value="E24"/>
                <entry key="120" type="xstring" value="F1"/>
                <entry key="121" type="xstring" value="F2"/>
                <entry key="122" type="xstring" value="F3"/>
                <entry key="123" type="xstring" value="F4"/>
                <entry key="124" type="xstring" value="F5"/>
                <entry key="125" type="xstring" value="F6"/>
                <entry key="126" type="xstring" value="F7"/>
                <entry key="127" type="xstring" value="F8"/>
                <entry key="128" type="xstring" value="F9"/>
                <entry key="129" type="xstring" value="F10"/>
                <entry key="130" type="xstring" value="F11"/>
                <entry key="131" type="xstring" value="F12"/>
                <entry key="132" type="xstring" value="F13"/>
                <entry key="133" type="xstring" value="F14"/>
                <entry key="134" type="xstring" value="F15"/>
                <entry key="135" type="xstring" value="F16"/>
                <entry key="136" type="xstring" value="F17"/>
                <entry key="137" type="xstring" value="F18"/>
                <entry key="138" type="xstring" value="F19"/>
                <entry key="139" type="xstring" value="F20"/>
                <entry key="140" type="xstring" value="F21"/>
                <entry key="141" type="xstring" value="F22"/>
                <entry key="142" type="xstring" value="F23"/>
                <entry key="143" type="xstring" value="F24"/>
                <entry key="144" type="xstring" value="G1"/>
                <entry key="145" type="xstring" value="G2"/>
                <entry key="146" type="xstring" value="G3"/>
                <entry key="147" type="xstring" value="G4"/>
                <entry key="148" type="xstring" value="G5"/>
                <entry key="149" type="xstring" value="G6"/>
                <entry key="150" type="xstring" value="G7"/>
                <entry key="151" type="xstring" value="G8"/>
                <entry key="152" type="xstring" value="G9"/>
                <entry key="153" type="xstring" value="G10"/>
                <entry key="154" type="xstring" value="G11"/>
                <entry key="155" type="xstring" value="G12"/>
                <entry key="156" type="xstring" value="G13"/>
                <entry key="157" type="xstring" value="G14"/>
                <entry key="158" type="xstring" value="G15"/>
                <entry key="159" type="xstring" value="G16"/>
                <entry key="160" type="xstring" value="G17"/>
                <entry key="161" type="xstring" value="G18"/>
                <entry key="162" type="xstring" value="G19"/>
                <entry key="163" type="xstring" value="G20"/>
                <entry key="164" type="xstring" value="G21"/>
                <entry key="165" type="xstring" value="G22"/>
                <entry key="166" type="xstring" value="G23"/>
                <entry key="167" type="xstring" value="G24"/>
                <entry key="168" type="xstring" value="H1"/>
                <entry key="169" type="xstring" value="H2"/>
                <entry key="170" type="xstring" value="H3"/>
                <entry key="171" type="xstring" value="H4"/>
                <entry key="172" type="xstring" value="H5"/>
                <entry key="173" type="xstring" value="H6"/>
                <entry key="174" type="xstring" value="H7"/>
                <entry key="175" type="xstring" value="H8"/>
                <entry key="176" type="xstring" value="H9"/>
                <entry key="177" type="xstring" value="H10"/>
                <entry key="178" type="xstring" value="H11"/>
                <entry key="179" type="xstring" value="H12"/>
                <entry key="180" type="xstring" value="H13"/>
                <entry key="181" type="xstring" value="H14"/>
                <entry key="182" type="xstring" value="H15"/>
                <entry key="183" type="xstring" value="H16"/>
                <entry key="184" type="xstring" value="H17"/>
                <entry key="185" type="xstring" value="H18"/>
                <entry key="186" type="xstring" value="H19"/>
                <entry key="187" type="xstring" value="H20"/>
                <entry key="188" type="xstring" value="H21"/>
                <entry key="189" type="xstring" value="H22"/>
                <entry key="190" type="xstring" value="H23"/>
                <entry key="191" type="xstring" value="H24"/>
                <entry key="192" type="xstring" value="I1"/>
                <entry key="193" type="xstring" value="I2"/>
                <entry key="194" type="xstring" value="I3"/>
                <entry key="195" type="xstring" value="I4"/>
                <entry key="196" type="xstring" value="I5"/>
                <entry key="197" type="xstring" value="I6"/>
                <entry key="198" type="xstring" value="I7"/>
                <entry key="199" type="xstring" value="I8"/>
                <entry key="200" type="xstring" value="I9"/>
                <entry key="201" type="xstring" value="I10"/>
                <entry key="202" type="xstring" value="I11"/>
                <entry key="203" type="xstring" value="I12"/>
                <entry key="204" type="xstring" value="I13"/>
                <entry key="205" type="xstring" value="I14"/>
                <entry key="206" type="xstring" value="I15"/>
                <entry key="207" type="xstring" value="I16"/>
                <entry key="208" type="xstring" value="I17"/>
                <entry key="209" type="xstring" value="I18"/>
                <entry key="210" type="xstring" value="I19"/>
                <entry key="211" type="xstring" value="I20"/>
                <entry key="212" type="xstring" value="I21"/>
                <entry key="213" type="xstring" value="I22"/>
                <entry key="214" type="xstring" value="I23"/>
                <entry key="215" type="xstring" value="I24"/>
                <entry key="216" type="xstring" value="J1"/>
                <entry key="217" type="xstring" value="J2"/>
                <entry key="218" type="xstring" value="J3"/>
                <entry key="219" type="xstring" value="J4"/>
                <entry key="220" type="xstring" value="J5"/>
                <entry key="221" type="xstring" value="J6"/>
                <entry key="222" type="xstring" value="J7"/>
                <entry key="223" type="xstring" value="J8"/>
                <entry key="224" type="xstring" value="J9"/>
                <entry key="225" type="xstring" value="J10"/>
                <entry key="226" type="xstring" value="J11"/>
                <entry key="227" type="xstring" value="J12"/>
                <entry key="228" type="xstring" value="J13"/>
                <entry key="229" type="xstring" value="J14"/>
                <entry key="230" type="xstring" value="J15"/>
                <entry key="231" type="xstring" value="J16"/>
                <entry key="232" type="xstring" value="J17"/>
                <entry key="233" type="xstring" value="J18"/>
                <entry key="234" type="xstring" value="J19"/>
                <entry key="235" type="xstring" value="J20"/>
                <entry key="236" type="xstring" value="J21"/>
                <entry key="237" type="xstring" value="J22"/>
                <entry key="238" type="xstring" value="J23"/>
                <entry key="239" type="xstring" value="J24"/>
                <entry key="240" type="xstring" value="K1"/>
                <entry key="241" type="xstring" value="K2"/>
                <entry key="242" type="xstring" value="K3"/>
                <entry key="243" type="xstring" value="K4"/>
                <entry key="244" type="xstring" value="K5"/>
                <entry key="245" type="xstring" value="K6"/>
                <entry key="246" type="xstring" value="K7"/>
                <entry key="247" type="xstring" value="K8"/>
                <entry key="248" type="xstring" value="K9"/>
                <entry key="249" type="xstring" value="K10"/>
                <entry key="250" type="xstring" value="K11"/>
                <entry key="251" type="xstring" value="K12"/>
                <entry key="252" type="xstring" value="K13"/>
                <entry key="253" type="xstring" value="K14"/>
                <entry key="254" type="xstring" value="K15"/>
                <entry key="255" type="xstring" value="K16"/>
                <entry key="256" type="xstring" value="K17"/>
                <entry key="257" type="xstring" value="K18"/>
                <entry key="258" type="xstring" value="K19"/>
                <entry key="259" type="xstring" value="K20"/>
                <entry key="260" type="xstring" value="K21"/>
                <entry key="261" type="xstring" value="K22"/>
                <entry key="262" type="xstring" value="K23"/>
                <entry key="263" type="xstring" value="K24"/>
                <entry key="264" type="xstring" value="L1"/>
                <entry key="265" type="xstring" value="L2"/>
                <entry key="266" type="xstring" value="L3"/>
                <entry key="267" type="xstring" value="L4"/>
                <entry key="268" type="xstring" value="L5"/>
                <entry key="269" type="xstring" value="L6"/>
                <entry key="270" type="xstring" value="L7"/>
                <entry key="271" type="xstring" value="L8"/>
                <entry key="272" type="xstring" value="L9"/>
                <entry key="273" type="xstring" value="L10"/>
                <entry key="274" type="xstring" value="L11"/>
                <entry key="275" type="xstring" value="L12"/>
                <entry key="276" type="xstring" value="L13"/>
                <entry key="277" type="xstring" value="L14"/>
                <entry key="278" type="xstring" value="L15"/>
                <entry key="279" type="xstring" value="L16"/>
                <entry key="280" type="xstring" value="L17"/>
                <entry key="281" type="xstring" value="L18"/>
                <entry key="282" type="xstring" value="L19"/>
                <entry key="283" type="xstring" value="L20"/>
                <entry key="284" type="xstring" value="L21"/>
                <entry key="285" type="xstring" value="L22"/>
                <entry key="286" type="xstring" value="L23"/>
                <entry key="287" type="xstring" value="L24"/>
                <entry key="288" type="xstring" value="M1"/>
                <entry key="289" type="xstring" value="M2"/>
                <entry key="290" type="xstring" value="M3"/>
                <entry key="291" type="xstring" value="M4"/>
                <entry key="292" type="xstring" value="M5"/>
                <entry key="293" type="xstring" value="M6"/>
                <entry key="294" type="xstring" value="M7"/>
                <entry key="295" type="xstring" value="M8"/>
                <entry key="296" type="xstring" value="M9"/>
                <entry key="297" type="xstring" value="M10"/>
                <entry key="298" type="xstring" value="M11"/>
                <entry key="299" type="xstring" value="M12"/>
                <entry key="300" type="xstring" value="M13"/>
                <entry key="301" type="xstring" value="M14"/>
                <entry key="302" type="xstring" value="M15"/>
                <entry key="303" type="xstring" value="M16"/>
                <entry key="304" type="xstring" value="M17"/>
                <entry key="305" type="xstring" value="M18"/>
                <entry key="306" type="xstring" value="M19"/>
                <entry key="307" type="xstring" value="M20"/>
                <entry key="308" type="xstring" value="M21"/>
                <entry key="309" type="xstring" value="M22"/>
                <entry key="310" type="xstring" value="M23"/>
                <entry key="311" type="xstring" value="M24"/>
                <entry key="312" type="xstring" value="N1"/>
                <entry key="313" type="xstring" value="N2"/>
                <entry key="314" type="xstring" value="N3"/>
                <entry key="315" type="xstring" value="N4"/>
                <entry key="316" type="xstring" value="N5"/>
                <entry key="317" type="xstring" value="N6"/>
                <entry key="318" type="xstring" value="N7"/>
                <entry key="319" type="xstring" value="N8"/>
                <entry key="320" type="xstring" value="N9"/>
                <entry key="321" type="xstring" value="N10"/>
                <entry key="322" type="xstring" value="N11"/>
                <entry key="323" type="xstring" value="N12"/>
                <entry key="324" type="xstring" value="N13"/>
                <entry key="325" type="xstring" value="N14"/>
                <entry key="326" type="xstring" value="N15"/>
                <entry key="327" type="xstring" value="N16"/>
                <entry key="328" type="xstring" value="N17"/>
                <entry key="329" type="xstring" value="N18"/>
                <entry key="330" type="xstring" value="N19"/>
                <entry key="331" type="xstring" value="N20"/>
                <entry key="332" type="xstring" value="N21"/>
                <entry key="333" type="xstring" value="N22"/>
                <entry key="334" type="xstring" value="N23"/>
                <entry key="335" type="xstring" value="N24"/>
                <entry key="336" type="xstring" value="O1"/>
                <entry key="337" type="xstring" value="O2"/>
                <entry key="338" type="xstring" value="O3"/>
                <entry key="339" type="xstring" value="O4"/>
                <entry key="340" type="xstring" value="O5"/>
                <entry key="341" type="xstring" value="O6"/>
                <entry key="342" type="xstring" value="O7"/>
                <entry key="343" type="xstring" value="O8"/>
                <entry key="344" type="xstring" value="O9"/>
                <entry key="345" type="xstring" value="O10"/>
                <entry key="346" type="xstring" value="O11"/>
                <entry key="347" type="xstring" value="O12"/>
                <entry key="348" type="xstring" value="O13"/>
                <entry key="349" type="xstring" value="O14"/>
                <entry key="350" type="xstring" value="O15"/>
                <entry key="351" type="xstring" value="O16"/>
                <entry key="352" type="xstring" value="O17"/>
                <entry key="353" type="xstring" value="O18"/>
                <entry key="354" type="xstring" value="O19"/>
                <entry key="355" type="xstring" value="O20"/>
                <entry key="356" type="xstring" value="O21"/>
                <entry key="357" type="xstring" value="O22"/>
                <entry key="358" type="xstring" value="O23"/>
                <entry key="359" type="xstring" value="O24"/>
                <entry key="360" type="xstring" value="P1"/>
                <entry key="361" type="xstring" value="P2"/>
                <entry key="362" type="xstring" value="P3"/>
                <entry key="363" type="xstring" value="P4"/>
                <entry key="364" type="xstring" value="P5"/>
                <entry key="365" type="xstring" value="P6"/>
                <entry key="366" type="xstring" value="P7"/>
                <entry key="367" type="xstring" value="P8"/>
                <entry key="368" type="xstring" value="P9"/>
                <entry key="369" type="xstring" value="P10"/>
                <entry key="370" type="xstring" value="P11"/>
                <entry key="371" type="xstring" value="P12"/>
                <entry key="372" type="xstring" value="P13"/>
                <entry key="373" type="xstring" value="P14"/>
                <entry key="374" type="xstring" value="P15"/>
                <entry key="375" type="xstring" value="P16"/>
                <entry key="376" type="xstring" value="P17"/>
                <entry key="377" type="xstring" value="P18"/>
                <entry key="378" type="xstring" value="P19"/>
                <entry key="379" type="xstring" value="P20"/>
                <entry key="380" type="xstring" value="P21"/>
                <entry key="381" type="xstring" value="P22"/>
                <entry key="382" type="xstring" value="P23"/>
                <entry key="383" type="xstring" value="P24"/>
            </config>
            <config key="Seg#">
                <entry key="array-size" type="xint" value="1"/>
                <entry key="0" type="xstring" value="2"/>
            </config>
            <config key="Temp">
                <entry key="array-size" type="xint" value="857"/>
                <entry key="0" type="xstring" value="20.04"/>
                <entry key="1" type="xstring" value="20.2"/>
                <entry key="2" type="xstring" value="20.36"/>
                <entry key="3" type="xstring" value="20.43"/>
                <entry key="4" type="xstring" value="20.52"/>
                <entry key="5" type="xstring" value="20.66"/>
                <entry key="6" type="xstring" value="20.74"/>
                <entry key="7" type="xstring" value="20.82"/>
                <entry key="8" type="xstring" value="20.9"/>
                <entry key="9" type="xstring" value="20.97"/>
                <entry key="10" type="xstring" value="21.06"/>
                <entry key="11" type="xstring" value="21.14"/>
                <entry key="12" type="xstring" value="21.21"/>
                <entry key="13" type="xstring" value="21.36"/>
                <entry key="14" type="xstring" value="21.37"/>
                <entry key="15" type="xstring" value="21.52"/>
                <entry key="16" type="xstring" value="21.58"/>
                <entry key="17" type="xstring" value="21.66"/>
                <entry key="18" type="xstring" value="21.75"/>
                <entry key="19" type="xstring" value="21.82"/>
                <entry key="20" type="xstring" value="21.96"/>
                <entry key="21" type="xstring" value="22.12"/>
                <entry key="22" type="xstring" value="22.19"/>
                <entry key="23" type="xstring" value="22.41"/>
                <entry key="24" type="xstring" value="22.48"/>
                <entry key="25" type="xstring" value="22.61"/>
                <entry key="26" type="xstring" value="22.77"/>
                <entry key="27" type="xstring" value="22.84"/>
                <entry key="28" type="xstring" value="23.06"/>
                <entry key="29" type="xstring" value="23.13"/>
                <entry key="30" type="xstring" value="23.2"/>
                <entry key="31" type="xstring" value="23.35"/>
                <entry key="32" type="xstring" value="23.42"/>
                <entry key="33" type="xstring" value="23.54"/>
                <entry key="34" type="xstring" value="23.63"/>
                <entry key="35" type="xstring" value="23.77"/>
                <entry key="36" type="xstring" value="23.83"/>
                <entry key="37" type="xstring" value="23.91"/>
                <entry key="38" type="xstring" value="23.98"/>
                <entry key="39" type="xstring" value="24.05"/>
                <entry key="40" type="xstring" value="24.18"/>
                <entry key="41" type="xstring" value="24.25"/>
                <entry key="42" type="xstring" value="24.32"/>
                <entry key="43" type="xstring" value="24.47"/>
                <entry key="44" type="xstring" value="24.52"/>
                <entry key="45" type="xstring" value="24.59"/>
                <entry key="46" type="xstring" value="24.66"/>
                <entry key="47" type="xstring" value="24.8"/>
                <entry key="48" type="xstring" value="24.87"/>
                <entry key="49" type="xstring" value="24.93"/>
                <entry key="50" type="xstring" value="25.0"/>
                <entry key="51" type="xstring" value="25.13"/>
                <entry key="52" type="xstring" value="25.2"/>
                <entry key="53" type="xstring" value="25.33"/>
                <entry key="54" type="xstring" value="25.4"/>
                <entry key="55" type="xstring" value="25.47"/>
                <entry key="56" type="xstring" value="25.53"/>
                <entry key="57" type="xstring" value="25.66"/>
                <entry key="58" type="xstring" value="25.72"/>
                <entry key="59" type="xstring" value="25.8"/>
                <entry key="60" type="xstring" value="25.92"/>
                <entry key="61" type="xstring" value="26.06"/>
                <entry key="62" type="xstring" value="26.19"/>
                <entry key="63" type="xstring" value="26.31"/>
                <entry key="64" type="xstring" value="26.44"/>
                <entry key="65" type="xstring" value="26.5"/>
                <entry key="66" type="xstring" value="26.51"/>
                <entry key="67" type="xstring" value="26.7"/>
                <entry key="68" type="xstring" value="26.77"/>
                <entry key="69" type="xstring" value="26.83"/>
                <entry key="70" type="xstring" value="26.95"/>
                <entry key="71" type="xstring" value="27.01"/>
                <entry key="72" type="xstring" value="27.08"/>
                <entry key="73" type="xstring" value="27.15"/>
                <entry key="74" type="xstring" value="27.27"/>
                <entry key="75" type="xstring" value="27.39"/>
                <entry key="76" type="xstring" value="27.45"/>
                <entry key="77" type="xstring" value="27.57"/>
                <entry key="78" type="xstring" value="27.69"/>
                <entry key="79" type="xstring" value="27.77"/>
                <entry key="80" type="xstring" value="27.89"/>
                <entry key="81" type="xstring" value="27.95"/>
                <entry key="82" type="xstring" value="28.02"/>
                <entry key="83" type="xstring" value="28.13"/>
                <entry key="84" type="xstring" value="28.19"/>
                <entry key="85" type="xstring" value="28.31"/>
                <entry key="86" type="xstring" value="28.38"/>
                <entry key="87" type="xstring" value="28.49"/>
                <entry key="88" type="xstring" value="28.55"/>
                <entry key="89" type="xstring" value="28.6"/>
                <entry key="90" type="xstring" value="28.73"/>
                <entry key="91" type="xstring" value="28.85"/>
                <entry key="92" type="xstring" value="28.9"/>
                <entry key="93" type="xstring" value="28.98"/>
                <entry key="94" type="xstring" value="29.09"/>
                <entry key="95" type="xstring" value="29.21"/>
                <entry key="96" type="xstring" value="29.33"/>
                <entry key="97" type="xstring" value="29.38"/>
                <entry key="98" type="xstring" value="29.49"/>
                <entry key="99" type="xstring" value="29.55"/>
                <entry key="100" type="xstring" value="29.67"/>
                <entry key="101" type="xstring" value="29.79"/>
                <entry key="102" type="xstring" value="29.85"/>
                <entry key="103" type="xstring" value="29.97"/>
                <entry key="104" type="xstring" value="30.02"/>
                <entry key="105" type="xstring" value="30.13"/>
                <entry key="106" type="xstring" value="30.19"/>
                <entry key="107" type="xstring" value="30.25"/>
                <entry key="108" type="xstring" value="30.32"/>
                <entry key="109" type="xstring" value="30.48"/>
                <entry key="110" type="xstring" value="30.54"/>
                <entry key="111" type="xstring" value="30.59"/>
                <entry key="112" type="xstring" value="30.71"/>
                <entry key="113" type="xstring" value="30.76"/>
                <entry key="114" type="xstring" value="30.87"/>
                <entry key="115" type="xstring" value="30.93"/>
                <entry key="116" type="xstring" value="31.04"/>
                <entry key="117" type="xstring" value="31.1"/>
                <entry key="118" type="xstring" value="31.21"/>
                <entry key="119" type="xstring" value="31.32"/>
                <entry key="120" type="xstring" value="31.48"/>
                <entry key="121" type="xstring" value="31.59"/>
                <entry key="122" type="xstring" value="31.65"/>
                <entry key="123" type="xstring" value="31.76"/>
                <entry key="124" type="xstring" value="31.81"/>
                <entry key="125" type="xstring" value="31.92"/>
                <entry key="126" type="xstring" value="31.97"/>
                <entry key="127" type="xstring" value="32.09"/>
                <entry key="128" type="xstring" value="32.15"/>
                <entry key="129" type="xstring" value="32.25"/>
                <entry key="130" type="xstring" value="32.3"/>
                <entry key="131" type="xstring" value="32.41"/>
                <entry key="132" type="xstring" value="32.51"/>
                <entry key="133" type="xstring" value="32.62"/>
                <entry key="134" type="xstring" value="32.67"/>
                <entry key="135" type="xstring" value="32.78"/>
                <entry key="136" type="xstring" value="32.84"/>
                <entry key="137" type="xstring" value="32.94"/>
                <entry key="138" type="xstring" value="33.0"/>
                <entry key="139" type="xstring" value="33.1"/>
                <entry key="140" type="xstring" value="33.2"/>
                <entry key="141" type="xstring" value="33.26"/>
                <entry key="142" type="xstring" value="33.36"/>
                <entry key="143" type="xstring" value="33.46"/>
                <entry key="144" type="xstring" value="33.56"/>
                <entry key="145" type="xstring" value="33.72"/>
                <entry key="146" type="xstring" value="33.82"/>
                <entry key="147" type="xstring" value="33.92"/>
                <entry key="148" type="xstring" value="33.98"/>
                <entry key="149" type="xstring" value="34.03"/>
                <entry key="150" type="xstring" value="34.14"/>
                <entry key="151" type="xstring" value="34.19"/>
                <entry key="152" type="xstring" value="34.34"/>
                <entry key="153" type="xstring" value="34.39"/>
                <entry key="154" type="xstring" value="34.49"/>
                <entry key="155" type="xstring" value="34.54"/>
                <entry key="156" type="xstring" value="34.65"/>
                <entry key="157" type="xstring" value="34.75"/>
                <entry key="158" type="xstring" value="34.79"/>
                <entry key="159" type="xstring" value="34.9"/>
                <entry key="160" type="xstring" value="35.0"/>
                <entry key="161" type="xstring" value="35.1"/>
                <entry key="162" type="xstring" value="35.15"/>
                <entry key="163" type="xstring" value="35.24"/>
                <entry key="164" type="xstring" value="35.34"/>
                <entry key="165" type="xstring" value="35.39"/>
                <entry key="166" type="xstring" value="35.48"/>
                <entry key="167" type="xstring" value="35.59"/>
                <entry key="168" type="xstring" value="35.68"/>
                <entry key="169" type="xstring" value="35.78"/>
                <entry key="170" type="xstring" value="35.85"/>
                <entry key="171" type="xstring" value="35.94"/>
                <entry key="172" type="xstring" value="36.04"/>
                <entry key="173" type="xstring" value="36.13"/>
                <entry key="174" type="xstring" value="36.19"/>
                <entry key="175" type="xstring" value="36.27"/>
                <entry key="176" type="xstring" value="36.37"/>
                <entry key="177" type="xstring" value="36.47"/>
                <entry key="178" type="xstring" value="36.56"/>
                <entry key="179" type="xstring" value="36.61"/>
                <entry key="180" type="xstring" value="36.7"/>
                <entry key="181" type="xstring" value="36.8"/>
                <entry key="182" type="xstring" value="36.9"/>
                <entry key="183" type="xstring" value="36.95"/>
                <entry key="184" type="xstring" value="37.05"/>
                <entry key="185" type="xstring" value="37.14"/>
                <entry key="186" type="xstring" value="37.22"/>
                <entry key="187" type="xstring" value="37.32"/>
                <entry key="188" type="xstring" value="37.41"/>
                <entry key="189" type="xstring" value="37.46"/>
                <entry key="190" type="xstring" value="37.55"/>
                <entry key="191" type="xstring" value="37.61"/>
                <entry key="192" type="xstring" value="37.74"/>
                <entry key="193" type="xstring" value="37.83"/>
                <entry key="194" type="xstring" value="37.88"/>
                <entry key="195" type="xstring" value="38.02"/>
                <entry key="196" type="xstring" value="38.07"/>
                <entry key="197" type="xstring" value="38.15"/>
                <entry key="198" type="xstring" value="38.24"/>
                <entry key="199" type="xstring" value="38.34"/>
                <entry key="200" type="xstring" value="38.43"/>
                <entry key="201" type="xstring" value="38.52"/>
                <entry key="202" type="xstring" value="38.57"/>
                <entry key="203" type="xstring" value="38.65"/>
                <entry key="204" type="xstring" value="38.75"/>
                <entry key="205" type="xstring" value="38.85"/>
                <entry key="206" type="xstring" value="38.94"/>
                <entry key="207" type="xstring" value="39.03"/>
                <entry key="208" type="xstring" value="39.08"/>
                <entry key="209" type="xstring" value="39.2"/>
                <entry key="210" type="xstring" value="39.29"/>
                <entry key="211" type="xstring" value="39.39"/>
                <entry key="212" type="xstring" value="39.48"/>
                <entry key="213" type="xstring" value="39.52"/>
                <entry key="214" type="xstring" value="39.61"/>
                <entry key="215" type="xstring" value="39.7"/>
                <entry key="216" type="xstring" value="39.79"/>
                <entry key="217" type="xstring" value="39.88"/>
                <entry key="218" type="xstring" value="39.97"/>
                <entry key="219" type="xstring" value="40.05"/>
                <entry key="220" type="xstring" value="40.14"/>
                <entry key="221" type="xstring" value="40.22"/>
                <entry key="222" type="xstring" value="40.31"/>
                <entry key="223" type="xstring" value="40.39"/>
                <entry key="224" type="xstring" value="40.45"/>
                <entry key="225" type="xstring" value="40.57"/>
                <entry key="226" type="xstring" value="40.66"/>
                <entry key="227" type="xstring" value="40.75"/>
                <entry key="228" type="xstring" value="40.84"/>
                <entry key="229" type="xstring" value="40.92"/>
                <entry key="230" type="xstring" value="41.01"/>
                <entry key="231" type="xstring" value="41.09"/>
                <entry key="232" type="xstring" value="41.17"/>
                <entry key="233" type="xstring" value="41.26"/>
                <entry key="234" type="xstring" value="41.34"/>
                <entry key="235" type="xstring" value="41.43"/>
                <entry key="236" type="xstring" value="41.52"/>
                <entry key="237" type="xstring" value="41.6"/>
                <entry key="238" type="xstring" value="41.69"/>
                <entry key="239" type="xstring" value="41.74"/>
                <entry key="240" type="xstring" value="41.86"/>
                <entry key="241" type="xstring" value="41.94"/>
                <entry key="242" type="xstring" value="42.02"/>
                <entry key="243" type="xstring" value="42.15"/>
                <entry key="244" type="xstring" value="42.19"/>
                <entry key="245" type="xstring" value="42.27"/>
                <entry key="246" type="xstring" value="42.4"/>
                <entry key="247" type="xstring" value="42.48"/>
                <entry key="248" type="xstring" value="42.53"/>
                <entry key="249" type="xstring" value="42.65"/>
                <entry key="250" type="xstring" value="42.74"/>
                <entry key="251" type="xstring" value="42.82"/>
                <entry key="252" type="xstring" value="42.9"/>
                <entry key="253" type="xstring" value="42.98"/>
                <entry key="254" type="xstring" value="43.02"/>
                <entry key="255" type="xstring" value="43.14"/>
                <entry key="256" type="xstring" value="43.22"/>
                <entry key="257" type="xstring" value="43.3"/>
                <entry key="258" type="xstring" value="43.43"/>
                <entry key="259" type="xstring" value="43.51"/>
                <entry key="260" type="xstring" value="43.59"/>
                <entry key="261" type="xstring" value="43.68"/>
                <entry key="262" type="xstring" value="43.76"/>
                <entry key="263" type="xstring" value="43.84"/>
                <entry key="264" type="xstring" value="43.92"/>
                <entry key="265" type="xstring" value="44.0"/>
                <entry key="266" type="xstring" value="44.07"/>
                <entry key="267" type="xstring" value="44.15"/>
                <entry key="268" type="xstring" value="44.27"/>
                <entry key="269" type="xstring" value="44.32"/>
                <entry key="270" type="xstring" value="44.45"/>
                <entry key="271" type="xstring" value="44.52"/>
                <entry key="272" type="xstring" value="44.61"/>
                <entry key="273" type="xstring" value="44.69"/>
                <entry key="274" type="xstring" value="44.77"/>
                <entry key="275" type="xstring" value="44.88"/>
                <entry key="276" type="xstring" value="44.96"/>
                <entry key="277" type="xstring" value="45.04"/>
                <entry key="278" type="xstring" value="45.12"/>
                <entry key="279" type="xstring" value="45.19"/>
                <entry key="280" type="xstring" value="45.28"/>
                <entry key="281" type="xstring" value="45.39"/>
                <entry key="282" type="xstring" value="45.47"/>
                <entry key="283" type="xstring" value="45.52"/>
                <entry key="284" type="xstring" value="45.63"/>
                <entry key="285" type="xstring" value="45.71"/>
                <entry key="286" type="xstring" value="45.83"/>
                <entry key="287" type="xstring" value="45.91"/>
                <entry key="288" type="xstring" value="45.97"/>
                <entry key="289" type="xstring" value="46.05"/>
                <entry key="290" type="xstring" value="46.17"/>
                <entry key="291" type="xstring" value="46.25"/>
                <entry key="292" type="xstring" value="46.32"/>
                <entry key="293" type="xstring" value="46.4"/>
                <entry key="294" type="xstring" value="46.52"/>
                <entry key="295" type="xstring" value="46.59"/>
                <entry key="296" type="xstring" value="46.67"/>
                <entry key="297" type="xstring" value="46.72"/>
                <entry key="298" type="xstring" value="46.86"/>
                <entry key="299" type="xstring" value="46.93"/>
                <entry key="300" type="xstring" value="47.05"/>
                <entry key="301" type="xstring" value="47.09"/>
                <entry key="302" type="xstring" value="47.2"/>
                <entry key="303" type="xstring" value="47.27"/>
                <entry key="304" type="xstring" value="47.35"/>
                <entry key="305" type="xstring" value="47.43"/>
                <entry key="306" type="xstring" value="47.54"/>
                <entry key="307" type="xstring" value="47.62"/>
                <entry key="308" type="xstring" value="47.69"/>
                <entry key="309" type="xstring" value="47.77"/>
                <entry key="310" type="xstring" value="47.87"/>
                <entry key="311" type="xstring" value="47.95"/>
                <entry key="312" type="xstring" value="48.06"/>
                <entry key="313" type="xstring" value="48.13"/>
                <entry key="314" type="xstring" value="48.21"/>
                <entry key="315" type="xstring" value="48.29"/>
                <entry key="316" type="xstring" value="48.4"/>
                <entry key="317" type="xstring" value="48.47"/>
                <entry key="318" type="xstring" value="48.55"/>
                <entry key="319" type="xstring" value="48.62"/>
                <entry key="320" type="xstring" value="48.73"/>
                <entry key="321" type="xstring" value="48.81"/>
                <entry key="322" type="xstring" value="48.91"/>
                <entry key="323" type="xstring" value="48.98"/>
                <entry key="324" type="xstring" value="49.06"/>
                <entry key="325" type="xstring" value="49.17"/>
                <entry key="326" type="xstring" value="49.24"/>
                <entry key="327" type="xstring" value="49.35"/>
                <entry key="328" type="xstring" value="49.43"/>
                <entry key="329" type="xstring" value="49.5"/>
                <entry key="330" type="xstring" value="49.57"/>
                <entry key="331" type="xstring" value="49.68"/>
                <entry key="332" type="xstring" value="49.75"/>
                <entry key="333" type="xstring" value="49.85"/>
                <entry key="334" type="xstring" value="49.93"/>
                <entry key="335" type="xstring" value="50.0"/>
                <entry key="336" type="xstring" value="50.1"/>
                <entry key="337" type="xstring" value="50.18"/>
                <entry key="338" type="xstring" value="50.29"/>
                <entry key="339" type="xstring" value="50.36"/>
                <entry key="340" type="xstring" value="50.43"/>
                <entry key="341" type="xstring" value="50.51"/>
                <entry key="342" type="xstring" value="50.61"/>
                <entry key="343" type="xstring" value="50.72"/>
                <entry key="344" type="xstring" value="50.78"/>
                <entry key="345" type="xstring" value="50.89"/>
                <entry key="346" type="xstring" value="50.96"/>
                <entry key="347" type="xstring" value="51.03"/>
                <entry key="348" type="xstring" value="51.14"/>
                <entry key="349" type="xstring" value="51.21"/>
                <entry key="350" type="xstring" value="51.32"/>
                <entry key="351" type="xstring" value="51.39"/>
                <entry key="352" type="xstring" value="51.49"/>
                <entry key="353" type="xstring" value="51.56"/>
                <entry key="354" type="xstring" value="51.64"/>
                <entry key="355" type="xstring" value="51.73"/>
                <entry key="356" type="xstring" value="51.8"/>
                <entry key="357" type="xstring" value="51.91"/>
                <entry key="358" type="xstring" value="51.98"/>
                <entry key="359" type="xstring" value="52.09"/>
                <entry key="360" type="xstring" value="52.15"/>
                <entry key="361" type="xstring" value="52.26"/>
                <entry key="362" type="xstring" value="52.32"/>
[truncated: 91,310 more chars]
