# Supplementary material for: Processing binding data using an open-source workflow
Source: J Cheminform. 2021 Dec 11;13:99. doi: 10.1186/s13321-021-00577-1 (PMC8666039; doi:10.1186/s13321-021-00577-1)
Supplement: Supplementary file 7 — Additional file 7. KNIME Workflow (CSV format). [file 13321_2021_577_MOESM7_ESM.knwf › Additional File 7 - Workflow - csv plate map/Define hit t (#205)/Table Manipulator (#248)/settings.xml]

<?xml version="1.0" encoding="UTF-8"?>
<config xmlns="http://www.knime.org/2008/09/XMLConfig" xmlns:xsi="http://www.w3.org/2001/XMLSchema-instance" xsi:schemaLocation="http://www.knime.org/2008/09/XMLConfig http://www.knime.org/XMLConfig_2008_09.xsd" key="settings.xml">
    <entry key="node_file" type="xstring" value="settings.xml"/>
    <config key="flow_stack"/>
    <config key="internal_node_subsettings">
        <entry key="memory_policy" type="xstring" value="CacheSmallInMemory"/>
    </config>
    <config key="model">
        <config key="table_spec_config_Internals">
            <entry key="version" type="xstring" value="V4_4"/>
            <config key="individual_specs">
                <config key="org.knime.base.node.preproc.manipulator.table.DataTableBackedBoundedTable@674f4dd0">
                    <entry key="num_columns" type="xint" value="16"/>
                    <config key="0">
                        <entry key="name" type="xstring" value="IDNUMBER"/>
                        <entry key="has_type" type="xboolean" value="true"/>
                        <config key="type">
                            <config key="type">
                                <entry key="cell_class" type="xstring" value="org.knime.core.data.def.StringCell"/>
                                <entry key="is_null" type="xboolean" value="false"/>
                            </config>
                        </config>
                    </config>
                    <config key="1">
                        <entry key="name" type="xstring" value="Response Variable"/>
                        <entry key="has_type" type="xboolean" value="true"/>
                        <config key="type">
                            <config key="type">
                                <entry key="cell_class" type="xstring" value="org.knime.core.data.def.StringCell"/>
                                <entry key="is_null" type="xboolean" value="false"/>
                            </config>
                        </config>
                    </config>
                    <config key="2">
                        <entry key="name" type="xstring" value="IC 50"/>
                        <entry key="has_type" type="xboolean" value="true"/>
                        <config key="type">
                            <config key="type">
                                <entry key="cell_class" type="xstring" value="org.knime.core.data.def.DoubleCell"/>
                                <entry key="is_null" type="xboolean" value="false"/>
                            </config>
                        </config>
                    </config>
                    <config key="3">
                        <entry key="name" type="xstring" value="Std. Error (IC 50)"/>
                        <entry key="has_type" type="xboolean" value="true"/>
                        <config key="type">
                            <config key="type">
                                <entry key="cell_class" type="xstring" value="org.knime.core.data.def.DoubleCell"/>
                                <entry key="is_null" type="xboolean" value="false"/>
                            </config>
                        </config>
                    </config>
                    <config key="4">
                        <entry key="name" type="xstring" value="Lower Limit"/>
                        <entry key="has_type" type="xboolean" value="true"/>
                        <config key="type">
                            <config key="type">
                                <entry key="cell_class" type="xstring" value="org.knime.core.data.def.DoubleCell"/>
                                <entry key="is_null" type="xboolean" value="false"/>
                            </config>
                        </config>
                    </config>
                    <config key="5">
                        <entry key="name" type="xstring" value="Std. Error (Lower Limit)"/>
                        <entry key="has_type" type="xboolean" value="true"/>
                        <config key="type">
                            <config key="type">
                                <entry key="cell_class" type="xstring" value="org.knime.core.data.def.DoubleCell"/>
                                <entry key="is_null" type="xboolean" value="false"/>
                            </config>
                        </config>
                    </config>
                    <config key="6">
                        <entry key="name" type="xstring" value="Upper Limit"/>
                        <entry key="has_type" type="xboolean" value="true"/>
                        <config key="type">
                            <config key="type">
                                <entry key="cell_class" type="xstring" value="org.knime.core.data.def.DoubleCell"/>
                                <entry key="is_null" type="xboolean" value="false"/>
                            </config>
                        </config>
                    </config>
                    <config key="7">
                        <entry key="name" type="xstring" value="Std. Error (Upper Limit)"/>
                        <entry key="has_type" type="xboolean" value="true"/>
                        <config key="type">
                            <config key="type">
                                <entry key="cell_class" type="xstring" value="org.knime.core.data.def.DoubleCell"/>
                                <entry key="is_null" type="xboolean" value="false"/>
                            </config>
                        </config>
                    </config>
                    <config key="8">
                        <entry key="name" type="xstring" value="Slope"/>
                        <entry key="has_type" type="xboolean" value="true"/>
                        <config key="type">
                            <config key="type">
                                <entry key="cell_class" type="xstring" value="org.knime.core.data.def.DoubleCell"/>
                                <entry key="is_null" type="xboolean" value="false"/>
                            </config>
                        </config>
                    </config>
                    <config key="9">
                        <entry key="name" type="xstring" value="Std. Error (Slope)"/>
                        <entry key="has_type" type="xboolean" value="true"/>
                        <config key="type">
                            <config key="type">
                                <entry key="cell_class" type="xstring" value="org.knime.core.data.def.DoubleCell"/>
                                <entry key="is_null" type="xboolean" value="false"/>
                            </config>
                        </config>
                    </config>
                    <config key="10">
                        <entry key="name" type="xstring" value="Symmetry"/>
                        <entry key="has_type" type="xboolean" value="true"/>
                        <config key="type">
                            <config key="type">
                                <entry key="cell_class" type="xstring" value="org.knime.core.data.def.DoubleCell"/>
                                <entry key="is_null" type="xboolean" value="false"/>
                            </config>
                        </config>
                    </config>
                    <config key="11">
                        <entry key="name" type="xstring" value="Std. Error (Symmetry)"/>
                        <entry key="has_type" type="xboolean" value="true"/>
                        <config key="type">
                            <config key="type">
                                <entry key="cell_class" type="xstring" value="org.knime.core.data.def.DoubleCell"/>
                                <entry key="is_null" type="xboolean" value="false"/>
                            </config>
                        </config>
                    </config>
                    <config key="12">
                        <entry key="name" type="xstring" value="Residual standard error"/>
                        <entry key="has_type" type="xboolean" value="true"/>
                        <config key="type">
                            <config key="type">
                                <entry key="cell_class" type="xstring" value="org.knime.core.data.def.DoubleCell"/>
                                <entry key="is_null" type="xboolean" value="false"/>
                            </config>
                        </config>
                    </config>
                    <config key="13">
                        <entry key="name" type="xstring" value="DoF"/>
                        <entry key="has_type" type="xboolean" value="true"/>
                        <config key="type">
                            <config key="type">
                                <entry key="cell_class" type="xstring" value="org.knime.core.data.def.IntCell"/>
                                <entry key="is_null" type="xboolean" value="false"/>
                            </config>
                        </config>
                    </config>
                    <config key="14">
                        <entry key="name" type="xstring" value="Well Position"/>
                        <entry key="has_type" type="xboolean" value="true"/>
                        <config key="type">
                            <config key="type">
                                <entry key="cell_class" type="xstring" value="org.knime.core.data.def.StringCell"/>
                                <entry key="is_null" type="xboolean" value="false"/>
                            </config>
                        </config>
                    </config>
                    <config key="15">
                        <entry key="name" type="xstring" value="Tm"/>
                        <entry key="has_type" type="xboolean" value="true"/>
                        <config key="type">
                            <config key="type">
                                <entry key="cell_class" type="xstring" value="org.knime.core.data.def.DoubleCell"/>
                                <entry key="is_null" type="xboolean" value="false"/>
                            </config>
                        </config>
                    </config>
                </config>
            </config>
            <config key="table_transformation">
                <config key="columns">
                    <config key="0">
                        <config key="external_spec">
                            <entry key="name" type="xstring" value="IDNUMBER"/>
                            <entry key="has_type" type="xboolean" value="true"/>
                            <config key="type">
                                <config key="type">
                                    <entry key="cell_class" type="xstring" value="org.knime.core.data.def.StringCell"/>
                                    <entry key="is_null" type="xboolean" value="false"/>
                                </config>
                            </config>
                        </config>
                        <entry key="name" type="xstring" value="IDNUMBER"/>
                        <entry key="keep" type="xboolean" value="true"/>
                        <entry key="position" type="xint" value="0"/>
                        <config key="production_path">
                            <entry key="_converter" type="xstring" value="CELL_CONVERTER_IDENTITY_FACTORY"/>
                            <entry key="_converter_src" type="xstring" value="org.knime.core.data.DataCell"/>
                            <entry key="_converter_dst" type="xstring" value="String"/>
                            <entry key="_converter_name" type="xstring" value=""/>
                            <config key="_converter_config">
                                <entry key="cell_class" type="xstring" value="org.knime.core.data.def.StringCell"/>
                            </config>
                            <entry key="_producer" type="xstring" value="CELL_VALUE_PRODUCER_IDENTITY_FACTORY"/>
                            <entry key="_producer_src" type="xstring" value="String"/>
                            <entry key="_producer_dst" type="xstring" value="org.knime.core.data.DataCell"/>
                            <entry key="_producer_name" type="xstring" value="org.knime.core.data.DataCell"/>
                            <config key="_producer_config">
                                <entry key="cell_class" type="xstring" value="org.knime.core.data.def.StringCell"/>
                            </config>
                        </config>
                    </config>
                    <config key="1">
                        <config key="external_spec">
                            <entry key="name" type="xstring" value="Response Variable"/>
                            <entry key="has_type" type="xboolean" value="true"/>
                            <config key="type">
                                <config key="type">
                                    <entry key="cell_class" type="xstring" value="org.knime.core.data.def.StringCell"/>
                                    <entry key="is_null" type="xboolean" value="false"/>
                                </config>
                            </config>
                        </config>
                        <entry key="name" type="xstring" value="Response Variable"/>
                        <entry key="keep" type="xboolean" value="false"/>
                        <entry key="position" type="xint" value="1"/>
                        <config key="production_path">
                            <entry key="_converter" type="xstring" value="CELL_CONVERTER_IDENTITY_FACTORY"/>
                            <entry key="_converter_src" type="xstring" value="org.knime.core.data.DataCell"/>
                            <entry key="_converter_dst" type="xstring" value="String"/>
                            <entry key="_converter_name" type="xstring" value=""/>
                            <config key="_converter_config">
                                <entry key="cell_class" type="xstring" value="org.knime.core.data.def.StringCell"/>
                            </config>
                            <entry key="_producer" type="xstring" value="CELL_VALUE_PRODUCER_IDENTITY_FACTORY"/>
                            <entry key="_producer_src" type="xstring" value="String"/>
                            <entry key="_producer_dst" type="xstring" value="org.knime.core.data.DataCell"/>
                            <entry key="_producer_name" type="xstring" value="org.knime.core.data.DataCell"/>
                            <config key="_producer_config">
                                <entry key="cell_class" type="xstring" value="org.knime.core.data.def.StringCell"/>
                            </config>
                        </config>
                    </config>
                    <config key="2">
                        <config key="external_spec">
                            <entry key="name" type="xstring" value="IC 50"/>
                            <entry key="has_type" type="xboolean" value="true"/>
                            <config key="type">
                                <config key="type">
                                    <entry key="cell_class" type="xstring" value="org.knime.core.data.def.DoubleCell"/>
                                    <entry key="is_null" type="xboolean" value="false"/>
                                </config>
                            </config>
                        </config>
                        <entry key="name" type="xstring" value="IC 50"/>
                        <entry key="keep" type="xboolean" value="false"/>
                        <entry key="position" type="xint" value="2"/>
                        <config key="production_path">
                            <entry key="_converter" type="xstring" value="CELL_CONVERTER_IDENTITY_FACTORY"/>
                            <entry key="_converter_src" type="xstring" value="org.knime.core.data.DataCell"/>
                            <entry key="_converter_dst" type="xstring" value="Number (double)"/>
                            <entry key="_converter_name" type="xstring" value=""/>
                            <config key="_converter_config">
                                <entry key="cell_class" type="xstring" value="org.knime.core.data.def.DoubleCell"/>
                            </config>
                            <entry key="_producer" type="xstring" value="CELL_VALUE_PRODUCER_IDENTITY_FACTORY"/>
                            <entry key="_producer_src" type="xstring" value="Number (double)"/>
                            <entry key="_producer_dst" type="xstring" value="org.knime.core.data.DataCell"/>
                            <entry key="_producer_name" type="xstring" value="org.knime.core.data.DataCell"/>
                            <config key="_producer_config">
                                <entry key="cell_class" type="xstring" value="org.knime.core.data.def.DoubleCell"/>
                            </config>
                        </config>
                    </config>
                    <config key="3">
                        <config key="external_spec">
                            <entry key="name" type="xstring" value="Std. Error (IC 50)"/>
                            <entry key="has_type" type="xboolean" value="true"/>
                            <config key="type">
                                <config key="type">
                                    <entry key="cell_class" type="xstring" value="org.knime.core.data.def.DoubleCell"/>
                                    <entry key="is_null" type="xboolean" value="false"/>
                                </config>
                            </config>
                        </config>
                        <entry key="name" type="xstring" value="Std. Error (IC 50)"/>
                        <entry key="keep" type="xboolean" value="false"/>
                        <entry key="position" type="xint" value="3"/>
                        <config key="production_path">
                            <entry key="_converter" type="xstring" value="CELL_CONVERTER_IDENTITY_FACTORY"/>
                            <entry key="_converter_src" type="xstring" value="org.knime.core.data.DataCell"/>
                            <entry key="_converter_dst" type="xstring" value="Number (double)"/>
                            <entry key="_converter_name" type="xstring" value=""/>
                            <config key="_converter_config">
                                <entry key="cell_class" type="xstring" value="org.knime.core.data.def.DoubleCell"/>
                            </config>
                            <entry key="_producer" type="xstring" value="CELL_VALUE_PRODUCER_IDENTITY_FACTORY"/>
                            <entry key="_producer_src" type="xstring" value="Number (double)"/>
                            <entry key="_producer_dst" type="xstring" value="org.knime.core.data.DataCell"/>
                            <entry key="_producer_name" type="xstring" value="org.knime.core.data.DataCell"/>
                            <config key="_producer_config">
                                <entry key="cell_class" type="xstring" value="org.knime.core.data.def.DoubleCell"/>
                            </config>
                        </config>
                    </config>
                    <config key="4">
                        <config key="external_spec">
                            <entry key="name" type="xstring" value="Lower Limit"/>
                            <entry key="has_type" type="xboolean" value="true"/>
                            <config key="type">
                                <config key="type">
                                    <entry key="cell_class" type="xstring" value="org.knime.core.data.def.DoubleCell"/>
                                    <entry key="is_null" type="xboolean" value="false"/>
                                </config>
                            </config>
                        </config>
                        <entry key="name" type="xstring" value="Lower Limit"/>
                        <entry key="keep" type="xboolean" value="false"/>
                        <entry key="position" type="xint" value="4"/>
                        <config key="production_path">
                            <entry key="_converter" type="xstring" value="CELL_CONVERTER_IDENTITY_FACTORY"/>
                            <entry key="_converter_src" type="xstring" value="org.knime.core.data.DataCell"/>
                            <entry key="_converter_dst" type="xstring" value="Number (double)"/>
                            <entry key="_converter_name" type="xstring" value=""/>
                            <config key="_converter_config">
                                <entry key="cell_class" type="xstring" value="org.knime.core.data.def.DoubleCell"/>
                            </config>
                            <entry key="_producer" type="xstring" value="CELL_VALUE_PRODUCER_IDENTITY_FACTORY"/>
                            <entry key="_producer_src" type="xstring" value="Number (double)"/>
                            <entry key="_producer_dst" type="xstring" value="org.knime.core.data.DataCell"/>
                            <entry key="_producer_name" type="xstring" value="org.knime.core.data.DataCell"/>
                            <config key="_producer_config">
                                <entry key="cell_class" type="xstring" value="org.knime.core.data.def.DoubleCell"/>
                            </config>
                        </config>
                    </config>
                    <config key="5">
                        <config key="external_spec">
                            <entry key="name" type="xstring" value="Std. Error (Lower Limit)"/>
                            <entry key="has_type" type="xboolean" value="true"/>
                            <config key="type">
                                <config key="type">
                                    <entry key="cell_class" type="xstring" value="org.knime.core.data.def.DoubleCell"/>
                                    <entry key="is_null" type="xboolean" value="false"/>
                                </config>
                            </config>
                        </config>
                        <entry key="name" type="xstring" value="Std. Error (Lower Limit)"/>
                        <entry key="keep" type="xboolean" value="false"/>
                        <entry key="position" type="xint" value="5"/>
                        <config key="production_path">
                            <entry key="_converter" type="xstring" value="CELL_CONVERTER_IDENTITY_FACTORY"/>
                            <entry key="_converter_src" type="xstring" value="org.knime.core.data.DataCell"/>
                            <entry key="_converter_dst" type="xstring" value="Number (double)"/>
                            <entry key="_converter_name" type="xstring" value=""/>
                            <config key="_converter_config">
                                <entry key="cell_class" type="xstring" value="org.knime.core.data.def.DoubleCell"/>
                            </config>
                            <entry key="_producer" type="xstring" value="CELL_VALUE_PRODUCER_IDENTITY_FACTORY"/>
                            <entry key="_producer_src" type="xstring" value="Number (double)"/>
                            <entry key="_producer_dst" type="xstring" value="org.knime.core.data.DataCell"/>
                            <entry key="_producer_name" type="xstring" value="org.knime.core.data.DataCell"/>
                            <config key="_producer_config">
                                <entry key="cell_class" type="xstring" value="org.knime.core.data.def.DoubleCell"/>
                            </config>
                        </config>
                    </config>
                    <config key="6">
                        <config key="external_spec">
                            <entry key="name" type="xstring" value="Upper Limit"/>
                            <entry key="has_type" type="xboolean" value="true"/>
                            <config key="type">
                                <config key="type">
                                    <entry key="cell_class" type="xstring" value="org.knime.core.data.def.DoubleCell"/>
                                    <entry key="is_null" type="xboolean" value="false"/>
                                </config>
                            </config>
                        </config>
                        <entry key="name" type="xstring" value="Upper Limit"/>
                        <entry key="keep" type="xboolean" value="false"/>
                        <entry key="position" type="xint" value="6"/>
                        <config key="production_path">
                            <entry key="_converter" type="xstring" value="CELL_CONVERTER_IDENTITY_FACTORY"/>
                            <entry key="_converter_src" type="xstring" value="org.knime.core.data.DataCell"/>
                            <entry key="_converter_dst" type="xstring" value="Number (double)"/>
                            <entry key="_converter_name" type="xstring" value=""/>
                            <config key="_converter_config">
                                <entry key="cell_class" type="xstring" value="org.knime.core.data.def.DoubleCell"/>
                            </config>
                            <entry key="_producer" type="xstring" value="CELL_VALUE_PRODUCER_IDENTITY_FACTORY"/>
                            <entry key="_producer_src" type="xstring" value="Number (double)"/>
                            <entry key="_producer_dst" type="xstring" value="org.knime.core.data.DataCell"/>
                            <entry key="_producer_name" type="xstring" value="org.knime.core.data.DataCell"/>
                            <config key="_producer_config">
                                <entry key="cell_class" type="xstring" value="org.knime.core.data.def.DoubleCell"/>
                            </config>
                        </config>
                    </config>
                    <config key="7">
                        <config key="external_spec">
                            <entry key="name" type="xstring" value="Std. Error (Upper Limit)"/>
                            <entry key="has_type" type="xboolean" value="true"/>
                            <config key="type">
                                <config key="type">
                                    <entry key="cell_class" type="xstring" value="org.knime.core.data.def.DoubleCell"/>
                                    <entry key="is_null" type="xboolean" value="false"/>
                                </config>
                            </config>
                        </config>
                        <entry key="name" type="xstring" value="Std. Error (Upper Limit)"/>
                        <entry key="keep" type="xboolean" value="false"/>
                        <entry key="position" type="xint" value="7"/>
                        <config key="production_path">
                            <entry key="_converter" type="xstring" value="CELL_CONVERTER_IDENTITY_FACTORY"/>
                            <entry key="_converter_src" type="xstring" value="org.knime.core.data.DataCell"/>
                            <entry key="_converter_dst" type="xstring" value="Number (double)"/>
                            <entry key="_converter_name" type="xstring" value=""/>
                            <config key="_converter_config">
                                <entry key="cell_class" type="xstring" value="org.knime.core.data.def.DoubleCell"/>
                            </config>
                            <entry key="_producer" type="xstring" value="CELL_VALUE_PRODUCER_IDENTITY_FACTORY"/>
                            <entry key="_producer_src" type="xstring" value="Number (double)"/>
                            <entry key="_producer_dst" type="xstring" value="org.knime.core.data.DataCell"/>
                            <entry key="_producer_name" type="xstring" value="org.knime.core.data.DataCell"/>
                            <config key="_producer_config">
                                <entry key="cell_class" type="xstring" value="org.knime.core.data.def.DoubleCell"/>
                            </config>
                        </config>
                    </config>
                    <config key="8">
                        <config key="external_spec">
                            <entry key="name" type="xstring" value="Slope"/>
                            <entry key="has_type" type="xboolean" value="true"/>
                            <config key="type">
                                <config key="type">
                                    <entry key="cell_class" type="xstring" value="org.knime.core.data.def.DoubleCell"/>
                                    <entry key="is_null" type="xboolean" value="false"/>
                                </config>
                            </config>
                        </config>
                        <entry key="name" type="xstring" value="Slope"/>
                        <entry key="keep" type="xboolean" value="false"/>
                        <entry key="position" type="xint" value="8"/>
                        <config key="production_path">
                            <entry key="_converter" type="xstring" value="CELL_CONVERTER_IDENTITY_FACTORY"/>
                            <entry key="_converter_src" type="xstring" value="org.knime.core.data.DataCell"/>
                            <entry key="_converter_dst" type="xstring" value="Number (double)"/>
                            <entry key="_converter_name" type="xstring" value=""/>
                            <config key="_converter_config">
                                <entry key="cell_class" type="xstring" value="org.knime.core.data.def.DoubleCell"/>
                            </config>
                            <entry key="_producer" type="xstring" value="CELL_VALUE_PRODUCER_IDENTITY_FACTORY"/>
                            <entry key="_producer_src" type="xstring" value="Number (double)"/>
                            <entry key="_producer_dst" type="xstring" value="org.knime.core.data.DataCell"/>
                            <entry key="_producer_name" type="xstring" value="org.knime.core.data.DataCell"/>
                            <config key="_producer_config">
                                <entry key="cell_class" type="xstring" value="org.knime.core.data.def.DoubleCell"/>
                            </config>
                        </config>
                    </config>
                    <config key="9">
                        <config key="external_spec">
                            <entry key="name" type="xstring" value="Std. Error (Slope)"/>
                            <entry key="has_type" type="xboolean" value="true"/>
                            <config key="type">
                                <config key="type">
                                    <entry key="cell_class" type="xstring" value="org.knime.core.data.def.DoubleCell"/>
                                    <entry key="is_null" type="xboolean" value="false"/>
                                </config>
                            </config>
                        </config>
                        <entry key="name" type="xstring" value="Std. Error (Slope)"/>
                        <entry key="keep" type="xboolean" value="false"/>
                        <entry key="position" type="xint" value="9"/>
                        <config key="production_path">
                            <entry key="_converter" type="xstring" value="CELL_CONVERTER_IDENTITY_FACTORY"/>
                            <entry key="_converter_src" type="xstring" value="org.knime.core.data.DataCell"/>
                            <entry key="_converter_dst" type="xstring" value="Number (double)"/>
                            <entry key="_converter_name" type="xstring" value=""/>
                            <config key="_converter_config">
                                <entry key="cell_class" type="xstring" value="org.knime.core.data.def.DoubleCell"/>
                            </config>
                            <entry key="_producer" type="xstring" value="CELL_VALUE_PRODUCER_IDENTITY_FACTORY"/>
                            <entry key="_producer_src" type="xstring" value="Number (double)"/>
                            <entry key="_producer_dst" type="xstring" value="org.knime.core.data.DataCell"/>
                            <entry key="_producer_name" type="xstring" value="org.knime.core.data.DataCell"/>
                            <config key="_producer_config">
                                <entry key="cell_class" type="xstring" value="org.knime.core.data.def.DoubleCell"/>
                            </config>
                        </config>
                    </config>
                    <config key="10">
                        <config key="external_spec">
                            <entry key="name" type="xstring" value="Symmetry"/>
                            <entry key="has_type" type="xboolean" value="true"/>
                            <config key="type">
                                <config key="type">
                                    <entry key="cell_class" type="xstring" value="org.knime.core.data.def.DoubleCell"/>
                                    <entry key="is_null" type="xboolean" value="false"/>
                                </config>
                            </config>
                        </config>
                        <entry key="name" type="xstring" value="Symmetry"/>
                        <entry key="keep" type="xboolean" value="false"/>
                        <entry key="position" type="xint" value="10"/>
                        <config key="production_path">
                            <entry key="_converter" type="xstring" value="CELL_CONVERTER_IDENTITY_FACTORY"/>
                            <entry key="_converter_src" type="xstring" value="org.knime.core.data.DataCell"/>
                            <entry key="_converter_dst" type="xstring" value="Number (double)"/>
                            <entry key="_converter_name" type="xstring" value=""/>
                            <config key="_converter_config">
                                <entry key="cell_class" type="xstring" value="org.knime.core.data.def.DoubleCell"/>
                            </config>
                            <entry key="_producer" type="xstring" value="CELL_VALUE_PRODUCER_IDENTITY_FACTORY"/>
                            <entry key="_producer_src" type="xstring" value="Number (double)"/>
                            <entry key="_producer_dst" type="xstring" value="org.knime.core.data.DataCell"/>
                            <entry key="_producer_name" type="xstring" value="org.knime.core.data.DataCell"/>
                            <config key="_producer_config">
                                <entry key="cell_class" type="xstring" value="org.knime.core.data.def.DoubleCell"/>
                            </config>
                        </config>
                    </config>
                    <config key="11">
                        <config key="external_spec">
                            <entry key="name" type="xstring" value="Std. Error (Symmetry)"/>
                            <entry key="has_type" type="xboolean" value="true"/>
                            <config key="type">
                                <config key="type">
                                    <entry key="cell_class" type="xstring" value="org.knime.core.data.def.DoubleCell"/>
                                    <entry key="is_null" type="xboolean" value="false"/>
                                </config>
                            </config>
                        </config>
                        <entry key="name" type="xstring" value="Std. Error (Symmetry)"/>
                        <entry key="keep" type="xboolean" value="false"/>
                        <entry key="position" type="xint" value="11"/>
                        <config key="production_path">
                            <entry key="_converter" type="xstring" value="CELL_CONVERTER_IDENTITY_FACTORY"/>
                            <entry key="_converter_src" type="xstring" value="org.knime.core.data.DataCell"/>
                            <entry key="_converter_dst" type="xstring" value="Number (double)"/>
                            <entry key="_converter_name" type="xstring" value=""/>
                            <config key="_converter_config">
                                <entry key="cell_class" type="xstring" value="org.knime.core.data.def.DoubleCell"/>
                            </config>
                            <entry key="_producer" type="xstring" value="CELL_VALUE_PRODUCER_IDENTITY_FACTORY"/>
                            <entry key="_producer_src" type="xstring" value="Number (double)"/>
                            <entry key="_producer_dst" type="xstring" value="org.knime.core.data.DataCell"/>
                            <entry key="_producer_name" type="xstring" value="org.knime.core.data.DataCell"/>
                            <config key="_producer_config">
                                <entry key="cell_class" type="xstring" value="org.knime.core.data.def.DoubleCell"/>
                            </config>
                        </config>
                    </config>
                    <config key="12">
                        <config key="external_spec">
                            <entry key="name" type="xstring" value="Residual standard error"/>
                            <entry key="has_type" type="xboolean" value="true"/>
                            <config key="type">
                                <config key="type">
                                    <entry key="cell_class" type="xstring" value="org.knime.core.data.def.DoubleCell"/>
                                    <entry key="is_null" type="xboolean" value="false"/>
                                </config>
                            </config>
                        </config>
                        <entry key="name" type="xstring" value="Residual standard error"/>
                        <entry key="keep" type="xboolean" value="true"/>
                        <entry key="position" type="xint" value="12"/>
                        <config key="production_path">
                            <entry key="_converter" type="xstring" value="CELL_CONVERTER_IDENTITY_FACTORY"/>
                            <entry key="_converter_src" type="xstring" value="org.knime.core.data.DataCell"/>
                            <entry key="_converter_dst" type="xstring" value="Number (double)"/>
                            <entry key="_converter_name" type="xstring" value=""/>
                            <config key="_converter_config">
                                <entry key="cell_class" type="xstring" value="org.knime.core.data.def.DoubleCell"/>
                            </config>
                            <entry key="_producer" type="xstring" value="CELL_VALUE_PRODUCER_IDENTITY_FACTORY"/>
                            <entry key="_producer_src" type="xstring" value="Number (double)"/>
                            <entry key="_producer_dst" type="xstring" value="org.knime.core.data.DataCell"/>
                            <entry key="_producer_name" type="xstring" value="org.knime.core.data.DataCell"/>
                            <config key="_producer_config">
                                <entry key="cell_class" type="xstring" value="org.knime.core.data.def.DoubleCell"/>
                            </config>
                        </config>
                    </config>
                    <config key="13">
                        <config key="external_spec">
                            <entry key="name" type="xstring" value="DoF"/>
                            <entry key="has_type" type="xboolean" value="true"/>
                            <config key="type">
                                <config key="type">
                                    <entry key="cell_class" type="xstring" value="org.knime.core.data.def.IntCell"/>
                                    <entry key="is_null" type="xboolean" value="false"/>
                                </config>
                            </config>
                        </config>
                        <entry key="name" type="xstring" value="DoF"/>
                        <entry key="keep" type="xboolean" value="false"/>
                        <entry key="position" type="xint" value="13"/>
                        <config key="production_path">
                            <entry key="_converter" type="xstring" value="CELL_CONVERTER_IDENTITY_FACTORY"/>
                            <entry key="_converter_src" type="xstring" value="org.knime.core.data.DataCell"/>
                            <entry key="_converter_dst" type="xstring" value="Number (integer)"/>
                            <entry key="_converter_name" type="xstring" value=""/>
                            <config key="_converter_config">
                                <entry key="cell_class" type="xstring" value="org.knime.core.data.def.IntCell"/>
                            </config>
                            <entry key="_producer" type="xstring" value="CELL_VALUE_PRODUCER_IDENTITY_FACTORY"/>
                            <entry key="_producer_src" type="xstring" value="Number (integer)"/>
                            <entry key="_producer_dst" type="xstring" value="org.knime.core.data.DataCell"/>
                            <entry key="_producer_name" type="xstring" value="org.knime.core.data.DataCell"/>
                            <config key="_producer_config">
                                <entry key="cell_class" type="xstring" value="org.knime.core.data.def.IntCell"/>
                            </config>
                        </config>
                    </config>
                    <config key="14">
                        <config key="external_spec">
                            <entry key="name" type="xstring" value="Well Position"/>
                            <entry key="has_type" type="xboolean" value="true"/>
                            <config key="type">
                                <config key="type">
                                    <entry key="cell_class" type="xstring" value="org.knime.core.data.def.StringCell"/>
                                    <entry key="is_null" type="xboolean" value="false"/>
                                </config>
                            </config>
                        </config>
                        <entry key="name" type="xstring" value="Well Position"/>
                        <entry key="keep" type="xboolean" value="true"/>
                        <entry key="position" type="xint" value="14"/>
                        <config key="production_path">
                            <entry key="_converter" type="xstring" value="CELL_CONVERTER_IDENTITY_FACTORY"/>
                            <entry key="_converter_src" type="xstring" value="org.knime.core.data.DataCell"/>
                            <entry key="_converter_dst" type="xstring" value="String"/>
                            <entry key="_converter_name" type="xstring" value=""/>
                            <config key="_converter_config">
                                <entry key="cell_class" type="xstring" value="org.knime.core.data.def.StringCell"/>
                            </config>
                            <entry key="_producer" type="xstring" value="CELL_VALUE_PRODUCER_IDENTITY_FACTORY"/>
                            <entry key="_producer_src" type="xstring" value="String"/>
                            <entry key="_producer_dst" type="xstring" value="org.knime.core.data.DataCell"/>
                            <entry key="_producer_name" type="xstring" value="org.knime.core.data.DataCell"/>
                            <config key="_producer_config">
                                <entry key="cell_class" type="xstring" value="org.knime.core.data.def.StringCell"/>
                            </config>
                        </config>
                    </config>
                    <config key="15">
                        <config key="external_spec">
                            <entry key="name" type="xstring" value="Tm"/>
                            <entry key="has_type" type="xboolean" value="true"/>
                            <config key="type">
                                <config key="type">
                                    <entry key="cell_class" type="xstring" value="org.knime.core.data.def.DoubleCell"/>
                                    <entry key="is_null" type="xboolean" value="false"/>
                                </config>
                            </config>
                        </config>
                        <entry key="name" type="xstring" value="Tm"/>
                        <entry key="keep" type="xboolean" value="true"/>
                        <entry key="position" type="xint" value="15"/>
                        <config key="production_path">
                            <entry key="_converter" type="xstring" value="CELL_CONVERTER_IDENTITY_FACTORY"/>
                            <entry key="_converter_src" type="xstring" value="org.knime.core.data.DataCell"/>
                            <entry key="_converter_dst" type="xstring" value="Number (double)"/>
                            <entry key="_converter_name" type="xstring" value=""/>
                            <config key="_converter_config">
                                <entry key="cell_class" type="xstring" value="org.knime.core.data.def.DoubleCell"/>
                            </config>
                            <entry key="_producer" type="xstring" value="CELL_VALUE_PRODUCER_IDENTITY_FACTORY"/>
                            <entry key="_producer_src" type="xstring" value="Number (double)"/>
                            <entry key="_producer_dst" type="xstring" value="org.knime.core.data.DataCell"/>
                            <entry key="_producer_name" type="xstring" value="org.knime.core.data.DataCell"/>
                            <config key="_producer_config">
                                <entry key="cell_class" type="xstring" value="org.knime.core.data.def.DoubleCell"/>
                            </config>
                        </config>
                    </config>
                    <entry key="num_columns" type="xint" value="16"/>
                    <config key="intersection_indices">
                        <entry key="array-size" type="xint" value="16"/>
                        <entry key="0" type="xint" value="0"/>
                        <entry key="1" type="xint" value="1"/>
                        <entry key="2" type="xint" value="2"/>
                        <entry key="3" type="xint" value="3"/>
                        <entry key="4" type="xint" value="4"/>
                        <entry key="5" type="xint" value="5"/>
                        <entry key="6" type="xint" value="6"/>
                        <entry key="7" type="xint" value="7"/>
                        <entry key="8" type="xint" value="8"/>
                        <entry key="9" type="xint" value="9"/>
                        <entry key="10" type="xint" value="10"/>
                        <entry key="11" type="xint" value="11"/>
                        <entry key="12" type="xint" value="12"/>
                        <entry key="13" type="xint" value="13"/>
                        <entry key="14" type="xint" value="14"/>
                        <entry key="15" type="xint" value="15"/>
                    </config>
                </config>
                <entry key="skip_empty_columns" type="xboolean" value="false"/>
                <entry key="enforce_types" type="xboolean" value="true"/>
                <entry key="column_filter_mode" type="xstring" value="UNION"/>
                <config key="unknown_columns_transformation">
                    <entry key="position" type="xint" value="16"/>
                    <entry key="keep" type="xboolean" value="true"/>
                    <entry key="force_type" type="xboolean" value="false"/>
                </config>
            </config>
            <entry key="source_group_id" type="xstring" value="org.knime.base.node.preproc.manipulator.table.EmptyTable@3b237d28"/>
            <config key="config_id">
                <config key="table_manipulator"/>
            </config>
        </config>
        <config key="settings">
            <entry key="has_row_id" type="xboolean" value="false"/>
            <entry key="prepend_table_index_to_row_id" type="xboolean" value="false"/>
        </config>
    </config>
    <entry key="customDescription" type="xstring" isnull="true" value=""/>
    <entry key="state" type="xstring" value="IDLE"/>
    <entry key="factory" type="xstring" value="org.knime.base.node.preproc.manipulator.TableManipulatorNodeFactory"/>
    <entry key="node-name" type="xstring" value="Table Manipulator"/>
    <entry key="node-bundle-name" type="xstring" value="KNIME Base Nodes"/>
    <entry key="node-bundle-symbolic-name" type="xstring" value="org.knime.base"/>
    <entry key="node-bundle-vendor" type="xstring" value="KNIME AG, Zurich, Switzerland"/>
    <entry key="node-bundle-version" type="xstring" value="4.4.0.v202106241539"/>
    <entry key="node-feature-name" type="xstring" value="KNIME Base nodes"/>
    <entry key="node-feature-symbolic-name" type="xstring" value="org.knime.features.base.feature.group"/>
    <entry key="node-feature-vendor" type="xstring" value="KNIME AG, Zurich, Switzerland"/>
    <entry key="node-feature-version" type="xstring" value="4.4.0.v202106261936"/>
    <config key="factory_settings"/>
    <config key="node_creation_config">
        <config key="input"/>
        <config key="Appended columns"/>
    </config>
    <entry key="name" type="xstring" value="Table Manipulator"/>
    <entry key="hasContent" type="xboolean" value="false"/>
    <entry key="isInactive" type="xboolean" value="false"/>
    <config key="ports">
        <config key="port_1">
            <entry key="index" type="xint" value="1"/>
            <entry key="port_dir_location" type="xstring" isnull="true" value=""/>
        </config>
    </config>
    <config key="filestores">
        <entry key="file_store_location" type="xstring" isnull="true" value=""/>
        <entry key="file_store_id" type="xstring" isnull="true" value=""/>
    </config>
</config>
