# Supplementary material for: Processing binding data using an open-source workflow
Source: J Cheminform. 2021 Dec 11;13:99. doi: 10.1186/s13321-021-00577-1 (PMC8666039; doi:10.1186/s13321-021-00577-1)
Supplement: Supplementary file 7 — Additional file 7. KNIME Workflow (CSV format). [file 13321_2021_577_MOESM7_ESM.knwf › Additional File 7 - Workflow - csv plate map/Define initi (#225)/settings.xml]

<?xml version="1.0" encoding="UTF-8"?>
<config xmlns="http://www.knime.org/2008/09/XMLConfig" xmlns:xsi="http://www.w3.org/2001/XMLSchema-instance" xsi:schemaLocation="http://www.knime.org/2008/09/XMLConfig http://www.knime.org/XMLConfig_2008_09.xsd" key="settings.xml">
    <entry key="node_file" type="xstring" value="settings.xml"/>
    <config key="flow_stack"/>
    <config key="internal_node_subsettings">
        <entry key="memory_policy" type="xstring" value="CacheSmallInMemory"/>
    </config>
    <config key="model">
        <config key="fit-start-191">
            <entry key="double" type="xdouble" value="30.0"/>
        </config>
        <config key="fit-end-192">
            <entry key="double" type="xdouble" value="60.0"/>
        </config>
        <config key="fluorescence_range-205">
            <entry key="double" type="xdouble" value="5.0"/>
        </config>
        <config key="Plate_ID-254">
            <entry key="column" type="xstring" value="Plate ID"/>
        </config>
        <config key="Plate_Well_Position-255">
            <entry key="column" type="xstring" value="Plate Well Position"/>
        </config>
        <config key="Compound_ID-256">
            <entry key="column" type="xstring" value="Compound ID"/>
        </config>
        <config key="jump_threshold-271">
            <entry key="double" type="xdouble" value="25.0"/>
        </config>
        <config key="SMILES-276">
            <entry key="column" type="xstring" value="SMILES"/>
        </config>
    </config>
    <config key="nodeAnnotation">
        <entry key="text" type="xstring" value=""/>
        <entry key="bgcolor" type="xint" value="16777215"/>
        <entry key="x-coordinate" type="xint" value="-361"/>
        <entry key="y-coordinate" type="xint" value="460"/>
        <entry key="width" type="xint" value="106"/>
        <entry key="height" type="xint" value="15"/>
        <entry key="alignment" type="xstring" value="CENTER"/>
        <entry key="borderSize" type="xint" value="0"/>
        <entry key="borderColor" type="xint" value="0"/>
        <entry key="defFontSize" type="xint" value="-1"/>
        <entry key="annotation-version" type="xint" value="20151123"/>
        <config key="styles"/>
    </config>
    <entry key="customDescription" type="xstring" isnull="true" value=""/>
    <entry key="state" type="xstring" value="IDLE"/>
    <entry key="workflow-file" type="xstring" value="workflow.knime"/>
    <entry key="virtual-in-ID" type="xint" value="270"/>
    <config key="inports">
        <config key="inport_0">
            <entry key="index" type="xint" value="0"/>
            <config key="type">
                <entry key="object_class" type="xstring" value="org.knime.core.node.BufferedDataTable"/>
            </config>
        </config>
        <config key="inport_1">
            <entry key="index" type="xint" value="1"/>
            <config key="type">
                <entry key="object_class" type="xstring" value="org.knime.core.node.BufferedDataTable"/>
            </config>
        </config>
    </config>
    <entry key="virtual-out-ID" type="xint" value="204"/>
    <config key="outports">
        <config key="outport_0">
            <entry key="index" type="xint" value="0"/>
            <config key="type">
                <entry key="object_class" type="xstring" value="org.knime.core.node.BufferedDataTable"/>
            </config>
        </config>
        <config key="outport_1">
            <entry key="index" type="xint" value="1"/>
            <config key="type">
                <entry key="object_class" type="xstring" value="org.knime.core.node.BufferedDataTable"/>
            </config>
        </config>
        <config key="outport_2">
            <entry key="index" type="xint" value="2"/>
            <config key="type">
                <entry key="object_class" type="xstring" value="org.knime.core.node.BufferedDataTable"/>
            </config>
        </config>
    </config>
    <config key="metadata">
        <entry key="description" type="xstring" value="Here, the user is prompted to specify which columns in the plate map correspond to Temperature, Well Position, Plate ID, Compound ID, and SMILES.%%00013%%00010%%00013%%00010The user is also prompted to define the initial fitting window, a jump/skip/gap threshold, and a threshold for excluding wells which lack a suitable fluorescence signal. %%00013%%00010%%00013%%00010The plate number, row, and column data contained in the plate map are used to associate the chemical structures and compound IDs with the temperature and fluorescence data. The joined data is then passed on to subsequent nodes which remove data outside of the fitting window and plot the resulting curves. "/>
        <entry key="type" type="xstring" value="SOURCE"/>
        <config key="inports">
            <config key="inport_0">
                <entry key="name" type="xstring" value="Data"/>
                <entry key="description" type="xstring" value="Temperature and fluorscence data for further processing"/>
                <entry key="index" type="xint" value="0"/>
            </config>
            <config key="inport_1">
                <entry key="name" type="xstring" value="Plate Map "/>
                <entry key="description" type="xstring" value="Plate Map Data"/>
                <entry key="index" type="xint" value="1"/>
            </config>
        </config>
        <config key="outports">
            <config key="outport_0">
                <entry key="name" type="xstring" value="Data"/>
                <entry key="description" type="xstring" value="Data in fitting window"/>
                <entry key="index" type="xint" value="0"/>
            </config>
            <config key="outport_1">
                <entry key="name" type="xstring" value="Melting Curves"/>
                <entry key="description" type="xstring" value="Overlaid melting curves"/>
                <entry key="index" type="xint" value="1"/>
            </config>
            <config key="outport_2">
                <entry key="name" type="xstring" value="Chemical Structures"/>
                <entry key="description" type="xstring" value="Well positions, chemical structures, ID numbers"/>
                <entry key="index" type="xint" value="2"/>
            </config>
        </config>
    </config>
    <entry key="layoutJSON" type="xstring" value="{&quot;parentLayoutLegacyMode&quot;:false,&quot;rows&quot;:[{&quot;type&quot;:&quot;row&quot;,&quot;columns&quot;:[{&quot;content&quot;:[],&quot;widthXS&quot;:12}]}]}"/>
    <entry key="configurationLayoutJSON" type="xstring" value="{&quot;parentLayoutLegacyMode&quot;:false,&quot;rows&quot;:[{&quot;type&quot;:&quot;row&quot;,&quot;columns&quot;:[{&quot;content&quot;:[{&quot;type&quot;:&quot;configuration&quot;,&quot;nodeID&quot;:&quot;254&quot;}],&quot;widthXS&quot;:12}]},{&quot;type&quot;:&quot;row&quot;,&quot;columns&quot;:[{&quot;content&quot;:[{&quot;type&quot;:&quot;configuration&quot;,&quot;nodeID&quot;:&quot;255&quot;}],&quot;widthXS&quot;:12}]},{&quot;type&quot;:&quot;row&quot;,&quot;columns&quot;:[{&quot;content&quot;:[{&quot;type&quot;:&quot;configuration&quot;,&quot;nodeID&quot;:&quot;256&quot;}],&quot;widthXS&quot;:12}]},{&quot;type&quot;:&quot;row&quot;,&quot;columns&quot;:[{&quot;content&quot;:[{&quot;type&quot;:&quot;configuration&quot;,&quot;nodeID&quot;:&quot;276&quot;}],&quot;widthXS&quot;:12}]},{&quot;type&quot;:&quot;row&quot;,&quot;columns&quot;:[{&quot;content&quot;:[{&quot;type&quot;:&quot;configuration&quot;,&quot;nodeID&quot;:&quot;191&quot;}],&quot;widthXS&quot;:12}]},{&quot;type&quot;:&quot;row&quot;,&quot;columns&quot;:[{&quot;content&quot;:[{&quot;type&quot;:&quot;configuration&quot;,&quot;nodeID&quot;:&quot;192&quot;}],&quot;widthXS&quot;:12}]},{&quot;type&quot;:&quot;row&quot;,&quot;columns&quot;:[{&quot;content&quot;:[{&quot;type&quot;:&quot;configuration&quot;,&quot;nodeID&quot;:&quot;205&quot;}],&quot;widthXS&quot;:12}]},{&quot;type&quot;:&quot;row&quot;,&quot;columns&quot;:[{&quot;content&quot;:[{&quot;type&quot;:&quot;configuration&quot;,&quot;nodeID&quot;:&quot;271&quot;}],&quot;widthXS&quot;:12}]}]}"/>
    <entry key="hideInWizard" type="xboolean" value="false"/>
    <entry key="customCSS" type="xstring" value=""/>
</config>
