# Supplementary material for: Processing binding data using an open-source workflow
Source: J Cheminform. 2021 Dec 11;13:99. doi: 10.1186/s13321-021-00577-1 (PMC8666039; doi:10.1186/s13321-021-00577-1)
Supplement: Supplementary file 7 — Additional file 7. KNIME Workflow (CSV format). [file 13321_2021_577_MOESM7_ESM.knwf › Additional File 7 - Workflow - csv plate map/Examine proc (#224)/Component Input (#224)/settings.xml]

<?xml version="1.0" encoding="UTF-8"?>
<config xmlns="http://www.knime.org/2008/09/XMLConfig" xmlns:xsi="http://www.w3.org/2001/XMLSchema-instance" xsi:schemaLocation="http://www.knime.org/2008/09/XMLConfig http://www.knime.org/XMLConfig_2008_09.xsd" key="settings.xml">
    <entry key="node_file" type="xstring" value="settings.xml"/>
    <config key="flow_stack"/>
    <config key="internal_node_subsettings">
        <entry key="memory_policy" type="xstring" value="CacheSmallInMemory"/>
    </config>
    <config key="model">
        <config key="variable-filter">
            <entry key="filter-type" type="xstring" value="STANDARD"/>
            <config key="included_names">
                <entry key="array-size" type="xint" value="0"/>
            </config>
            <config key="excluded_names">
                <entry key="array-size" type="xint" value="0"/>
            </config>
            <entry key="enforce_option" type="xstring" value="EnforceInclusion"/>
            <config key="name_pattern">
                <entry key="pattern" type="xstring" value=""/>
                <entry key="type" type="xstring" value="Wildcard"/>
                <entry key="caseSensitive" type="xboolean" value="true"/>
            </config>
        </config>
        <entry key="variable-prefix" type="xstring" isnull="true" value=""/>
        <config key="port-names">
            <entry key="array-size" type="xint" value="4"/>
            <entry key="0" type="xstring" value="Raw Melting Curves"/>
            <entry key="1" type="xstring" value="Accepted Melting Curves"/>
            <entry key="2" type="xstring" value="Melting curves with gaps, jumps &amp; spikes"/>
            <entry key="3" type="xstring" value="Melting curves"/>
        </config>
        <config key="port-descriptions">
            <entry key="array-size" type="xint" value="4"/>
            <entry key="0" type="xstring" value="Raw Melting Curves"/>
            <entry key="1" type="xstring" value="Accepted Melting Curves"/>
            <entry key="2" type="xstring" value="Melting curves%%00013%%00010with gaps, jumps &amp; spikes"/>
            <entry key="3" type="xstring" value="Melting curves%%00013%%00010with low signal"/>
        </config>
        <entry key="sub-node-description" type="xstring" value="Here, the user can review the processed melting curves to confirm that the shapes are sigmoidal with well-behaved minima and maxima, and a sigmoidal transition region that is completely inside the fitting window. %%00013%%00010%%00013%%00010Importantly, the user is also advised to confirm whether the flagged spectra are indeed problematic, and to adjust the thresholds and the fitting window of step 4 to avoid anomalies while capturing as much real data as possible. %%00013%%00010%%00013%%00010The well selection feature in Step 1 allows for the isolation of problematic individual wells if desired, and a Tm can be calculated on these by adjusting the initial window for a more custom fit. "/>
    </config>
    <entry key="customDescription" type="xstring" isnull="true" value=""/>
    <entry key="state" type="xstring" value="IDLE"/>
    <config key="nodecontainer_message">
        <entry key="type" type="xstring" value="WARNING"/>
        <entry key="message" type="xstring" value="Component does not have input data, execute upstream nodes first"/>
    </config>
    <entry key="isDeletable" type="xboolean" value="false"/>
    <entry key="factory" type="xstring" value="org.knime.core.node.workflow.virtual.subnode.VirtualSubNodeInputNodeFactory"/>
    <entry key="node-name" type="xstring" value="Component Input"/>
    <entry key="node-bundle-name" type="xstring" value="KNIME Core API"/>
    <entry key="node-bundle-symbolic-name" type="xstring" value="org.knime.core"/>
    <entry key="node-bundle-vendor" type="xstring" value="KNIME AG, Zurich, Switzerland"/>
    <entry key="node-bundle-version" type="xstring" value="4.4.0.v202106241953"/>
    <entry key="node-feature-name" type="xstring" value="KNIME AP Core feature"/>
    <entry key="node-feature-symbolic-name" type="xstring" value="org.knime.features.core.feature.group"/>
    <entry key="node-feature-vendor" type="xstring" value="KNIME AG, Zurich, Switzerland"/>
    <entry key="node-feature-version" type="xstring" value="4.4.0.v202106241953"/>
    <config key="factory_settings">
        <config key="port_0">
            <entry key="index" type="xint" value="0"/>
            <config key="type">
                <entry key="object_class" type="xstring" value="org.knime.core.node.port.image.ImagePortObject"/>
            </config>
        </config>
        <config key="port_1">
            <entry key="index" type="xint" value="1"/>
            <config key="type">
                <entry key="object_class" type="xstring" value="org.knime.core.node.BufferedDataTable"/>
            </config>
        </config>
        <config key="port_2">
            <entry key="index" type="xint" value="2"/>
            <config key="type">
                <entry key="object_class" type="xstring" value="org.knime.core.node.BufferedDataTable"/>
            </config>
        </config>
        <config key="port_3">
            <entry key="index" type="xint" value="3"/>
            <config key="type">
                <entry key="object_class" type="xstring" value="org.knime.core.node.BufferedDataTable"/>
            </config>
        </config>
    </config>
    <entry key="name" type="xstring" value="Component Input"/>
    <entry key="hasContent" type="xboolean" value="false"/>
    <entry key="isInactive" type="xboolean" value="false"/>
    <config key="ports">
        <config key="port_1">
            <entry key="index" type="xint" value="1"/>
            <entry key="port_dir_location" type="xstring" isnull="true" value=""/>
        </config>
        <config key="port_2">
            <entry key="index" type="xint" value="2"/>
            <entry key="port_dir_location" type="xstring" isnull="true" value=""/>
        </config>
        <config key="port_3">
            <entry key="index" type="xint" value="3"/>
            <entry key="port_dir_location" type="xstring" isnull="true" value=""/>
        </config>
        <config key="port_4">
            <entry key="index" type="xint" value="4"/>
            <entry key="port_dir_location" type="xstring" isnull="true" value=""/>
        </config>
    </config>
    <config key="filestores">
        <entry key="file_store_location" type="xstring" isnull="true" value=""/>
        <entry key="file_store_id" type="xstring" isnull="true" value=""/>
    </config>
</config>
