# Supplementary material for: Processing binding data using an open-source workflow
Source: J Cheminform. 2021 Dec 11;13:99. doi: 10.1186/s13321-021-00577-1 (PMC8666039; doi:10.1186/s13321-021-00577-1)
Supplement: Supplementary file 7 — Additional file 7. KNIME Workflow (CSV format). [file 13321_2021_577_MOESM7_ESM.knwf › Additional File 7 - Workflow - csv plate map/Examine proc (#224)/Line Chart _JFreeChart_ (#214)/settings.xml]

<?xml version="1.0" encoding="UTF-8"?>
<config xmlns="http://www.knime.org/2008/09/XMLConfig" xmlns:xsi="http://www.w3.org/2001/XMLSchema-instance" xsi:schemaLocation="http://www.knime.org/2008/09/XMLConfig http://www.knime.org/XMLConfig_2008_09.xsd" key="settings.xml">
    <entry key="node_file" type="xstring" value="settings.xml"/>
    <config key="flow_stack"/>
    <config key="internal_node_subsettings">
        <entry key="memory_policy" type="xstring" value="CacheSmallInMemory"/>
    </config>
    <config key="model">
        <config key="graph_title_Internals">
            <entry key="SettingsModelID" type="xstring" value="SMN_string_disact"/>
            <entry key="EnabledStatus" type="xboolean" value="true"/>
        </config>
        <entry key="graph_title" type="xstring" value="Melting Curves with anomalies"/>
        <entry key="graph_title_BOOL" type="xboolean" value="true"/>
        <config key="graph_height_Internals">
            <entry key="SettingsModelID" type="xstring" value="SMID_integer"/>
            <entry key="EnabledStatus" type="xboolean" value="true"/>
        </config>
        <entry key="graph_height" type="xint" value="600"/>
        <config key="graph_width_Internals">
            <entry key="SettingsModelID" type="xstring" value="SMID_integer"/>
            <entry key="EnabledStatus" type="xboolean" value="true"/>
        </config>
        <entry key="graph_width" type="xint" value="400"/>
        <config key="CFG_TYPE_IMAGE_Internals">
            <entry key="SettingsModelID" type="xstring" value="SMID_string"/>
            <entry key="EnabledStatus" type="xboolean" value="true"/>
        </config>
        <entry key="CFG_TYPE_IMAGE" type="xstring" value="PNG"/>
        <config key="CFG_BackColor_Internals">
            <entry key="SettingsModelID" type="xstring" value="SMID_color"/>
            <entry key="EnabledStatus" type="xboolean" value="true"/>
        </config>
        <config key="CFG_BackColor">
            <entry key="Red" type="xint" value="255"/>
            <entry key="Green" type="xint" value="255"/>
            <entry key="Blue" type="xint" value="255"/>
            <entry key="Alpha" type="xint" value="255"/>
        </config>
        <config key="CFG_PlotColor_Internals">
            <entry key="SettingsModelID" type="xstring" value="SMID_color"/>
            <entry key="EnabledStatus" type="xboolean" value="true"/>
        </config>
        <config key="CFG_PlotColor">
            <entry key="Red" type="xint" value="255"/>
            <entry key="Green" type="xint" value="255"/>
            <entry key="Blue" type="xint" value="255"/>
            <entry key="Alpha" type="xint" value="255"/>
        </config>
        <config key="CFG_PlotAlpha_Internals">
            <entry key="SettingsModelID" type="xstring" value="SMID_double"/>
            <entry key="EnabledStatus" type="xboolean" value="true"/>
        </config>
        <entry key="CFG_PlotAlpha" type="xdouble" value="0.1"/>
        <config key="CFG_FSScale_Internals">
            <entry key="SettingsModelID" type="xstring" value="SMID_double"/>
            <entry key="EnabledStatus" type="xboolean" value="true"/>
        </config>
        <entry key="CFG_FSScale" type="xdouble" value="1.0"/>
        <config key="CFG_X_COLUMN_Internals">
            <entry key="SettingsModelID" type="xstring" value="SMID_string"/>
            <entry key="EnabledStatus" type="xboolean" value="true"/>
        </config>
        <entry key="CFG_X_COLUMN" type="xstring" value="Temperature"/>
        <config key="CFG_Y_COLUMNS_Internals">
            <entry key="SettingsModelID" type="xstring" value="SMID_filterString"/>
            <entry key="EnabledStatus" type="xboolean" value="true"/>
        </config>
        <config key="CFG_Y_COLUMNS">
            <config key="InclList">
                <entry key="array-size" type="xint" value="31"/>
                <entry key="0" type="xstring" value="B11_F6147-0046"/>
                <entry key="1" type="xstring" value="B9_F2158-0578"/>
                <entry key="2" type="xstring" value="D10_F1443-6965"/>
                <entry key="3" type="xstring" value="D13_F6475-6256"/>
                <entry key="4" type="xstring" value="D14_F6090-0085"/>
                <entry key="5" type="xstring" value="D5_F6514-3085"/>
                <entry key="6" type="xstring" value="E10_F6252-8392"/>
                <entry key="7" type="xstring" value="E15_F6562-9193"/>
                <entry key="8" type="xstring" value="E9_F6476-3914"/>
                <entry key="9" type="xstring" value="F15_F2135-0500"/>
                <entry key="10" type="xstring" value="F17_F9995-0121"/>
                <entry key="11" type="xstring" value="F18_DMSO"/>
                <entry key="12" type="xstring" value="F24_F6381-3981"/>
                <entry key="13" type="xstring" value="G22_F2616-0028"/>
                <entry key="14" type="xstring" value="G3_F6446-0533"/>
                <entry key="15" type="xstring" value="H11_F2145-0289"/>
                <entry key="16" type="xstring" value="H3_F2726-0309"/>
                <entry key="17" type="xstring" value="I13_F6090-0119"/>
                <entry key="18" type="xstring" value="I18_F6518-2095"/>
                <entry key="19" type="xstring" value="J14_F0915-3504"/>
                <entry key="20" type="xstring" value="J8_F2145-0058"/>
                <entry key="21" type="xstring" value="K4_F2199-0269"/>
                <entry key="22" type="xstring" value="L13_F6544-1215"/>
                <entry key="23" type="xstring" value="L19_F2185-0183"/>
                <entry key="24" type="xstring" value="L4_F0348-0744"/>
                <entry key="25" type="xstring" value="M14_F2189-0679"/>
                <entry key="26" type="xstring" value="M9_F6494-0634"/>
                <entry key="27" type="xstring" value="N22_F1905-0321"/>
                <entry key="28" type="xstring" value="O10_F1926-0005"/>
                <entry key="29" type="xstring" value="O3_F1904-0010"/>
                <entry key="30" type="xstring" value="O8_F9995-0032"/>
            </config>
            <config key="ExclList">
                <entry key="array-size" type="xint" value="1"/>
                <entry key="0" type="xstring" value="Temperature"/>
            </config>
            <entry key="keep_all_columns_selected" type="xboolean" value="false"/>
        </config>
        <config key="CFG_X_LABEL_Internals">
            <entry key="SettingsModelID" type="xstring" value="SMN_string_disact"/>
            <entry key="EnabledStatus" type="xboolean" value="true"/>
        </config>
        <entry key="CFG_X_LABEL" type="xstring" value="Temperature (°C)"/>
        <entry key="CFG_X_LABEL_BOOL" type="xboolean" value="true"/>
        <config key="CFG_Y_LABEL_Internals">
            <entry key="SettingsModelID" type="xstring" value="SMN_string_disact"/>
            <entry key="EnabledStatus" type="xboolean" value="true"/>
        </config>
        <entry key="CFG_Y_LABEL" type="xstring" value="Fluorescence"/>
        <entry key="CFG_Y_LABEL_BOOL" type="xboolean" value="true"/>
        <config key="CFG_SHOW_HISTORY_Internals">
            <entry key="SettingsModelID" type="xstring" value="SMID_boolean"/>
            <entry key="EnabledStatus" type="xboolean" value="true"/>
        </config>
        <entry key="CFG_SHOW_HISTORY" type="xboolean" value="true"/>
        <config key="CGG_NR_ROW_Internals">
            <entry key="SettingsModelID" type="xstring" value="SMID_integer"/>
            <entry key="EnabledStatus" type="xboolean" value="true"/>
        </config>
        <entry key="CGG_NR_ROW" type="xint" value="2500"/>
        <config key="cfg_autoRange_Internals">
            <entry key="SettingsModelID" type="xstring" value="SMID_boolean"/>
            <entry key="EnabledStatus" type="xboolean" value="true"/>
        </config>
        <entry key="cfg_autoRange" type="xboolean" value="true"/>
        <config key="CGG_LineWidth_Internals">
            <entry key="SettingsModelID" type="xstring" value="SMID_integer"/>
            <entry key="EnabledStatus" type="xboolean" value="true"/>
        </config>
        <entry key="CGG_LineWidth" type="xint" value="2"/>
        <config key="date-format_Internals">
            <entry key="SettingsModelID" type="xstring" value="SMID_string"/>
            <entry key="EnabledStatus" type="xboolean" value="true"/>
        </config>
        <entry key="date-format" type="xstring" value="yyyy-MM-dd;HH:mm:ss.S"/>
        <config key="cfg_useDomain_Internals">
            <entry key="SettingsModelID" type="xstring" value="SMID_boolean"/>
            <entry key="EnabledStatus" type="xboolean" value="true"/>
        </config>
        <entry key="cfg_useDomain" type="xboolean" value="false"/>
    </config>
    <config key="nodeAnnotation">
        <entry key="text" type="xstring" value="Melting curves%%00013%%00010with gaps, jumps &amp; spikes"/>
        <entry key="bgcolor" type="xint" value="16777215"/>
        <entry key="x-coordinate" type="xint" value="-12"/>
        <entry key="y-coordinate" type="xint" value="279"/>
        <entry key="width" type="xint" value="145"/>
        <entry key="height" type="xint" value="30"/>
        <entry key="alignment" type="xstring" value="CENTER"/>
        <entry key="borderSize" type="xint" value="0"/>
        <entry key="borderColor" type="xint" value="16777215"/>
        <entry key="defFontSize" type="xint" value="9"/>
        <entry key="annotation-version" type="xint" value="20151123"/>
        <config key="styles">
            <config key="style_0">
                <entry key="start" type="xint" value="21"/>
                <entry key="length" type="xint" value="20"/>
                <entry key="fontname" type="xstring" value="Arial"/>
                <entry key="fontstyle" type="xint" value="0"/>
                <entry key="fontsize" type="xint" value="9"/>
                <entry key="fgcolor" type="xint" value="0"/>
            </config>
        </config>
    </config>
    <entry key="customDescription" type="xstring" isnull="true" value=""/>
    <entry key="state" type="xstring" value="IDLE"/>
    <entry key="factory" type="xstring" value="org.knime.ext.jfc.node.linechart.JfcLineChartColoredNodeFactory"/>
    <entry key="node-name" type="xstring" value="Line Chart (JFreeChart)"/>
    <entry key="node-bundle-name" type="xstring" value="KNIME JFreeChart nodes"/>
    <entry key="node-bundle-symbolic-name" type="xstring" value="org.knime.ext.jfreechart"/>
    <entry key="node-bundle-vendor" type="xstring" value="KNIME AG, Zurich, Switzerland"/>
    <entry key="node-bundle-version" type="xstring" value="4.4.0.v202104131322"/>
    <entry key="node-feature-name" type="xstring" value="KNIME JFreeChart"/>
    <entry key="node-feature-symbolic-name" type="xstring" value="org.knime.features.ext.jfreechart.feature.group"/>
    <entry key="node-feature-vendor" type="xstring" value="KNIME AG, Zurich, Switzerland"/>
    <entry key="node-feature-version" type="xstring" value="4.4.0.v202104131322"/>
    <config key="factory_settings"/>
    <entry key="name" type="xstring" value="Line Chart (JFreeChart)"/>
    <entry key="hasContent" type="xboolean" value="false"/>
    <entry key="isInactive" type="xboolean" value="false"/>
    <config key="ports">
        <config key="port_1">
            <entry key="index" type="xint" value="1"/>
            <entry key="port_dir_location" type="xstring" isnull="true" value=""/>
        </config>
    </config>
    <config key="filestores">
        <entry key="file_store_location" type="xstring" isnull="true" value=""/>
        <entry key="file_store_id" type="xstring" isnull="true" value=""/>
    </config>
</config>
