# Supplementary material for: Processing binding data using an open-source workflow
Source: J Cheminform. 2021 Dec 11;13:99. doi: 10.1186/s13321-021-00577-1 (PMC8666039; doi:10.1186/s13321-021-00577-1)
Supplement: Supplementary file 7 — Additional file 7. KNIME Workflow (CSV format). [file 13321_2021_577_MOESM7_ESM.knwf › Additional File 7 - Workflow - csv plate map/Export Files (#223)/Component Input (#272)/settings.xml]

<?xml version="1.0" encoding="UTF-8"?>
<config xmlns="http://www.knime.org/2008/09/XMLConfig" xmlns:xsi="http://www.w3.org/2001/XMLSchema-instance" xsi:schemaLocation="http://www.knime.org/2008/09/XMLConfig http://www.knime.org/XMLConfig_2008_09.xsd" key="settings.xml">
    <entry key="node_file" type="xstring" value="settings.xml"/>
    <config key="flow_stack">
        <config key="Variable_0">
            <entry key="type" type="xstring" value="variable"/>
            <entry key="name" type="xstring" value="thermal_shift_data (URL)"/>
            <entry key="class" type="xstring" value="STRING"/>
            <entry key="value" type="xstring" value="file:/D:/KNIME/knime-workspace/300.%20TSA%20Results/Roche%20Data/Thermal%20Shift%20Assay%20Data%20-%20Plate%2010001.txt"/>
        </config>
        <config key="Variable_1">
            <entry key="type" type="xstring" value="variable"/>
            <entry key="name" type="xstring" value="thermal_shift_data (URL)"/>
            <entry key="class" type="xstring" value="STRING"/>
            <entry key="value" type="xstring" value="file:/D:/KNIME/knime-workspace/300.%20TSA%20Results/Roche%20Data/Thermal%20Shift%20Assay%20Data%20-%20Plate%2010001.txt"/>
        </config>
    </config>
    <config key="internal_node_subsettings">
        <entry key="memory_policy" type="xstring" value="CacheSmallInMemory"/>
    </config>
    <config key="model">
        <config key="variable-filter">
            <entry key="filter-type" type="xstring" value="STANDARD"/>
            <config key="included_names">
                <entry key="array-size" type="xint" value="4"/>
                <entry key="0" type="xstring" value="thermal_shift_data"/>
                <entry key="1" type="xstring" value="thermal_shift_data (Path)"/>
                <entry key="2" type="xstring" value="thermal_shift_data (URL)"/>
                <entry key="3" type="xstring" value="thermal_shift_data (file name)"/>
            </config>
            <config key="excluded_names">
                <entry key="array-size" type="xint" value="6"/>
                <entry key="0" type="xstring" value="plate-id"/>
                <entry key="1" type="xstring" value="fit-end"/>
                <entry key="2" type="xstring" value="fluorescence_range"/>
                <entry key="3" type="xstring" value="jump_threshold"/>
                <entry key="4" type="xstring" value="fit-start"/>
                <entry key="5" type="xstring" value="well_positions"/>
            </config>
            <entry key="enforce_option" type="xstring" value="EnforceInclusion"/>
            <config key="name_pattern">
                <entry key="pattern" type="xstring" value=""/>
                <entry key="type" type="xstring" value="Wildcard"/>
                <entry key="caseSensitive" type="xboolean" value="true"/>
            </config>
        </config>
        <entry key="variable-prefix" type="xstring" isnull="true" value=""/>
        <config key="port-names">
            <entry key="array-size" type="xint" value="11"/>
            <entry key="0" type="xstring" value="Raw Melting Curves "/>
            <entry key="1" type="xstring" value="Accepted Melting Curves"/>
            <entry key="2" type="xstring" value="Melting Curves with Anomalies"/>
            <entry key="3" type="xstring" value="Melting Curves with Low Signal "/>
            <entry key="4" type="xstring" value="Compound Data for CSV File "/>
            <entry key="5" type="xstring" value="DMSO mean and SD "/>
            <entry key="6" type="xstring" value="Compound Data for XLSX File "/>
            <entry key="7" type="xstring" value="Plate Heatmap "/>
            <entry key="8" type="xstring" value="Fitted Melting Curves "/>
            <entry key="9" type="xstring" value="Cropped Melting Curves "/>
            <entry key="10" type="xstring" value="Processed Melting Curves "/>
        </config>
        <config key="port-descriptions">
            <entry key="array-size" type="xint" value="11"/>
            <entry key="0" type="xstring" value=""/>
            <entry key="1" type="xstring" value=""/>
            <entry key="2" type="xstring" value=""/>
            <entry key="3" type="xstring" value=""/>
            <entry key="4" type="xstring" value=""/>
            <entry key="5" type="xstring" value=""/>
            <entry key="6" type="xstring" value=""/>
            <entry key="7" type="xstring" value=""/>
            <entry key="8" type="xstring" value=""/>
            <entry key="9" type="xstring" value=""/>
            <entry key="10" type="xstring" value=""/>
        </config>
        <entry key="sub-node-description" type="xstring" value="This component produces two files, located in the same folder as the initial thermal shift data file and sharing the same name. %%00013%%00010%%00013%%00010The first is a CSV file containing all the columns of in initial plate map file along with melting temperature, residual standard error of the fit, ΔTm, |ΔTm| and hit status. %%00013%%00010%%00013%%00010The second output is an *.xlsx document containing various sheets: %%00013%%00010%%00013%%000101. Plate Heatmap: this includes a heatmap of the melting temperatures acorss the plate %%00013%%00010%%00013%%000102. Fit Results with hits annotated: a list of all fitted compounds including (i) an image of the molecule, (ii) molecule ID number, (iii) well position, (iv) plate row, (v) plate column (vi) plate ID number (vii) melting temperature, (ix) residual standard error, (x) ΔTm, (xi) |ΔTm|. (xii) hit status %%00013%%00010%%00013%%000103. DMSO mean and SD: this includes (i) molecule ID, (ii) control Tm, (iii) standard deviation of control Tm, (iv) hit threshold as 3x standard deviation of control Tm, (v) hit threshold as control Tm + 3x standard deviation of control Tm %%00013%%00010%%00013%%000104. Fitted Melting Curves: this includes the well position and a graph of the sigmoidal fit for each fitted well %%00013%%00010%%00013%%000105. Melting Curves: this includes the graphs showing the overlaid raw melting curves, cropped melting curves, accepted melting curves, melting curves with anomalies, melting curves with low signal, and processed melting curves used for fitting. "/>
    </config>
    <entry key="customDescription" type="xstring" isnull="true" value=""/>
    <entry key="state" type="xstring" value="IDLE"/>
    <config key="nodecontainer_message">
        <entry key="type" type="xstring" value="WARNING"/>
        <entry key="message" type="xstring" value="Component does not have input data, execute upstream nodes first"/>
    </config>
    <entry key="isDeletable" type="xboolean" value="false"/>
    <entry key="factory" type="xstring" value="org.knime.core.node.workflow.virtual.subnode.VirtualSubNodeInputNodeFactory"/>
    <entry key="node-name" type="xstring" value="Component Input"/>
    <entry key="node-bundle-name" type="xstring" value="KNIME Core API"/>
    <entry key="node-bundle-symbolic-name" type="xstring" value="org.knime.core"/>
    <entry key="node-bundle-vendor" type="xstring" value="KNIME AG, Zurich, Switzerland"/>
    <entry key="node-bundle-version" type="xstring" value="4.4.0.v202106241953"/>
    <entry key="node-feature-name" type="xstring" value="KNIME AP Core feature"/>
    <entry key="node-feature-symbolic-name" type="xstring" value="org.knime.features.core.feature.group"/>
    <entry key="node-feature-vendor" type="xstring" value="KNIME AG, Zurich, Switzerland"/>
    <entry key="node-feature-version" type="xstring" value="4.4.0.v202106241953"/>
    <config key="factory_settings">
        <config key="port_0">
            <entry key="index" type="xint" value="0"/>
            <config key="type">
                <entry key="object_class" type="xstring" value="org.knime.core.node.port.image.ImagePortObject"/>
            </config>
        </config>
        <config key="port_1">
            <entry key="index" type="xint" value="1"/>
            <config key="type">
                <entry key="object_class" type="xstring" value="org.knime.core.node.port.image.ImagePortObject"/>
            </config>
        </config>
        <config key="port_2">
            <entry key="index" type="xint" value="2"/>
            <config key="type">
                <entry key="object_class" type="xstring" value="org.knime.core.node.port.image.ImagePortObject"/>
            </config>
        </config>
        <config key="port_3">
            <entry key="index" type="xint" value="3"/>
            <config key="type">
                <entry key="object_class" type="xstring" value="org.knime.core.node.port.image.ImagePortObject"/>
            </config>
        </config>
        <config key="port_4">
            <entry key="index" type="xint" value="4"/>
            <config key="type">
                <entry key="object_class" type="xstring" value="org.knime.core.node.BufferedDataTable"/>
            </config>
        </config>
        <config key="port_5">
            <entry key="index" type="xint" value="5"/>
            <config key="type">
                <entry key="object_class" type="xstring" value="org.knime.core.node.BufferedDataTable"/>
            </config>
        </config>
        <config key="port_6">
            <entry key="index" type="xint" value="6"/>
            <config key="type">
                <entry key="object_class" type="xstring" value="org.knime.core.node.BufferedDataTable"/>
            </config>
        </config>
        <config key="port_7">
            <entry key="index" type="xint" value="7"/>
            <config key="type">
                <entry key="object_class" type="xstring" value="org.knime.core.node.BufferedDataTable"/>
            </config>
        </config>
        <config key="port_8">
            <entry key="index" type="xint" value="8"/>
            <config key="type">
                <entry key="object_class" type="xstring" value="org.knime.core.node.BufferedDataTable"/>
            </config>
        </config>
        <config key="port_9">
            <entry key="index" type="xint" value="9"/>
            <config key="type">
                <entry key="object_class" type="xstring" value="org.knime.core.node.BufferedDataTable"/>
            </config>
        </config>
        <config key="port_10">
            <entry key="index" type="xint" value="10"/>
            <config key="type">
                <entry key="object_class" type="xstring" value="org.knime.core.node.port.image.ImagePortObject"/>
            </config>
        </config>
    </config>
    <entry key="name" type="xstring" value="Component Input"/>
    <entry key="hasContent" type="xboolean" value="false"/>
    <entry key="isInactive" type="xboolean" value="false"/>
    <config key="ports">
        <config key="port_1">
            <entry key="index" type="xint" value="1"/>
            <entry key="port_dir_location" type="xstring" isnull="true" value=""/>
        </config>
        <config key="port_2">
            <entry key="index" type="xint" value="2"/>
            <entry key="port_dir_location" type="xstring" isnull="true" value=""/>
        </config>
        <config key="port_3">
            <entry key="index" type="xint" value="3"/>
            <entry key="port_dir_location" type="xstring" isnull="true" value=""/>
        </config>
        <config key="port_4">
            <entry key="index" type="xint" value="4"/>
            <entry key="port_dir_location" type="xstring" isnull="true" value=""/>
        </config>
        <config key="port_5">
            <entry key="index" type="xint" value="5"/>
            <entry key="port_dir_location" type="xstring" isnull="true" value=""/>
        </config>
        <config key="port_6">
            <entry key="index" type="xint" value="6"/>
            <entry key="port_dir_location" type="xstring" isnull="true" value=""/>
        </config>
        <config key="port_7">
            <entry key="index" type="xint" value="7"/>
            <entry key="port_dir_location" type="xstring" isnull="true" value=""/>
        </config>
        <config key="port_8">
            <entry key="index" type="xint" value="8"/>
            <entry key="port_dir_location" type="xstring" isnull="true" value=""/>
        </config>
        <config key="port_9">
            <entry key="index" type="xint" value="9"/>
            <entry key="port_dir_location" type="xstring" isnull="true" value=""/>
        </config>
        <config key="port_10">
            <entry key="index" type="xint" value="10"/>
            <entry key="port_dir_location" type="xstring" isnull="true" value=""/>
        </config>
        <config key="port_11">
            <entry key="index" type="xint" value="11"/>
            <entry key="port_dir_location" type="xstring" isnull="true" value=""/>
        </config>
    </config>
    <config key="filestores">
        <entry key="file_store_location" type="xstring" isnull="true" value=""/>
        <entry key="file_store_id" type="xstring" isnull="true" value=""/>
    </config>
</config>
