# Supplementary material for: Processing binding data using an open-source workflow
Source: J Cheminform. 2021 Dec 11;13:99. doi: 10.1186/s13321-021-00577-1 (PMC8666039; doi:10.1186/s13321-021-00577-1)
Supplement: Supplementary file 7 — Additional file 7. KNIME Workflow (CSV format). [file 13321_2021_577_MOESM7_ESM.knwf › Additional File 7 - Workflow - csv plate map/Fit Curves (#204)/Filter (#252)/workflow.knime]

<?xml version="1.0" encoding="UTF-8"?>
<config xmlns="http://www.knime.org/2008/09/XMLConfig" xmlns:xsi="http://www.w3.org/2001/XMLSchema-instance" xsi:schemaLocation="http://www.knime.org/2008/09/XMLConfig http://www.knime.org/XMLConfig_2008_09.xsd" key="workflow.knime">
    <entry key="created_by" type="xstring" value="4.4.0.v202106241953"/>
    <entry key="created_by_nightly" type="xboolean" value="false"/>
    <entry key="version" type="xstring" value="4.1.0"/>
    <entry key="name" type="xstring" value="Filter"/>
    <config key="authorInformation">
        <entry key="authored-by" type="xstring" value="&lt;unknown&gt;"/>
        <entry key="authored-when" type="xstring" value="1969-12-31 18:00:00 -0600"/>
        <entry key="lastEdited-by" type="xstring" isnull="true" value=""/>
        <entry key="lastEdited-when" type="xstring" isnull="true" value=""/>
    </config>
    <config key="nodeAnnotation">
        <entry key="text" type="xstring" value="Customize fitting window%%00013%%00010for each well"/>
        <entry key="bgcolor" type="xint" value="16777215"/>
        <entry key="x-coordinate" type="xint" value="592"/>
        <entry key="y-coordinate" type="xint" value="126"/>
        <entry key="width" type="xint" value="136"/>
        <entry key="height" type="xint" value="30"/>
        <entry key="alignment" type="xstring" value="CENTER"/>
        <entry key="borderSize" type="xint" value="0"/>
        <entry key="borderColor" type="xint" value="16777215"/>
        <entry key="defFontSize" type="xint" value="9"/>
        <entry key="annotation-version" type="xint" value="20151123"/>
        <config key="styles"/>
    </config>
    <entry key="customDescription" type="xstring" isnull="true" value=""/>
    <entry key="state" type="xstring" value="IDLE"/>
    <config key="workflow_credentials"/>
    <config key="nodes">
        <config key="node_105">
            <entry key="id" type="xint" value="105"/>
            <entry key="node_settings_file" type="xstring" value="Row Filter (#105)/settings.xml"/>
            <entry key="node_is_meta" type="xboolean" value="false"/>
            <entry key="node_type" type="xstring" value="NativeNode"/>
            <entry key="ui_classname" type="xstring" value="org.knime.core.node.workflow.NodeUIInformation"/>
            <config key="ui_settings">
                <config key="extrainfo.node.bounds">
                    <entry key="array-size" type="xint" value="4"/>
                    <entry key="0" type="xint" value="384"/>
                    <entry key="1" type="xint" value="437"/>
                    <entry key="2" type="xint" value="61"/>
                    <entry key="3" type="xint" value="78"/>
                </config>
            </config>
        </config>
        <config key="node_107">
            <entry key="id" type="xint" value="107"/>
            <entry key="node_settings_file" type="xstring" value="Row Filter (#107)/settings.xml"/>
            <entry key="node_is_meta" type="xboolean" value="false"/>
            <entry key="node_type" type="xstring" value="NativeNode"/>
            <entry key="ui_classname" type="xstring" value="org.knime.core.node.workflow.NodeUIInformation"/>
            <config key="ui_settings">
                <config key="extrainfo.node.bounds">
                    <entry key="array-size" type="xint" value="4"/>
                    <entry key="0" type="xint" value="384"/>
                    <entry key="1" type="xint" value="557"/>
                    <entry key="2" type="xint" value="61"/>
                    <entry key="3" type="xint" value="78"/>
                </config>
            </config>
        </config>
        <config key="node_111">
            <entry key="id" type="xint" value="111"/>
            <entry key="node_settings_file" type="xstring" value="Table Row to Variable (#111)/settings.xml"/>
            <entry key="node_is_meta" type="xboolean" value="false"/>
            <entry key="node_type" type="xstring" value="NativeNode"/>
            <entry key="ui_classname" type="xstring" value="org.knime.core.node.workflow.NodeUIInformation"/>
            <config key="ui_settings">
                <config key="extrainfo.node.bounds">
                    <entry key="array-size" type="xint" value="4"/>
                    <entry key="0" type="xint" value="544"/>
                    <entry key="1" type="xint" value="437"/>
                    <entry key="2" type="xint" value="66"/>
                    <entry key="3" type="xint" value="93"/>
                </config>
            </config>
        </config>
        <config key="node_112">
            <entry key="id" type="xint" value="112"/>
            <entry key="node_settings_file" type="xstring" value="Table Row to Variable (#112)/settings.xml"/>
            <entry key="node_is_meta" type="xboolean" value="false"/>
            <entry key="node_type" type="xstring" value="NativeNode"/>
            <entry key="ui_classname" type="xstring" value="org.knime.core.node.workflow.NodeUIInformation"/>
            <config key="ui_settings">
                <config key="extrainfo.node.bounds">
                    <entry key="array-size" type="xint" value="4"/>
                    <entry key="0" type="xint" value="544"/>
                    <entry key="1" type="xint" value="557"/>
                    <entry key="2" type="xint" value="66"/>
                    <entry key="3" type="xint" value="93"/>
                </config>
            </config>
        </config>
        <config key="node_113">
            <entry key="id" type="xint" value="113"/>
            <entry key="node_settings_file" type="xstring" value="Merge Variables (#113)/settings.xml"/>
            <entry key="node_is_meta" type="xboolean" value="false"/>
            <entry key="node_type" type="xstring" value="NativeNode"/>
            <entry key="ui_classname" type="xstring" value="org.knime.core.node.workflow.NodeUIInformation"/>
            <config key="ui_settings">
                <config key="extrainfo.node.bounds">
                    <entry key="array-size" type="xint" value="4"/>
                    <entry key="0" type="xint" value="684"/>
                    <entry key="1" type="xint" value="497"/>
                    <entry key="2" type="xint" value="101"/>
                    <entry key="3" type="xint" value="78"/>
                </config>
            </config>
        </config>
        <config key="node_121">
            <entry key="id" type="xint" value="121"/>
            <entry key="node_settings_file" type="xstring" value="Math Formula (#121)/settings.xml"/>
            <entry key="node_is_meta" type="xboolean" value="false"/>
            <entry key="node_type" type="xstring" value="NativeNode"/>
            <entry key="ui_classname" type="xstring" value="org.knime.core.node.workflow.NodeUIInformation"/>
            <config key="ui_settings">
                <config key="extrainfo.node.bounds">
                    <entry key="array-size" type="xint" value="4"/>
                    <entry key="0" type="xint" value="244"/>
                    <entry key="1" type="xint" value="557"/>
                    <entry key="2" type="xint" value="84"/>
                    <entry key="3" type="xint" value="78"/>
                </config>
            </config>
        </config>
        <config key="node_122">
            <entry key="id" type="xint" value="122"/>
            <entry key="node_settings_file" type="xstring" value="Math Formula (#122)/settings.xml"/>
            <entry key="node_is_meta" type="xboolean" value="false"/>
            <entry key="node_type" type="xstring" value="NativeNode"/>
            <entry key="ui_classname" type="xstring" value="org.knime.core.node.workflow.NodeUIInformation"/>
            <config key="ui_settings">
                <config key="extrainfo.node.bounds">
                    <entry key="array-size" type="xint" value="4"/>
                    <entry key="0" type="xint" value="244"/>
                    <entry key="1" type="xint" value="437"/>
                    <entry key="2" type="xint" value="84"/>
                    <entry key="3" type="xint" value="78"/>
                </config>
            </config>
        </config>
    </config>
    <config key="connections">
        <config key="connection_0">
            <entry key="sourceID" type="xint" value="-1"/>
            <entry key="destID" type="xint" value="122"/>
            <entry key="sourcePort" type="xint" value="0"/>
            <entry key="destPort" type="xint" value="1"/>
            <entry key="ui_classname" type="xstring" value="org.knime.core.node.workflow.ConnectionUIInformation"/>
            <config key="ui_settings">
                <entry key="extrainfo.conn.bendpoints_size" type="xint" value="0"/>
            </config>
        </config>
        <config key="connection_1">
            <entry key="sourceID" type="xint" value="-1"/>
            <entry key="destID" type="xint" value="121"/>
            <entry key="sourcePort" type="xint" value="0"/>
            <entry key="destPort" type="xint" value="1"/>
            <entry key="ui_classname" type="xstring" value="org.knime.core.node.workflow.ConnectionUIInformation"/>
            <config key="ui_settings">
                <entry key="extrainfo.conn.bendpoints_size" type="xint" value="0"/>
            </config>
        </config>
        <config key="connection_2">
            <entry key="sourceID" type="xint" value="105"/>
            <entry key="destID" type="xint" value="111"/>
            <entry key="sourcePort" type="xint" value="1"/>
            <entry key="destPort" type="xint" value="1"/>
            <entry key="ui_classname" type="xstring" value="org.knime.core.node.workflow.ConnectionUIInformation"/>
            <config key="ui_settings">
                <entry key="extrainfo.conn.bendpoints_size" type="xint" value="0"/>
            </config>
        </config>
        <config key="connection_3">
            <entry key="sourceID" type="xint" value="107"/>
            <entry key="destID" type="xint" value="112"/>
            <entry key="sourcePort" type="xint" value="1"/>
            <entry key="destPort" type="xint" value="1"/>
            <entry key="ui_classname" type="xstring" value="org.knime.core.node.workflow.ConnectionUIInformation"/>
            <config key="ui_settings">
                <entry key="extrainfo.conn.bendpoints_size" type="xint" value="0"/>
            </config>
        </config>
        <config key="connection_4">
            <entry key="sourceID" type="xint" value="111"/>
            <entry key="destID" type="xint" value="113"/>
            <entry key="sourcePort" type="xint" value="1"/>
            <entry key="destPort" type="xint" value="1"/>
            <entry key="ui_classname" type="xstring" value="org.knime.core.node.workflow.ConnectionUIInformation"/>
            <config key="ui_settings">
                <entry key="extrainfo.conn.bendpoints_size" type="xint" value="0"/>
            </config>
        </config>
        <config key="connection_5">
            <entry key="sourceID" type="xint" value="112"/>
            <entry key="destID" type="xint" value="113"/>
            <entry key="sourcePort" type="xint" value="1"/>
            <entry key="destPort" type="xint" value="2"/>
            <entry key="ui_classname" type="xstring" value="org.knime.core.node.workflow.ConnectionUIInformation"/>
            <config key="ui_settings">
                <entry key="extrainfo.conn.bendpoints_size" type="xint" value="0"/>
            </config>
        </config>
        <config key="connection_6">
            <entry key="sourceID" type="xint" value="113"/>
            <entry key="destID" type="xint" value="-1"/>
            <entry key="sourcePort" type="xint" value="1"/>
            <entry key="destPort" type="xint" value="0"/>
            <entry key="ui_classname" type="xstring" value="org.knime.core.node.workflow.ConnectionUIInformation"/>
            <config key="ui_settings">
                <entry key="extrainfo.conn.bendpoints_size" type="xint" value="0"/>
            </config>
        </config>
        <config key="connection_7">
            <entry key="sourceID" type="xint" value="121"/>
            <entry key="destID" type="xint" value="107"/>
            <entry key="sourcePort" type="xint" value="1"/>
            <entry key="destPort" type="xint" value="1"/>
            <entry key="ui_classname" type="xstring" value="org.knime.core.node.workflow.ConnectionUIInformation"/>
            <config key="ui_settings">
                <entry key="extrainfo.conn.bendpoints_size" type="xint" value="0"/>
            </config>
        </config>
        <config key="connection_8">
            <entry key="sourceID" type="xint" value="122"/>
            <entry key="destID" type="xint" value="105"/>
            <entry key="sourcePort" type="xint" value="1"/>
            <entry key="destPort" type="xint" value="1"/>
            <entry key="ui_classname" type="xstring" value="org.knime.core.node.workflow.ConnectionUIInformation"/>
            <config key="ui_settings">
                <entry key="extrainfo.conn.bendpoints_size" type="xint" value="0"/>
            </config>
        </config>
    </config>
    <config key="meta_in_ports">
        <entry key="ui_classname" type="xstring" isnull="true" value=""/>
        <config key="port_enum">
            <config key="inport_0">
                <entry key="index" type="xint" value="0"/>
                <entry key="name" type="xstring" value="Inport 0"/>
                <config key="type">
                    <entry key="object_class" type="xstring" value="org.knime.core.node.BufferedDataTable"/>
                </config>
            </config>
        </config>
    </config>
    <config key="meta_out_ports">
        <entry key="ui_classname" type="xstring" value="org.knime.core.node.workflow.NodeUIInformation"/>
        <config key="ui_settings">
            <config key="extrainfo.node.bounds">
                <entry key="array-size" type="xint" value="4"/>
                <entry key="0" type="xint" value="780"/>
                <entry key="1" type="xint" value="200"/>
                <entry key="2" type="xint" value="50"/>
                <entry key="3" type="xint" value="640"/>
            </config>
        </config>
        <config key="port_enum">
            <config key="outport_0">
                <entry key="index" type="xint" value="0"/>
                <entry key="name" type="xstring" value="Connected to: Merged variables"/>
                <config key="type">
                    <entry key="object_class" type="xstring" value="org.knime.core.node.port.flowvariable.FlowVariablePortObject"/>
                </config>
            </config>
        </config>
    </config>
    <config key="workflow_editor_settings">
        <entry key="workflow.editor.snapToGrid" type="xboolean" value="true"/>
        <entry key="workflow.editor.ShowGrid" type="xboolean" value="false"/>
        <entry key="workflow.editor.gridX" type="xint" value="20"/>
        <entry key="workflow.editor.gridY" type="xint" value="20"/>
        <entry key="workflow.editor.zoomLevel" type="xdouble" value="1.0"/>
        <entry key="workflow.editor.curvedConnections" type="xboolean" value="true"/>
        <entry key="workflow.editor.connectionWidth" type="xint" value="3"/>
    </config>
</config>
