# Supplementary material for: Processing binding data using an open-source workflow
Source: J Cheminform. 2021 Dec 11;13:99. doi: 10.1186/s13321-021-00577-1 (PMC8666039; doi:10.1186/s13321-021-00577-1)
Supplement: Supplementary file 7 — Additional file 7. KNIME Workflow (CSV format). [file 13321_2021_577_MOESM7_ESM.knwf › Additional File 7 - Workflow - csv plate map/Fit Curves (#204)/settings.xml]

<?xml version="1.0" encoding="UTF-8"?>
<config xmlns="http://www.knime.org/2008/09/XMLConfig" xmlns:xsi="http://www.w3.org/2001/XMLSchema-instance" xsi:schemaLocation="http://www.knime.org/2008/09/XMLConfig http://www.knime.org/XMLConfig_2008_09.xsd" key="settings.xml">
    <entry key="node_file" type="xstring" value="settings.xml"/>
    <config key="flow_stack"/>
    <config key="internal_node_subsettings">
        <entry key="memory_policy" type="xstring" value="CacheSmallInMemory"/>
    </config>
    <config key="model"/>
    <config key="nodeAnnotation">
        <entry key="text" type="xstring" value=""/>
        <entry key="bgcolor" type="xint" value="16777215"/>
        <entry key="x-coordinate" type="xint" value="119"/>
        <entry key="y-coordinate" type="xint" value="620"/>
        <entry key="width" type="xint" value="106"/>
        <entry key="height" type="xint" value="15"/>
        <entry key="alignment" type="xstring" value="CENTER"/>
        <entry key="borderSize" type="xint" value="0"/>
        <entry key="borderColor" type="xint" value="0"/>
        <entry key="defFontSize" type="xint" value="-1"/>
        <entry key="annotation-version" type="xint" value="20151123"/>
        <config key="styles"/>
    </config>
    <entry key="customDescription" type="xstring" isnull="true" value=""/>
    <entry key="state" type="xstring" value="IDLE"/>
    <entry key="workflow-file" type="xstring" value="workflow.knime"/>
    <entry key="virtual-in-ID" type="xint" value="259"/>
    <config key="inports">
        <config key="inport_0">
            <entry key="index" type="xint" value="0"/>
            <config key="type">
                <entry key="object_class" type="xstring" value="org.knime.core.node.BufferedDataTable"/>
            </config>
        </config>
        <config key="inport_1">
            <entry key="index" type="xint" value="1"/>
            <config key="type">
                <entry key="object_class" type="xstring" value="org.knime.core.node.BufferedDataTable"/>
            </config>
        </config>
        <config key="inport_2">
            <entry key="index" type="xint" value="2"/>
            <config key="type">
                <entry key="object_class" type="xstring" value="org.knime.core.node.BufferedDataTable"/>
            </config>
        </config>
    </config>
    <entry key="virtual-out-ID" type="xint" value="260"/>
    <config key="outports">
        <config key="outport_0">
            <entry key="index" type="xint" value="0"/>
            <config key="type">
                <entry key="object_class" type="xstring" value="org.knime.core.node.BufferedDataTable"/>
            </config>
        </config>
        <config key="outport_1">
            <entry key="index" type="xint" value="1"/>
            <config key="type">
                <entry key="object_class" type="xstring" value="org.knime.core.node.BufferedDataTable"/>
            </config>
        </config>
        <config key="outport_2">
            <entry key="index" type="xint" value="2"/>
            <config key="type">
                <entry key="object_class" type="xstring" value="org.knime.core.node.BufferedDataTable"/>
            </config>
        </config>
        <config key="outport_3">
            <entry key="index" type="xint" value="3"/>
            <config key="type">
                <entry key="object_class" type="xstring" value="org.knime.core.node.BufferedDataTable"/>
            </config>
        </config>
        <config key="outport_4">
            <entry key="index" type="xint" value="4"/>
            <config key="type">
                <entry key="object_class" type="xstring" value="org.knime.core.node.port.image.ImagePortObject"/>
            </config>
        </config>
    </config>
    <config key="metadata">
        <entry key="description" type="xstring" value="Inside this component is a loop, which for each well,  %%00013%%00010%%00013%%000101. Applies a 21-point center simple moving average for smoothing of the fluorescence values %%00013%%00010%%00013%%000102. Normalizes fluorescence values between 0 and 1 %%00013%%00010%%00013%%000103. Determines the temperature value at which the minimum fluorescence value occurs %%00013%%00010%%00013%%000104. Discards fluorescence data which occur at lower temperatures than the value determined in (3) %%00013%%00010%%00013%%000105. Determines the temperature value at which the maximum fluorescence value occurs %%00013%%00010%%00013%%000106. Discards fluorescence data which occur at higher temperatures than the value determined in (5) %%00013%%00010%%00013%%000107. Fits the fluorescence data from each well to a 5-parameter log-logistic model %%00013%%00010%%00013%%000108. Calculates midpoint Tm using the fit parameters%%00013%%00010%%00013%%00010The result is 2 tables: one with fit results, and the other with every fitted melting curve.%%00013%%00010"/>
        <entry key="type" type="xstring" value="MANIPULATOR"/>
        <config key="inports">
            <config key="inport_0">
                <entry key="name" type="xstring" value="Accepted Data"/>
                <entry key="description" type="xstring" value="Accepted Data"/>
                <entry key="index" type="xint" value="0"/>
            </config>
            <config key="inport_1">
                <entry key="name" type="xstring" value="Cropped melting curves"/>
                <entry key="description" type="xstring" value="Cropped melting curves"/>
                <entry key="index" type="xint" value="1"/>
            </config>
            <config key="inport_2">
                <entry key="name" type="xstring" value="Compound data"/>
                <entry key="description" type="xstring" value="Compound data"/>
                <entry key="index" type="xint" value="2"/>
            </config>
        </config>
        <config key="outports">
            <config key="outport_0">
                <entry key="name" type="xstring" value="Fit Results"/>
                <entry key="description" type="xstring" value="Fit Results"/>
                <entry key="index" type="xint" value="0"/>
            </config>
            <config key="outport_1">
                <entry key="name" type="xstring" value="Fitted Curves"/>
                <entry key="description" type="xstring" value="Fitted Curves"/>
                <entry key="index" type="xint" value="1"/>
            </config>
            <config key="outport_2">
                <entry key="name" type="xstring" value="Cropped melting curves"/>
                <entry key="description" type="xstring" value="Cropped melting curves"/>
                <entry key="index" type="xint" value="2"/>
            </config>
            <config key="outport_3">
                <entry key="name" type="xstring" value="Compound data"/>
                <entry key="description" type="xstring" value="Compound data"/>
                <entry key="index" type="xint" value="3"/>
            </config>
            <config key="outport_4">
                <entry key="name" type="xstring" value="Normalized melting curves"/>
                <entry key="description" type="xstring" value="Normalized melting curves"/>
                <entry key="index" type="xint" value="4"/>
            </config>
        </config>
    </config>
    <entry key="layoutJSON" type="xstring" value="{&quot;parentLayoutLegacyMode&quot;:false}"/>
    <entry key="configurationLayoutJSON" type="xstring" value="{}"/>
    <entry key="hideInWizard" type="xboolean" value="false"/>
    <entry key="customCSS" type="xstring" value=""/>
</config>
