# Supplementary material for: Processing binding data using an open-source workflow
Source: J Cheminform. 2021 Dec 11;13:99. doi: 10.1186/s13321-021-00577-1 (PMC8666039; doi:10.1186/s13321-021-00577-1)
Supplement: Supplementary file 7 — Additional file 7. KNIME Workflow (CSV format). [file 13321_2021_577_MOESM7_ESM.knwf › Additional File 7 - Workflow - csv plate map/Merge Result (#352)/CSV Writer (#370)/settings.xml]

<?xml version="1.0" encoding="UTF-8"?>
<config xmlns="http://www.knime.org/2008/09/XMLConfig" xmlns:xsi="http://www.w3.org/2001/XMLSchema-instance" xsi:schemaLocation="http://www.knime.org/2008/09/XMLConfig http://www.knime.org/XMLConfig_2008_09.xsd" key="settings.xml">
    <entry key="node_file" type="xstring" value="settings.xml"/>
    <config key="flow_stack"/>
    <config key="internal_node_subsettings">
        <entry key="memory_policy" type="xstring" value="CacheSmallInMemory"/>
    </config>
    <config key="model">
        <config key="settings">
            <config key="file_chooser_settings_Internals">
                <entry key="SettingsModelID" type="xstring" value="SMID_WriterFileChooser"/>
                <entry key="EnabledStatus" type="xboolean" value="true"/>
            </config>
            <config key="file_chooser_settings">
                <config key="file_system_chooser__Internals">
                    <entry key="has_fs_port" type="xboolean" value="false"/>
                    <entry key="overwritten_by_variable" type="xboolean" value="true"/>
                    <entry key="convenience_fs_category" type="xstring" value="LOCAL"/>
                    <entry key="relative_to" type="xstring" value="knime.workflow.data"/>
                    <entry key="mountpoint" type="xstring" value="LOCAL"/>
                    <entry key="custom_url_timeout" type="xint" value="1000"/>
                    <entry key="connected_fs" type="xboolean" value="true"/>
                </config>
                <config key="path">
                    <entry key="location_present" type="xboolean" value="true"/>
                    <entry key="file_system_type" type="xstring" value="LOCAL"/>
                    <entry key="path" type="xstring" value="D:\KNIME\knime-workspace\300. TSA Results\Roche Data\Results\Merged\Merged Results.csv"/>
                </config>
                <config key="filter_mode_Internals">
                    <entry key="SettingsModelID" type="xstring" value="SMID_FilterMode"/>
                    <entry key="EnabledStatus" type="xboolean" value="true"/>
                </config>
                <entry key="create_missing_folders" type="xboolean" value="true"/>
                <entry key="if_path_exists" type="xstring" value="fail"/>
            </config>
            <entry key="column_delimiter" type="xstring" value=","/>
            <entry key="row_delimiter" type="xstring" isnull="true" value=""/>
            <entry key="quote_char" type="xchar" value="&quot;"/>
            <entry key="quote_escape_char" type="xchar" value="&quot;"/>
            <entry key="write_column_header" type="xboolean" value="true"/>
            <entry key="skip_column_header_on_append" type="xboolean" value="false"/>
            <entry key="write_row_header" type="xboolean" value="false"/>
        </config>
        <config key="advanced_settings">
            <entry key="missing_value_pattern" type="xstring" value=""/>
            <entry key="compress_with_gzip" type="xboolean" value="false"/>
            <entry key="quote_mode" type="xstring" value="STRINGS_ONLY"/>
            <entry key="separator_replacement" type="xstring" value=""/>
            <entry key="decimal_separator" type="xchar" value="."/>
            <entry key="use_scientific_format" type="xboolean" value="false"/>
            <entry key="keep_trailing_zero_in_decimals" type="xboolean" value="false"/>
        </config>
        <config key="comment_header_settings">
            <entry key="comment_line_marker" type="xstring" value="#"/>
            <entry key="comment_indentation" type="xstring" value="%%00009"/>
            <entry key="add_time_to_comment" type="xboolean" value="false"/>
            <entry key="add_user_to_comment" type="xboolean" value="false"/>
            <entry key="add_table_name_to_comment" type="xboolean" value="false"/>
            <entry key="add_custom_text_to_comment" type="xboolean" value="false"/>
            <entry key="custom_comment_text" type="xstring" value=""/>
        </config>
        <config key="encoding">
            <entry key="character_set" type="xstring" isnull="true" value=""/>
        </config>
    </config>
    <config key="variables">
        <entry key="version" type="xstring" value="V_2019_09_13"/>
        <config key="tree">
            <config key="settings">
                <config key="file_chooser_settings">
                    <config key="path">
                        <entry key="used_variable" type="xstring" value="csv_file"/>
                        <entry key="exposed_variable" type="xstring" isnull="true" value=""/>
                    </config>
                </config>
            </config>
        </config>
    </config>
    <entry key="customDescription" type="xstring" isnull="true" value=""/>
    <entry key="state" type="xstring" value="IDLE"/>
    <entry key="factory" type="xstring" value="org.knime.base.node.io.filehandling.csv.writer.CSVWriter2NodeFactory"/>
    <entry key="node-name" type="xstring" value="CSV Writer"/>
    <entry key="node-bundle-name" type="xstring" value="KNIME Base Nodes"/>
    <entry key="node-bundle-symbolic-name" type="xstring" value="org.knime.base"/>
    <entry key="node-bundle-vendor" type="xstring" value="KNIME AG, Zurich, Switzerland"/>
    <entry key="node-bundle-version" type="xstring" value="4.4.0.v202106241539"/>
    <entry key="node-feature-name" type="xstring" value="KNIME Base nodes"/>
    <entry key="node-feature-symbolic-name" type="xstring" value="org.knime.features.base.feature.group"/>
    <entry key="node-feature-vendor" type="xstring" value="KNIME AG, Zurich, Switzerland"/>
    <entry key="node-feature-version" type="xstring" value="4.4.0.v202106261936"/>
    <config key="factory_settings"/>
    <config key="node_creation_config">
        <config key="File System Connection"/>
        <config key="Data Table"/>
    </config>
    <entry key="name" type="xstring" value="CSV Writer"/>
    <entry key="hasContent" type="xboolean" value="false"/>
    <entry key="isInactive" type="xboolean" value="false"/>
    <config key="ports"/>
    <config key="filestores">
        <entry key="file_store_location" type="xstring" isnull="true" value=""/>
        <entry key="file_store_id" type="xstring" isnull="true" value=""/>
    </config>
</config>
