# Supplementary material for: Processing binding data using an open-source workflow
Source: J Cheminform. 2021 Dec 11;13:99. doi: 10.1186/s13321-021-00577-1 (PMC8666039; doi:10.1186/s13321-021-00577-1)
Supplement: Supplementary file 7 — Additional file 7. KNIME Workflow (CSV format). [file 13321_2021_577_MOESM7_ESM.knwf › Additional File 7 - Workflow - csv plate map/Pre_processi (#202)/Remove wells (#255)/Group Loop Start (#220)/settings.xml]

<?xml version="1.0" encoding="UTF-8"?>
<config xmlns="http://www.knime.org/2008/09/XMLConfig" xmlns:xsi="http://www.w3.org/2001/XMLSchema-instance" xsi:schemaLocation="http://www.knime.org/2008/09/XMLConfig http://www.knime.org/XMLConfig_2008_09.xsd" key="settings.xml">
    <entry key="node_file" type="xstring" value="settings.xml"/>
    <config key="flow_stack">
        <config key="Loop_0">
            <entry key="type" type="xstring" value="loopcontext"/>
        </config>
        <config key="Variable_1">
            <entry key="type" type="xstring" value="variable"/>
            <entry key="name" type="xstring" value="currentIteration"/>
            <entry key="class" type="xstring" value="INTEGER"/>
            <entry key="value" type="xint" value="0"/>
        </config>
        <config key="Variable_2">
            <entry key="type" type="xstring" value="variable"/>
            <entry key="name" type="xstring" value="Well Position"/>
            <entry key="class" type="xstring" value="STRING"/>
            <entry key="value" type="xstring" value=""/>
        </config>
        <config key="Variable_3">
            <entry key="type" type="xstring" value="variable"/>
            <entry key="name" type="xstring" value="groupIdentifier"/>
            <entry key="class" type="xstring" value="STRING"/>
            <entry key="value" type="xstring" value=""/>
        </config>
        <config key="Loop_Execute_4">
            <entry key="type" type="xstring" value="loopcontext_execute"/>
        </config>
        <config key="Variable_5">
            <entry key="type" type="xstring" value="variable"/>
            <entry key="name" type="xstring" value="currentIteration"/>
            <entry key="class" type="xstring" value="INTEGER"/>
            <entry key="value" type="xint" value="380"/>
        </config>
        <config key="Variable_6">
            <entry key="type" type="xstring" value="variable"/>
            <entry key="name" type="xstring" value="Well Position"/>
            <entry key="class" type="xstring" value="STRING"/>
            <entry key="value" type="xstring" value="P9"/>
        </config>
        <config key="Variable_7">
            <entry key="type" type="xstring" value="variable"/>
            <entry key="name" type="xstring" value="groupIdentifier"/>
            <entry key="class" type="xstring" value="STRING"/>
            <entry key="value" type="xstring" value="%P9%"/>
        </config>
    </config>
    <config key="internal_node_subsettings">
        <entry key="memory_policy" type="xstring" value="CacheSmallInMemory"/>
    </config>
    <config key="model">
        <config key="GroupColNames_Internals">
            <entry key="SettingsModelID" type="xstring" value="SMID_columnfilter"/>
            <entry key="EnabledStatus" type="xboolean" value="true"/>
        </config>
        <config key="GroupColNames">
            <entry key="filter-type" type="xstring" value="STANDARD"/>
            <config key="included_names">
                <entry key="array-size" type="xint" value="1"/>
                <entry key="0" type="xstring" value="Well Position"/>
            </config>
            <config key="excluded_names">
                <entry key="array-size" type="xint" value="6"/>
                <entry key="0" type="xstring" value="Cycle"/>
                <entry key="1" type="xstring" value="Temperature"/>
                <entry key="2" type="xstring" value="Fluorescence"/>
                <entry key="3" type="xstring" value="Molecule"/>
                <entry key="4" type="xstring" value="IDNUMBER"/>
                <entry key="5" type="xstring" value="DaughterPlate"/>
            </config>
            <entry key="enforce_option" type="xstring" value="EnforceInclusion"/>
            <config key="name_pattern">
                <entry key="pattern" type="xstring" value=""/>
                <entry key="type" type="xstring" value="Wildcard"/>
                <entry key="caseSensitive" type="xboolean" value="true"/>
            </config>
            <config key="datatype">
                <config key="typelist">
                    <entry key="org.knime.core.data.StringValue" type="xboolean" value="false"/>
                    <entry key="org.knime.core.data.IntValue" type="xboolean" value="false"/>
                    <entry key="org.knime.core.data.DoubleValue" type="xboolean" value="false"/>
                    <entry key="org.knime.chem.types.SdfValue" type="xboolean" value="false"/>
                    <entry key="org.knime.core.data.BooleanValue" type="xboolean" value="false"/>
                    <entry key="org.knime.core.data.LongValue" type="xboolean" value="false"/>
                    <entry key="org.knime.core.data.date.DateAndTimeValue" type="xboolean" value="false"/>
                </config>
            </config>
        </config>
        <config key="SortedInput_Internals">
            <entry key="SettingsModelID" type="xstring" value="SMID_boolean"/>
            <entry key="EnabledStatus" type="xboolean" value="true"/>
        </config>
        <entry key="SortedInput" type="xboolean" value="false"/>
    </config>
    <config key="nodeAnnotation">
        <entry key="text" type="xstring" value=""/>
        <entry key="bgcolor" type="xint" value="16777215"/>
        <entry key="x-coordinate" type="xint" value="107"/>
        <entry key="y-coordinate" type="xint" value="319"/>
        <entry key="width" type="xint" value="106"/>
        <entry key="height" type="xint" value="15"/>
        <entry key="alignment" type="xstring" value="CENTER"/>
        <entry key="borderSize" type="xint" value="0"/>
        <entry key="borderColor" type="xint" value="16777215"/>
        <entry key="defFontSize" type="xint" value="9"/>
        <entry key="annotation-version" type="xint" value="20151123"/>
        <config key="styles"/>
    </config>
    <entry key="customDescription" type="xstring" isnull="true" value=""/>
    <entry key="state" type="xstring" value="IDLE"/>
    <entry key="factory" type="xstring" value="org.knime.base.node.meta.looper.group.GroupLoopStartNodeFactory"/>
    <entry key="node-name" type="xstring" value="Group Loop Start"/>
    <entry key="node-bundle-name" type="xstring" value="KNIME Base Nodes"/>
    <entry key="node-bundle-symbolic-name" type="xstring" value="org.knime.base"/>
    <entry key="node-bundle-vendor" type="xstring" value="KNIME AG, Zurich, Switzerland"/>
    <entry key="node-bundle-version" type="xstring" value="4.4.0.v202106241539"/>
    <entry key="node-feature-name" type="xstring" value="KNIME Base nodes"/>
    <entry key="node-feature-symbolic-name" type="xstring" value="org.knime.features.base.feature.group"/>
    <entry key="node-feature-vendor" type="xstring" value="KNIME AG, Zurich, Switzerland"/>
    <entry key="node-feature-version" type="xstring" value="4.4.0.v202106261936"/>
    <config key="factory_settings"/>
    <entry key="name" type="xstring" value="Group Loop Start"/>
    <entry key="hasContent" type="xboolean" value="false"/>
    <entry key="isInactive" type="xboolean" value="false"/>
    <config key="ports">
        <config key="port_1">
            <entry key="index" type="xint" value="1"/>
            <entry key="port_dir_location" type="xstring" isnull="true" value=""/>
        </config>
    </config>
    <config key="filestores">
        <entry key="file_store_location" type="xstring" isnull="true" value=""/>
        <entry key="file_store_id" type="xstring" isnull="true" value=""/>
    </config>
</config>
